# Supplementary material for: Identification of Novel Protein Lysine Acetyltransferases in Escherichia coli
Source: mBio. 2018 Oct 23;9(5):e01905-18. doi: 10.1128/mBio.01905-18 (PMC6199490; doi:10.1128/mBio.01905-18)
Supplement: TABLE S1 [file mbo005184126st1.xlsx]

## Sheet: Table_S1A
Supplemental Table 1A: Site-level fold changes of acetylation sites regulated by at least one KAT. NA means either not detected or not significant (FDR<0.01, log2 fold change > 2; fold-change>4).
Sites are ordered to match the heatmap in figure 4D starting from the left side.
			all ratios in log2
			Trypsin					GluC
Gene_site#	Protein Description	uniprot	YfiQ	YjaB	YiaC	RimI	PhnO	YfiQ	YjaB	YiaC	RimI
GLGC_50	Glucose-1-phosphate adenylyltransferase (EC 2.7.7.27) (ADP-glucose pyrophosphorylase) (ADPGlc PPase) (ADP-glucose synthase)	P0A6V1	NA	NA	8.78982	NA	NA	NA	NA	NA	NA
PROQ_167_170	RNA chaperone ProQ	P45577	NA	NA	7.38586	NA	NA	NA	NA	NA	NA
YBJX_47	Uncharacterized protein YbjX	P75829	NA	NA	7.08228	NA	NA	NA	NA	NA	NA
GSK_1_2_6	Inosine-guanosine kinase (EC 2.7.1.73)	P0AEW6	NA	NA	6.60859	NA	NA	NA	NA	NA	NA
RPSC_62	30S ribosomal protein S3 (Small ribosomal subunit protein uS3)	P0A7V3	NA	NA	6.07598	NA	NA	NA	NA	NA	NA
PFLA_207	Pyruvate formate-lyase 1-activating enzyme (EC 1.97.1.4) (Formate-C-acetyltransferase-activating enzyme 1) (PFL-activating enzyme 1)	P0A9N4	NA	NA	6.02555	NA	NA	NA	NA	NA	NA
XTHA_121	Exodeoxyribonuclease III (EXO III) (Exonuclease III) (EC 3.1.11.2) (AP endonuclease VI)	P09030	NA	NA	2.08433	NA	NA	NA	NA	NA	NA
ARCA_160	Aerobic respiration control protein ArcA (Dye resistance protein)	P0A9Q1	NA	NA	2.1138	NA	NA	NA	NA	NA	NA
AHPC_169	Alkyl hydroperoxide reductase C (EC 1.11.1.15) (Alkyl hydroperoxide reductase protein C22) (Peroxiredoxin) (SCRP-23) (Sulfate starvation-induced protein 8) (SSI8) (Thioredoxin peroxidase)	P0AE08	NA	NA	2.1027	NA	NA	NA	NA	NA	NA
RPLE_72_78	50S ribosomal protein L5 (Large ribosomal subunit protein uL5)	P62399	NA	NA	2.10531	NA	NA	NA	NA	NA	NA
ACEA_308	Isocitrate lyase (ICL) (EC 4.1.3.1) (Isocitrase) (Isocitratase)	P0A9G6	NA	NA	2.00524	NA	NA	NA	NA	NA	NA
RPSH_31	30S ribosomal protein S8 (Small ribosomal subunit protein uS8)	P0A7W7	NA	NA	2.04001	NA	NA	NA	NA	NA	NA
LYSU_156	Lysine--tRNA ligase, heat inducible (EC 6.1.1.6) (Lysyl-tRNA synthetase) (LysRS)	P0A8N5	NA	NA	2.05511	NA	NA	NA	NA	NA	NA
MNMG_88	tRNA uridine 5-carboxymethylaminomethyl modification enzyme MnmG (Glucose-inhibited division protein A)	P0A6U3	NA	NA	2.67791	NA	NA	NA	NA	NA	NA
PNP_571	Polyribonucleotide nucleotidyltransferase (EC 2.7.7.8) (Polynucleotide phosphorylase) (PNPase)	P05055	NA	NA	2.65193	NA	NA	NA	NA	NA	NA
RPLN_23	50S ribosomal protein L14 (Large ribosomal subunit protein uL14)	P0ADY3	NA	NA	2.62848	NA	NA	NA	NA	NA	NA
CSPE_9	Cold shock-like protein CspE (CSP-E)	P0A972	NA	NA	2.79048	NA	NA	NA	NA	NA	NA
HUPA_83	DNA-binding protein HU-alpha (HU-2) (NS2)	P0ACF0	NA	NA	2.73597	NA	NA	NA	NA	NA	NA
HFLK_50_51	Modulator of FtsH protease HflK	P0ABC7	NA	NA	2.36877	NA	NA	NA	NA	NA	NA
RNR_13	Ribonuclease R (RNase R) (EC 3.1.13.1) (Protein VacB)	P21499	NA	NA	2.31514	NA	NA	NA	NA	NA	NA
MGTA_556	Magnesium-transporting ATPase, P-type 1 (EC 3.6.3.2) (Mg(2+) transport ATPase, P-type 1)	P0ABB8	NA	NA	2.55154	NA	NA	NA	NA	NA	NA
RPLE_88	50S ribosomal protein L5 (Large ribosomal subunit protein uL5)	P62399	NA	NA	2.53709	NA	NA	NA	NA	NA	NA
YJBJ_11	UPF0337 protein YjbJ	P68206	NA	NA	2.53807	NA	NA	NA	NA	NA	NA
PURH_380	Bifunctional purine biosynthesis protein PurH [Includes: Phosphoribosylaminoimidazolecarboxamide formyltransferase (EC 2.1.2.3) (AICAR transformylase); IMP cyclohydrolase (EC 3.5.4.10) (ATIC) (IMP synthase) (Inosinicase)]	P15639	NA	NA	2.45228	NA	NA	NA	NA	NA	NA
YFHH_61	Uncharacterized HTH-type transcriptional regulator YfhH	P37767	NA	NA	2.4376	NA	NA	NA	NA	NA	NA
GDHA_92	NADP-specific glutamate dehydrogenase (NADP-GDH) (EC 1.4.1.4)	P00370	NA	NA	4.81818	NA	NA	NA	NA	NA	NA
YFED_42	Uncharacterized protein YfeD	P27238	NA	NA	4.93755	NA	NA	NA	NA	NA	NA
RPSG_171	30S ribosomal protein S7 (Small ribosomal subunit protein uS7)	P02359	NA	NA	4.89351	NA	NA	NA	NA	NA	NA
RPON_1_2	RNA polymerase sigma-54 factor	P24255	NA	NA	4.86844	NA	NA	NA	NA	NA	NA
ADHE_129	Aldehyde-alcohol dehydrogenase [Includes: Alcohol dehydrogenase (ADH) (EC 1.1.1.1); Acetaldehyde dehydrogenase [acetylating] (ACDH) (EC 1.2.1.10); Pyruvate-formate-lyase deactivase (PFL deactivase)]	P0A9Q7	NA	NA	5.19691	NA	NA	NA	NA	NA	NA
THII_442	tRNA sulfurtransferase (EC 2.8.1.4) (Sulfur carrier protein ThiS sulfurtransferase) (Thiamine biosynthesis protein ThiI) (tRNA 4-thiouridine synthase)	P77718	NA	NA	5.22151	NA	NA	NA	NA	NA	NA
SERS_166	Serine--tRNA ligase (EC 6.1.1.11) (Seryl-tRNA synthetase) (SerRS) (Seryl-tRNA(Ser/Sec) synthetase)	P0A8L1	NA	NA	5.24291	NA	NA	NA	NA	NA	NA
SSB_44	Single-stranded DNA-binding protein (SSB) (Helix-destabilizing protein)	P0AGE0	NA	NA	5.24382	NA	NA	NA	NA	NA	NA
YIAG_48	Uncharacterized HTH-type transcriptional regulator YiaG	P0A9V5	NA	NA	5.11265	NA	NA	NA	NA	NA	NA
UBID_123	3-octaprenyl-4-hydroxybenzoate carboxy-lyase (EC 4.1.1.98) (Polyprenyl p-hydroxybenzoate decarboxylase)	P0AAB4	NA	NA	5.01122	NA	NA	NA	NA	NA	NA
HEMB_302	Delta-aminolevulinic acid dehydratase (ALAD) (ALADH) (EC 4.2.1.24) (Porphobilinogen synthase)	P0ACB2	NA	NA	3.78561	NA	NA	NA	NA	NA	NA
SUCD_241_243	Succinate--CoA ligase [ADP-forming] subunit alpha (EC 6.2.1.5) (Succinyl-CoA synthetase subunit alpha) (SCS-alpha)	P0AGE9	NA	NA	3.7526	NA	NA	NA	NA	NA	NA
MAEB_59	NADP-dependent malic enzyme (NADP-ME) (EC 1.1.1.40)	P76558	NA	NA	3.94059	NA	NA	NA	NA	NA	NA
RPSE_52	30S ribosomal protein S5 (Small ribosomal subunit protein uS5)	P0A7W1	NA	NA	3.87176	NA	NA	NA	NA	NA	NA
PURL_524	Phosphoribosylformylglycinamidine synthase (FGAM synthase) (FGAMS) (EC 6.3.5.3) (Formylglycinamide ribonucleotide amidotransferase) (FGAR amidotransferase) (FGAR-AT)	P15254	NA	NA	3.85738	NA	NA	NA	NA	NA	NA
ADHE_455	Aldehyde-alcohol dehydrogenase [Includes: Alcohol dehydrogenase (ADH) (EC 1.1.1.1); Acetaldehyde dehydrogenase [acetylating] (ACDH) (EC 1.2.1.10); Pyruvate-formate-lyase deactivase (PFL deactivase)]	P0A9Q7	NA	NA	4.12572	NA	NA	NA	NA	NA	NA
SELD_20	Selenide, water dikinase (EC 2.7.9.3) (Selenium donor protein) (Selenophosphate synthase)	P16456	NA	NA	4.37577	NA	NA	NA	NA	NA	NA
RLMA_43	23S rRNA (guanine(745)-N(1))-methyltransferase (EC 2.1.1.187) (23S rRNA m1G745 methyltransferase) (Ribosomal RNA large subunit methyltransferase A)	P36999	NA	NA	4.30508	NA	NA	NA	NA	NA	NA
KDGR_45	Transcriptional regulator KdgR	P76268	NA	NA	4.30491	NA	NA	NA	NA	NA	NA
RPLM_2	50S ribosomal protein L13 (Large ribosomal subunit protein uL13)	P0AA10	NA	NA	4.30787	NA	NA	NA	NA	NA	NA
FDOH_193	Formate dehydrogenase-O iron-sulfur subunit (Aerobic formate dehydrogenase iron-sulfur subunit) (FDH-Z subunit beta) (Formate dehydrogenase-O subunit beta)	P0AAJ5	NA	NA	4.30941	NA	NA	NA	NA	NA	NA
PYRH_68	Uridylate kinase (UK) (EC 2.7.4.22) (Uridine monophosphate kinase) (UMP kinase) (UMPK)	P0A7E9	NA	NA	2.97127	NA	NA	NA	NA	NA	NA
CYSK_42	Cysteine synthase A (CSase A) (EC 2.5.1.47) (O-acetylserine (thiol)-lyase A) (OAS-TL A) (O-acetylserine sulfhydrylase A) (S-carboxymethylcysteine synthase) (EC 4.5.1.5) (Sulfate starvation-induced protein 5) (SSI5)	P0ABK5	NA	NA	2.89391	NA	NA	NA	NA	NA	NA
PSSA_1_4_6	CDP-diacylglycerol--serine O-phosphatidyltransferase (EC 2.7.8.8) (Phosphatidylserine synthase)	P23830	NA	NA	2.91702	NA	NA	NA	NA	NA	NA
WBBI_131	Beta-1,6-galactofuranosyltransferase WbbI (EC 2.4.1.-) (D-Galf:alpha-D-Glc beta-1,6-galactofuranosyltransferase) (GalF transferase)	P37749	NA	NA	3.07347	NA	NA	NA	NA	NA	NA
YDCP_621	Uncharacterized protease YdcP (EC 3.4.-.-)	P76104	NA	NA	3.15087	NA	NA	NA	NA	NA	NA
YEER_453	Inner membrane protein YeeR	P76361	NA	NA	3.14467	NA	NA	NA	NA	NA	NA
YIAC_87	Uncharacterized N-acetyltransferase YiaC (EC 2.3.1.-)	P37664	NA	NA	3.54875	NA	NA	NA	NA	NA	NA
DADA_66	D-amino acid dehydrogenase (EC 1.4.99.-) (D-alanine dehydrogenase)	P0A6J5	NA	NA	3.60732	NA	NA	NA	NA	NA	NA
GYRB_447	DNA gyrase subunit B (EC 5.99.1.3) (Type IIA topoisomerase subunit GyrB)	P0AES6	NA	NA	3.6077	NA	NA	NA	NA	NA	NA
MAP_218	Methionine aminopeptidase (MAP) (MetAP) (EC 3.4.11.18) (Peptidase M)	P0AE18	NA	NA	3.26828	NA	NA	NA	NA	NA	NA
RPLP_123	50S ribosomal protein L16 (Large ribosomal subunit protein uL16)	P0ADY7	NA	NA	3.23685	NA	NA	NA	NA	NA	NA
RPLF_27	50S ribosomal protein L6 (Large ribosomal subunit protein uL6)	P0AG55	NA	NA	3.23535	NA	NA	NA	NA	NA	NA
ZNTA_445	Zinc/cadmium/lead-transporting P-type ATPase (EC 3.6.3.-) (EC 3.6.3.3) (EC 3.6.3.5) (Pb(II)/Cd(II)/Zn(II)-translocating ATPase) (Zn(2+)/Cd(2+)/Pb(2+) export ATPase)	P37617	NA	NA	3.40024	NA	NA	NA	NA	NA	NA
PROQ_54	RNA chaperone ProQ	P45577	NA	NA	3.33353	NA	NA	NA	NA	NA	NA
HISG_136	ATP phosphoribosyltransferase (ATP-PRT) (ATP-PRTase) (EC 2.4.2.17)	P60757	4.603	NA	5.06053	NA	NA	NA	NA	NA	NA
PFLB_107	Formate acetyltransferase 1 (EC 2.3.1.54) (Pyruvate formate-lyase 1)	P09373	4.61643	NA	6.3351	NA	NA	NA	NA	NA	NA
THRA_5	Bifunctional aspartokinase/homoserine dehydrogenase 1 (Aspartokinase I/homoserine dehydrogenase I) (AKI-HDI) [Includes: Aspartokinase (EC 2.7.2.4); Homoserine dehydrogenase (EC 1.1.1.3)]	P00561	4.67132	NA	5.66514	NA	NA	NA	NA	NA	NA
FLU_593	Antigen 43 (AG43) (Fluffing protein) [Cleaved into: Antigen 43 alpha chain; Antigen 43 beta chain]	P39180	5.12559	NA	5.76372	NA	NA	NA	NA	NA	NA
OPPA_320	Periplasmic oligopeptide-binding protein	P23843	3.9942	NA	5.83883	NA	NA	NA	NA	NA	NA
RPLC_157_159_160	50S ribosomal protein L3 (Large ribosomal subunit protein uL3)	P60438	3.77623	NA	5.55504	NA	NA	NA	NA	NA	NA
GLCC_40	Glc operon transcriptional activator	P0ACL5	4.20219	NA	4.52917	NA	NA	NA	NA	NA	NA
GNTR_19	HTH-type transcriptional regulator GntR (Gluconate utilization system GNT-I transcriptional repressor)	P0ACP5	3.59375	NA	4.67861	NA	NA	NA	NA	NA	NA
PARE_99	DNA topoisomerase 4 subunit B (EC 5.99.1.3) (Topoisomerase IV subunit B)	P20083	3.1364	NA	8.33521	NA	NA	NA	NA	NA	NA
FMT_45_46	Methionyl-tRNA formyltransferase (EC 2.1.2.9) (Met-tRNA(fMet) formyltransferase)	P23882	3.65282	NA	8.6372	NA	NA	NA	NA	NA	NA
BTUD_207	Vitamin B12 import ATP-binding protein BtuD (EC 3.6.3.33) (Vitamin B12-transporting ATPase)	P06611	2.97616	NA	6.16987	NA	NA	NA	NA	NA	NA
FRMA_310_318	S-(hydroxymethyl)glutathione dehydrogenase (EC 1.1.1.284) (Alcohol dehydrogenase class-3) (EC 1.1.1.1) (Alcohol dehydrogenase class-III) (Glutathione-dependent formaldehyde dehydrogenase) (FALDH) (FDH) (GSH-FDH) (EC 1.1.1.-)	P25437	3.13813	NA	7.01609	NA	NA	NA	NA	NA	NA
GYRA_754	DNA gyrase subunit A (EC 5.99.1.3)	P0AES4	2.3575	NA	4.16785	2.49995	NA	NA	NA	NA	NA
GLGC_42_50	Glucose-1-phosphate adenylyltransferase (EC 2.7.7.27) (ADP-glucose pyrophosphorylase) (ADPGlc PPase) (ADP-glucose synthase)	P0A6V1	2.11732	NA	5.08614	NA	NA	NA	NA	NA	NA
DAM_9	DNA adenine methylase (EC 2.1.1.72) (DNA adenine methyltransferase) (Deoxyadenosyl-methyltransferase) (M.EcoDam)	P0AEE8	3.0298	NA	4.88369	NA	NA	NA	NA	NA	NA
ATPG_31	ATP synthase gamma chain (ATP synthase F1 sector gamma subunit) (F-ATPase gamma subunit)	P0ABA6	2.82282	NA	4.58536	NA	NA	NA	NA	NA	NA
YDIJ_598	Uncharacterized protein YdiJ	P77748	2.46737	NA	4.49954	NA	NA	NA	NA	NA	NA
YDCI_1_3	Uncharacterized HTH-type transcriptional regulator YdcI	P77171	2.07792	NA	2.51941	NA	NA	NA	NA	NA	NA
DER_435	GTPase Der (Double era-like domain protein) (GTP-binding protein EngA)	P0A6P5	2.44821	NA	2.63504	NA	NA	NA	NA	NA	NA
GLYS_146	Glycine--tRNA ligase beta subunit (EC 6.1.1.14) (Glycyl-tRNA synthetase beta subunit) (GlyRS)	P00961	2.32852	NA	2.37369	NA	NA	NA	NA	NA	NA
SPEG_182	Spermidine N(1)-acetyltransferase (SAT) (EC 2.3.1.57) (Spermidine/spermine N(1)-acetyltransferase) (SSAT)	P0A951	2.37317	NA	2.28435	NA	NA	NA	NA	NA	NA
GLTB_955	Glutamate synthase [NADPH] large chain (EC 1.4.1.13) (Glutamate synthase subunit alpha) (GLTS alpha chain) (NADPH-GOGAT)	P09831	2.30764	NA	3.20404	NA	NA	NA	NA	NA	NA
RPSC_219	30S ribosomal protein S3 (Small ribosomal subunit protein uS3)	P0A7V3	2.12182	NA	2.98488	NA	NA	NA	NA	NA	NA
DLD_355	Quinone-dependent D-lactate dehydrogenase (EC 1.1.5.12) ((R)-lactate:quinone 2-oxidoreductase) (D-lactate dehydrogenase) (D-LDH) (Respiratory D-lactate dehydrogenase)	P06149	2.36445	NA	3.70923	NA	NA	NA	NA	NA	NA
PROQ_75	RNA chaperone ProQ	P45577	2.1648	NA	3.67815	NA	NA	NA	NA	NA	NA
FFH_431_432_437	Signal recognition particle protein (Fifty-four homolog) (Ffh) (p48)	P0AGD7	2.06171	NA	3.53201	NA	NA	NA	NA	NA	NA
RPON_2	RNA polymerase sigma-54 factor	P24255	2.20913	NA	3.45731	NA	NA	NA	NA	NA	NA
RSMB_291	Ribosomal RNA small subunit methyltransferase B (EC 2.1.1.176) (16S rRNA m5C967 methyltransferase) (rRNA (cytosine-C(5)-)-methyltransferase RsmB)	P36929	2.19084	NA	3.35536	NA	NA	NA	NA	NA	NA
PTSP_103	Phosphoenolpyruvate-dependent phosphotransferase system (EC 2.7.3.9) (Enzyme I-Ntr) (EINtr) (Phosphotransferase system, enzyme I)	P37177	2.60298	NA	2.31385	NA	NA	NA	NA	NA	NA
MPL_172	UDP-N-acetylmuramate--L-alanyl-gamma-D-glutamyl-meso-2,6-diaminoheptandioate ligase (EC 6.3.2.45) (Murein peptide ligase) (UDP-N-acetylmuramate:L-alanyl-gamma-D-glutamyl-meso-diaminopimelate ligase)	P37773	2.62552	NA	2.0696	NA	NA	NA	NA	NA	NA
CARB_863	Carbamoyl-phosphate synthase large chain (EC 6.3.5.5) (Carbamoyl-phosphate synthetase ammonia chain)	P00968	3.2699	NA	2.01147	NA	NA	NA	NA	NA	NA
GPMA_86	2,3-bisphosphoglycerate-dependent phosphoglycerate mutase (BPG-dependent PGAM) (PGAM) (Phosphoglyceromutase) (dPGM) (EC 5.4.2.11)	P62707	2.89374	NA	2.10013	NA	NA	NA	NA	NA	NA
YJDI_72	Uncharacterized protein YjdI	P0AF59	3.05484	NA	3.78899	NA	NA	NA	NA	NA	NA
PHET_496	Phenylalanine--tRNA ligase beta subunit (EC 6.1.1.20) (Phenylalanyl-tRNA synthetase beta subunit) (PheRS)	P07395	2.90697	NA	3.48643	NA	NA	NA	NA	NA	NA
CPXR_188	Transcriptional regulatory protein CpxR	P0AE88	2.94859	NA	3.6062	NA	NA	NA	NA	NA	NA
YDBK_1012	Probable pyruvate-flavodoxin oxidoreductase (EC 1.2.7.-)	P52647	2.98881	NA	2.70203	NA	NA	NA	NA	NA	NA
YFES_37	Uncharacterized protein YfeS	P78271	3.3714	NA	2.64109	NA	NA	NA	NA	NA	NA
LIPA_25	Lipoyl synthase (EC 2.8.1.8) (Lip-syn) (LS) (Lipoate synthase) (Lipoic acid synthase) (Sulfur insertion protein LipA)	P60716	2.91263	NA	3.18715	NA	NA	NA	NA	NA	NA
ARGP_27	HTH-type transcriptional regulator ArgP (Inhibitor of chromosome initiation) (OriC replication inhibitor)	P0A8S1	3.29794	NA	3.3578	NA	NA	NA	NA	NA	NA
ACNB_722	Aconitate hydratase B (ACN) (Aconitase) (EC 4.2.1.3) ((2R,3S)-2-methylisocitrate dehydratase) ((2S,3R)-3-hydroxybutane-1,2,3-tricarboxylate dehydratase) (2-methyl-cis-aconitate hydratase) (EC 4.2.1.99) (Iron-responsive protein-like) (IRP-like) (RNA-binding protein)	P36683	3.32763	NA	3.03109	NA	NA	NA	NA	NA	NA
IHFA_66	Integration host factor subunit alpha (IHF-alpha)	P0A6X7	4.70095	NA	2.26764	NA	NA	NA	NA	NA	NA
RLML_493	Ribosomal RNA large subunit methyltransferase K/L [Includes: 23S rRNA m2G2445 methyltransferase (EC 2.1.1.173) (rRNA (guanine-N(2)-)-methyltransferase RlmL); 23S rRNA m7G2069 methyltransferase (EC 2.1.1.264) (rRNA (guanine-N(7)-)-methyltransferase RlmK)]	P75864	4.85082	NA	2.22558	NA	NA	NA	NA	NA	NA
RPOC_345	DNA-directed RNA polymerase subunit beta' (RNAP subunit beta') (EC 2.7.7.6) (RNA polymerase subunit beta') (Transcriptase subunit beta')	P0A8T7	4.3929	NA	2.15104	NA	NA	NA	NA	NA	NA
RPLC_62_70	50S ribosomal protein L3 (Large ribosomal subunit protein uL3)	P60438	4.33446	NA	2.00028	NA	NA	NA	NA	NA	NA
SUCC_79	Succinate--CoA ligase [ADP-forming] subunit beta (EC 6.2.1.5) (Succinyl-CoA synthetase subunit beta) (SCS-beta)	P0A836	3.67269	NA	2.837	NA	NA	NA	NA	NA	NA
GLGX_426	Glycogen debranching enzyme (EC 3.2.1.196) (Glycogen operon protein GlgX) (Limit dextrin alpha-1,6-maltotetraose-hydrolase)	P15067	3.74408	NA	2.92409	NA	NA	NA	NA	NA	NA
GROL_7	60 kDa chaperonin (GroEL protein) (Protein Cpn60)	P0A6F5	3.57893	NA	2.367	NA	NA	NA	NA	NA	NA
WECE_223	dTDP-4-amino-4,6-dideoxygalactose transaminase (EC 2.6.1.59)	P27833	3.82496	NA	2.50079	NA	NA	NA	NA	NA	NA
CLPX_275	ATP-dependent Clp protease ATP-binding subunit ClpX (ATP-dependent unfoldase ClpX)	P0A6H1	4.04834	NA	3.14783	NA	NA	NA	NA	NA	NA
CAIA_377	Crotonobetainyl-CoA reductase (EC 1.3.8.13) (Crotobetaine reductase) (Crotonobetainyl-CoA dehydrogenase)	P60584	4.08917	NA	3.28679	NA	NA	NA	NA	NA	NA
RUVC_80	Crossover junction endodeoxyribonuclease RuvC (EC 3.1.22.4) (Holliday junction nuclease RuvC) (Holliday junction resolvase RuvC)	P0A814	4.2997	NA	3.00519	NA	NA	NA	NA	NA	NA
RADA_62	DNA repair protein RadA (EC 3.6.4.-) (Branch migration protein RadA) (DNA repair protein Sms)	P24554	3.99734	NA	2.95485	NA	NA	NA	NA	NA	NA
ADK_136	Adenylate kinase (AK) (EC 2.7.4.3) (ATP-AMP transphosphorylase) (ATP:AMP phosphotransferase) (Adenylate monophosphate kinase)	P69441	4.07436	NA	2.93786	NA	NA	NA	NA	NA	NA
IBAG_80	Acid stress protein IbaG	P0A9W6	4.12154	NA	2.40406	NA	NA	NA	NA	NA	NA
RPSD_183	30S ribosomal protein S4 (Small ribosomal subunit protein uS4)	P0A7V8	4.20032	NA	2.63362	NA	NA	NA	NA	NA	NA
LPTB_11_14	Lipopolysaccharide export system ATP-binding protein LptB (EC 3.6.3.-)	P0A9V1	4.3419	NA	2.70356	NA	NA	NA	NA	NA	NA
RPLS_87	50S ribosomal protein L19 (Large ribosomal subunit protein bL19)	P0A7K6	3.74176	NA	3.26116	NA	NA	NA	NA	NA	NA
GLF_250	UDP-galactopyranose mutase (UGM) (EC 5.4.99.9) (UDP-GALP mutase) (Uridine 5-diphosphate galactopyranose mutase)	P37747	3.62369	NA	3.52933	NA	NA	NA	NA	NA	NA
SDAB_233	L-serine dehydratase 2 (SDH 2) (EC 4.3.1.17) (L-serine deaminase 2) (L-SD2)	P30744	3.47438	NA	3.99765	NA	NA	NA	NA	NA	NA
FRDA_121	Fumarate reductase flavoprotein subunit (EC 1.3.5.4)	P00363	3.73227	NA	4.18643	NA	NA	NA	NA	NA	NA
ASCB_46	6-phospho-beta-glucosidase AscB (EC 3.2.1.86)	P24240	3.87793	NA	3.99373	NA	NA	NA	NA	NA	NA
CYNR_79	HTH-type transcriptional regulator CynR (Cyn operon transcriptional activator)	P27111	3.79586	NA	4.06552	NA	NA	NA	NA	NA	NA
IHFA_86	Integration host factor subunit alpha (IHF-alpha)	P0A6X7	4.72893	NA	2.8195	NA	NA	NA	NA	NA	NA
OPPD_163	Oligopeptide transport ATP-binding protein OppD	P76027	4.79902	NA	3.03742	NA	NA	NA	NA	NA	NA
DACC_328	D-alanyl-D-alanine carboxypeptidase DacC (DD-carboxypeptidase) (DD-peptidase) (EC 3.4.16.4) (Penicillin-binding protein 6) (PBP-6)	P08506	5.48413	NA	3.09038	NA	NA	NA	NA	NA	NA
RPOB_1065	DNA-directed RNA polymerase subunit beta (RNAP subunit beta) (EC 2.7.7.6) (RNA polymerase subunit beta) (Transcriptase subunit beta)	P0A8V2	5.18064	NA	3.20349	NA	NA	NA	NA	NA	NA
ADHE_582_585	Aldehyde-alcohol dehydrogenase [Includes: Alcohol dehydrogenase (ADH) (EC 1.1.1.1); Acetaldehyde dehydrogenase [acetylating] (ACDH) (EC 1.2.1.10); Pyruvate-formate-lyase deactivase (PFL deactivase)]	P0A9Q7	4.35708	NA	3.95776	NA	NA	NA	NA	NA	NA
INFB_58	Translation initiation factor IF-2	P0A705	4.47329	NA	3.6668	NA	NA	NA	NA	NA	NA
DNAB_167	Replicative DNA helicase (EC 3.6.4.12)	P0ACB0	4.3506	NA	3.4707	NA	NA	NA	NA	NA	NA
YDCP_589	Uncharacterized protease YdcP (EC 3.4.-.-)	P76104	5.23446	NA	3.76662	NA	NA	NA	NA	NA	NA
YEGS_154	Lipid kinase YegS (EC 2.7.1.-)	P76407	4.83662	NA	3.49258	NA	NA	NA	NA	NA	NA
HSCA_86	Chaperone protein HscA (Hsc66)	P0A6Z1	4.76176	NA	3.96869	NA	NA	NA	NA	NA	NA
GLNA_321	Glutamine synthetase (GS) (EC 6.3.1.2) (Glutamate--ammonia ligase) (Glutamine synthetase I beta) (GSI beta)	P0A9C5	4.84276	NA	3.89614	NA	NA	NA	NA	NA	NA
YBIT_278	Uncharacterized ABC transporter ATP-binding protein YbiT	P0A9U3	3.02485	3.7677	7.67627	NA	NA	NA	NA	NA	NA
FFH_437	Signal recognition particle protein (Fifty-four homolog) (Ffh) (p48)	P0AGD7	3.50787	3.78032	7.22391	NA	NA	NA	NA	NA	NA
SPEA_232	Biosynthetic arginine decarboxylase (ADC) (EC 4.1.1.19)	P21170	4.11423	4.58475	7.20917	NA	NA	NA	NA	NA	NA
RPLE_78	50S ribosomal protein L5 (Large ribosomal subunit protein uL5)	P62399	3.59803	4.62748	7.97817	NA	NA	NA	NA	NA	NA
FHLA_569	Formate hydrogenlyase transcriptional activator FhlA	P19323	3.92208	4.42886	5.19602	NA	NA	NA	NA	NA	NA
REP_664	ATP-dependent DNA helicase Rep (EC 3.6.4.12)	P09980	3.41408	5.94416	5.66267	NA	NA	NA	NA	NA	NA
ATPG_267	ATP synthase gamma chain (ATP synthase F1 sector gamma subunit) (F-ATPase gamma subunit)	P0ABA6	3.21545	5.44173	4.28155	NA	NA	NA	NA	NA	NA
RNG_43	Ribonuclease G (RNase G) (EC 3.1.26.-) (Cytoplasmic axial filament protein)	P0A9J0	3.78957	2.30558	6.655	NA	2.49512	NA	NA	NA	NA
YAEH_47_49	UPF0325 protein YaeH	P62768	2.30485	2.46477	6.25458	NA	2.91194	NA	NA	NA	NA
FTSE_9	Cell division ATP-binding protein FtsE	P0A9R7	3.78831	2.08501	6.39202	NA	NA	NA	NA	NA	NA
YEAG_384	Uncharacterized protein YeaG	P0ACY3	4.02912	2.04335	7.39224	NA	NA	NA	NA	NA	NA
RPLC_116_123	50S ribosomal protein L3 (Large ribosomal subunit protein uL3)	P60438	4.19169	2.37947	6.79537	NA	NA	NA	NA	NA	NA
RPSQ_36	30S ribosomal protein S17 (Small ribosomal subunit protein uS17)	P0AG63	4.68114	2.54035	5.78237	NA	NA	NA	NA	NA	NA
ZAPE_58_62	Cell division protein ZapE (Z ring-associated protein ZapE)	P64612	4.98814	2.23923	6.16769	NA	NA	NA	NA	NA	NA
MUKB_1447	Chromosome partition protein MukB (Structural maintenance of chromosome-related protein)	P22523	5.24909	2.40472	5.32725	NA	NA	NA	NA	NA	NA
LIPA_42	Lipoyl synthase (EC 2.8.1.8) (Lip-syn) (LS) (Lipoate synthase) (Lipoic acid synthase) (Sulfur insertion protein LipA)	P60716	4.67371	2.12865	5.06995	NA	NA	NA	NA	NA	NA
RPLD_74	50S ribosomal protein L4 (Large ribosomal subunit protein uL4)	P60723	6.45082	3.52587	8.66871	NA	NA	NA	NA	NA	NA
RPLO_63	50S ribosomal protein L15 (Large ribosomal subunit protein uL15)	P02413	6.136	4.03203	10.0175	NA	NA	NA	NA	NA	NA
RPLF_158_160	50S ribosomal protein L6 (Large ribosomal subunit protein uL6)	P0AG55	6.53549	3.47913	9.77685	NA	NA	NA	NA	NA	NA
RPLV_83	50S ribosomal protein L22 (Large ribosomal subunit protein uL22)	P61175	7.00617	3.12567	7.4327	NA	NA	NA	NA	NA	NA
RPMA_44	50S ribosomal protein L27 (Large ribosomal subunit protein bL27)	P0A7L8	5.16607	3.19711	7.94699	NA	NA	NA	NA	NA	NA
RPSQ_30_36	30S ribosomal protein S17 (Small ribosomal subunit protein uS17)	P0AG63	4.96072	2.43904	7.32211	NA	NA	NA	NA	NA	NA
RPMJ_8_9	50S ribosomal protein L36 (Large ribosomal subunit protein bL36-A) (Ribosomal protein B)	P0A7Q6	6.78632	NA	6.84646	NA	NA	NA	NA	NA	NA
YAAA_55	UPF0246 protein YaaA	P0A8I3	6.69889	NA	6.70194	NA	NA	NA	NA	NA	NA
ADHE_582	Aldehyde-alcohol dehydrogenase [Includes: Alcohol dehydrogenase (ADH) (EC 1.1.1.1); Acetaldehyde dehydrogenase [acetylating] (ACDH) (EC 1.2.1.10); Pyruvate-formate-lyase deactivase (PFL deactivase)]	P0A9Q7	5.70526	NA	6.567	NA	NA	NA	NA	NA	NA
GALF_282_286	UTP--glucose-1-phosphate uridylyltransferase (EC 2.7.7.9) (Alpha-D-glucosyl-1-phosphate uridylyltransferase) (UDP-glucose pyrophosphorylase) (UDPGP) (Uridine diphosphoglucose pyrophosphorylase)	P0AAB6	5.80779	NA	7.39961	NA	NA	NA	NA	NA	NA
HEMB_213	Delta-aminolevulinic acid dehydratase (ALAD) (ALADH) (EC 4.2.1.24) (Porphobilinogen synthase)	P0ACB2	5.49103	NA	4.48657	NA	NA	NA	NA	NA	NA
THIC_592	Phosphomethylpyrimidine synthase (EC 4.1.99.17) (Hydroxymethylpyrimidine phosphate synthase) (HMP-P synthase) (HMP-phosphate synthase) (HMPP synthase) (Thiamine biosynthesis protein ThiC)	P30136	5.87732	NA	4.14424	NA	NA	NA	NA	NA	NA
YBJI_116	5-amino-6-(5-phospho-D-ribitylamino)uracil phosphatase YbjI (EC 3.1.3.104)	P75809	5.94742	NA	4.47599	NA	NA	NA	NA	NA	NA
PHNA_74	Protein PhnA	P0AFJ1	6.45724	NA	5.12697	NA	NA	NA	NA	NA	NA
RPSD_8_10	30S ribosomal protein S4 (Small ribosomal subunit protein uS4)	P0A7V8	6.17619	NA	4.99964	NA	NA	NA	NA	NA	NA
DNAC_13	DNA replication protein DnaC	P0AEF0	6.27475	NA	4.91801	NA	NA	NA	NA	NA	NA
RPMB_10	50S ribosomal protein L28 (Large ribosomal subunit protein bL28)	P0A7M2	5.8462	NA	5.24146	NA	NA	NA	NA	NA	NA
YCIO_102	Uncharacterized protein YciO	P0AFR4	5.46841	NA	5.09249	NA	NA	NA	NA	NA	NA
RPSQ_36_39	30S ribosomal protein S17 (Small ribosomal subunit protein uS17)	P0AG63	6.97145	NA	3.98211	NA	NA	NA	NA	NA	NA
POXB_392	Pyruvate dehydrogenase [ubiquinone] (EC 1.2.5.1) (Pyruvate oxidase) (POX) [Cleaved into: Alpha-peptide]	P07003	6.4596	NA	3.85508	NA	NA	NA	NA	NA	NA
YIBA_39	Protein YibA	P0ADK6	6.70795	NA	3.60374	NA	NA	NA	NA	NA	NA
OPPD_154	Oligopeptide transport ATP-binding protein OppD	P76027	6.27551	NA	3.29354	NA	NA	NA	NA	NA	NA
CASC_45	CRISPR system Cascade subunit CasC	Q46899	5.75512	NA	3.41596	NA	NA	NA	NA	NA	NA
CADA_138	Inducible lysine decarboxylase (LDC) (EC 4.1.1.18)	P0A9H3	5.93826	NA	3.06693	NA	NA	NA	NA	NA	NA
RPLB_265	50S ribosomal protein L2 (Large ribosomal subunit protein uL2)	P60422	5.8081	NA	3.05723	NA	NA	NA	NA	NA	NA
RARA_378	Replication-associated recombination protein A	P0AAZ4	5.90712	3.41008	5.93399	2.57093	NA	NA	NA	NA	NA
RFAH_155	Transcription antitermination protein RfaH	P0AFW0	4.61949	NA	6.44623	2.36737	NA	NA	NA	NA	NA
UUP_561_565	ABC transporter ATP-binding protein uup	P43672	6.36662	NA	3.54358	NA	NA	2.4165	NA	NA	NA
NUSG_121	Transcription termination/antitermination protein NusG	P0AFG0	4.34487	NA	4.22837	NA	NA	3.04568	NA	NA	NA
THIC_587	Phosphomethylpyrimidine synthase (EC 4.1.99.17) (Hydroxymethylpyrimidine phosphate synthase) (HMP-P synthase) (HMP-phosphate synthase) (HMPP synthase) (Thiamine biosynthesis protein ThiC)	P30136	5.07751	NA	2.74038	NA	NA	3.48755	NA	NA	NA
MIND_265	Septum site-determining protein MinD (Cell division inhibitor MinD)	P0AEZ3	4.31658	NA	2.68178	NA	NA	2.62814	2.16515	3.55842	NA
RPLW_33	50S ribosomal protein L23 (Large ribosomal subunit protein uL23)	P0ADZ0	2.81216	NA	2.28301	NA	NA	2.24724	NA	2.95958	NA
DLD_543	Quinone-dependent D-lactate dehydrogenase (EC 1.1.5.12) ((R)-lactate:quinone 2-oxidoreductase) (D-lactate dehydrogenase) (D-LDH) (Respiratory D-lactate dehydrogenase)	P06149	3.22861	NA	3.62444	NA	NA	3.95794	NA	3.56655	NA
UUP_537	ABC transporter ATP-binding protein uup	P43672	4.21534	NA	3.05097	NA	NA	3.10653	NA	2.49941	NA
PKA_228_234	Protein lysine acetyltransferase Pka (EC 2.3.1.-)	P76594	9.28056	NA	NA	NA	NA	NA	NA	NA	NA
YAHK_285	Aldehyde reductase YahK (EC 1.1.1.2) (Zinc-dependent alcohol dehydrogenase YahK)	P75691	7.89714	NA	NA	NA	NA	NA	NA	NA	NA
PKA_23	Protein lysine acetyltransferase Pka (EC 2.3.1.-)	P76594	8.31493	NA	NA	NA	NA	NA	NA	NA	NA
PKA_635_637	Protein lysine acetyltransferase Pka (EC 2.3.1.-)	P76594	8.13115	NA	NA	NA	NA	NA	NA	NA	NA
YEEN_11	Probable transcriptional regulatory protein YeeN	P0A8A2	6.59462	NA	NA	NA	NA	NA	NA	NA	NA
CAN_213	Carbonic anhydrase 2 (EC 4.2.1.1) (Carbonate dehydratase 2)	P61517	6.45193	NA	NA	NA	NA	NA	NA	NA	NA
RPLN_59	50S ribosomal protein L14 (Large ribosomal subunit protein uL14)	P0ADY3	7.02723	NA	NA	NA	NA	NA	NA	NA	NA
LIPB_1_5	Octanoyltransferase (EC 2.3.1.181) (Lipoate-protein ligase B) (Lipoyl/octanoyl transferase) (Octanoyl-[acyl-carrier-protein]-protein N-octanoyltransferase)	P60720	6.97971	NA	NA	NA	NA	NA	NA	NA	NA
SMPB_8_18	SsrA-binding protein (Small protein B)	P0A832	6.84585	NA	NA	NA	NA	NA	NA	NA	NA
DNAQ_234	DNA polymerase III subunit epsilon (EC 2.7.7.7)	P03007	6.7487	NA	NA	NA	NA	NA	NA	NA	NA
YIIS_1_2	UPF0381 protein YiiS	P32162	6.67467	NA	NA	NA	NA	NA	NA	NA	NA
DICA_127	HTH-type transcriptional regulator DicA (Repressor protein of division inhibition gene dicA)	P06966	6.70054	NA	NA	NA	NA	NA	NA	NA	NA
PKA_560	Protein lysine acetyltransferase Pka (EC 2.3.1.-)	P76594	6.72139	NA	NA	NA	NA	NA	NA	NA	NA
UVRB_605	UvrABC system protein B (Protein UvrB) (Excinuclease ABC subunit B)	P0A8F8	6.07537	NA	NA	NA	NA	NA	NA	NA	NA
ATPA_432	ATP synthase subunit alpha (EC 3.6.3.14) (ATP synthase F1 sector subunit alpha) (F-ATPase subunit alpha)	P0ABB0	6.10298	NA	NA	NA	NA	NA	NA	NA	NA
MRR_56	Mrr restriction system protein (EcoKMrr)	P24202	6.09627	NA	NA	NA	NA	NA	NA	NA	NA
GATY_93	D-tagatose-1,6-bisphosphate aldolase subunit GatY (TBPA) (TagBP aldolase) (EC 4.1.2.40) (D-tagatose-bisphosphate aldolase class II) (Tagatose-bisphosphate aldolase)	P0C8J6	5.9759	NA	NA	NA	NA	NA	NA	NA	NA
YBGK_217	Uncharacterized protein YbgK	P75745	5.90813	NA	NA	NA	NA	NA	NA	NA	NA
RELB_13	Antitoxin RelB	P0C079	5.3634	NA	NA	NA	NA	NA	NA	NA	NA
RPLC_159_160	50S ribosomal protein L3 (Large ribosomal subunit protein uL3)	P60438	5.38506	NA	NA	NA	NA	NA	NA	NA	NA
QUEE_60	7-carboxy-7-deazaguanine synthase (CDG synthase) (EC 4.3.99.3) (Queuosine biosynthesis protein QueE)	P64554	5.37769	NA	NA	NA	NA	NA	NA	NA	NA
FADD_543	Long-chain-fatty-acid--CoA ligase (EC 6.2.1.3) (Long-chain acyl-CoA synthetase) (Acyl-CoA synthetase)	P69451	5.47298	NA	NA	NA	NA	NA	NA	NA	NA
RPSF_53	30S ribosomal protein S6 (Small ribosomal subunit protein bS6) [Cleaved into: 30S ribosomal protein S6, fully modified isoform; 30S ribosomal protein S6, non-modified isoform]	P02358	5.42593	NA	NA	NA	NA	NA	NA	NA	NA
RPLK_81_82	50S ribosomal protein L11 (Large ribosomal subunit protein uL11)	P0A7J7	5.43328	NA	NA	NA	NA	NA	NA	NA	NA
CYSD_296_297	Sulfate adenylyltransferase subunit 2 (EC 2.7.7.4) (ATP-sulfurylase small subunit) (Sulfate adenylate transferase) (SAT)	P21156	5.81623	NA	NA	NA	NA	NA	NA	NA	NA
TOPA_97	DNA topoisomerase 1 (EC 5.99.1.2) (DNA topoisomerase I) (Omega-protein) (Relaxing enzyme) (Swivelase) (Untwisting enzyme)	P06612	5.74864	NA	NA	NA	NA	NA	NA	NA	NA
ARGS_49	Arginine--tRNA ligase (EC 6.1.1.19) (Arginyl-tRNA synthetase) (ArgRS)	P11875	5.7287	NA	NA	NA	NA	NA	NA	NA	NA
RPLK_97_100	50S ribosomal protein L11 (Large ribosomal subunit protein uL11)	P0A7J7	5.5565	NA	NA	NA	NA	NA	NA	NA	NA
HEMG_144	Protoporphyrinogen IX dehydrogenase [menaquinone] (EC 1.3.5.3)	P0ACB4	5.55109	NA	NA	NA	NA	NA	NA	NA	NA
DNAK_70	Chaperone protein DnaK (HSP70) (Heat shock 70 kDa protein) (Heat shock protein 70)	P0A6Y8	5.66417	NA	NA	NA	NA	NA	NA	NA	NA
RCSB_180_186	Transcriptional regulatory protein RcsB (Capsular synthesis regulator component B)	P0DMC7	5.60462	NA	NA	NA	NA	NA	NA	NA	NA
GLYS_112	Glycine--tRNA ligase beta subunit (EC 6.1.1.14) (Glycyl-tRNA synthetase beta subunit) (GlyRS)	P00961	5.62559	NA	NA	NA	NA	NA	NA	NA	NA
ATPA_387_388	ATP synthase subunit alpha (EC 3.6.3.14) (ATP synthase F1 sector subunit alpha) (F-ATPase subunit alpha)	P0ABB0	5.63889	NA	NA	NA	NA	NA	NA	NA	NA
DOSP_204	Oxygen sensor protein DosP (EC 3.1.4.52) (Direct oxygen-sensing phosphodiesterase) (Direct oxygen sensor protein) (Ec DOS) (Heme-regulated cyclic di-GMP phosphodiesterase)	P76129	5.64037	NA	NA	NA	NA	NA	NA	NA	NA
AGAR_93	Putative aga operon transcriptional repressor	P0ACK2	2.31913	NA	NA	NA	NA	NA	NA	NA	NA
CYSI_330	Sulfite reductase [NADPH] hemoprotein beta-component (SiR-HP) (SiRHP) (EC 1.8.1.2)	P17846	2.30599	NA	NA	NA	NA	NA	NA	NA	NA
RODZ_93_104	Cytoskeleton protein RodZ	P27434	2.22247	NA	NA	NA	NA	NA	NA	NA	NA
MUG_82	G/U mismatch-specific DNA glycosylase (EC 3.2.2.28) (Double-strand-specific uracil glycosylase) (Mismatch-specific uracil DNA-glycosylase) (MUG)	P0A9H1	2.2325	NA	NA	NA	NA	NA	NA	NA	NA
DEOR_17	Deoxyribose operon repressor	P0ACK5	2.23708	NA	NA	NA	NA	NA	NA	NA	NA
PYRI_94	Aspartate carbamoyltransferase regulatory chain	P0A7F3	2.25679	NA	NA	NA	NA	NA	NA	NA	NA
PURK_120	N5-carboxyaminoimidazole ribonucleotide synthase (N5-CAIR synthase) (EC 6.3.4.18) (5-(carboxyamino)imidazole ribonucleotide synthetase)	P09029	2.2812	NA	NA	NA	NA	NA	NA	NA	NA
PURB_404	Adenylosuccinate lyase (ASL) (EC 4.3.2.2) (Adenylosuccinase) (ASase)	P0AB89	2.26971	NA	NA	NA	NA	NA	NA	NA	NA
FUSA_430	Elongation factor G (EF-G)	P0A6M8	2.19845	NA	NA	NA	NA	NA	NA	NA	NA
INAA_196	Protein InaA	P27294	2.19985	NA	NA	NA	NA	NA	NA	NA	NA
RPLP_34	50S ribosomal protein L16 (Large ribosomal subunit protein uL16)	P0ADY7	2.16347	NA	NA	NA	NA	NA	NA	NA	NA
TKTA_452	Transketolase 1 (TK 1) (EC 2.2.1.1)	P27302	2.16126	NA	NA	NA	NA	NA	NA	NA	NA
YHGF_538	Protein YhgF	P46837	2.1855	NA	NA	NA	NA	NA	NA	NA	NA
FUSA_425	Elongation factor G (EF-G)	P0A6M8	2.1781	NA	NA	NA	NA	NA	NA	NA	NA
THRS_346	Threonine--tRNA ligase (EC 6.1.1.3) (Threonyl-tRNA synthetase) (ThrRS)	P0A8M3	2.17524	NA	NA	NA	NA	NA	NA	NA	NA
ACEA_34	Isocitrate lyase (ICL) (EC 4.1.3.1) (Isocitrase) (Isocitratase)	P0A9G6	2.04761	NA	NA	NA	NA	NA	NA	NA	NA
RPLN_53_59	50S ribosomal protein L14 (Large ribosomal subunit protein uL14)	P0ADY3	2.09262	NA	NA	NA	NA	NA	NA	NA	NA
INFC_97	Translation initiation factor IF-3 [Cleaved into: Translation initiation factor IF-3, N-terminally processed; Translation initiation factor IF-3S]	P0A707	2.09522	NA	NA	NA	NA	NA	NA	NA	NA
RSD_79	Regulator of sigma D	P0AFX4	2.0969	NA	NA	NA	NA	NA	NA	NA	NA
PURC_103	Phosphoribosylaminoimidazole-succinocarboxamide synthase (EC 6.3.2.6) (SAICAR synthetase)	P0A7D7	2.12071	NA	NA	NA	NA	NA	NA	NA	NA
ACEE_458	Pyruvate dehydrogenase E1 component (PDH E1 component) (EC 1.2.4.1)	P0AFG8	2.1329	NA	NA	NA	NA	NA	NA	NA	NA
YBGK_145_154	Uncharacterized protein YbgK	P75745	2.13874	NA	NA	NA	NA	NA	NA	NA	NA
GLTA_418	Citrate synthase (EC 2.3.3.16)	P0ABH7	2.60121	NA	NA	NA	NA	NA	NA	NA	NA
TRMJ_211	tRNA (cytidine/uridine-2'-O-)-methyltransferase TrmJ (EC 2.1.1.200) (TrMet(Xm32)) (tRNA (cytidine(32)/uridine(32)-2'-O)-methyltransferase) (tRNA Cm32/Um32 methyltransferase)	P0AE01	2.61241	NA	NA	NA	NA	NA	NA	NA	NA
YGCR_247	Putative electron transfer flavoprotein subunit YgcR	Q46908	2.61472	NA	NA	NA	NA	NA	NA	NA	NA
RPSA_552	30S ribosomal protein S1 (Bacteriophage Q beta RNA-directed RNA polymerase subunit I) (Small ribosomal subunit protein bS1)	P0AG67	2.63486	NA	NA	NA	NA	NA	NA	NA	NA
YEBC_55	Probable transcriptional regulatory protein YebC	P0A8A0	2.63249	NA	NA	NA	NA	NA	NA	NA	NA
FOLM_201	Dihydromonapterin reductase (H(2)-MPt reductase) (EC 1.5.1.-) (Dihydrofolate reductase) (DHFR) (EC 1.5.1.3)	P0AFS3	2.63204	NA	NA	NA	NA	NA	NA	NA	NA
HSLR_97	Heat shock protein 15 (HSP15)	P0ACG8	2.64411	NA	NA	NA	NA	NA	NA	NA	NA
YIBL_69	Uncharacterized protein YibL	P0ADK8	2.64914	NA	NA	NA	NA	NA	NA	NA	NA
RPSR_38	30S ribosomal protein S18 (Small ribosomal subunit protein bS18)	P0A7T7	2.70844	NA	NA	NA	NA	NA	NA	NA	NA
YGAM_55	Uncharacterized protein YgaM	P0ADQ7	2.72658	NA	NA	NA	NA	NA	NA	NA	NA
HNS_136	DNA-binding protein H-NS (Heat-stable nucleoid-structuring protein) (Histone-like protein HLP-II) (Protein B1) (Protein H1)	P0ACF8	2.67751	NA	NA	NA	NA	NA	NA	NA	NA
RPSS_6_7	30S ribosomal protein S19 (Small ribosomal subunit protein uS19)	P0A7U3	2.68299	NA	NA	NA	NA	NA	NA	NA	NA
RPOB_719	DNA-directed RNA polymerase subunit beta (RNAP subunit beta) (EC 2.7.7.6) (RNA polymerase subunit beta) (Transcriptase subunit beta)	P0A8V2	2.68099	NA	NA	NA	NA	NA	NA	NA	NA
RPSR_30	30S ribosomal protein S18 (Small ribosomal subunit protein bS18)	P0A7T7	2.69683	NA	NA	NA	NA	NA	NA	NA	NA
GND_454	6-phosphogluconate dehydrogenase, decarboxylating (EC 1.1.1.44)	P00350	2.68693	NA	NA	NA	NA	NA	NA	NA	NA
RPLK_72	50S ribosomal protein L11 (Large ribosomal subunit protein uL11)	P0A7J7	2.69152	NA	NA	NA	NA	NA	NA	NA	NA
SDHA_314_320	Succinate dehydrogenase flavoprotein subunit (EC 1.3.5.1)	P0AC41	2.69107	NA	NA	NA	NA	NA	NA	NA	NA
GLTB_785	Glutamate synthase [NADPH] large chain (EC 1.4.1.13) (Glutamate synthase subunit alpha) (GLTS alpha chain) (NADPH-GOGAT)	P09831	2.37745	NA	NA	NA	NA	NA	NA	NA	NA
LACI_325	Lactose operon repressor	P03023	2.38943	NA	NA	NA	NA	NA	NA	NA	NA
GYRA_76	DNA gyrase subunit A (EC 5.99.1.3)	P0AES4	2.39016	NA	NA	NA	NA	NA	NA	NA	NA
IRAM_100	Anti-adapter protein IraM (Enhancing lycopene biosynthesis protein 1)	P75987	2.45086	NA	NA	NA	NA	NA	NA	NA	NA
RPLJ_97	50S ribosomal protein L10 (50S ribosomal protein L8) (Large ribosomal subunit protein uL10)	P0A7J3	2.42484	NA	NA	NA	NA	NA	NA	NA	NA
FTSZ_329	Cell division protein FtsZ	P0A9A6	2.42426	NA	NA	NA	NA	NA	NA	NA	NA
DADA_217	D-amino acid dehydrogenase (EC 1.4.99.-) (D-alanine dehydrogenase)	P0A6J5	2.41259	NA	NA	NA	NA	NA	NA	NA	NA
YCAC_206	Probable hydrolase YcaC (EC 4.-.-.-)	P21367	2.40488	NA	NA	NA	NA	NA	NA	NA	NA
PROP_487	Proline/betaine transporter (Proline porter II) (PPII)	P0C0L7	2.48878	NA	NA	NA	NA	NA	NA	NA	NA
MFD_1120	Transcription-repair-coupling factor (TRCF) (EC 3.6.4.-)	P30958	2.48341	NA	NA	NA	NA	NA	NA	NA	NA
FABA_42	3-hydroxydecanoyl-[acyl-carrier-protein] dehydratase (EC 4.2.1.59) (3-hydroxyacyl-[acyl-carrier-protein] dehydratase FabA) (Beta-hydroxydecanoyl thioester dehydrase) (Trans-2-decenoyl-[acyl-carrier-protein] isomerase) (EC 5.3.3.14)	P0A6Q3	2.49642	NA	NA	NA	NA	NA	NA	NA	NA
AHPC_91	Alkyl hydroperoxide reductase C (EC 1.11.1.15) (Alkyl hydroperoxide reductase protein C22) (Peroxiredoxin) (SCRP-23) (Sulfate starvation-induced protein 8) (SSI8) (Thioredoxin peroxidase)	P0AE08	2.5051	NA	NA	NA	NA	NA	NA	NA	NA
ENGB_92	Probable GTP-binding protein EngB	P0A6P7	2.5285	NA	NA	NA	NA	NA	NA	NA	NA
TAS_81	Protein tas	P0A9T4	2.56552	NA	NA	NA	NA	NA	NA	NA	NA
GALU_9_10	UTP--glucose-1-phosphate uridylyltransferase (EC 2.7.7.9) (Alpha-D-glucosyl-1-phosphate uridylyltransferase) (UDP-glucose pyrophosphorylase) (UDPGP) (Uridine diphosphoglucose pyrophosphorylase)	P0AEP3	2.55287	NA	NA	NA	NA	NA	NA	NA	NA
CYSN_67	Sulfate adenylyltransferase subunit 1 (EC 2.7.7.4) (ATP-sulfurylase large subunit) (Sulfate adenylate transferase) (SAT)	P23845	2.55909	NA	NA	NA	NA	NA	NA	NA	NA
FTSZ_352	Cell division protein FtsZ	P0A9A6	3.12998	NA	NA	NA	NA	NA	NA	NA	NA
MAP_224_226	Methionine aminopeptidase (MAP) (MetAP) (EC 3.4.11.18) (Peptidase M)	P0AE18	3.14085	NA	NA	NA	NA	NA	NA	NA	NA
INTA_311_326	Prophage integrase IntA (Prophage CP4-57 integrase SlpA)	P32053	3.14056	NA	NA	NA	NA	NA	NA	NA	NA
PPK_314	Polyphosphate kinase (EC 2.7.4.1) (ATP-polyphosphate phosphotransferase) (Polyphosphoric acid kinase)	P0A7B1	3.16485	NA	NA	NA	NA	NA	NA	NA	NA
YJBJ_42	UPF0337 protein YjbJ	P68206	3.18287	NA	NA	NA	NA	NA	NA	NA	NA
UBII_373	2-octaprenylphenol hydroxylase (EC 1.14.13.-)	P25535	3.19755	NA	NA	NA	NA	NA	NA	NA	NA
YFJW_287	Uncharacterized protein YfjW	P52138	3.19736	NA	NA	NA	NA	NA	NA	NA	NA
FRR_66	Ribosome-recycling factor (RRF) (Ribosome-releasing factor)	P0A805	2.99697	NA	NA	NA	NA	NA	NA	NA	NA
UVRA_614	UvrABC system protein A (UvrA protein) (Excinuclease ABC subunit A)	P0A698	3.00621	NA	NA	NA	NA	NA	NA	NA	NA
RSSB_68	Regulator of RpoS	P0AEV1	3.0043	NA	NA	NA	NA	NA	NA	NA	NA
KATE_64	Catalase HPII (EC 1.11.1.6) (Hydroxyperoxidase II)	P21179	3.03145	NA	NA	NA	NA	NA	NA	NA	NA
RECA_20	Protein RecA (Recombinase A)	P0A7G6	3.01602	NA	NA	NA	NA	NA	NA	NA	NA
ACEE_716	Pyruvate dehydrogenase E1 component (PDH E1 component) (EC 1.2.4.1)	P0AFG8	3.02204	NA	NA	NA	NA	NA	NA	NA	NA
RPLF_6	50S ribosomal protein L6 (Large ribosomal subunit protein uL6)	P0AG55	3.01966	NA	NA	NA	NA	NA	NA	NA	NA
TKTB_451	Transketolase 2 (TK 2) (EC 2.2.1.1)	P33570	3.01881	NA	NA	NA	NA	NA	NA	NA	NA
PURR_24	HTH-type transcriptional repressor PurR (Pur regulon repressor) (Purine nucleotide synthesis repressor)	P0ACP7	3.08042	NA	NA	NA	NA	NA	NA	NA	NA
GLF_32	UDP-galactopyranose mutase (UGM) (EC 5.4.99.9) (UDP-GALP mutase) (Uridine 5-diphosphate galactopyranose mutase)	P37747	3.09078	NA	NA	NA	NA	NA	NA	NA	NA
PROV_12	Glycine betaine/proline betaine transport system ATP-binding protein ProV	P14175	3.05026	NA	NA	NA	NA	NA	NA	NA	NA
USPD_65_72	Universal stress protein D	P0AAB8	3.06727	NA	NA	NA	NA	NA	NA	NA	NA
GLYS_475	Glycine--tRNA ligase beta subunit (EC 6.1.1.14) (Glycyl-tRNA synthetase beta subunit) (GlyRS)	P00961	3.06605	NA	NA	NA	NA	NA	NA	NA	NA
LACI_314_325	Lactose operon repressor	P03023	3.06639	NA	NA	NA	NA	NA	NA	NA	NA
TIG_37_38	Trigger factor (TF) (EC 5.2.1.8) (PPIase)	P0A850	3.05931	NA	NA	NA	NA	NA	NA	NA	NA
RPLB_36	50S ribosomal protein L2 (Large ribosomal subunit protein uL2)	P60422	3.06069	NA	NA	NA	NA	NA	NA	NA	NA
PROV_301	Glycine betaine/proline betaine transport system ATP-binding protein ProV	P14175	2.82359	NA	NA	NA	NA	NA	NA	NA	NA
YIHI_79	Der GTPase-activating protein YihI (GAP)	P0A8H6	2.81055	NA	NA	NA	NA	NA	NA	NA	NA
YAGB_12	Putative uncharacterized protein YagB	P37008	2.808	NA	NA	NA	NA	NA	NA	NA	NA
ARSC_138	Arsenate reductase (EC 1.20.4.1) (Arsenical pump modifier)	P0AB96	2.74852	NA	NA	NA	NA	NA	NA	NA	NA
BFR_33_38	Bacterioferritin (BFR) (EC 1.16.3.1) (Cytochrome b-1) (Cytochrome b-557)	P0ABD3	2.77338	NA	NA	NA	NA	NA	NA	NA	NA
RPSG_136_137	30S ribosomal protein S7 (Small ribosomal subunit protein uS7)	P02359	2.78514	NA	NA	NA	NA	NA	NA	NA	NA
BASR_164	Transcriptional regulatory protein BasR	P30843	2.78408	NA	NA	NA	NA	NA	NA	NA	NA
IHFB_81_84	Integration host factor subunit beta (IHF-beta)	P0A6Y1	2.93975	NA	NA	NA	NA	NA	NA	NA	NA
RPSE_14	30S ribosomal protein S5 (Small ribosomal subunit protein uS5)	P0A7W1	2.93287	NA	NA	NA	NA	NA	NA	NA	NA
YFEX_181	Probable deferrochelatase/peroxidase YfeX (EC 1.11.1.-)	P76536	2.96628	NA	NA	NA	NA	NA	NA	NA	NA
YEAC_70	Uncharacterized protein YeaC	P76231	2.95044	NA	NA	NA	NA	NA	NA	NA	NA
XSEB_52	Exodeoxyribonuclease 7 small subunit (EC 3.1.11.6) (Exodeoxyribonuclease VII small subunit) (Exonuclease VII small subunit)	P0A8G9	2.95863	NA	NA	NA	NA	NA	NA	NA	NA
RPLE_9	50S ribosomal protein L5 (Large ribosomal subunit protein uL5)	P62399	2.95779	NA	NA	NA	NA	NA	NA	NA	NA
XSEA_335	Exodeoxyribonuclease 7 large subunit (EC 3.1.11.6) (Exodeoxyribonuclease VII large subunit) (Exonuclease VII large subunit)	P04994	2.89304	NA	NA	NA	NA	NA	NA	NA	NA
SERS_17	Serine--tRNA ligase (EC 6.1.1.11) (Seryl-tRNA synthetase) (SerRS) (Seryl-tRNA(Ser/Sec) synthetase)	P0A8L1	2.88997	NA	NA	NA	NA	NA	NA	NA	NA
RCSB_140	Transcriptional regulatory protein RcsB (Capsular synthesis regulator component B)	P0DMC7	2.88916	NA	NA	NA	NA	NA	NA	NA	NA
LYSU_25	Lysine--tRNA ligase, heat inducible (EC 6.1.1.6) (Lysyl-tRNA synthetase) (LysRS)	P0A8N5	2.86595	NA	NA	NA	NA	NA	NA	NA	NA
OMPX_50	Outer membrane protein X	P0A917	2.85225	NA	NA	NA	NA	NA	NA	NA	NA
RPLB_18_28	50S ribosomal protein L2 (Large ribosomal subunit protein uL2)	P60422	2.84882	NA	NA	NA	NA	NA	NA	NA	NA
RPLX_43	50S ribosomal protein L24 (Large ribosomal subunit protein uL24)	P60624	2.84586	NA	NA	NA	NA	NA	NA	NA	NA
YEAG_374_384	Uncharacterized protein YeaG	P0ACY3	3.42752	NA	NA	NA	NA	NA	NA	NA	NA
RLME_21	Ribosomal RNA large subunit methyltransferase E (EC 2.1.1.166) (23S rRNA Um2552 methyltransferase) (Cell division protein FtsJ) (rRNA (uridine-2'-O-)-methyltransferase)	P0C0R7	3.4513	NA	NA	NA	NA	NA	NA	NA	NA
PURL_239	Phosphoribosylformylglycinamidine synthase (FGAM synthase) (FGAMS) (EC 6.3.5.3) (Formylglycinamide ribonucleotide amidotransferase) (FGAR amidotransferase) (FGAR-AT)	P15254	3.44161	NA	NA	NA	NA	NA	NA	NA	NA
TIG_37	Trigger factor (TF) (EC 5.2.1.8) (PPIase)	P0A850	3.39776	NA	NA	NA	NA	NA	NA	NA	NA
NADC_164	Nicotinate-nucleotide pyrophosphorylase [carboxylating] (EC 2.4.2.19) (Quinolinate phosphoribosyltransferase [decarboxylating]) (QAPRTase)	P30011	3.37176	NA	NA	NA	NA	NA	NA	NA	NA
ROXA_147	50S ribosomal protein L16 3-hydroxylase (EC 1.14.11.47) (Ribosomal oxygenase RoxA) (ROX)	P27431	3.3398	NA	NA	NA	NA	NA	NA	NA	NA
COAE_139	Dephospho-CoA kinase (EC 2.7.1.24) (Dephosphocoenzyme A kinase)	P0A6I9	3.32527	NA	NA	NA	NA	NA	NA	NA	NA
RPSB_26	30S ribosomal protein S2 (Small ribosomal subunit protein uS2)	P0A7V0	3.31425	NA	NA	NA	NA	NA	NA	NA	NA
YGHA_257	Uncharacterized oxidoreductase YghA (EC 1.-.-.-)	P0AG84	3.29895	NA	NA	NA	NA	NA	NA	NA	NA
GLF_323	UDP-galactopyranose mutase (UGM) (EC 5.4.99.9) (UDP-GALP mutase) (Uridine 5-diphosphate galactopyranose mutase)	P37747	3.28695	NA	NA	NA	NA	NA	NA	NA	NA
YFCG_205	Disulfide-bond oxidoreductase YfcG (EC 1.8.4.-) (GSH-dependent disulfide-bond oxidoreductase YfcG) (GST N1-1) (GST-like protein YfcG) (Organic hydroperoxidase) (EC 1.11.1.-)	P77526	3.28799	NA	NA	NA	NA	NA	NA	NA	NA
SFSA_60	Sugar fermentation stimulation protein A	P0A823	3.26976	NA	NA	NA	NA	NA	NA	NA	NA
YEAH_40	UPF0229 protein YeaH	P76235	3.25218	NA	NA	NA	NA	NA	NA	NA	NA
RPOC_789	DNA-directed RNA polymerase subunit beta' (RNAP subunit beta') (EC 2.7.7.6) (RNA polymerase subunit beta') (Transcriptase subunit beta')	P0A8T7	3.65611	NA	NA	NA	NA	NA	NA	NA	NA
GATY_228	D-tagatose-1,6-bisphosphate aldolase subunit GatY (TBPA) (TagBP aldolase) (EC 4.1.2.40) (D-tagatose-bisphosphate aldolase class II) (Tagatose-bisphosphate aldolase)	P0C8J6	3.69693	NA	NA	NA	NA	NA	NA	NA	NA
YAJO_237_241	Uncharacterized oxidoreductase YajO (EC 1.-.-.-)	P77735	3.72185	NA	NA	NA	NA	NA	NA	NA	NA
YEEY_29	Uncharacterized HTH-type transcriptional regulator YeeY	P76369	3.73871	NA	NA	NA	NA	NA	NA	NA	NA
DLD_560	Quinone-dependent D-lactate dehydrogenase (EC 1.1.5.12) ((R)-lactate:quinone 2-oxidoreductase) (D-lactate dehydrogenase) (D-LDH) (Respiratory D-lactate dehydrogenase)	P06149	3.73104	NA	NA	NA	NA	NA	NA	NA	NA
YCEA_14	UPF0176 protein YceA (ORF39.9)	P24188	3.73063	NA	NA	NA	NA	NA	NA	NA	NA
RPLB_147	50S ribosomal protein L2 (Large ribosomal subunit protein uL2)	P60422	3.76955	NA	NA	NA	NA	NA	NA	NA	NA
RARA_378_381	Replication-associated recombination protein A	P0AAZ4	3.77319	NA	NA	NA	NA	NA	NA	NA	NA
YDHF_83	Oxidoreductase YdhF (EC 1.-.-.-)	P76187	3.77262	NA	NA	NA	NA	NA	NA	NA	NA
RPSL_120_123	30S ribosomal protein S12 (Small ribosomal subunit protein uS12)	P0A7S3	3.75441	NA	NA	NA	NA	NA	NA	NA	NA
SIXA_39	Phosphohistidine phosphatase SixA (EC 3.1.3.-) (RX6)	P76502	3.74812	NA	NA	NA	NA	NA	NA	NA	NA
RPSB_11	30S ribosomal protein S2 (Small ribosomal subunit protein uS2)	P0A7V0	3.50754	NA	NA	NA	NA	NA	NA	NA	NA
RPLB_28	50S ribosomal protein L2 (Large ribosomal subunit protein uL2)	P60422	3.51707	NA	NA	NA	NA	NA	NA	NA	NA
GLYA_54	Serine hydroxymethyltransferase (SHMT) (Serine methylase) (EC 2.1.2.1)	P0A825	3.52149	NA	NA	NA	NA	NA	NA	NA	NA
DXS_227	1-deoxy-D-xylulose-5-phosphate synthase (EC 2.2.1.7) (1-deoxyxylulose-5-phosphate synthase) (DXP synthase) (DXPS)	P77488	3.52381	NA	NA	NA	NA	NA	NA	NA	NA
RPSL_108	30S ribosomal protein S12 (Small ribosomal subunit protein uS12)	P0A7S3	3.61475	NA	NA	NA	NA	NA	NA	NA	NA
TRMB_148	tRNA (guanine-N(7)-)-methyltransferase (EC 2.1.1.33) (tRNA (guanine(46)-N(7))-methyltransferase) (tRNA(m7G46)-methyltransferase)	P0A8I5	3.61047	NA	NA	NA	NA	NA	NA	NA	NA
DNAB_440	Replicative DNA helicase (EC 3.6.4.12)	P0ACB0	3.63372	NA	NA	NA	NA	NA	NA	NA	NA
TYPA_541_542	GTP-binding protein TypA/BipA (Tyrosine phosphorylated protein A)	P32132	3.62686	NA	NA	NA	NA	NA	NA	NA	NA
RECO_214_223	DNA repair protein RecO (Recombination protein O)	P0A7H3	3.56182	NA	NA	NA	NA	NA	NA	NA	NA
RIBA_101	GTP cyclohydrolase-2 (EC 3.5.4.25) (GTP cyclohydrolase II)	P0A7I7	3.59021	NA	NA	NA	NA	NA	NA	NA	NA
GALF_293	UTP--glucose-1-phosphate uridylyltransferase (EC 2.7.7.9) (Alpha-D-glucosyl-1-phosphate uridylyltransferase) (UDP-glucose pyrophosphorylase) (UDPGP) (Uridine diphosphoglucose pyrophosphorylase)	P0AAB6	3.59676	NA	NA	NA	NA	NA	NA	NA	NA
FLGM_67	Negative regulator of flagellin synthesis (Anti-sigma-28 factor)	P0AEM4	4.68289	NA	NA	NA	NA	2.24846	NA	NA	NA
TYPA_50	GTP-binding protein TypA/BipA (Tyrosine phosphorylated protein A)	P32132	3.85256	NA	NA	NA	NA	NA	NA	NA	NA
FNR_60	Fumarate and nitrate reduction regulatory protein	P0A9E5	3.86827	NA	NA	NA	NA	NA	NA	NA	NA
ALAA_23	Glutamate-pyruvate aminotransferase AlaA (EC 2.6.1.2)	P0A959	3.87531	NA	NA	NA	NA	NA	NA	NA	NA
GPT_72_75	Xanthine phosphoribosyltransferase (EC 2.4.2.22) (Xanthine-guanine phosphoribosyltransferase) (XGPRT)	P0A9M5	3.87612	NA	NA	NA	NA	NA	NA	NA	NA
HSCA_427	Chaperone protein HscA (Hsc66)	P0A6Z1	3.91944	NA	NA	NA	NA	NA	NA	NA	NA
HRPA_1204	ATP-dependent RNA helicase HrpA (EC 3.6.4.13)	P43329	3.93361	NA	NA	NA	NA	NA	NA	NA	NA
GADB_30	Glutamate decarboxylase beta (GAD-beta) (EC 4.1.1.15)	P69910	3.9343	NA	NA	NA	NA	NA	NA	NA	NA
RPLR_17	50S ribosomal protein L18 (Large ribosomal subunit protein uL18)	P0C018	3.88834	NA	NA	NA	NA	NA	NA	NA	NA
LRP_36	Leucine-responsive regulatory protein	P0ACJ0	3.90456	NA	NA	NA	NA	NA	NA	NA	NA
RPLE_69	50S ribosomal protein L5 (Large ribosomal subunit protein uL5)	P62399	3.90197	NA	NA	NA	NA	NA	NA	NA	NA
UBIJ_144	Ubiquinone biosynthesis protein UbiJ	P0ADP7	3.95996	NA	NA	NA	NA	NA	NA	NA	NA
RODZ_104	Cytoskeleton protein RodZ	P27434	3.96692	NA	NA	NA	NA	NA	NA	NA	NA
GADA_21_30	Glutamate decarboxylase alpha (GAD-alpha) (EC 4.1.1.15)	P69908	3.99452	NA	NA	NA	NA	NA	NA	NA	NA
RIBA_189	GTP cyclohydrolase-2 (EC 3.5.4.25) (GTP cyclohydrolase II)	P0A7I7	3.97553	NA	NA	NA	NA	NA	NA	NA	NA
RPLW_19	50S ribosomal protein L23 (Large ribosomal subunit protein uL23)	P0ADZ0	3.98111	NA	NA	NA	NA	NA	NA	NA	NA
RPSQ_30_36_39	30S ribosomal protein S17 (Small ribosomal subunit protein uS17)	P0AG63	3.98656	NA	NA	NA	NA	NA	NA	NA	NA
GLTB_1468	Glutamate synthase [NADPH] large chain (EC 1.4.1.13) (Glutamate synthase subunit alpha) (GLTS alpha chain) (NADPH-GOGAT)	P09831	3.9858	NA	NA	NA	NA	NA	NA	NA	NA
PYRI_34	Aspartate carbamoyltransferase regulatory chain	P0A7F3	3.98531	NA	NA	NA	NA	NA	NA	NA	NA
YAEH_67	UPF0325 protein YaeH	P62768	4.05218	NA	NA	NA	NA	NA	NA	NA	NA
RPLO_13_14_17	50S ribosomal protein L15 (Large ribosomal subunit protein uL15)	P02413	4.01891	NA	NA	NA	NA	NA	NA	NA	NA
GABD_138	Succinate-semialdehyde dehydrogenase [NADP(+)] GabD (SSDH) (EC 1.2.1.79)	P25526	4.0131	NA	NA	NA	NA	NA	NA	NA	NA
PURM_27_31_32	Phosphoribosylformylglycinamidine cyclo-ligase (EC 6.3.3.1) (AIR synthase) (AIRS) (Phosphoribosyl-aminoimidazole synthetase)	P08178	4.23251	NA	NA	NA	NA	NA	NA	NA	NA
RPSI_22_27	30S ribosomal protein S9 (Small ribosomal subunit protein uS9)	P0A7X3	4.20398	NA	NA	NA	NA	NA	NA	NA	NA
PHOH_97_101	Protein PhoH (Phosphate starvation-inducible protein PsiH)	P0A9K1	4.19741	NA	NA	NA	NA	NA	NA	NA	NA
CMOM_12	tRNA 5-carboxymethoxyuridine methyltransferase (EC 2.1.1.-) (cmo5U methyltransferase)	P36566	4.11454	NA	NA	NA	NA	NA	NA	NA	NA
GLTL_119	Glutamate/aspartate import ATP-binding protein GltL (EC 3.6.3.21)	P0AAG3	4.15709	NA	NA	NA	NA	NA	NA	NA	NA
GADA_30	Glutamate decarboxylase alpha (GAD-alpha) (EC 4.1.1.15)	P69908	4.13739	NA	NA	NA	NA	NA	NA	NA	NA
RPSL_116_120_123	30S ribosomal protein S12 (Small ribosomal subunit protein uS12)	P0A7S3	4.43173	NA	NA	NA	NA	NA	NA	NA	NA
THRS_577	Threonine--tRNA ligase (EC 6.1.1.3) (Threonyl-tRNA synthetase) (ThrRS)	P0A8M3	4.43106	NA	NA	NA	NA	NA	NA	NA	NA
YDBK_1012_1018	Probable pyruvate-flavodoxin oxidoreductase (EC 1.2.7.-)	P52647	4.41491	NA	NA	NA	NA	NA	NA	NA	NA
UGD_323	UDP-glucose 6-dehydrogenase (UDP-Glc dehydrogenase) (UDP-GlcDH) (UDPGDH) (EC 1.1.1.22)	P76373	4.40813	NA	NA	NA	NA	NA	NA	NA	NA
HSLV_29	ATP-dependent protease subunit HslV (EC 3.4.25.2) (Heat shock protein HslV)	P0A7B8	4.48681	NA	NA	NA	NA	NA	NA	NA	NA
YPEA_133	Acetyltransferase YpeA (EC 2.3.1.-)	P76539	4.48632	NA	NA	NA	NA	NA	NA	NA	NA
YBIS_156	Probable L,D-transpeptidase YbiS (EC 2.-.-.-)	P0AAX8	4.45926	NA	NA	NA	NA	NA	NA	NA	NA
RPLV_41	50S ribosomal protein L22 (Large ribosomal subunit protein uL22)	P61175	4.44974	NA	NA	NA	NA	NA	NA	NA	NA
YGJP_33	UTP pyrophosphatase (EC 3.6.1.-)	P42597	4.35	NA	NA	NA	NA	NA	NA	NA	NA
PKA_635	Protein lysine acetyltransferase Pka (EC 2.3.1.-)	P76594	4.35924	NA	NA	NA	NA	NA	NA	NA	NA
IHFB_65	Integration host factor subunit beta (IHF-beta)	P0A6Y1	4.309	NA	NA	NA	NA	NA	NA	NA	NA
GADB_21_30	Glutamate decarboxylase beta (GAD-beta) (EC 4.1.1.15)	P69910	4.32317	NA	NA	NA	NA	NA	NA	NA	NA
TRUB_130	tRNA pseudouridine synthase B (EC 5.4.99.25) (Protein P35) (tRNA pseudouridine(55) synthase) (Psi55 synthase) (tRNA pseudouridylate synthase) (tRNA-uridine isomerase)	P60340	4.29245	NA	NA	NA	NA	NA	NA	NA	NA
ASNA_53	Aspartate--ammonia ligase (EC 6.3.1.1) (Asparagine synthetase A)	P00963	4.27553	NA	NA	NA	NA	NA	NA	NA	NA
LPTB_11	Lipopolysaccharide export system ATP-binding protein LptB (EC 3.6.3.-)	P0A9V1	4.27745	NA	NA	NA	NA	NA	NA	NA	NA
RPMH_11	50S ribosomal protein L34 (Large ribosomal subunit protein bL34)	P0A7P5	5.07959	NA	NA	NA	NA	NA	NA	NA	NA
PPK_656	Polyphosphate kinase (EC 2.7.4.1) (ATP-polyphosphate phosphotransferase) (Polyphosphoric acid kinase)	P0A7B1	5.00299	NA	NA	NA	NA	NA	NA	NA	NA
SPED_5	S-adenosylmethionine decarboxylase proenzyme (AdoMetDC) (SAMDC) (EC 4.1.1.50) [Cleaved into: S-adenosylmethionine decarboxylase beta chain; S-adenosylmethionine decarboxylase alpha chain]	P0A7F6	5.0279	NA	NA	NA	NA	NA	NA	NA	NA
CYSD_296	Sulfate adenylyltransferase subunit 2 (EC 2.7.7.4) (ATP-sulfurylase small subunit) (Sulfate adenylate transferase) (SAT)	P21156	5.04739	NA	NA	NA	NA	NA	NA	NA	NA
RPLK_95_100	50S ribosomal protein L11 (Large ribosomal subunit protein uL11)	P0A7J7	5.30574	NA	NA	NA	NA	NA	NA	NA	NA
PKA_92	Protein lysine acetyltransferase Pka (EC 2.3.1.-)	P76594	5.31847	NA	NA	NA	NA	NA	NA	NA	NA
YEAH_149	UPF0229 protein YeaH	P76235	5.28679	NA	NA	NA	NA	NA	NA	NA	NA
POXB_334	Pyruvate dehydrogenase [ubiquinone] (EC 1.2.5.1) (Pyruvate oxidase) (POX) [Cleaved into: Alpha-peptide]	P07003	5.26532	NA	NA	NA	NA	NA	NA	NA	NA
GYRB_536	DNA gyrase subunit B (EC 5.99.1.3) (Type IIA topoisomerase subunit GyrB)	P0AES6	5.27345	NA	NA	NA	NA	NA	NA	NA	NA
YEIP_40	Elongation factor P-like protein	P0A6N8	5.16058	NA	NA	NA	NA	NA	NA	NA	NA
DAPD_244	2,3,4,5-tetrahydropyridine-2,6-dicarboxylate N-succinyltransferase (EC 2.3.1.117) (Tetrahydrodipicolinate N-succinyltransferase) (THDP succinyltransferase) (THP succinyltransferase) (Tetrahydropicolinate succinylase)	P0A9D8	5.14541	NA	NA	NA	NA	NA	NA	NA	NA
PKA_635_637_638	Protein lysine acetyltransferase Pka (EC 2.3.1.-)	P76594	5.14466	NA	NA	NA	NA	NA	NA	NA	NA
YBAB_12	Nucleoid-associated protein YbaB	P0A8B5	5.23461	NA	NA	NA	NA	NA	NA	NA	NA
ETTA_546	Energy-dependent translational throttle protein EttA (Translational regulatory factor EttA)	P0A9W3	5.19329	NA	NA	NA	NA	NA	NA	NA	NA
TUSE_107	Sulfurtransferase TusE (EC 2.8.1.-) (tRNA 2-thiouridine synthesizing protein E)	P0AB18	5.20994	NA	NA	NA	NA	NA	NA	NA	NA
CARB_527	Carbamoyl-phosphate synthase large chain (EC 6.3.5.5) (Carbamoyl-phosphate synthetase ammonia chain)	P00968	4.56405	NA	NA	NA	NA	NA	NA	NA	NA
YMDB_52	O-acetyl-ADP-ribose deacetylase (EC 3.5.1.-) (Regulator of RNase III activity)	P0A8D6	4.56801	NA	NA	NA	NA	NA	NA	NA	NA
OPPF_330	Oligopeptide transport ATP-binding protein OppF	P77737	4.57156	NA	NA	NA	NA	NA	NA	NA	NA
PFKA_317	ATP-dependent 6-phosphofructokinase isozyme 1 (ATP-PFK 1) (Phosphofructokinase 1) (EC 2.7.1.11) (6-phosphofructokinase isozyme I) (Phosphohexokinase 1)	P0A796	4.54457	NA	NA	NA	NA	NA	NA	NA	NA
PHNA_67_74	Protein PhnA	P0AFJ1	4.53259	NA	NA	NA	NA	NA	NA	NA	NA
PKA_314_325	Protein lysine acetyltransferase Pka (EC 2.3.1.-)	P76594	4.53383	NA	NA	NA	NA	NA	NA	NA	NA
UGPC_129	sn-glycerol-3-phosphate import ATP-binding protein UgpC (EC 3.6.3.20)	P10907	4.64805	NA	NA	NA	NA	NA	NA	NA	NA
RPSS_17	30S ribosomal protein S19 (Small ribosomal subunit protein uS19)	P0A7U3	4.60392	NA	NA	NA	NA	NA	NA	NA	NA
THIC_346	Phosphomethylpyrimidine synthase (EC 4.1.99.17) (Hydroxymethylpyrimidine phosphate synthase) (HMP-P synthase) (HMP-phosphate synthase) (HMPP synthase) (Thiamine biosynthesis protein ThiC)	P30136	4.62401	NA	NA	NA	NA	NA	NA	NA	NA
POTG_182	Putrescine transport ATP-binding protein PotG	P31134	4.62608	NA	NA	NA	NA	NA	NA	NA	NA
USPD_72	Universal stress protein D	P0AAB8	4.77438	NA	NA	NA	NA	NA	NA	NA	NA
FLGM_76	Negative regulator of flagellin synthesis (Anti-sigma-28 factor)	P0AEM4	4.77909	NA	NA	NA	NA	NA	NA	NA	NA
RPLT_41	50S ribosomal protein L20 (Large ribosomal subunit protein bL20)	P0A7L3	4.7908	NA	NA	NA	NA	NA	NA	NA	NA
PKA_637	Protein lysine acetyltransferase Pka (EC 2.3.1.-)	P76594	4.78446	NA	NA	NA	NA	NA	NA	NA	NA
YEDJ_180	Uncharacterized protein YedJ	P46144	4.73593	NA	NA	NA	NA	NA	NA	NA	NA
PKA_830	Protein lysine acetyltransferase Pka (EC 2.3.1.-)	P76594	4.70707	NA	NA	NA	NA	NA	NA	NA	NA
RPLB_242_253	50S ribosomal protein L2 (Large ribosomal subunit protein uL2)	P60422	4.90641	NA	NA	NA	NA	NA	NA	NA	NA
RSPR_77	HTH-type transcriptional repressor RspR	P0ACM2	4.8189	NA	NA	NA	NA	NA	NA	NA	NA
DNAC_13_20	DNA replication protein DnaC	P0AEF0	4.86255	NA	NA	NA	NA	NA	NA	NA	NA
RFBA_287	Glucose-1-phosphate thymidylyltransferase 1 (G1P-TT 1) (EC 2.7.7.24) (dTDP-glucose pyrophosphorylase 1) (dTDP-glucose synthase 1)	P37744	9.00685	NA	2.11137	NA	NA	NA	NA	NA	NA
PKA_234	Protein lysine acetyltransferase Pka (EC 2.3.1.-)	P76594	10.5788	NA	2.11097	NA	NA	NA	NA	NA	NA
YRBL_48	Uncharacterized protein YrbL	P64610	4.9391	NA	2.37265	NA	2.05783	NA	NA	NA	NA
RPOB_697	DNA-directed RNA polymerase subunit beta (RNAP subunit beta) (EC 2.7.7.6) (RNA polymerase subunit beta) (Transcriptase subunit beta)	P0A8V2	6.29293	NA	2.24443	2.25759	NA	NA	NA	NA	NA
RPOD_593	RNA polymerase sigma factor RpoD (Sigma-70)	P00579	5.73678	NA	2.31511	NA	NA	NA	NA	NA	NA
RPMC_44	50S ribosomal protein L29 (Large ribosomal subunit protein uL29)	P0A7M6	6.11673	NA	2.25112	NA	NA	NA	NA	NA	NA
YJGA_87	UPF0307 protein YjgA (x96 protein)	P0A8X0	6.01313	NA	2.06966	NA	NA	NA	NA	NA	NA
HRPB_474	ATP-dependent RNA helicase HrpB (EC 3.6.4.13)	P37024	5.14992	NA	2.02987	NA	NA	NA	NA	NA	NA
RSTA_188	Transcriptional regulatory protein RstA	P52108	5.09196	NA	2.01918	NA	NA	NA	NA	NA	NA
IHFA_86_88	Integration host factor subunit alpha (IHF-alpha)	P0A6X7	5.36485	NA	2.3959	NA	NA	NA	NA	NA	NA
UUP_565	ABC transporter ATP-binding protein uup	P43672	5.09686	NA	2.44798	NA	NA	NA	NA	NA	NA
ACCD_240	Acetyl-coenzyme A carboxylase carboxyl transferase subunit beta (ACCase subunit beta) (Acetyl-CoA carboxylase carboxyltransferase subunit beta) (EC 6.4.1.2)	P0A9Q5	7.69103	NA	2.05655	NA	NA	NA	NA	NA	NA
YDBK_1156	Probable pyruvate-flavodoxin oxidoreductase (EC 1.2.7.-)	P52647	7.78306	NA	2.20451	NA	NA	NA	NA	NA	NA
PKA_819	Protein lysine acetyltransferase Pka (EC 2.3.1.-)	P76594	7.48174	NA	2.45043	NA	NA	NA	NA	NA	NA
DNAG_447	DNA primase (EC 2.7.7.-)	P0ABS5	7.11954	NA	2.29465	NA	NA	NA	NA	NA	NA
MAP_218_224	Methionine aminopeptidase (MAP) (MetAP) (EC 3.4.11.18) (Peptidase M)	P0AE18	7.18134	NA	2.67092	NA	NA	NA	NA	NA	NA
RCSB_180	Transcriptional regulatory protein RcsB (Capsular synthesis regulator component B)	P0DMC7	6.6426	NA	2.0508	NA	NA	NA	NA	NA	NA
GLGC_34_39	Glucose-1-phosphate adenylyltransferase (EC 2.7.7.27) (ADP-glucose pyrophosphorylase) (ADPGlc PPase) (ADP-glucose synthase)	P0A6V1	6.58465	NA	2.88445	NA	NA	NA	NA	NA	NA
NUOC_401	NADH-quinone oxidoreductase subunit C/D (EC 1.6.5.11) (NADH dehydrogenase I subunit C/D) (NDH-1 subunit C/D) (NUO3/NUO4)	P33599	6.6686	NA	2.79648	NA	NA	NA	NA	NA	NA
PPSR_125	Phosphoenolpyruvate synthase regulatory protein (PEP synthase regulatory protein) (PSRP) (EC 2.7.11.33) (EC 2.7.4.28) (Pyruvate, water dikinase regulatory protein)	P0A8A4	6.32715	NA	2.53939	NA	NA	NA	NA	NA	NA
PURL_620	Phosphoribosylformylglycinamidine synthase (FGAM synthase) (FGAMS) (EC 6.3.5.3) (Formylglycinamide ribonucleotide amidotransferase) (FGAR amidotransferase) (FGAR-AT)	P15254	6.08601	NA	2.63332	NA	NA	NA	NA	NA	NA
RPLD_98_99	50S ribosomal protein L4 (Large ribosomal subunit protein uL4)	P60723	7.07895	3.23942	NA	NA	NA	NA	NA	NA	NA
YEGQ_185	Uncharacterized protease YegQ (EC 3.4.-.-)	P76403	7.01348	2.21833	NA	NA	NA	NA	NA	NA	NA
YQJG_22	Glutathionyl-hydroquinone reductase YqjG (GS-HQR) (EC 1.8.5.7)	P42620	4.74597	4.30881	NA	NA	NA	NA	NA	NA	NA
MGTA_630	Magnesium-transporting ATPase, P-type 1 (EC 3.6.3.2) (Mg(2+) transport ATPase, P-type 1)	P0ABB8	5.36317	2.00549	NA	NA	NA	NA	NA	NA	NA
MLRA_65	HTH-type transcriptional regulator MlrA (MerR-like regulator A)	P33358	4.99108	2.03308	NA	NA	NA	NA	NA	NA	NA
DER_467	GTPase Der (Double era-like domain protein) (GTP-binding protein EngA)	P0A6P5	4.20805	3.2805	NA	NA	NA	NA	NA	NA	NA
RPLB_26	50S ribosomal protein L2 (Large ribosomal subunit protein uL2)	P60422	3.77499	2.15067	NA	NA	NA	NA	NA	NA	NA
GREA_43	Transcription elongation factor GreA (Transcript cleavage factor GreA)	P0A6W5	3.57524	2.49588	NA	NA	NA	NA	NA	NA	NA
MAP_224	Methionine aminopeptidase (MAP) (MetAP) (EC 3.4.11.18) (Peptidase M)	P0AE18	3.82501	2.66487	NA	NA	NA	NA	NA	NA	NA
RPLS_96	50S ribosomal protein L19 (Large ribosomal subunit protein bL19)	P0A7K6	2.96564	5.87947	NA	NA	NA	NA	NA	NA	NA
YJDI_39	Uncharacterized protein YjdI	P0AF59	2.02274	2.86752	NA	NA	NA	NA	NA	NA	NA
DER_408	GTPase Der (Double era-like domain protein) (GTP-binding protein EngA)	P0A6P5	2.45991	2.09852	NA	NA	NA	NA	NA	NA	NA
SDHA_488	Succinate dehydrogenase flavoprotein subunit (EC 1.3.5.1)	P0AC41	2.25349	2.25886	NA	NA	NA	NA	NA	NA	NA
SEQA_34	Negative modulator of initiation of replication	P0AFY8	2.19442	2.10921	NA	NA	NA	NA	NA	NA	NA
FFH_119	Signal recognition particle protein (Fifty-four homolog) (Ffh) (p48)	P0AGD7	4.52144	8.57789	2.8203	NA	NA	NA	NA	NA	NA
CRR_8	PTS system glucose-specific EIIA component (EIIA-Glc) (EIII-Glc) (Glucose-specific phosphotransferase enzyme IIA component)	P69783	2.69837	7.37417	2.30995	NA	NA	NA	NA	NA	NA
PFLB_654	Formate acetyltransferase 1 (EC 2.3.1.54) (Pyruvate formate-lyase 1)	P09373	5.46577	2.37784	2.70214	NA	NA	NA	NA	NA	NA
RPLK_81	50S ribosomal protein L11 (Large ribosomal subunit protein uL11)	P0A7J7	5.87924	2.39089	2.39959	NA	NA	NA	NA	NA	NA
FTSA_410	Cell division protein FtsA	P0ABH0	7.4554	2.34489	2.47843	NA	NA	NA	NA	NA	NA
RELE_92	mRNA interferase toxin RelE (EC 3.1.-.-) (Endoribonuclease RelE) (Toxin RelE)	P0C077	6.70954	2.00027	3.59803	NA	NA	NA	NA	NA	NA
YCBX_366	Uncharacterized protein YcbX	P75863	6.54012	2.40296	3.49514	NA	NA	NA	NA	NA	NA
UBIC_112	Chorismate pyruvate-lyase (CL) (CPL) (EC 4.1.3.40)	P26602	6.69349	4.59765	4.78166	NA	NA	NA	NA	NA	NA
MPL_366	UDP-N-acetylmuramate--L-alanyl-gamma-D-glutamyl-meso-2,6-diaminoheptandioate ligase (EC 6.3.2.45) (Murein peptide ligase) (UDP-N-acetylmuramate:L-alanyl-gamma-D-glutamyl-meso-diaminopimelate ligase)	P37773	5.66467	2.60691	4.53329	NA	NA	NA	NA	NA	NA
RPLC_123	50S ribosomal protein L3 (Large ribosomal subunit protein uL3)	P60438	6.12557	2.95564	6.11131	NA	NA	NA	NA	NA	NA
INFA_39	Translation initiation factor IF-1	P69222	5.97768	3.48856	5.82754	NA	NA	NA	NA	NA	NA
UUP_561	ABC transporter ATP-binding protein uup	P43672	6.27946	2.67657	5.36154	NA	NA	NA	NA	NA	NA
ZAPE_58	Cell division protein ZapE (Z ring-associated protein ZapE)	P64612	6.21006	3.9274	5.246	NA	NA	NA	NA	NA	NA
YEAG_426	Uncharacterized protein YeaG	P0ACY3	2.09711	2.40829	4.14304	NA	NA	NA	NA	NA	NA
TREC_144	Trehalose-6-phosphate hydrolase (EC 3.2.1.93) (Alpha,alpha-phosphotrehalase)	P28904	2.62341	2.39272	2.7997	NA	NA	NA	NA	NA	NA
TDCE_591	PFL-like enzyme TdcE (Keto-acid formate acetyltransferase) (Keto-acid formate-lyase) (Ketobutyrate formate-lyase) (KFL) (EC 2.3.1.-) (Pyruvate formate-lyase) (PFL) (EC 2.3.1.54)	P42632	2.59294	2.66726	2.43739	NA	NA	NA	NA	NA	NA
RPSE_156	30S ribosomal protein S5 (Small ribosomal subunit protein uS5)	P0A7W1	2.90504	3.00911	3.10251	NA	NA	NA	NA	NA	NA
CYSK_31	Cysteine synthase A (CSase A) (EC 2.5.1.47) (O-acetylserine (thiol)-lyase A) (OAS-TL A) (O-acetylserine sulfhydrylase A) (S-carboxymethylcysteine synthase) (EC 4.5.1.5) (Sulfate starvation-induced protein 5) (SSI5)	P0ABK5	3.4819	2.51016	3.28973	NA	NA	NA	NA	NA	NA
UGPQ_87	Glycerophosphodiester phosphodiesterase, cytoplasmic (Glycerophosphoryl diester phosphodiesterase, cytoplasmic) (EC 3.1.4.46)	P10908	4.66371	2.61259	3.84849	NA	NA	NA	NA	NA	NA
YFCN_45	UPF0115 protein YfcN	P0A8B2	4.87494	2.20044	3.39482	NA	NA	NA	NA	NA	NA
TRER_18	HTH-type transcriptional regulator TreR (Trehalose operon repressor)	P36673	4.41739	2.25965	3.36211	NA	NA	NA	NA	NA	NA
SMPB_151	SsrA-binding protein (Small protein B)	P0A832	5.27551	2.35331	3.49908	NA	NA	NA	NA	NA	NA
DOSC_314	Diguanylate cyclase DosC (DGC) (EC 2.7.7.65) (Direct oxygen-sensing cyclase)	P0AA89	4.82741	2.45956	2.87559	NA	NA	NA	NA	NA	NA
RPLC_62	50S ribosomal protein L3 (Large ribosomal subunit protein uL3)	P60438	3.63371	3.46242	4.65273	NA	NA	NA	NA	NA	NA
RPLB_207	50S ribosomal protein L2 (Large ribosomal subunit protein uL2)	P60422	4.21118	2.6939	4.56847	NA	NA	NA	NA	NA	NA
YFIF_63	Uncharacterized tRNA/rRNA methyltransferase YfiF (EC 2.1.1.-)	P0AGJ5	3.15466	2.73133	4.7674	NA	NA	NA	NA	NA	NA
LIPA_56	Lipoyl synthase (EC 2.8.1.8) (Lip-syn) (LS) (Lipoate synthase) (Lipoic acid synthase) (Sulfur insertion protein LipA)	P60716	3.54013	2.11117	4.67287	NA	NA	NA	NA	NA	NA
INFB_808	Translation initiation factor IF-2	P0A705	2.7268	4.13693	2.59215	NA	NA	NA	NA	NA	NA
CRR_8_15	PTS system glucose-specific EIIA component (EIIA-Glc) (EIII-Glc) (Glucose-specific phosphotransferase enzyme IIA component)	P69783	3.89222	3.42861	2.51753	NA	NA	NA	NA	NA	NA
YBHG_139	UPF0194 membrane protein YbhG	P75777	6.31841	4.43474	3.1437	NA	NA	NA	NA	NA	NA
PDXH_164	Pyridoxine/pyridoxamine 5'-phosphate oxidase (EC 1.4.3.5) (PNP/PMP oxidase) (PNPOx) (Pyridoxal 5'-phosphate synthase)	P0AFI7	5.81415	3.8014	2.83272	NA	NA	NA	NA	NA	NA
RPLQ_99	50S ribosomal protein L17 (Large ribosomal subunit protein bL17)	P0AG44	6.05455	3.06773	3.1507	NA	NA	NA	NA	NA	NA
ARGG_418	Argininosuccinate synthase (EC 6.3.4.5) (Citrulline--aspartate ligase)	P0A6E4	4.71669	4.43058	3.2103	NA	NA	NA	NA	NA	NA
ZRAR_438	Transcriptional regulatory protein ZraR	P14375	5.32941	3.79654	4.01543	NA	NA	NA	NA	NA	NA
CYSI_308	Sulfite reductase [NADPH] hemoprotein beta-component (SiR-HP) (SiRHP) (EC 1.8.1.2)	P17846	5.00581	3.97796	4.11496	NA	NA	NA	NA	NA	NA
FABI_201	Enoyl-[acyl-carrier-protein] reductase [NADH] FabI (ENR) (EC 1.3.1.9) (NADH-dependent enoyl-ACP reductase)	P0AEK4	7.60254	2.54891	5.9266	NA	NA	7.06398	3.10158	5.48723	NA
RPSD_22	30S ribosomal protein S4 (Small ribosomal subunit protein uS4)	P0A7V8	5.34878	2.80935	7.23427	NA	NA	2.81234	2.27749	7.15837	NA
RPOC_6	DNA-directed RNA polymerase subunit beta' (RNAP subunit beta') (EC 2.7.7.6) (RNA polymerase subunit beta') (Transcriptase subunit beta')	P0A8T7	5.31274	3.08455	4.85022	NA	NA	4.90906	NA	4.97237	NA
LIPA_18	Lipoyl synthase (EC 2.8.1.8) (Lip-syn) (LS) (Lipoate synthase) (Lipoic acid synthase) (Sulfur insertion protein LipA)	P60716	5.08218	2.85898	3.86886	NA	NA	3.94002	2.29989	4.22299	NA
RNC_102	Ribonuclease 3 (EC 3.1.26.3) (Ribonuclease III) (RNase III)	P0A7Y0	5.20784	5.41362	5.98748	NA	NA	4.13234	3.07644	4.53432	NA
RPLC_70	50S ribosomal protein L3 (Large ribosomal subunit protein uL3)	P60438	3.71079	3.51827	4.68935	NA	NA	2.78299	3.48163	5.07386	NA
OTSA_244	Trehalose-6-phosphate synthase (TPS) (EC 2.4.1.15) (Alpha,alpha-trehalose-phosphate synthase [UDP-forming]) (Osmoregulatory trehalose synthesis protein A) (OtsA) (UDP-glucose-glucosephosphate glucosyltransferase)	P31677	NA	4.00961	6.71981	NA	NA	NA	2.11615	5.48187	NA
RPSM_78	30S ribosomal protein S13 (Small ribosomal subunit protein uS13)	P0A7S9	NA	2.46814	4.8914	NA	NA	NA	NA	4.72586	NA
SECY_439	Protein translocase subunit SecY	P0AGA2	NA	3.0501	5.27135	NA	NA	NA	NA	5.09568	NA
RPLM_1_2	50S ribosomal protein L13 (Large ribosomal subunit protein uL13)	P0AA10	NA	NA	5.86105	NA	NA	NA	NA	4.95154	NA
RPSK_87	30S ribosomal protein S11 (Small ribosomal subunit protein uS11)	P0A7R9	NA	NA	3.75069	NA	NA	NA	NA	4.78704	NA
DAPD_241	2,3,4,5-tetrahydropyridine-2,6-dicarboxylate N-succinyltransferase (EC 2.3.1.117) (Tetrahydrodipicolinate N-succinyltransferase) (THDP succinyltransferase) (THP succinyltransferase) (Tetrahydropicolinate succinylase)	P0A9D8	NA	NA	4.30848	NA	NA	NA	NA	4.45882	NA
NUOG_775	NADH-quinone oxidoreductase subunit G (EC 1.6.5.11) (NADH dehydrogenase I subunit G) (NDH-1 subunit G) (NUO7)	P33602	NA	NA	4.76243	NA	NA	NA	NA	4.09934	NA
SUCB_133	Dihydrolipoyllysine-residue succinyltransferase component of 2-oxoglutarate dehydrogenase complex (EC 2.3.1.61) (2-oxoglutarate dehydrogenase complex component E2) (OGDC-E2) (Dihydrolipoamide succinyltransferase component of 2-oxoglutarate dehydrogenase complex)	P0AFG6	2.16145	NA	5.49387	NA	NA	NA	NA	5.89383	NA
YGIF_432	Inorganic triphosphatase (PPPase) (EC 3.6.1.25) (ORFXE)	P30871	2.41302	NA	4.25248	NA	3.46207	NA	NA	4.77269	NA
RPME_47	50S ribosomal protein L31 (Large ribosomal subunit protein bL31-A)	P0A7M9	3.23649	NA	4.42968	NA	NA	3.08812	2.20112	5.04791	2.39521
MENB_280	1,4-dihydroxy-2-naphthoyl-CoA synthase (DHNA-CoA synthase) (EC 4.1.3.36)	P0ABU0	3.72466	NA	6.28682	NA	NA	3.49375	2.07362	6.2232	NA
OTSA_472	Trehalose-6-phosphate synthase (TPS) (EC 2.4.1.15) (Alpha,alpha-trehalose-phosphate synthase [UDP-forming]) (Osmoregulatory trehalose synthesis protein A) (OtsA) (UDP-glucose-glucosephosphate glucosyltransferase)	P31677	4.77253	6.11823	3.34651	NA	NA	3.60252	5.72901	2.43578	NA
HISI_137	Histidine biosynthesis bifunctional protein HisIE [Includes: Phosphoribosyl-AMP cyclohydrolase (PRA-CH) (EC 3.5.4.19); Phosphoribosyl-ATP pyrophosphatase (PRA-PH) (EC 3.6.1.31)]	P06989	3.10134	4.48395	NA	NA	NA	NA	5.33389	NA	NA
ARCA_178	Aerobic respiration control protein ArcA (Dye resistance protein)	P0A9Q1	NA	5.76463	NA	NA	NA	NA	6.56781	NA	NA
BCP_114	Peroxiredoxin Bcp (EC 1.11.1.15) (Bacterioferritin comigratory protein) (Thioredoxin peroxidase)	P0AE52	2.16588	2.0532	2.77043	NA	NA	4.96874	NA	4.4813	NA
RPSN_98	30S ribosomal protein S14 (Small ribosomal subunit protein uS14)	P0AG59	NA	NA	NA	NA	NA	3.09946	NA	5.57966	NA
RPSS_70	30S ribosomal protein S19 (Small ribosomal subunit protein uS19)	P0A7U3	NA	NA	NA	NA	NA	2.08174	NA	4.61576	NA
FUMC_464	Fumarate hydratase class II (Fumarase C) (EC 4.2.1.2) (Aerobic fumarase) (Iron-independent fumarase)	P05042	NA	NA	NA	NA	NA	3.20176	NA	4.59826	NA
GALF_286	UTP--glucose-1-phosphate uridylyltransferase (EC 2.7.7.9) (Alpha-D-glucosyl-1-phosphate uridylyltransferase) (UDP-glucose pyrophosphorylase) (UDPGP) (Uridine diphosphoglucose pyrophosphorylase)	P0AAB6	NA	NA	NA	NA	NA	2.75079	NA	4.90847	NA
YGBT_114	CRISPR-associated endonuclease Cas1 (EC 3.1.-.-)	Q46896	NA	NA	NA	NA	NA	2.62211	NA	4.50515	NA
RPSI_100	30S ribosomal protein S9 (Small ribosomal subunit protein uS9)	P0A7X3	NA	NA	NA	NA	NA	2.33253	NA	3.61866	NA
SECY_434_439	Protein translocase subunit SecY	P0AGA2	NA	NA	NA	NA	NA	2.20803	NA	3.5307	NA
RPSJ_46	30S ribosomal protein S10 (Small ribosomal subunit protein uS10)	P0A7R5	NA	NA	NA	NA	NA	3.1694	NA	3.50274	NA
RPLD_47	50S ribosomal protein L4 (Large ribosomal subunit protein uL4)	P60723	NA	NA	NA	NA	NA	3.31833	NA	3.6601	NA
RPSH_64	30S ribosomal protein S8 (Small ribosomal subunit protein uS8)	P0A7W7	NA	NA	NA	NA	NA	2.9537	NA	2.42363	NA
FOLM_201_205	Dihydromonapterin reductase (H(2)-MPt reductase) (EC 1.5.1.-) (Dihydrofolate reductase) (DHFR) (EC 1.5.1.3)	P0AFS3	NA	NA	NA	NA	NA	3.3086	NA	2.49118	NA
YGAM_33	Uncharacterized protein YgaM	P0ADQ7	NA	NA	NA	NA	NA	2.30359	NA	2.06399	NA
PSPA_216	Phage shock protein A	P0AFM6	NA	NA	NA	NA	NA	2.22934	NA	2.43554	NA
FRSA_12	Esterase FrsA (EC 3.1.-.-)	P04335	NA	NA	NA	NA	NA	5.70286	NA	6.28093	NA
RPSN_97	30S ribosomal protein S14 (Small ribosomal subunit protein uS14)	P0AG59	NA	NA	NA	NA	NA	4.51367	NA	6.53399	NA
KATE_56	Catalase HPII (EC 1.11.1.6) (Hydroxyperoxidase II)	P21179	NA	NA	NA	NA	NA	4.99158	NA	6.98081	NA
TRMB_218	tRNA (guanine-N(7)-)-methyltransferase (EC 2.1.1.33) (tRNA (guanine(46)-N(7))-methyltransferase) (tRNA(m7G46)-methyltransferase)	P0A8I5	NA	NA	NA	NA	NA	3.94186	NA	4.29165	NA
FABI_205	Enoyl-[acyl-carrier-protein] reductase [NADH] FabI (ENR) (EC 1.3.1.9) (NADH-dependent enoyl-ACP reductase)	P0AEK4	NA	NA	NA	NA	NA	4.65743	NA	4.25088	NA
LIPA_37	Lipoyl synthase (EC 2.8.1.8) (Lip-syn) (LS) (Lipoate synthase) (Lipoic acid synthase) (Sulfur insertion protein LipA)	P60716	NA	NA	NA	NA	NA	4.63904	NA	4.01239	NA
CYSH_236	Phosphoadenosine phosphosulfate reductase (EC 1.8.4.8) (3'-phosphoadenylylsulfate reductase) (PAPS reductase, thioredoxin dependent) (PAPS sulfotransferase) (PAdoPS reductase)	P17854	NA	NA	NA	NA	NA	3.90636	NA	3.03488	NA
YAIL_12_20	Uncharacterized protein YaiL	P51024	NA	NA	NA	NA	NA	4.82438	NA	3.19297	NA
FRDB_242	Fumarate reductase iron-sulfur subunit (EC 1.3.5.1)	P0AC47	NA	NA	NA	NA	NA	5.63454	NA	4.8864	NA
UUP_262	ABC transporter ATP-binding protein uup	P43672	NA	NA	NA	NA	NA	6.38089	NA	2.89104	NA
ACCD_16	Acetyl-coenzyme A carboxylase carboxyl transferase subunit beta (ACCase subunit beta) (Acetyl-CoA carboxylase carboxyltransferase subunit beta) (EC 6.4.1.2)	P0A9Q5	NA	NA	NA	NA	NA	6.58057	NA	4.0765	NA
ACCD_8_16	Acetyl-coenzyme A carboxylase carboxyl transferase subunit beta (ACCase subunit beta) (Acetyl-CoA carboxylase carboxyltransferase subunit beta) (EC 6.4.1.2)	P0A9Q5	NA	NA	NA	NA	NA	6.20107	NA	4.30667	NA
PSPA_214	Phage shock protein A	P0AFM6	5.11388	NA	NA	NA	NA	5.62772	4.70678	4.30536	NA
RPSQ_69	30S ribosomal protein S17 (Small ribosomal subunit protein uS17)	P0AG63	5.03781	NA	NA	NA	NA	5.80118	5.34155	4.59332	NA
FTSK_613	DNA translocase FtsK	P46889	5.62101	NA	NA	NA	NA	5.03761	2.55055	6.10418	NA
YAIL_12	Uncharacterized protein YaiL	P51024	5.69237	NA	NA	NA	NA	5.01816	3.64625	4.4226	2.68124
YCED_171	Large ribosomal RNA subunit accumulation protein YceD (23S rRNA accumulation protein YceD) (G30K)	P0AB28	NA	NA	NA	NA	NA	6.33124	2.88681	7.50278	NA
RPSQ_71	30S ribosomal protein S17 (Small ribosomal subunit protein uS17)	P0AG63	NA	NA	NA	NA	NA	5.75759	5.30566	4.66706	NA
ACCD_84	Acetyl-coenzyme A carboxylase carboxyl transferase subunit beta (ACCase subunit beta) (Acetyl-CoA carboxylase carboxyltransferase subunit beta) (EC 6.4.1.2)	P0A9Q5	NA	NA	NA	NA	NA	6.0851	2.84107	4.94264	NA
LIPA_12	Lipoyl synthase (EC 2.8.1.8) (Lip-syn) (LS) (Lipoate synthase) (Lipoic acid synthase) (Sulfur insertion protein LipA)	P60716	NA	NA	NA	NA	NA	4.74951	3.52256	5.26204	NA
YBAB_106	Nucleoid-associated protein YbaB	P0A8B5	NA	NA	NA	NA	NA	3.29878	3.36598	6.02067	NA
YJGA_29	UPF0307 protein YjgA (x96 protein)	P0A8X0	NA	NA	NA	NA	NA	2.3668	2.04102	5.30522	NA
HTPG_552	Chaperone protein HtpG (Heat shock protein C62.5) (Heat shock protein HtpG) (High temperature protein G)	P0A6Z3	NA	NA	NA	NA	NA	2.29195	2.91512	4.59558	NA
YDFG_191	NADP-dependent 3-hydroxy acid dehydrogenase YdfG (L-allo-threonine dehydrogenase) (EC 1.1.1.381) (Malonic semialdehyde reductase) (EC 1.1.1.298)	P39831	NA	NA	NA	NA	NA	2.19992	2.21896	4.41338	NA
MELA_256_257	Alpha-galactosidase (EC 3.2.1.22) (Melibiase)	P06720	NA	NA	NA	NA	NA	NA	3.8679	3.77141	NA
TYPA_542	GTP-binding protein TypA/BipA (Tyrosine phosphorylated protein A)	P32132	NA	NA	NA	NA	NA	3.55453	3.84612	2.84913	NA
PKA_314	Protein lysine acetyltransferase Pka (EC 2.3.1.-)	P76594	10.5488	NA	NA	NA	NA	7.04149	NA	NA	NA
PKA_325	Protein lysine acetyltransferase Pka (EC 2.3.1.-)	P76594	10.4516	NA	NA	NA	NA	10.0888	NA	NA	NA
OTSA_466	Trehalose-6-phosphate synthase (TPS) (EC 2.4.1.15) (Alpha,alpha-trehalose-phosphate synthase [UDP-forming]) (Osmoregulatory trehalose synthesis protein A) (OtsA) (UDP-glucose-glucosephosphate glucosyltransferase)	P31677	3.793	NA	NA	NA	NA	4.64283	NA	NA	NA
RBFA_118	30S ribosome-binding factor (Protein P15B) (Ribosome-binding factor A) (RbfA)	P0A7G2	3.57939	NA	NA	NA	NA	4.56211	NA	NA	NA
GUAC_8	GMP reductase (EC 1.7.1.7) (Guanosine 5'-monophosphate oxidoreductase) (Guanosine monophosphate reductase)	P60560	3.5743	NA	NA	NA	NA	4.70234	NA	NA	NA
RPSQ_69_71	30S ribosomal protein S17 (Small ribosomal subunit protein uS17)	P0AG63	4.53374	NA	NA	NA	NA	3.52775	NA	NA	NA
YBAA_31	Uncharacterized protein YbaA	P0AAQ6	4.56003	NA	NA	NA	NA	4.24266	NA	NA	NA
VALS_593	Valine--tRNA ligase (EC 6.1.1.9) (Valyl-tRNA synthetase) (ValRS)	P07118	4.20951	NA	NA	NA	NA	4.3743	NA	NA	NA
CYSC_145_149	Adenylyl-sulfate kinase (EC 2.7.1.25) (APS kinase) (ATP adenosine-5'-phosphosulfate 3'-phosphotransferase) (Adenosine-5'-phosphosulfate kinase)	P0A6J1	4.01584	NA	NA	NA	NA	4.24056	NA	NA	NA
PKA_532	Protein lysine acetyltransferase Pka (EC 2.3.1.-)	P76594	5.27449	NA	NA	NA	NA	5.52923	NA	NA	NA
ARCA_187_188	Aerobic respiration control protein ArcA (Dye resistance protein)	P0A9Q1	6.02501	NA	NA	NA	NA	5.84768	NA	NA	NA
YBDR_282	Uncharacterized zinc-type alcohol dehydrogenase-like protein YbdR (EC 1.-.-.-)	P77316	5.51926	NA	NA	NA	NA	6.02948	NA	NA	NA
RPSJ_59	30S ribosomal protein S10 (Small ribosomal subunit protein uS10)	P0A7R5	5.73328	NA	NA	NA	NA	3.78859	NA	NA	NA
RPME_23	50S ribosomal protein L31 (Large ribosomal subunit protein bL31-A)	P0A7M9	5.3371	NA	NA	NA	NA	4.70406	NA	NA	NA
ISCR_159	HTH-type transcriptional regulator IscR	P0AGK8	5.53332	NA	NA	NA	NA	4.68121	NA	NA	NA
PKA_397	Protein lysine acetyltransferase Pka (EC 2.3.1.-)	P76594	3.42435	NA	NA	NA	NA	6.9253	NA	NA	NA
YAJO_241	Uncharacterized oxidoreductase YajO (EC 1.-.-.-)	P77735	2.47532	NA	NA	NA	NA	6.41828	NA	NA	NA
NUSA_111	Transcription termination/antitermination protein NusA (N utilization substance protein A) (Transcription termination/antitermination L factor)	P0AFF6	7.41452	NA	NA	NA	NA	6.29915	NA	NA	NA
CYSC_149_150	Adenylyl-sulfate kinase (EC 2.7.1.25) (APS kinase) (ATP adenosine-5'-phosphosulfate 3'-phosphotransferase) (Adenosine-5'-phosphosulfate kinase)	P0A6J1	6.62849	NA	NA	NA	NA	5.11346	NA	NA	NA
YAJD_21	Putative HNH nuclease YajD (EC 3.1.-.-)	P0AAQ2	6.61751	NA	NA	NA	NA	6.05118	NA	NA	NA
YJAB_123	Uncharacterized N-acetyltransferase YjaB (EC 2.3.1.-)	P09163	NA	6.91407	NA	NA	NA	NA	NA	NA	NA
YEEN_21	Probable transcriptional regulatory protein YeeN	P0A8A2	NA	8.75882	NA	NA	NA	NA	NA	NA	NA
TUS_245	DNA replication terminus site-binding protein (Ter-binding protein)	P16525	NA	5.57933	NA	NA	NA	NA	NA	NA	NA
PLSB_189	Glycerol-3-phosphate acyltransferase (GPAT) (EC 2.3.1.15)	P0A7A7	NA	4.96746	NA	NA	NA	NA	NA	NA	NA
ATPG_19	ATP synthase gamma chain (ATP synthase F1 sector gamma subunit) (F-ATPase gamma subunit)	P0ABA6	NA	4.75257	NA	NA	NA	NA	NA	NA	NA
CSIR_62	HTH-type transcriptional repressor CsiR (Carbon starvation induced regulator)	P37338	NA	4.81409	NA	NA	NA	NA	NA	NA	NA
ISCU_122	Iron-sulfur cluster assembly scaffold protein IscU (Sulfur acceptor protein IscU)	P0ACD4	NA	2.41549	NA	NA	NA	NA	NA	NA	NA
RPSA_155	30S ribosomal protein S1 (Bacteriophage Q beta RNA-directed RNA polymerase subunit I) (Small ribosomal subunit protein bS1)	P0AG67	NA	2.36038	NA	NA	NA	NA	NA	NA	NA
GROL_364	60 kDa chaperonin (GroEL protein) (Protein Cpn60)	P0A6F5	NA	2.02263	NA	NA	NA	NA	NA	NA	NA
PGK_243	Phosphoglycerate kinase (EC 2.7.2.3)	P0A799	NA	2.12191	NA	NA	NA	NA	NA	NA	NA
AHPC_93	Alkyl hydroperoxide reductase C (EC 1.11.1.15) (Alkyl hydroperoxide reductase protein C22) (Peroxiredoxin) (SCRP-23) (Sulfate starvation-induced protein 8) (SSI8) (Thioredoxin peroxidase)	P0AE08	NA	2.16262	NA	NA	NA	NA	NA	NA	NA
PLSB_360	Glycerol-3-phosphate acyltransferase (GPAT) (EC 2.3.1.15)	P0A7A7	NA	3.17716	NA	NA	NA	NA	NA	NA	NA
YGJR_257	Uncharacterized oxidoreductase YgjR (EC 1.-.-.-)	P42599	NA	3.1245	NA	NA	NA	NA	NA	NA	NA
RPLA_141	50S ribosomal protein L1 (Large ribosomal subunit protein uL1)	P0A7L0	NA	3.60655	NA	NA	NA	NA	NA	NA	NA
FTSY_390	Signal recognition particle receptor FtsY (SRP receptor)	P10121	NA	3.61508	NA	NA	NA	NA	NA	NA	NA
CYSB_54	HTH-type transcriptional regulator CysB (Cys regulon transcriptional activator)	P0A9F3	NA	3.37868	NA	NA	NA	NA	NA	NA	NA
TALB_187	Transaldolase B (EC 2.2.1.2)	P0A870	NA	3.45375	NA	NA	NA	NA	NA	NA	NA
LIPA_44	Lipoyl synthase (EC 2.8.1.8) (Lip-syn) (LS) (Lipoate synthase) (Lipoic acid synthase) (Sulfur insertion protein LipA)	P60716	NA	3.49045	NA	NA	NA	NA	NA	NA	NA
ETTA_434	Energy-dependent translational throttle protein EttA (Translational regulatory factor EttA)	P0A9W3	NA	2.90577	2.94987	NA	NA	NA	NA	NA	NA
RPOC_9	DNA-directed RNA polymerase subunit beta' (RNAP subunit beta') (EC 2.7.7.6) (RNA polymerase subunit beta') (Transcriptase subunit beta')	P0A8T7	NA	2.85585	2.13775	NA	NA	NA	NA	NA	NA
YRDD_28	Uncharacterized protein YrdD	P45771	NA	2.95217	2.06658	NA	NA	NA	NA	NA	NA
CLPA_416	ATP-dependent Clp protease ATP-binding subunit ClpA	P0ABH9	NA	2.0242	3.48492	NA	NA	NA	NA	NA	NA
MURC_1_8	UDP-N-acetylmuramate--L-alanine ligase (EC 6.3.2.8) (UDP-N-acetylmuramoyl-L-alanine synthetase)	P17952	NA	2.02335	3.19295	NA	NA	NA	NA	NA	NA
INFC_110	Translation initiation factor IF-3 [Cleaved into: Translation initiation factor IF-3, N-terminally processed; Translation initiation factor IF-3S]	P0A707	NA	2.30549	2.50384	NA	NA	NA	NA	NA	NA
RPLY_25	50S ribosomal protein L25 (Large ribosomal subunit protein bL25)	P68919	NA	2.01327	2.29968	NA	NA	NA	NA	NA	NA
MURC_8	UDP-N-acetylmuramate--L-alanine ligase (EC 6.3.2.8) (UDP-N-acetylmuramoyl-L-alanine synthetase)	P17952	NA	2.04468	5.89907	NA	NA	NA	NA	NA	NA
PTSP_97	Phosphoenolpyruvate-dependent phosphotransferase system (EC 2.7.3.9) (Enzyme I-Ntr) (EINtr) (Phosphotransferase system, enzyme I)	P37177	NA	3.13712	6.27206	NA	NA	NA	NA	NA	NA
DER_272	GTPase Der (Double era-like domain protein) (GTP-binding protein EngA)	P0A6P5	NA	2.05295	4.54148	NA	NA	NA	NA	NA	NA
PURC_208	Phosphoribosylaminoimidazole-succinocarboxamide synthase (EC 6.3.2.6) (SAICAR synthetase)	P0A7D7	NA	2.19464	4.21121	NA	NA	NA	NA	NA	NA
GYRA_764	DNA gyrase subunit A (EC 5.99.1.3)	P0AES4	NA	3.25566	4.08707	NA	NA	NA	NA	NA	NA
HNS_96	DNA-binding protein H-NS (Heat-stable nucleoid-structuring protein) (Histone-like protein HLP-II) (Protein B1) (Protein H1)	P0ACF8	NA	2.7694	3.92131	NA	NA	NA	NA	NA	NA
YIFE_80	UPF0438 protein YifE	P0ADN2	NA	2.64667	3.60744	NA	NA	NA	NA	NA	NA
RPLB_242	50S ribosomal protein L2 (Large ribosomal subunit protein uL2)	P60422	NA	2.53814	3.54051	NA	NA	NA	NA	NA	NA
RPLX_97	50S ribosomal protein L24 (Large ribosomal subunit protein uL24)	P60624	NA	6.39453	5.34957	NA	NA	NA	NA	NA	NA
TIG_48	Trigger factor (TF) (EC 5.2.1.8) (PPIase)	P0A850	NA	4.22325	5.74607	NA	NA	NA	NA	NA	NA
RECG_123	ATP-dependent DNA helicase RecG (EC 3.6.4.12)	P24230	NA	4.78414	5.08315	NA	NA	NA	NA	NA	NA
YEBC_37	Probable transcriptional regulatory protein YebC	P0A8A0	NA	7.95781	3.34482	NA	NA	NA	NA	NA	NA
FFH_443	Signal recognition particle protein (Fifty-four homolog) (Ffh) (p48)	P0AGD7	NA	4.96229	3.63769	NA	NA	NA	NA	NA	NA
TRUB_134_135	tRNA pseudouridine synthase B (EC 5.4.99.25) (Protein P35) (tRNA pseudouridine(55) synthase) (Psi55 synthase) (tRNA pseudouridylate synthase) (tRNA-uridine isomerase)	P60340	NA	5.66149	2.53291	NA	NA	NA	NA	NA	NA
RIMI_30	Ribosomal-protein-alanine acetyltransferase (EC 2.3.1.128) (Acetylating enzyme for N-terminal of ribosomal protein S18)	P0A944	NA	NA	NA	5.91771	2.01544	NA	NA	NA	NA
RPOC_2	DNA-directed RNA polymerase subunit beta' (RNAP subunit beta') (EC 2.7.7.6) (RNA polymerase subunit beta') (Transcriptase subunit beta')	P0A8T7	NA	NA	NA	2.09531	NA	NA	NA	NA	NA
GADA_4	Glutamate decarboxylase alpha (GAD-alpha) (EC 4.1.1.15)	P69908	NA	NA	NA	3.06808	NA	NA	NA	NA	NA
HYFG_535_540	Hydrogenase-4 component G (EC 1.-.-.-)	P77329	NA	NA	NA	3.34477	NA	NA	NA	NA	NA
PHNO_120	Aminoalkylphosphonate N-acetyltransferase (EC 2.3.1.-)	P16691	NA	NA	NA	NA	9.53785	NA	NA	NA	NA
GLYQ_301	Glycine--tRNA ligase alpha subunit (EC 6.1.1.14) (Glycyl-tRNA synthetase alpha subunit) (GlyRS)	P00960	NA	NA	2.39074	NA	4.53838	NA	NA	NA	NA
YCAR_59	UPF0434 protein YcaR	P0AAZ7	NA	NA	NA	NA	4.2097	NA	NA	NA	NA
RNB_68	Exoribonuclease 2 (EC 3.1.13.1) (Exoribonuclease II) (RNase II) (Ribonuclease II)	P30850	NA	NA	NA	NA	2.29998	NA	NA	NA	NA
YEAK_35	Uncharacterized protein YeaK	P64483	NA	NA	NA	NA	2.87261	NA	NA	NA	NA
HISS_53	Histidine--tRNA ligase (EC 6.1.1.21) (Histidyl-tRNA synthetase) (HisRS)	P60906	2.49985	NA	NA	NA	NA	NA	NA	2.73217	NA
DCD_178	dCTP deaminase (EC 3.5.4.13) (Deoxycytidine triphosphate deaminase)	P28248	NA	NA	NA	NA	NA	NA	NA	3.41731	NA
RPSD_31	30S ribosomal protein S4 (Small ribosomal subunit protein uS4)	P0A7V8	NA	NA	NA	NA	NA	NA	NA	3.61428	NA
SERC_44	Phosphoserine aminotransferase (EC 2.6.1.52) (Phosphohydroxythreonine aminotransferase) (PSAT)	P23721	NA	NA	NA	NA	NA	NA	NA	3.55624	NA
BGLA_59	6-phospho-beta-glucosidase BglA (EC 3.2.1.86) (Phospho-beta-glucosidase A)	Q46829	NA	NA	NA	NA	NA	NA	NA	3.56101	NA
INFB_576	Translation initiation factor IF-2	P0A705	NA	NA	NA	NA	NA	NA	NA	3.76072	NA
YJBJ_18	UPF0337 protein YjbJ	P68206	NA	NA	NA	NA	NA	NA	NA	4.05779	NA
RHLB_243	ATP-dependent RNA helicase RhlB (EC 3.6.4.13)	P0A8J8	NA	NA	NA	NA	NA	NA	NA	2.07969	NA
GDHA_394	NADP-specific glutamate dehydrogenase (NADP-GDH) (EC 1.4.1.4)	P00370	NA	NA	NA	NA	NA	NA	NA	2.02835	NA
GROL_225_226	60 kDa chaperonin (GroEL protein) (Protein Cpn60)	P0A6F5	NA	NA	NA	NA	NA	NA	NA	2.03537	NA
RPLC_190	50S ribosomal protein L3 (Large ribosomal subunit protein uL3)	P60438	NA	NA	NA	NA	NA	NA	NA	2.77617	NA
CLPB_250	Chaperone protein ClpB (Heat shock protein F84.1)	P63284	NA	NA	NA	NA	NA	NA	NA	2.34756	NA
ICD_378	Isocitrate dehydrogenase [NADP] (IDH) (EC 1.1.1.42) (IDP) (NADP(+)-specific ICDH) (Oxalosuccinate decarboxylase)	P08200	NA	NA	NA	NA	NA	NA	NA	2.50105	NA
PEPP_440	Xaa-Pro aminopeptidase (EC 3.4.11.9) (Aminoacylproline aminopeptidase) (Aminopeptidase P II) (APP-II) (X-Pro aminopeptidase)	P15034	NA	NA	NA	NA	NA	NA	NA	2.61057	NA
GSS_559	Bifunctional glutathionylspermidine synthetase/amidase (GspSA) [Includes: Glutathionylspermidine amidase (Gsp amidase) (EC 3.5.1.78) (Glutathionylspermidine amidohydrolase [spermidine-forming]); Glutathionylspermidine synthetase (Gsp synthetase) (EC 6.3.1.8) (Glutathione:spermidine ligase [ADP-forming]) (Gsp synthase)]	P0AES0	NA	NA	NA	NA	NA	NA	NA	4.89212	NA
PROQ_35	RNA chaperone ProQ	P45577	NA	NA	NA	NA	NA	NA	NA	4.8758	NA
RPSD_33	30S ribosomal protein S4 (Small ribosomal subunit protein uS4)	P0A7V8	NA	NA	NA	NA	NA	NA	NA	5.48244	NA
YIAC_29	Uncharacterized N-acetyltransferase YiaC (EC 2.3.1.-)	P37664	NA	NA	NA	NA	NA	NA	NA	5.83677	NA
YBED_1_2	UPF0250 protein YbeD	P0A8J4	NA	NA	NA	NA	NA	NA	NA	7.39456	NA
RPSD_45	30S ribosomal protein S4 (Small ribosomal subunit protein uS4)	P0A7V8	NA	NA	NA	NA	NA	NA	NA	7.0847	NA
PROQ_170	RNA chaperone ProQ	P45577	NA	NA	NA	NA	NA	NA	NA	7.12235	NA
GALF_286_289	UTP--glucose-1-phosphate uridylyltransferase (EC 2.7.7.9) (Alpha-D-glucosyl-1-phosphate uridylyltransferase) (UDP-glucose pyrophosphorylase) (UDPGP) (Uridine diphosphoglucose pyrophosphorylase)	P0AAB6	NA	NA	NA	NA	NA	NA	NA	6.20449	NA
SECY_435_439	Protein translocase subunit SecY	P0AGA2	NA	NA	NA	NA	NA	NA	NA	6.58051	NA
INFB_660	Translation initiation factor IF-2	P0A705	NA	NA	NA	NA	NA	NA	2.01116	8.18793	NA
ACNB_759	Aconitate hydratase B (ACN) (Aconitase) (EC 4.2.1.3) ((2R,3S)-2-methylisocitrate dehydratase) ((2S,3R)-3-hydroxybutane-1,2,3-tricarboxylate dehydratase) (2-methyl-cis-aconitate hydratase) (EC 4.2.1.99) (Iron-responsive protein-like) (IRP-like) (RNA-binding protein)	P36683	NA	NA	NA	NA	NA	NA	2.66839	5.76169	NA
YJBJ_14	UPF0337 protein YjbJ	P68206	NA	NA	NA	NA	NA	NA	2.03734	5.24712	NA
YAIL_19	Uncharacterized protein YaiL	P51024	NA	NA	NA	NA	NA	3.62629	2.00869	NA	2.52803
EDA_24	KHG/KDPG aldolase [Includes: 4-hydroxy-2-oxoglutarate aldolase (EC 4.1.3.16) (2-keto-4-hydroxyglutarate aldolase) (KHG-aldolase); 2-dehydro-3-deoxy-phosphogluconate aldolase (EC 4.1.2.14) (2-keto-3-deoxy-6-phosphogluconate aldolase) (KDPG-aldolase) (Phospho-2-dehydro-3-deoxygluconate aldolase) (Phospho-2-keto-3-deoxygluconate aldolase)]	P0A955	NA	NA	NA	NA	NA	NA	2.17683	NA	2.13308
EDA_25	KHG/KDPG aldolase [Includes: 4-hydroxy-2-oxoglutarate aldolase (EC 4.1.3.16) (2-keto-4-hydroxyglutarate aldolase) (KHG-aldolase); 2-dehydro-3-deoxy-phosphogluconate aldolase (EC 4.1.2.14) (2-keto-3-deoxy-6-phosphogluconate aldolase) (KDPG-aldolase) (Phospho-2-dehydro-3-deoxygluconate aldolase) (Phospho-2-keto-3-deoxygluconate aldolase)]	P0A955	NA	NA	NA	NA	NA	NA	2.46014	NA	2.30039
YJAB_118	Uncharacterized N-acetyltransferase YjaB (EC 2.3.1.-)	P09163	NA	NA	NA	NA	NA	NA	5.09007	NA	NA
TRUB_134	tRNA pseudouridine synthase B (EC 5.4.99.25) (Protein P35) (tRNA pseudouridine(55) synthase) (Psi55 synthase) (tRNA pseudouridylate synthase) (tRNA-uridine isomerase)	P60340	NA	NA	NA	NA	NA	NA	5.59167	NA	NA
PPA_113	Inorganic pyrophosphatase (EC 3.6.1.1) (Pyrophosphate phospho-hydrolase) (PPase)	P0A7A9	NA	2.02366	NA	NA	NA	NA	2.54947	NA	NA
AHPF_268	Alkyl hydroperoxide reductase subunit F (EC 1.8.1.-) (Alkyl hydroperoxide reductase F52A protein)	P35340	NA	2.1303	NA	NA	NA	NA	2.51499	NA	NA
DXS_203	1-deoxy-D-xylulose-5-phosphate synthase (EC 2.2.1.7) (1-deoxyxylulose-5-phosphate synthase) (DXP synthase) (DXPS)	P77488	NA	NA	NA	NA	NA	NA	2.39797	NA	NA
GROL_225	60 kDa chaperonin (GroEL protein) (Protein Cpn60)	P0A6F5	NA	NA	NA	NA	NA	NA	2.14367	NA	NA
YJGM_39	Uncharacterized N-acetyltransferase YjgM (EC 2.3.1.-)	P39337	NA	NA	NA	NA	NA	NA	2.04285	NA	NA
RPLE_14	50S ribosomal protein L5 (Large ribosomal subunit protein uL5)	P62399	NA	NA	NA	NA	NA	3.32944	NA	NA	NA
PRLF_34	Antitoxin PrlF (HtrA suppressor protein SohA)	P15373	NA	NA	NA	NA	NA	3.23653	NA	NA	NA
CHRR_187	Quinone reductase (EC 1.6.5.2) (Chromate reductase) (CHRR) (EC 1.6.-.-) (NAD(P)H dehydrogenase (quinone))	P0AGE6	NA	NA	NA	NA	NA	3.26974	NA	NA	NA
RPMG_38	50S ribosomal protein L33 (Large ribosomal subunit protein bL33)	P0A7N9	NA	NA	NA	NA	NA	3.29369	NA	NA	NA
FOLK_86	2-amino-4-hydroxy-6-hydroxymethyldihydropteridine pyrophosphokinase (EC 2.7.6.3) (6-hydroxymethyl-7,8-dihydropterin pyrophosphokinase) (PPPK) (7,8-dihydro-6-hydroxymethylpterin-pyrophosphokinase) (HPPK)	P26281	NA	NA	NA	NA	NA	3.28833	NA	NA	NA
RPLE_15	50S ribosomal protein L5 (Large ribosomal subunit protein uL5)	P62399	NA	NA	NA	NA	NA	3.48363	NA	NA	NA
VALS_596	Valine--tRNA ligase (EC 6.1.1.9) (Valyl-tRNA synthetase) (ValRS)	P07118	NA	NA	NA	NA	NA	3.5947	NA	NA	NA
ARCA_188	Aerobic respiration control protein ArcA (Dye resistance protein)	P0A9Q1	NA	NA	NA	NA	NA	3.61862	NA	NA	NA
FABB_282	3-oxoacyl-[acyl-carrier-protein] synthase 1 (EC 2.3.1.41) (3-oxoacyl-[acyl-carrier-protein] synthase I) (Beta-ketoacyl-ACP synthase I) (KAS I)	P0A953	NA	NA	NA	NA	NA	2.23311	NA	NA	NA
ISCU_124	Iron-sulfur cluster assembly scaffold protein IscU (Sulfur acceptor protein IscU)	P0ACD4	NA	NA	NA	NA	NA	2.3064	NA	NA	NA
PSPA_214_216	Phage shock protein A	P0AFM6	NA	NA	NA	NA	NA	2.1468	NA	NA	NA
RPSB_131	30S ribosomal protein S2 (Small ribosomal subunit protein uS2)	P0A7V0	NA	NA	NA	NA	NA	2.03741	NA	NA	NA
YIHD_88	Protein YihD	P0ADP9	NA	NA	NA	NA	NA	2.05343	NA	NA	NA
GLND_794	Bifunctional uridylyltransferase/uridylyl-removing enzyme (UTase/UR) (Bifunctional [protein-PII] modification enzyme) (Bifunctional nitrogen sensor protein) [Includes: [Protein-PII] uridylyltransferase (PII uridylyltransferase) (UTase) (EC 2.7.7.59); [Protein-PII]-UMP uridylyl-removing enzyme (UR) (EC 3.1.4.-)]	P27249	NA	NA	NA	NA	NA	2.91025	NA	NA	NA
PKA_391	Protein lysine acetyltransferase Pka (EC 2.3.1.-)	P76594	NA	NA	NA	NA	NA	2.8714	NA	NA	NA
ROF_47	Protein rof	P0AFW8	NA	NA	NA	NA	NA	2.98791	NA	NA	NA
RPMG_37	50S ribosomal protein L33 (Large ribosomal subunit protein bL33)	P0A7N9	NA	NA	NA	NA	NA	3.08448	NA	NA	NA
WAAU_177	Lipopolysaccharide 1,2-N-acetylglucosaminetransferase (EC 2.4.1.56)	P27242	NA	NA	NA	NA	NA	3.09944	NA	NA	NA
FABI_45	Enoyl-[acyl-carrier-protein] reductase [NADH] FabI (ENR) (EC 1.3.1.9) (NADH-dependent enoyl-ACP reductase)	P0AEK4	NA	NA	NA	NA	NA	2.76144	NA	NA	NA
UUP_556_565	ABC transporter ATP-binding protein uup	P43672	NA	NA	NA	NA	NA	2.65102	NA	NA	NA
RPSA_536	30S ribosomal protein S1 (Bacteriophage Q beta RNA-directed RNA polymerase subunit I) (Small ribosomal subunit protein bS1)	P0AG67	NA	NA	NA	NA	NA	2.38242	NA	NA	NA
YOAC_35	Uncharacterized protein YoaC	P64490	NA	NA	NA	NA	NA	2.39837	NA	NA	NA
YCED_160_171	Large ribosomal RNA subunit accumulation protein YceD (23S rRNA accumulation protein YceD) (G30K)	P0AB28	NA	NA	NA	NA	NA	2.51044	NA	NA	NA
ASPS_586	Aspartate--tRNA ligase (EC 6.1.1.12) (Aspartyl-tRNA synthetase) (AspRS)	P21889	NA	NA	NA	NA	NA	2.47174	NA	NA	NA
PHNA_102	Protein PhnA	P0AFJ1	3.55772	NA	NA	NA	NA	3.46609	NA	NA	NA
HEMN_227	Oxygen-independent coproporphyrinogen III oxidase (CPO) (EC 1.3.98.3) (Coproporphyrinogen III dehydrogenase) (CPDH)	P32131	3.18995	NA	NA	NA	NA	3.39049	NA	NA	NA
PKA_721	Protein lysine acetyltransferase Pka (EC 2.3.1.-)	P76594	2.96063	NA	NA	NA	NA	3.32023	NA	NA	NA
RPMG_50	50S ribosomal protein L33 (Large ribosomal subunit protein bL33)	P0A7N9	2.34957	NA	NA	NA	NA	3.35761	NA	NA	NA
RPLR_76	50S ribosomal protein L18 (Large ribosomal subunit protein uL18)	P0C018	2.24258	NA	NA	NA	NA	3.47895	NA	NA	NA
FABI_43	Enoyl-[acyl-carrier-protein] reductase [NADH] FabI (ENR) (EC 1.3.1.9) (NADH-dependent enoyl-ACP reductase)	P0AEK4	2.18749	NA	NA	NA	NA	2.51634	NA	NA	NA
TYPA_541	GTP-binding protein TypA/BipA (Tyrosine phosphorylated protein A)	P32132	2.39548	NA	NA	NA	NA	2.35092	NA	NA	NA
CYSC_150	Adenylyl-sulfate kinase (EC 2.7.1.25) (APS kinase) (ATP adenosine-5'-phosphosulfate 3'-phosphotransferase) (Adenosine-5'-phosphosulfate kinase)	P0A6J1	NA	NA	NA	NA	NA	7.12285	NA	NA	NA
PKA_391_397	Protein lysine acetyltransferase Pka (EC 2.3.1.-)	P76594	NA	NA	NA	NA	NA	6.44169	NA	NA	NA
YCGB_86	Uncharacterized protein YcgB	P29013	NA	NA	NA	NA	NA	5.23648	NA	NA	NA
YAIL_12_19	Uncharacterized protein YaiL	P51024	NA	NA	NA	NA	NA	5.13719	NA	NA	NA
RECR_198	Recombination protein RecR	P0A7H6	NA	NA	NA	NA	NA	4.18322	NA	NA	NA
PKA_523_532	Protein lysine acetyltransferase Pka (EC 2.3.1.-)	P76594	NA	NA	NA	NA	NA	4.13799	NA	NA	NA
RPOD_10	RNA polymerase sigma factor RpoD (Sigma-70)	P00579	NA	NA	NA	NA	NA	4.36132	NA	NA	NA
PKA_523	Protein lysine acetyltransferase Pka (EC 2.3.1.-)	P76594	NA	NA	NA	NA	NA	4.31543	NA	NA	NA
CYSC_149	Adenylyl-sulfate kinase (EC 2.7.1.25) (APS kinase) (ATP adenosine-5'-phosphosulfate 3'-phosphotransferase) (Adenosine-5'-phosphosulfate kinase)	P0A6J1	NA	NA	NA	NA	NA	6.57133	3.29785	NA	NA
HUPA_51	DNA-binding protein HU-alpha (HU-2) (NS2)	P0ACF0	NA	NA	NA	NA	NA	2.36526	2.33631	NA	NA
FTSZ_380	Cell division protein FtsZ	P0A9A6	NA	NA	NA	NA	NA	4.80513	2.89695	NA	NA
ENTA_204	2,3-dihydro-2,3-dihydroxybenzoate dehydrogenase (DiDHB-DH) (EC 1.3.1.28) (Trans-2,3-dihydro-2,3-dihydroxybenzoate dehydrogenase)	P15047	NA	NA	NA	NA	NA	4.49872	2.14256	NA	NA
RBFA_66_70	30S ribosome-binding factor (Protein P15B) (Ribosome-binding factor A) (RbfA)	P0A7G2	NA	NA	NA	NA	NA	4.45078	2.38768	NA	NA
YJGA_74	UPF0307 protein YjgA (x96 protein)	P0A8X0	NA	NA	NA	NA	NA	4.51845	2.48088	NA	NA

## Sheet: Table_S1B
Supplemental Table 1B-1 -- Protein level quantification : all proteins
Comparison (group1/group2)	Condition Numerator	Condition Denominator	# of Ratios	Group			AVG Log2 Ratio	Absolute AVG Log2 Ratio	% Change	Ratio	Standard Deviation	Pvalue	Qvalue	ProteinGroups	ProteinNames	ProteinDescriptions	Genes	UniProtIds	Organisms	Protein Existence	Sequence Version	FASTAName	FASTAHeader	# Unique Total Peptides	# Unique Total EG.Id	EG.Id	AVG Group Quantity Denominator	AVG Group Quantity Numerator
YjaB / VC	YjaB	VC	87	B1X6G6;C4ZUH0;P61175;P61177;Q83PY5			-0.848867	0.848867	-44.4779	0.555221	0.444469	0.000497421	0.0012544	B1X6G6;C4ZUH0;P61175;P61177;Q83PY5	RL22_ECODH;RL22_ECOBW;RL22_ECOLI;RL22_ECO57;RL22_SHIFL	50S ribosomal protein L22	rplV	B1X6G6;C4ZUH0;P61175;P61177;Q83PY5	Escherichia coli (strain K12 / DH10B) OX=316385;Escherichia coli (strain K12 / MC4100 / BW2952) OX=595496;Escherichia coli (strain K12) OX=83333;Escherichia coli O157:H7 OX=83334;Shigella flexneri OX=623	3;3;1;3;3	1	uniprot-e+coli+k12-filtered-reviewed_03_2018	>sp|B1X6G6|RL22_ECODH 50S ribosomal protein L22 OS=Escherichia coli (strain K12 / DH10B) OX=316385 GN=rplV PE=3 SV=1;>sp|C4ZUH0|RL22_ECOBW 50S ribosomal protein L22 OS=Escherichia coli (strain K12 / MC4100 / BW2952) OX=595496 GN=rplV PE=3 SV=1;>sp|P61175|RL22_ECOLI 50S ribosomal protein L22 OS=Escherichia coli (strain K12) OX=83333 GN=rplV PE=1 SV=1;>sp|P61177|RL22_ECO57 50S ribosomal protein L22…	13	44	_IFVDEGPSMK_.2|_IFVDEGPSM[+16]K_.2|_LVADLIR_.2|_TSHITVVVSDR_.3|_TSHITVVVSDR_.2|_VLESAIANAEHNDGADIDDLKVTK_.4|_VLESAIAN[+1]AEHNDGADIDDLKVTK_.3|_VLESAIANAEHNDGADIDDLKVTK_.3|_VLESAIANAEHNDGADIDDLK_.3|_VLESAIAN[+1]AEHNDGADIDDLK_.3|_VLESAIAN[+1]AEHNDGADIDDLK_.4|_VLESAIANAEHNDGADIDDLK_.2|_VLESAIANAEHNDGADIDDLK_.4|_KVLESAIANAEHNDGADIDDLKVTK_.4|_KVLESAIANAEHNDGADIDDLKVTK_.5|_VSQ[+1]ALDILTYTNK_.2|_VSQALDIL…	9481.88	5264.53
YiaC / VC	YiaC	VC	89	B1X6G6;C4ZUH0;P61175;P61177;Q83PY5			-1.25107	1.25107	-57.9862	0.420138	0.54926	0.058633	0.0633347	B1X6G6;C4ZUH0;P61175;P61177;Q83PY5	RL22_ECODH;RL22_ECOBW;RL22_ECOLI;RL22_ECO57;RL22_SHIFL	50S ribosomal protein L22	rplV	B1X6G6;C4ZUH0;P61175;P61177;Q83PY5	Escherichia coli (strain K12 / DH10B) OX=316385;Escherichia coli (strain K12 / MC4100 / BW2952) OX=595496;Escherichia coli (strain K12) OX=83333;Escherichia coli O157:H7 OX=83334;Shigella flexneri OX=623	3;3;1;3;3	1	uniprot-e+coli+k12-filtered-reviewed_03_2018	>sp|B1X6G6|RL22_ECODH 50S ribosomal protein L22 OS=Escherichia coli (strain K12 / DH10B) OX=316385 GN=rplV PE=3 SV=1;>sp|C4ZUH0|RL22_ECOBW 50S ribosomal protein L22 OS=Escherichia coli (strain K12 / MC4100 / BW2952) OX=595496 GN=rplV PE=3 SV=1;>sp|P61175|RL22_ECOLI 50S ribosomal protein L22 OS=Escherichia coli (strain K12) OX=83333 GN=rplV PE=1 SV=1;>sp|P61177|RL22_ECO57 50S ribosomal protein L22…	13	44	_IFVDEGPSMK_.2|_IFVDEGPSM[+16]K_.2|_LVADLIR_.2|_TSHITVVVSDR_.3|_TSHITVVVSDR_.2|_VLESAIANAEHNDGADIDDLKVTK_.4|_VLESAIAN[+1]AEHNDGADIDDLKVTK_.3|_VLESAIANAEHNDGADIDDLKVTK_.3|_VLESAIANAEHNDGADIDDLK_.3|_VLESAIAN[+1]AEHNDGADIDDLK_.3|_VLESAIAN[+1]AEHNDGADIDDLK_.4|_VLESAIANAEHNDGADIDDLK_.2|_VLESAIANAEHNDGADIDDLK_.4|_KVLESAIANAEHNDGADIDDLKVTK_.4|_KVLESAIANAEHNDGADIDDLKVTK_.5|_VSQ[+1]ALDILTYTNK_.2|_VSQALDIL…	9481.88	3983.69
RimI / VC	RimI	VC	92	B1X6G6;C4ZUH0;P61175;P61177;Q83PY5			-0.983586	0.983586	-49.4279	0.505721	0.431126	0.00287159	0.00566516	B1X6G6;C4ZUH0;P61175;P61177;Q83PY5	RL22_ECODH;RL22_ECOBW;RL22_ECOLI;RL22_ECO57;RL22_SHIFL	50S ribosomal protein L22	rplV	B1X6G6;C4ZUH0;P61175;P61177;Q83PY5	Escherichia coli (strain K12 / DH10B) OX=316385;Escherichia coli (strain K12 / MC4100 / BW2952) OX=595496;Escherichia coli (strain K12) OX=83333;Escherichia coli O157:H7 OX=83334;Shigella flexneri OX=623	3;3;1;3;3	1	uniprot-e+coli+k12-filtered-reviewed_03_2018	>sp|B1X6G6|RL22_ECODH 50S ribosomal protein L22 OS=Escherichia coli (strain K12 / DH10B) OX=316385 GN=rplV PE=3 SV=1;>sp|C4ZUH0|RL22_ECOBW 50S ribosomal protein L22 OS=Escherichia coli (strain K12 / MC4100 / BW2952) OX=595496 GN=rplV PE=3 SV=1;>sp|P61175|RL22_ECOLI 50S ribosomal protein L22 OS=Escherichia coli (strain K12) OX=83333 GN=rplV PE=1 SV=1;>sp|P61177|RL22_ECO57 50S ribosomal protein L22…	13	44	_IFVDEGPSMK_.2|_IFVDEGPSM[+16]K_.2|_LVADLIR_.2|_TSHITVVVSDR_.3|_TSHITVVVSDR_.2|_VLESAIANAEHNDGADIDDLKVTK_.4|_VLESAIAN[+1]AEHNDGADIDDLKVTK_.3|_VLESAIANAEHNDGADIDDLKVTK_.3|_VLESAIANAEHNDGADIDDLK_.3|_VLESAIAN[+1]AEHNDGADIDDLK_.3|_VLESAIAN[+1]AEHNDGADIDDLK_.4|_VLESAIANAEHNDGADIDDLK_.2|_VLESAIANAEHNDGADIDDLK_.4|_KVLESAIANAEHNDGADIDDLKVTK_.4|_KVLESAIANAEHNDGADIDDLKVTK_.5|_VSQ[+1]ALDILTYTNK_.2|_VSQALDIL…	9481.88	4795.19
PhnO / VC	PhnO	VC	87	B1X6G6;C4ZUH0;P61175;P61177;Q83PY5			-0.534497	0.534497	-30.9601	0.690399	0.504956	0.329147	0.223002	B1X6G6;C4ZUH0;P61175;P61177;Q83PY5	RL22_ECODH;RL22_ECOBW;RL22_ECOLI;RL22_ECO57;RL22_SHIFL	50S ribosomal protein L22	rplV	B1X6G6;C4ZUH0;P61175;P61177;Q83PY5	Escherichia coli (strain K12 / DH10B) OX=316385;Escherichia coli (strain K12 / MC4100 / BW2952) OX=595496;Escherichia coli (strain K12) OX=83333;Escherichia coli O157:H7 OX=83334;Shigella flexneri OX=623	3;3;1;3;3	1	uniprot-e+coli+k12-filtered-reviewed_03_2018	>sp|B1X6G6|RL22_ECODH 50S ribosomal protein L22 OS=Escherichia coli (strain K12 / DH10B) OX=316385 GN=rplV PE=3 SV=1;>sp|C4ZUH0|RL22_ECOBW 50S ribosomal protein L22 OS=Escherichia coli (strain K12 / MC4100 / BW2952) OX=595496 GN=rplV PE=3 SV=1;>sp|P61175|RL22_ECOLI 50S ribosomal protein L22 OS=Escherichia coli (strain K12) OX=83333 GN=rplV PE=1 SV=1;>sp|P61177|RL22_ECO57 50S ribosomal protein L22…	13	44	_IFVDEGPSMK_.2|_IFVDEGPSM[+16]K_.2|_LVADLIR_.2|_TSHITVVVSDR_.3|_TSHITVVVSDR_.2|_VLESAIANAEHNDGADIDDLKVTK_.4|_VLESAIAN[+1]AEHNDGADIDDLKVTK_.3|_VLESAIANAEHNDGADIDDLKVTK_.3|_VLESAIANAEHNDGADIDDLK_.3|_VLESAIAN[+1]AEHNDGADIDDLK_.3|_VLESAIAN[+1]AEHNDGADIDDLK_.4|_VLESAIANAEHNDGADIDDLK_.2|_VLESAIANAEHNDGADIDDLK_.4|_KVLESAIANAEHNDGADIDDLKVTK_.4|_KVLESAIANAEHNDGADIDDLKVTK_.5|_VSQ[+1]ALDILTYTNK_.2|_VSQALDIL…	9481.88	6546.28
YjaB / VC	YjaB	VC	347	B1X6J0;C4ZUJ5;P0A6M8;P0A6N0;Q83JC3			-0.244582	0.244582	-15.594	0.84406	0.460113	0.000903244	0.0020942	B1X6J0;C4ZUJ5;P0A6M8;P0A6N0;Q83JC3	EFG_ECODH;EFG_ECOBW;EFG_ECOLI;EFG_ECO57;EFG_SHIFL	Elongation factor G	fusA	B1X6J0;C4ZUJ5;P0A6M8;P0A6N0;Q83JC3	Escherichia coli (strain K12 / DH10B) OX=316385;Escherichia coli (strain K12 / MC4100 / BW2952) OX=595496;Escherichia coli (strain K12) OX=83333;Escherichia coli O157:H7 OX=83334;Shigella flexneri OX=623	3;3;1;3;3	1;1;2;2;3	uniprot-e+coli+k12-filtered-reviewed_03_2018	>sp|B1X6J0|EFG_ECODH Elongation factor G OS=Escherichia coli (strain K12 / DH10B) OX=316385 GN=fusA PE=3 SV=1;>sp|C4ZUJ5|EFG_ECOBW Elongation factor G OS=Escherichia coli (strain K12 / MC4100 / BW2952) OX=595496 GN=fusA PE=3 SV=1;>sp|P0A6M8|EFG_ECOLI Elongation factor G OS=Escherichia coli (strain K12) OX=83333 GN=fusA PE=1 SV=2;>sp|P0A6N0|EFG_ECO57 Elongation factor G OS=Escherichia coli O157:H7…	38	190	_ASYTMEFLK_.2|_ASYTM[+16]EFLK_.2|_LAASIAFK_.2|_ILFYTGVNHK_.2|_NIGISAHIDAGK_.2|_PVLLEPIMK_.2|_AKPVLLEPIMK_.3|_AKPVLLEPIMK_.2|_AKPVLLEPIM[+16]K_.3|_[+43]AKPVLLEPIMK_.2|_AKPVLLEPIM[+16]K_.2|_HASDDEPFSALAFK_.3|_HASDDEPFSALAFK_.2|_[+43]HASDDEPFSALAFK_.2|_LGANPVPLQ[+1]LAIGAEEHFTGVVDLVK_.3|_LGANPVPLQLAIGAEEHFTGVVDLVK_.3|_LGANPVPLQ[+1]LAIGAEEHFTGVVDLVK_.4|_LGAN[+1]PVPLQLAIGAEEHFTGVVDLVK_.3|_LGANPVPLQLAIG…	3467.65	2926.91
YiaC / VC	YiaC	VC	326	B1X6J0;C4ZUJ5;P0A6M8;P0A6N0;Q83JC3			-0.663553	0.663553	-36.8678	0.631322	0.318367	2.54953e-57	3.79497e-55	B1X6J0;C4ZUJ5;P0A6M8;P0A6N0;Q83JC3	EFG_ECODH;EFG_ECOBW;EFG_ECOLI;EFG_ECO57;EFG_SHIFL	Elongation factor G	fusA	B1X6J0;C4ZUJ5;P0A6M8;P0A6N0;Q83JC3	Escherichia coli (strain K12 / DH10B) OX=316385;Escherichia coli (strain K12 / MC4100 / BW2952) OX=595496;Escherichia coli (strain K12) OX=83333;Escherichia coli O157:H7 OX=83334;Shigella flexneri OX=623	3;3;1;3;3	1;1;2;2;3	uniprot-e+coli+k12-filtered-reviewed_03_2018	>sp|B1X6J0|EFG_ECODH Elongation factor G OS=Escherichia coli (strain K12 / DH10B) OX=316385 GN=fusA PE=3 SV=1;>sp|C4ZUJ5|EFG_ECOBW Elongation factor G OS=Escherichia coli (strain K12 / MC4100 / BW2952) OX=595496 GN=fusA PE=3 SV=1;>sp|P0A6M8|EFG_ECOLI Elongation factor G OS=Escherichia coli (strain K12) OX=83333 GN=fusA PE=1 SV=2;>sp|P0A6N0|EFG_ECO57 Elongation factor G OS=Escherichia coli O157:H7…	38	190	_ASYTMEFLK_.2|_ASYTM[+16]EFLK_.2|_LAASIAFK_.2|_ILFYTGVNHK_.2|_NIGISAHIDAGK_.2|_PVLLEPIMK_.2|_AKPVLLEPIMK_.3|_AKPVLLEPIMK_.2|_AKPVLLEPIM[+16]K_.3|_[+43]AKPVLLEPIMK_.2|_AKPVLLEPIM[+16]K_.2|_HASDDEPFSALAFK_.3|_HASDDEPFSALAFK_.2|_[+43]HASDDEPFSALAFK_.2|_LGANPVPLQ[+1]LAIGAEEHFTGVVDLVK_.3|_LGANPVPLQLAIGAEEHFTGVVDLVK_.3|_LGANPVPLQ[+1]LAIGAEEHFTGVVDLVK_.4|_LGAN[+1]PVPLQLAIGAEEHFTGVVDLVK_.3|_LGANPVPLQLAIG…	3467.65	2189.2
RimI / VC	RimI	VC	346	B1X6J0;C4ZUJ5;P0A6M8;P0A6N0;Q83JC3			-0.208043	0.208043	-13.4289	0.865711	0.382609	1.28892e-10	1.29632e-09	B1X6J0;C4ZUJ5;P0A6M8;P0A6N0;Q83JC3	EFG_ECODH;EFG_ECOBW;EFG_ECOLI;EFG_ECO57;EFG_SHIFL	Elongation factor G	fusA	B1X6J0;C4ZUJ5;P0A6M8;P0A6N0;Q83JC3	Escherichia coli (strain K12 / DH10B) OX=316385;Escherichia coli (strain K12 / MC4100 / BW2952) OX=595496;Escherichia coli (strain K12) OX=83333;Escherichia coli O157:H7 OX=83334;Shigella flexneri OX=623	3;3;1;3;3	1;1;2;2;3	uniprot-e+coli+k12-filtered-reviewed_03_2018	>sp|B1X6J0|EFG_ECODH Elongation factor G OS=Escherichia coli (strain K12 / DH10B) OX=316385 GN=fusA PE=3 SV=1;>sp|C4ZUJ5|EFG_ECOBW Elongation factor G OS=Escherichia coli (strain K12 / MC4100 / BW2952) OX=595496 GN=fusA PE=3 SV=1;>sp|P0A6M8|EFG_ECOLI Elongation factor G OS=Escherichia coli (strain K12) OX=83333 GN=fusA PE=1 SV=2;>sp|P0A6N0|EFG_ECO57 Elongation factor G OS=Escherichia coli O157:H7…	38	190	_ASYTMEFLK_.2|_ASYTM[+16]EFLK_.2|_LAASIAFK_.2|_ILFYTGVNHK_.2|_NIGISAHIDAGK_.2|_PVLLEPIMK_.2|_AKPVLLEPIMK_.3|_AKPVLLEPIMK_.2|_AKPVLLEPIM[+16]K_.3|_[+43]AKPVLLEPIMK_.2|_AKPVLLEPIM[+16]K_.2|_HASDDEPFSALAFK_.3|_HASDDEPFSALAFK_.2|_[+43]HASDDEPFSALAFK_.2|_LGANPVPLQ[+1]LAIGAEEHFTGVVDLVK_.3|_LGANPVPLQLAIGAEEHFTGVVDLVK_.3|_LGANPVPLQ[+1]LAIGAEEHFTGVVDLVK_.4|_LGAN[+1]PVPLQLAIGAEEHFTGVVDLVK_.3|_LGANPVPLQLAIG…	3467.65	3001.98
PhnO / VC	PhnO	VC	342	B1X6J0;C4ZUJ5;P0A6M8;P0A6N0;Q83JC3			-0.021694	0.021694	-1.49246	0.985075	0.534936	0.904414	0.427785	B1X6J0;C4ZUJ5;P0A6M8;P0A6N0;Q83JC3	EFG_ECODH;EFG_ECOBW;EFG_ECOLI;EFG_ECO57;EFG_SHIFL	Elongation factor G	fusA	B1X6J0;C4ZUJ5;P0A6M8;P0A6N0;Q83JC3	Escherichia coli (strain K12 / DH10B) OX=316385;Escherichia coli (strain K12 / MC4100 / BW2952) OX=595496;Escherichia coli (strain K12) OX=83333;Escherichia coli O157:H7 OX=83334;Shigella flexneri OX=623	3;3;1;3;3	1;1;2;2;3	uniprot-e+coli+k12-filtered-reviewed_03_2018	>sp|B1X6J0|EFG_ECODH Elongation factor G OS=Escherichia coli (strain K12 / DH10B) OX=316385 GN=fusA PE=3 SV=1;>sp|C4ZUJ5|EFG_ECOBW Elongation factor G OS=Escherichia coli (strain K12 / MC4100 / BW2952) OX=595496 GN=fusA PE=3 SV=1;>sp|P0A6M8|EFG_ECOLI Elongation factor G OS=Escherichia coli (strain K12) OX=83333 GN=fusA PE=1 SV=2;>sp|P0A6N0|EFG_ECO57 Elongation factor G OS=Escherichia coli O157:H7…	38	190	_ASYTMEFLK_.2|_ASYTM[+16]EFLK_.2|_LAASIAFK_.2|_ILFYTGVNHK_.2|_NIGISAHIDAGK_.2|_PVLLEPIMK_.2|_AKPVLLEPIMK_.3|_AKPVLLEPIMK_.2|_AKPVLLEPIM[+16]K_.3|_[+43]AKPVLLEPIMK_.2|_AKPVLLEPIM[+16]K_.2|_HASDDEPFSALAFK_.3|_HASDDEPFSALAFK_.2|_[+43]HASDDEPFSALAFK_.2|_LGANPVPLQ[+1]LAIGAEEHFTGVVDLVK_.3|_LGANPVPLQLAIGAEEHFTGVVDLVK_.3|_LGANPVPLQ[+1]LAIGAEEHFTGVVDLVK_.4|_LGAN[+1]PVPLQLAIGAEEHFTGVVDLVK_.3|_LGANPVPLQLAIG…	3467.65	3415.9
YjaB / VC	YjaB	VC	111	B1X6J1;C4ZUJ6;P02359			-0.331137	0.331137	-20.509	0.79491	0.493911	0.00179973	0.00379446	B1X6J1;C4ZUJ6;P02359	RS7_ECODH;RS7_ECOBW;RS7_ECOLI	30S ribosomal protein S7	rpsG	B1X6J1;C4ZUJ6;P02359	Escherichia coli (strain K12 / DH10B) OX=316385;Escherichia coli (strain K12 / MC4100 / BW2952) OX=595496;Escherichia coli (strain K12) OX=83333	3;3;1	1;1;3	uniprot-e+coli+k12-filtered-reviewed_03_2018	>sp|B1X6J1|RS7_ECODH 30S ribosomal protein S7 OS=Escherichia coli (strain K12 / DH10B) OX=316385 GN=rpsG PE=3 SV=1;>sp|C4ZUJ6|RS7_ECOBW 30S ribosomal protein S7 OS=Escherichia coli (strain K12 / MC4100 / BW2952) OX=595496 GN=rpsG PE=3 SV=1;>sp|P02359|RS7_ECOLI 30S ribosomal protein S7 OS=Escherichia coli (strain K12) OX=83333 GN=rpsG PE=1 SV=3	21	71	_WIVEAAR_.2|_RVGGSTYQVPVEVR_.3|_RVGGSTYQVPVEVRPVR_.4|_RVGGSTYQVPVEVRPVR_.3|_KSTAESIVYSALETLAQR_.3|_KSTAESIVYSALETLAQR_.4|_VGGSTYQVPVEVRPVRR_[-156].3|_VGGSTYQVPVEVRPVRR_.4|_VGGSTYQVPVEVRPVRR_.3|_VGGSTYQVPVEVRPVRR_[-156].2|_SELEAFEVALEN[+1]VRPTVEVK_.3|_SELEAFEVALENVRPTVEVK_.3|_SELEAFEVALENVRPTVEVK_.4|_SELEAFEVALENVRPTVEVK_.2|_SELEAFEVALEN[+1]VRPTVEVK_.4|_[+43]SELEAFEVALENVRPTVEVK_.2|_VGGSTYQVPVEVRP…	2500.93	1988.01
YiaC / VC	YiaC	VC	114	B1X6J1;C4ZUJ6;P02359			-0.56396	0.56396	-32.3557	0.676443	0.326655	0.000147968	0.000436139	B1X6J1;C4ZUJ6;P02359	RS7_ECODH;RS7_ECOBW;RS7_ECOLI	30S ribosomal protein S7	rpsG	B1X6J1;C4ZUJ6;P02359	Escherichia coli (strain K12 / DH10B) OX=316385;Escherichia coli (strain K12 / MC4100 / BW2952) OX=595496;Escherichia coli (strain K12) OX=83333	3;3;1	1;1;3	uniprot-e+coli+k12-filtered-reviewed_03_2018	>sp|B1X6J1|RS7_ECODH 30S ribosomal protein S7 OS=Escherichia coli (strain K12 / DH10B) OX=316385 GN=rpsG PE=3 SV=1;>sp|C4ZUJ6|RS7_ECOBW 30S ribosomal protein S7 OS=Escherichia coli (strain K12 / MC4100 / BW2952) OX=595496 GN=rpsG PE=3 SV=1;>sp|P02359|RS7_ECOLI 30S ribosomal protein S7 OS=Escherichia coli (strain K12) OX=83333 GN=rpsG PE=1 SV=3	21	71	_WIVEAAR_.2|_RVGGSTYQVPVEVR_.3|_RVGGSTYQVPVEVRPVR_.4|_RVGGSTYQVPVEVRPVR_.3|_KSTAESIVYSALETLAQR_.3|_KSTAESIVYSALETLAQR_.4|_VGGSTYQVPVEVRPVRR_[-156].3|_VGGSTYQVPVEVRPVRR_.4|_VGGSTYQVPVEVRPVRR_.3|_VGGSTYQVPVEVRPVRR_[-156].2|_SELEAFEVALEN[+1]VRPTVEVK_.3|_SELEAFEVALENVRPTVEVK_.3|_SELEAFEVALENVRPTVEVK_.4|_SELEAFEVALENVRPTVEVK_.2|_SELEAFEVALEN[+1]VRPTVEVK_.4|_[+43]SELEAFEVALENVRPTVEVK_.2|_VGGSTYQVPVEVRP…	2500.93	1691.73
RimI / VC	RimI	VC	112	B1X6J1;C4ZUJ6;P02359			-0.475625	0.475625	-28.0845	0.719155	0.367953	4.67332e-17	1.02298e-15	B1X6J1;C4ZUJ6;P02359	RS7_ECODH;RS7_ECOBW;RS7_ECOLI	30S ribosomal protein S7	rpsG	B1X6J1;C4ZUJ6;P02359	Escherichia coli (strain K12 / DH10B) OX=316385;Escherichia coli (strain K12 / MC4100 / BW2952) OX=595496;Escherichia coli (strain K12) OX=83333	3;3;1	1;1;3	uniprot-e+coli+k12-filtered-reviewed_03_2018	>sp|B1X6J1|RS7_ECODH 30S ribosomal protein S7 OS=Escherichia coli (strain K12 / DH10B) OX=316385 GN=rpsG PE=3 SV=1;>sp|C4ZUJ6|RS7_ECOBW 30S ribosomal protein S7 OS=Escherichia coli (strain K12 / MC4100 / BW2952) OX=595496 GN=rpsG PE=3 SV=1;>sp|P02359|RS7_ECOLI 30S ribosomal protein S7 OS=Escherichia coli (strain K12) OX=83333 GN=rpsG PE=1 SV=3	21	71	_WIVEAAR_.2|_RVGGSTYQVPVEVR_.3|_RVGGSTYQVPVEVRPVR_.4|_RVGGSTYQVPVEVRPVR_.3|_KSTAESIVYSALETLAQR_.3|_KSTAESIVYSALETLAQR_.4|_VGGSTYQVPVEVRPVRR_[-156].3|_VGGSTYQVPVEVRPVRR_.4|_VGGSTYQVPVEVRPVRR_.3|_VGGSTYQVPVEVRPVRR_[-156].2|_SELEAFEVALEN[+1]VRPTVEVK_.3|_SELEAFEVALENVRPTVEVK_.3|_SELEAFEVALENVRPTVEVK_.4|_SELEAFEVALENVRPTVEVK_.2|_SELEAFEVALEN[+1]VRPTVEVK_.4|_[+43]SELEAFEVALENVRPTVEVK_.2|_VGGSTYQVPVEVRP…	2500.93	1798.55
PhnO / VC	PhnO	VC	108	B1X6J1;C4ZUJ6;P02359			-0.518845	0.518845	-30.207	0.69793	0.442744	2.0733e-17	4.76618e-16	B1X6J1;C4ZUJ6;P02359	RS7_ECODH;RS7_ECOBW;RS7_ECOLI	30S ribosomal protein S7	rpsG	B1X6J1;C4ZUJ6;P02359	Escherichia coli (strain K12 / DH10B) OX=316385;Escherichia coli (strain K12 / MC4100 / BW2952) OX=595496;Escherichia coli (strain K12) OX=83333	3;3;1	1;1;3	uniprot-e+coli+k12-filtered-reviewed_03_2018	>sp|B1X6J1|RS7_ECODH 30S ribosomal protein S7 OS=Escherichia coli (strain K12 / DH10B) OX=316385 GN=rpsG PE=3 SV=1;>sp|C4ZUJ6|RS7_ECOBW 30S ribosomal protein S7 OS=Escherichia coli (strain K12 / MC4100 / BW2952) OX=595496 GN=rpsG PE=3 SV=1;>sp|P02359|RS7_ECOLI 30S ribosomal protein S7 OS=Escherichia coli (strain K12) OX=83333 GN=rpsG PE=1 SV=3	21	71	_WIVEAAR_.2|_RVGGSTYQVPVEVR_.3|_RVGGSTYQVPVEVRPVR_.4|_RVGGSTYQVPVEVRPVR_.3|_KSTAESIVYSALETLAQR_.3|_KSTAESIVYSALETLAQR_.4|_VGGSTYQVPVEVRPVRR_[-156].3|_VGGSTYQVPVEVRPVRR_.4|_VGGSTYQVPVEVRPVRR_.3|_VGGSTYQVPVEVRPVRR_[-156].2|_SELEAFEVALEN[+1]VRPTVEVK_.3|_SELEAFEVALENVRPTVEVK_.3|_SELEAFEVALENVRPTVEVK_.4|_SELEAFEVALENVRPTVEVK_.2|_SELEAFEVALEN[+1]VRPTVEVK_.4|_[+43]SELEAFEVALENVRPTVEVK_.2|_VGGSTYQVPVEVRP…	2500.93	1745.47
YjaB / VC	YjaB	VC	4	B1X776;C4ZVY1;P15067;Q83J89;Q8X6X8			-0.200943	0.200943	-13.0018	0.869982	0.611128	0.44195	0.271248	B1X776;C4ZVY1;P15067;Q83J89;Q8X6X8	GLGX_ECODH;GLGX_ECOBW;GLGX_ECOLI;GLGX_SHIFL;GLGX_ECO57	Glycogen debranching enzyme	glgX	B1X776;C4ZVY1;P15067;Q83J89;Q8X6X8	Escherichia coli (strain K12 / DH10B) OX=316385;Escherichia coli (strain K12 / MC4100 / BW2952) OX=595496;Escherichia coli (strain K12) OX=83333;Shigella flexneri OX=623;Escherichia coli O157:H7 OX=83334	3;3;1;3;3	1;1;3;1;1	uniprot-e+coli+k12-filtered-reviewed_03_2018	>sp|B1X776|GLGX_ECODH Glycogen debranching enzyme OS=Escherichia coli (strain K12 / DH10B) OX=316385 GN=glgX PE=3 SV=1;>sp|C4ZVY1|GLGX_ECOBW Glycogen debranching enzyme OS=Escherichia coli (strain K12 / MC4100 / BW2952) OX=595496 GN=glgX PE=3 SV=1;>sp|P15067|GLGX_ECOLI Glycogen debranching enzyme OS=Escherichia coli (strain K12) OX=83333 GN=glgX PE=1 SV=3;>sp|Q83J89|GLGX_SHIFL Glycogen debranchin…	7	7	_GLTYLHPEIPVEIR_.3|_LLIDPC[+57]AR_.2|_FDLAAVMGR_.2|_LPSAAINLVTAHDGFTLR_.3|_QLGITALELLPVAQFASEPR_.3|_DNAAIAPK_.2|_IPALVENR_.2	66.0056	57.4237
YiaC / VC	YiaC	VC	2	B1X776;C4ZVY1;P15067;Q83J89;Q8X6X8			-0.22678	0.22678	-14.546	0.85454	1.38777	0.804191	0.398283	B1X776;C4ZVY1;P15067;Q83J89;Q8X6X8	GLGX_ECODH;GLGX_ECOBW;GLGX_ECOLI;GLGX_SHIFL;GLGX_ECO57	Glycogen debranching enzyme	glgX	B1X776;C4ZVY1;P15067;Q83J89;Q8X6X8	Escherichia coli (strain K12 / DH10B) OX=316385;Escherichia coli (strain K12 / MC4100 / BW2952) OX=595496;Escherichia coli (strain K12) OX=83333;Shigella flexneri OX=623;Escherichia coli O157:H7 OX=83334	3;3;1;3;3	1;1;3;1;1	uniprot-e+coli+k12-filtered-reviewed_03_2018	>sp|B1X776|GLGX_ECODH Glycogen debranching enzyme OS=Escherichia coli (strain K12 / DH10B) OX=316385 GN=glgX PE=3 SV=1;>sp|C4ZVY1|GLGX_ECOBW Glycogen debranching enzyme OS=Escherichia coli (strain K12 / MC4100 / BW2952) OX=595496 GN=glgX PE=3 SV=1;>sp|P15067|GLGX_ECOLI Glycogen debranching enzyme OS=Escherichia coli (strain K12) OX=83333 GN=glgX PE=1 SV=3;>sp|Q83J89|GLGX_SHIFL Glycogen debranchin…	7	7	_GLTYLHPEIPVEIR_.3|_LLIDPC[+57]AR_.2|_FDLAAVMGR_.2|_LPSAAINLVTAHDGFTLR_.3|_QLGITALELLPVAQFASEPR_.3|_DNAAIAPK_.2|_IPALVENR_.2	66.0056	56.4045
RimI / VC	RimI	VC	2	B1X776;C4ZVY1;P15067;Q83J89;Q8X6X8			0.103421	0.103421	7.43177	1.07432	1.22286	0.464673	0.280481	B1X776;C4ZVY1;P15067;Q83J89;Q8X6X8	GLGX_ECODH;GLGX_ECOBW;GLGX_ECOLI;GLGX_SHIFL;GLGX_ECO57	Glycogen debranching enzyme	glgX	B1X776;C4ZVY1;P15067;Q83J89;Q8X6X8	Escherichia coli (strain K12 / DH10B) OX=316385;Escherichia coli (strain K12 / MC4100 / BW2952) OX=595496;Escherichia coli (strain K12) OX=83333;Shigella flexneri OX=623;Escherichia coli O157:H7 OX=83334	3;3;1;3;3	1;1;3;1;1	uniprot-e+coli+k12-filtered-reviewed_03_2018	>sp|B1X776|GLGX_ECODH Glycogen debranching enzyme OS=Escherichia coli (strain K12 / DH10B) OX=316385 GN=glgX PE=3 SV=1;>sp|C4ZVY1|GLGX_ECOBW Glycogen debranching enzyme OS=Escherichia coli (strain K12 / MC4100 / BW2952) OX=595496 GN=glgX PE=3 SV=1;>sp|P15067|GLGX_ECOLI Glycogen debranching enzyme OS=Escherichia coli (strain K12) OX=83333 GN=glgX PE=1 SV=3;>sp|Q83J89|GLGX_SHIFL Glycogen debranchin…	7	7	_GLTYLHPEIPVEIR_.3|_LLIDPC[+57]AR_.2|_FDLAAVMGR_.2|_LPSAAINLVTAHDGFTLR_.3|_QLGITALELLPVAQFASEPR_.3|_DNAAIAPK_.2|_IPALVENR_.2	66.0056	70.911
PhnO / VC	PhnO	VC	4	B1X776;C4ZVY1;P15067;Q83J89;Q8X6X8			-0.295153	0.295153	-18.5014	0.814986	0.333776	0.810877	0.400362	B1X776;C4ZVY1;P15067;Q83J89;Q8X6X8	GLGX_ECODH;GLGX_ECOBW;GLGX_ECOLI;GLGX_SHIFL;GLGX_ECO57	Glycogen debranching enzyme	glgX	B1X776;C4ZVY1;P15067;Q83J89;Q8X6X8	Escherichia coli (strain K12 / DH10B) OX=316385;Escherichia coli (strain K12 / MC4100 / BW2952) OX=595496;Escherichia coli (strain K12) OX=83333;Shigella flexneri OX=623;Escherichia coli O157:H7 OX=83334	3;3;1;3;3	1;1;3;1;1	uniprot-e+coli+k12-filtered-reviewed_03_2018	>sp|B1X776|GLGX_ECODH Glycogen debranching enzyme OS=Escherichia coli (strain K12 / DH10B) OX=316385 GN=glgX PE=3 SV=1;>sp|C4ZVY1|GLGX_ECOBW Glycogen debranching enzyme OS=Escherichia coli (strain K12 / MC4100 / BW2952) OX=595496 GN=glgX PE=3 SV=1;>sp|P15067|GLGX_ECOLI Glycogen debranching enzyme OS=Escherichia coli (strain K12) OX=83333 GN=glgX PE=1 SV=3;>sp|Q83J89|GLGX_SHIFL Glycogen debranchin…	7	7	_GLTYLHPEIPVEIR_.3|_LLIDPC[+57]AR_.2|_FDLAAVMGR_.2|_LPSAAINLVTAHDGFTLR_.3|_QLGITALELLPVAQFASEPR_.3|_DNAAIAPK_.2|_IPALVENR_.2	66.0056	53.7937
YjaB / VC	YjaB	VC	34	B1X8Q8;C4ZQ80;P0A6Q3;P0A6Q4;P0A6Q5			-0.441365	0.441365	-26.3562	0.736438	0.358458	3.79248e-08	2.54858e-07	B1X8Q8;C4ZQ80;P0A6Q3;P0A6Q4;P0A6Q5	FABA_ECODH;FABA_ECOBW;FABA_ECOLI;FABA_ECO57;FABA_SHIFL	3-hydroxydecanoyl-[acyl-carrier-protein] dehydratase	fabA	B1X8Q8;C4ZQ80;P0A6Q3;P0A6Q4;P0A6Q5	Escherichia coli (strain K12 / DH10B) OX=316385;Escherichia coli (strain K12 / MC4100 / BW2952) OX=595496;Escherichia coli (strain K12) OX=83333;Escherichia coli O157:H7 OX=83334;Shigella flexneri OX=623	3;3;1;3;3	1;1;2;2;2	uniprot-e+coli+k12-filtered-reviewed_03_2018	>sp|B1X8Q8|FABA_ECODH 3-hydroxydecanoyl-[acyl-carrier-protein] dehydratase OS=Escherichia coli (strain K12 / DH10B) OX=316385 GN=fabA PE=3 SV=1;>sp|C4ZQ80|FABA_ECOBW 3-hydroxydecanoyl-[acyl-carrier-protein] dehydratase OS=Escherichia coli (strain K12 / MC4100 / BW2952) OX=595496 GN=fabA PE=3 SV=1;>sp|P0A6Q3|FABA_ECOLI 3-hydroxydecanoyl-[acyl-carrier-protein] dehydratase OS=Escherichia coli (strai…	10	15	_GPQLPAPNMLMMDR_.2|_GPQLPAPN[+1]MLMMDR_.2|_GPQLPAPN[+1]MLMMDR_.3|_GPQLPAPNMLMMDR_.3|_FTGQVLPTAK_.2|_LIYTASDLK_.2|_EDLLASGR_.2|_MTETGGNFDK_.2|_VGLFQDTSAF_.2|_ESYTKEDLLASGR_.3|_ESYTKEDLLASGR_.2|_LIMGLADGEVLVDGR_.2|_LIMGLADGEVLVDGR_.3|_FTGQVLPTAK[+42]K_.2|_VVK[+42]MTETGGNFDK_.2	963.828	709.799
YiaC / VC	YiaC	VC	32	B1X8Q8;C4ZQ80;P0A6Q3;P0A6Q4;P0A6Q5			-0.0352274	0.0352274	-2.41221	0.975878	0.266702	0.000323596	0.000868497	B1X8Q8;C4ZQ80;P0A6Q3;P0A6Q4;P0A6Q5	FABA_ECODH;FABA_ECOBW;FABA_ECOLI;FABA_ECO57;FABA_SHIFL	3-hydroxydecanoyl-[acyl-carrier-protein] dehydratase	fabA	B1X8Q8;C4ZQ80;P0A6Q3;P0A6Q4;P0A6Q5	Escherichia coli (strain K12 / DH10B) OX=316385;Escherichia coli (strain K12 / MC4100 / BW2952) OX=595496;Escherichia coli (strain K12) OX=83333;Escherichia coli O157:H7 OX=83334;Shigella flexneri OX=623	3;3;1;3;3	1;1;2;2;2	uniprot-e+coli+k12-filtered-reviewed_03_2018	>sp|B1X8Q8|FABA_ECODH 3-hydroxydecanoyl-[acyl-carrier-protein] dehydratase OS=Escherichia coli (strain K12 / DH10B) OX=316385 GN=fabA PE=3 SV=1;>sp|C4ZQ80|FABA_ECOBW 3-hydroxydecanoyl-[acyl-carrier-protein] dehydratase OS=Escherichia coli (strain K12 / MC4100 / BW2952) OX=595496 GN=fabA PE=3 SV=1;>sp|P0A6Q3|FABA_ECOLI 3-hydroxydecanoyl-[acyl-carrier-protein] dehydratase OS=Escherichia coli (strai…	10	15	_GPQLPAPNMLMMDR_.2|_GPQLPAPN[+1]MLMMDR_.2|_GPQLPAPN[+1]MLMMDR_.3|_GPQLPAPNMLMMDR_.3|_FTGQVLPTAK_.2|_LIYTASDLK_.2|_EDLLASGR_.2|_MTETGGNFDK_.2|_VGLFQDTSAF_.2|_ESYTKEDLLASGR_.3|_ESYTKEDLLASGR_.2|_LIMGLADGEVLVDGR_.2|_LIMGLADGEVLVDGR_.3|_FTGQVLPTAK[+42]K_.2|_VVK[+42]MTETGGNFDK_.2	963.828	940.578
RimI / VC	RimI	VC	34	B1X8Q8;C4ZQ80;P0A6Q3;P0A6Q4;P0A6Q5			-0.245371	0.245371	-15.6401	0.843599	0.330799	0.0124708	0.0187651	B1X8Q8;C4ZQ80;P0A6Q3;P0A6Q4;P0A6Q5	FABA_ECODH;FABA_ECOBW;FABA_ECOLI;FABA_ECO57;FABA_SHIFL	3-hydroxydecanoyl-[acyl-carrier-protein] dehydratase	fabA	B1X8Q8;C4ZQ80;P0A6Q3;P0A6Q4;P0A6Q5	Escherichia coli (strain K12 / DH10B) OX=316385;Escherichia coli (strain K12 / MC4100 / BW2952) OX=595496;Escherichia coli (strain K12) OX=83333;Escherichia coli O157:H7 OX=83334;Shigella flexneri OX=623	3;3;1;3;3	1;1;2;2;2	uniprot-e+coli+k12-filtered-reviewed_03_2018	>sp|B1X8Q8|FABA_ECODH 3-hydroxydecanoyl-[acyl-carrier-protein] dehydratase OS=Escherichia coli (strain K12 / DH10B) OX=316385 GN=fabA PE=3 SV=1;>sp|C4ZQ80|FABA_ECOBW 3-hydroxydecanoyl-[acyl-carrier-protein] dehydratase OS=Escherichia coli (strain K12 / MC4100 / BW2952) OX=595496 GN=fabA PE=3 SV=1;>sp|P0A6Q3|FABA_ECOLI 3-hydroxydecanoyl-[acyl-carrier-protein] dehydratase OS=Escherichia coli (strai…	10	15	_GPQLPAPNMLMMDR_.2|_GPQLPAPN[+1]MLMMDR_.2|_GPQLPAPN[+1]MLMMDR_.3|_GPQLPAPNMLMMDR_.3|_FTGQVLPTAK_.2|_LIYTASDLK_.2|_EDLLASGR_.2|_MTETGGNFDK_.2|_VGLFQDTSAF_.2|_ESYTKEDLLASGR_.3|_ESYTKEDLLASGR_.2|_LIMGLADGEVLVDGR_.2|_LIMGLADGEVLVDGR_.3|_FTGQVLPTAK[+42]K_.2|_VVK[+42]MTETGGNFDK_.2	963.828	813.084
PhnO / VC	PhnO	VC	33	B1X8Q8;C4ZQ80;P0A6Q3;P0A6Q4;P0A6Q5			-0.370281	0.370281	-22.6368	0.773632	0.483969	3.64105e-05	0.000125893	B1X8Q8;C4ZQ80;P0A6Q3;P0A6Q4;P0A6Q5	FABA_ECODH;FABA_ECOBW;FABA_ECOLI;FABA_ECO57;FABA_SHIFL	3-hydroxydecanoyl-[acyl-carrier-protein] dehydratase	fabA	B1X8Q8;C4ZQ80;P0A6Q3;P0A6Q4;P0A6Q5	Escherichia coli (strain K12 / DH10B) OX=316385;Escherichia coli (strain K12 / MC4100 / BW2952) OX=595496;Escherichia coli (strain K12) OX=83333;Escherichia coli O157:H7 OX=83334;Shigella flexneri OX=623	3;3;1;3;3	1;1;2;2;2	uniprot-e+coli+k12-filtered-reviewed_03_2018	>sp|B1X8Q8|FABA_ECODH 3-hydroxydecanoyl-[acyl-carrier-protein] dehydratase OS=Escherichia coli (strain K12 / DH10B) OX=316385 GN=fabA PE=3 SV=1;>sp|C4ZQ80|FABA_ECOBW 3-hydroxydecanoyl-[acyl-carrier-protein] dehydratase OS=Escherichia coli (strain K12 / MC4100 / BW2952) OX=595496 GN=fabA PE=3 SV=1;>sp|P0A6Q3|FABA_ECOLI 3-hydroxydecanoyl-[acyl-carrier-protein] dehydratase OS=Escherichia coli (strai…	10	15	_GPQLPAPNMLMMDR_.2|_GPQLPAPN[+1]MLMMDR_.2|_GPQLPAPN[+1]MLMMDR_.3|_GPQLPAPNMLMMDR_.3|_FTGQVLPTAK_.2|_LIYTASDLK_.2|_EDLLASGR_.2|_MTETGGNFDK_.2|_VGLFQDTSAF_.2|_ESYTKEDLLASGR_.3|_ESYTKEDLLASGR_.2|_LIMGLADGEVLVDGR_.2|_LIMGLADGEVLVDGR_.3|_FTGQVLPTAK[+42]K_.2|_VVK[+42]MTETGGNFDK_.2	963.828	745.648
YjaB / VC	YjaB	VC	24	B1X8Z9;C4ZUD0;P0AFC7;P0AFC9;P0AFD0			-0.249671	0.249671	-15.8912	0.841088	0.246611	0.180004	0.145895	B1X8Z9;C4ZUD0;P0AFC7;P0AFC9;P0AFD0	NUOB_ECODH;NUOB_ECOBW;NUOB_ECOLI;NUOB_ECO57;NUOB_SHIFL	NADH-quinone oxidoreductase subunit B	nuoB	B1X8Z9;C4ZUD0;P0AFC7;P0AFC9;P0AFD0	Escherichia coli (strain K12 / DH10B) OX=316385;Escherichia coli (strain K12 / MC4100 / BW2952) OX=595496;Escherichia coli (strain K12) OX=83333;Escherichia coli O157:H7 OX=83334;Shigella flexneri OX=623	3;3;1;3;3	1	uniprot-e+coli+k12-filtered-reviewed_03_2018	>sp|B1X8Z9|NUOB_ECODH NADH-quinone oxidoreductase subunit B OS=Escherichia coli (strain K12 / DH10B) OX=316385 GN=nuoB PE=3 SV=1;>sp|C4ZUD0|NUOB_ECOBW NADH-quinone oxidoreductase subunit B OS=Escherichia coli (strain K12 / MC4100 / BW2952) OX=595496 GN=nuoB PE=3 SV=1;>sp|P0AFC7|NUOB_ECOLI NADH-quinone oxidoreductase subunit B OS=Escherichia coli (strain K12) OX=83333 GN=nuoB PE=1 SV=1;>sp|P0AFC9|…	9	12	_MDYTLTR_.2|_LNDMVNWGR_.2|_LYDQMLEPK_.2|_QADLMVVAGTC[+57]FTK_.2|_QEIVTDPLEQEVNK_.3|_QEIVTDPLEQEVNK_.2|_[-17]QEIVTDPLEQEVNK_.2|_RPLSWVVGDQGVYR_.3|_RPLSWVVGDQ[+1]GVYR_.3|_PLSWVVGDQ[+1]GVYR_.2|_IDPNGENDRYPLQK_.3|_FIPVDVYIPGC[+57]PPRPEAYMQ[+1]ALMLLQESIGK_.4	959.36	806.906
YiaC / VC	YiaC	VC	25	B1X8Z9;C4ZUD0;P0AFC7;P0AFC9;P0AFD0			-0.343581	0.343581	-21.1917	0.788083	0.278136	0.0191441	0.026514	B1X8Z9;C4ZUD0;P0AFC7;P0AFC9;P0AFD0	NUOB_ECODH;NUOB_ECOBW;NUOB_ECOLI;NUOB_ECO57;NUOB_SHIFL	NADH-quinone oxidoreductase subunit B	nuoB	B1X8Z9;C4ZUD0;P0AFC7;P0AFC9;P0AFD0	Escherichia coli (strain K12 / DH10B) OX=316385;Escherichia coli (strain K12 / MC4100 / BW2952) OX=595496;Escherichia coli (strain K12) OX=83333;Escherichia coli O157:H7 OX=83334;Shigella flexneri OX=623	3;3;1;3;3	1	uniprot-e+coli+k12-filtered-reviewed_03_2018	>sp|B1X8Z9|NUOB_ECODH NADH-quinone oxidoreductase subunit B OS=Escherichia coli (strain K12 / DH10B) OX=316385 GN=nuoB PE=3 SV=1;>sp|C4ZUD0|NUOB_ECOBW NADH-quinone oxidoreductase subunit B OS=Escherichia coli (strain K12 / MC4100 / BW2952) OX=595496 GN=nuoB PE=3 SV=1;>sp|P0AFC7|NUOB_ECOLI NADH-quinone oxidoreductase subunit B OS=Escherichia coli (strain K12) OX=83333 GN=nuoB PE=1 SV=1;>sp|P0AFC9|…	9	12	_MDYTLTR_.2|_LNDMVNWGR_.2|_LYDQMLEPK_.2|_QADLMVVAGTC[+57]FTK_.2|_QEIVTDPLEQEVNK_.3|_QEIVTDPLEQEVNK_.2|_[-17]QEIVTDPLEQEVNK_.2|_RPLSWVVGDQGVYR_.3|_RPLSWVVGDQ[+1]GVYR_.3|_PLSWVVGDQ[+1]GVYR_.2|_IDPNGENDRYPLQK_.3|_FIPVDVYIPGC[+57]PPRPEAYMQ[+1]ALMLLQESIGK_.4	959.36	756.055
RimI / VC	RimI	VC	26	B1X8Z9;C4ZUD0;P0AFC7;P0AFC9;P0AFD0			-0.275266	0.275266	-17.3702	0.826298	0.326529	0.00273609	0.00543748	B1X8Z9;C4ZUD0;P0AFC7;P0AFC9;P0AFD0	NUOB_ECODH;NUOB_ECOBW;NUOB_ECOLI;NUOB_ECO57;NUOB_SHIFL	NADH-quinone oxidoreductase subunit B	nuoB	B1X8Z9;C4ZUD0;P0AFC7;P0AFC9;P0AFD0	Escherichia coli (strain K12 / DH10B) OX=316385;Escherichia coli (strain K12 / MC4100 / BW2952) OX=595496;Escherichia coli (strain K12) OX=83333;Escherichia coli O157:H7 OX=83334;Shigella flexneri OX=623	3;3;1;3;3	1	uniprot-e+coli+k12-filtered-reviewed_03_2018	>sp|B1X8Z9|NUOB_ECODH NADH-quinone oxidoreductase subunit B OS=Escherichia coli (strain K12 / DH10B) OX=316385 GN=nuoB PE=3 SV=1;>sp|C4ZUD0|NUOB_ECOBW NADH-quinone oxidoreductase subunit B OS=Escherichia coli (strain K12 / MC4100 / BW2952) OX=595496 GN=nuoB PE=3 SV=1;>sp|P0AFC7|NUOB_ECOLI NADH-quinone oxidoreductase subunit B OS=Escherichia coli (strain K12) OX=83333 GN=nuoB PE=1 SV=1;>sp|P0AFC9|…	9	12	_MDYTLTR_.2|_LNDMVNWGR_.2|_LYDQMLEPK_.2|_QADLMVVAGTC[+57]FTK_.2|_QEIVTDPLEQEVNK_.3|_QEIVTDPLEQEVNK_.2|_[-17]QEIVTDPLEQEVNK_.2|_RPLSWVVGDQGVYR_.3|_RPLSWVVGDQ[+1]GVYR_.3|_PLSWVVGDQ[+1]GVYR_.2|_IDPNGENDRYPLQK_.3|_FIPVDVYIPGC[+57]PPRPEAYMQ[+1]ALMLLQESIGK_.4	959.36	792.717
PhnO / VC	PhnO	VC	26	B1X8Z9;C4ZUD0;P0AFC7;P0AFC9;P0AFD0			-0.241669	0.241669	-15.4234	0.845766	0.309338	0.0304075	0.038059	B1X8Z9;C4ZUD0;P0AFC7;P0AFC9;P0AFD0	NUOB_ECODH;NUOB_ECOBW;NUOB_ECOLI;NUOB_ECO57;NUOB_SHIFL	NADH-quinone oxidoreductase subunit B	nuoB	B1X8Z9;C4ZUD0;P0AFC7;P0AFC9;P0AFD0	Escherichia coli (strain K12 / DH10B) OX=316385;Escherichia coli (strain K12 / MC4100 / BW2952) OX=595496;Escherichia coli (strain K12) OX=83333;Escherichia coli O157:H7 OX=83334;Shigella flexneri OX=623	3;3;1;3;3	1	uniprot-e+coli+k12-filtered-reviewed_03_2018	>sp|B1X8Z9|NUOB_ECODH NADH-quinone oxidoreductase subunit B OS=Escherichia coli (strain K12 / DH10B) OX=316385 GN=nuoB PE=3 SV=1;>sp|C4ZUD0|NUOB_ECOBW NADH-quinone oxidoreductase subunit B OS=Escherichia coli (strain K12 / MC4100 / BW2952) OX=595496 GN=nuoB PE=3 SV=1;>sp|P0AFC7|NUOB_ECOLI NADH-quinone oxidoreductase subunit B OS=Escherichia coli (strain K12) OX=83333 GN=nuoB PE=1 SV=1;>sp|P0AFC9|…	9	12	_MDYTLTR_.2|_LNDMVNWGR_.2|_LYDQMLEPK_.2|_QADLMVVAGTC[+57]FTK_.2|_QEIVTDPLEQEVNK_.3|_QEIVTDPLEQEVNK_.2|_[-17]QEIVTDPLEQEVNK_.2|_RPLSWVVGDQGVYR_.3|_RPLSWVVGDQ[+1]GVYR_.3|_PLSWVVGDQ[+1]GVYR_.2|_IDPNGENDRYPLQK_.3|_FIPVDVYIPGC[+57]PPRPEAYMQ[+1]ALMLLQESIGK_.4	959.36	811.395
YjaB / VC	YjaB	VC	125	B1X953;C4ZXL1;P67910;P67911;Q83PP2			-0.204052	0.204052	-13.1891	0.868109	0.306979	0.124996	0.112082	B1X953;C4ZXL1;P67910;P67911;Q83PP2	HLDD_ECODH;HLDD_ECOBW;HLDD_ECOLI;HLDD_ECO57;HLDD_SHIFL	ADP-L-glycero-D-manno-heptose-6-epimerase	hldD	B1X953;C4ZXL1;P67910;P67911;Q83PP2	Escherichia coli (strain K12 / DH10B) OX=316385;Escherichia coli (strain K12 / MC4100 / BW2952) OX=595496;Escherichia coli (strain K12) OX=83333;Escherichia coli O157:H7 OX=83334;Shigella flexneri OX=623	3;3;1;1;3	1	uniprot-e+coli+k12-filtered-reviewed_03_2018	>sp|B1X953|HLDD_ECODH ADP-L-glycero-D-manno-heptose-6-epimerase OS=Escherichia coli (strain K12 / DH10B) OX=316385 GN=hldD PE=3 SV=1;>sp|C4ZXL1|HLDD_ECOBW ADP-L-glycero-D-manno-heptose-6-epimerase OS=Escherichia coli (strain K12 / MC4100 / BW2952) OX=595496 GN=hldD PE=3 SV=1;>sp|P67910|HLDD_ECOLI ADP-L-glycero-D-manno-heptose-6-epimerase OS=Escherichia coli (strain K12) OX=83333 GN=hldD PE=1 SV=1…	24	59	_QILPEANSQIVGFR_.2|_QILPEAN[+1]SQIVGFR_.2|_QILPEANSQIVGFR_.3|_QILPEAN[+1]SQIVGFR_.3|_[-17]QILPEANSQIVGFR_.2|_[-17]QILPEAN[+1]SQIVGFR_.2|_YQAFTQADLTNLR_.2|_YQAFTQADLTNLR_.3|_YQAFTQADLTN[+1]LR_.2|_YQAFTQ[+1]ADLTNLR_.2|_YFNVYGPR_.2|_GQIEYIPFPDK_.2|_GQ[+1]IEYIPFPDK_.2|_GQIEYIPFPDK_.3|_ELLHYC[+57]LER_.3|_ELLHYC[+57]LER_.2|_TSDFIESR_.2|_EIPFLYASSAATYGGR_.2|_EIPFLYASSAATYGGR_.3|_MIIVTGGAGFIGSNIVK_.2|_MI…	2445.37	2122.85
YiaC / VC	YiaC	VC	122	B1X953;C4ZXL1;P67910;P67911;Q83PP2			-0.347701	0.347701	-21.4165	0.785835	0.486119	1.93983e-08	1.36435e-07	B1X953;C4ZXL1;P67910;P67911;Q83PP2	HLDD_ECODH;HLDD_ECOBW;HLDD_ECOLI;HLDD_ECO57;HLDD_SHIFL	ADP-L-glycero-D-manno-heptose-6-epimerase	hldD	B1X953;C4ZXL1;P67910;P67911;Q83PP2	Escherichia coli (strain K12 / DH10B) OX=316385;Escherichia coli (strain K12 / MC4100 / BW2952) OX=595496;Escherichia coli (strain K12) OX=83333;Escherichia coli O157:H7 OX=83334;Shigella flexneri OX=623	3;3;1;1;3	1	uniprot-e+coli+k12-filtered-reviewed_03_2018	>sp|B1X953|HLDD_ECODH ADP-L-glycero-D-manno-heptose-6-epimerase OS=Escherichia coli (strain K12 / DH10B) OX=316385 GN=hldD PE=3 SV=1;>sp|C4ZXL1|HLDD_ECOBW ADP-L-glycero-D-manno-heptose-6-epimerase OS=Escherichia coli (strain K12 / MC4100 / BW2952) OX=595496 GN=hldD PE=3 SV=1;>sp|P67910|HLDD_ECOLI ADP-L-glycero-D-manno-heptose-6-epimerase OS=Escherichia coli (strain K12) OX=83333 GN=hldD PE=1 SV=1…	24	59	_QILPEANSQIVGFR_.2|_QILPEAN[+1]SQIVGFR_.2|_QILPEANSQIVGFR_.3|_QILPEAN[+1]SQIVGFR_.3|_[-17]QILPEANSQIVGFR_.2|_[-17]QILPEAN[+1]SQIVGFR_.2|_YQAFTQADLTNLR_.2|_YQAFTQADLTNLR_.3|_YQAFTQADLTN[+1]LR_.2|_YQAFTQ[+1]ADLTNLR_.2|_YFNVYGPR_.2|_GQIEYIPFPDK_.2|_GQ[+1]IEYIPFPDK_.2|_GQIEYIPFPDK_.3|_ELLHYC[+57]LER_.3|_ELLHYC[+57]LER_.2|_TSDFIESR_.2|_EIPFLYASSAATYGGR_.2|_EIPFLYASSAATYGGR_.3|_MIIVTGGAGFIGSNIVK_.2|_MI…	2445.37	1921.66
RimI / VC	RimI	VC	124	B1X953;C4ZXL1;P67910;P67911;Q83PP2			-0.180196	0.180196	-11.7417	0.882583	0.371847	0.000112095	0.00034017	B1X953;C4ZXL1;P67910;P67911;Q83PP2	HLDD_ECODH;HLDD_ECOBW;HLDD_ECOLI;HLDD_ECO57;HLDD_SHIFL	ADP-L-glycero-D-manno-heptose-6-epimerase	hldD	B1X953;C4ZXL1;P67910;P67911;Q83PP2	Escherichia coli (strain K12 / DH10B) OX=316385;Escherichia coli (strain K12 / MC4100 / BW2952) OX=595496;Escherichia coli (strain K12) OX=83333;Escherichia coli O157:H7 OX=83334;Shigella flexneri OX=623	3;3;1;1;3	1	uniprot-e+coli+k12-filtered-reviewed_03_2018	>sp|B1X953|HLDD_ECODH ADP-L-glycero-D-manno-heptose-6-epimerase OS=Escherichia coli (strain K12 / DH10B) OX=316385 GN=hldD PE=3 SV=1;>sp|C4ZXL1|HLDD_ECOBW ADP-L-glycero-D-manno-heptose-6-epimerase OS=Escherichia coli (strain K12 / MC4100 / BW2952) OX=595496 GN=hldD PE=3 SV=1;>sp|P67910|HLDD_ECOLI ADP-L-glycero-D-manno-heptose-6-epimerase OS=Escherichia coli (strain K12) OX=83333 GN=hldD PE=1 SV=1…	24	59	_QILPEANSQIVGFR_.2|_QILPEAN[+1]SQIVGFR_.2|_QILPEANSQIVGFR_.3|_QILPEAN[+1]SQIVGFR_.3|_[-17]QILPEANSQIVGFR_.2|_[-17]QILPEAN[+1]SQIVGFR_.2|_YQAFTQADLTNLR_.2|_YQAFTQADLTNLR_.3|_YQAFTQADLTN[+1]LR_.2|_YQAFTQ[+1]ADLTNLR_.2|_YFNVYGPR_.2|_GQIEYIPFPDK_.2|_GQ[+1]IEYIPFPDK_.2|_GQIEYIPFPDK_.3|_ELLHYC[+57]LER_.3|_ELLHYC[+57]LER_.2|_TSDFIESR_.2|_EIPFLYASSAATYGGR_.2|_EIPFLYASSAATYGGR_.3|_MIIVTGGAGFIGSNIVK_.2|_MI…	2445.37	2158.24
PhnO / VC	PhnO	VC	125	B1X953;C4ZXL1;P67910;P67911;Q83PP2			-0.108445	0.108445	-7.24129	0.927587	0.318788	0.815683	0.401868	B1X953;C4ZXL1;P67910;P67911;Q83PP2	HLDD_ECODH;HLDD_ECOBW;HLDD_ECOLI;HLDD_ECO57;HLDD_SHIFL	ADP-L-glycero-D-manno-heptose-6-epimerase	hldD	B1X953;C4ZXL1;P67910;P67911;Q83PP2	Escherichia coli (strain K12 / DH10B) OX=316385;Escherichia coli (strain K12 / MC4100 / BW2952) OX=595496;Escherichia coli (strain K12) OX=83333;Escherichia coli O157:H7 OX=83334;Shigella flexneri OX=623	3;3;1;1;3	1	uniprot-e+coli+k12-filtered-reviewed_03_2018	>sp|B1X953|HLDD_ECODH ADP-L-glycero-D-manno-heptose-6-epimerase OS=Escherichia coli (strain K12 / DH10B) OX=316385 GN=hldD PE=3 SV=1;>sp|C4ZXL1|HLDD_ECOBW ADP-L-glycero-D-manno-heptose-6-epimerase OS=Escherichia coli (strain K12 / MC4100 / BW2952) OX=595496 GN=hldD PE=3 SV=1;>sp|P67910|HLDD_ECOLI ADP-L-glycero-D-manno-heptose-6-epimerase OS=Escherichia coli (strain K12) OX=83333 GN=hldD PE=1 SV=1…	24	59	_QILPEANSQIVGFR_.2|_QILPEAN[+1]SQIVGFR_.2|_QILPEANSQIVGFR_.3|_QILPEAN[+1]SQIVGFR_.3|_[-17]QILPEANSQIVGFR_.2|_[-17]QILPEAN[+1]SQIVGFR_.2|_YQAFTQADLTNLR_.2|_YQAFTQADLTNLR_.3|_YQAFTQADLTN[+1]LR_.2|_YQAFTQ[+1]ADLTNLR_.2|_YFNVYGPR_.2|_GQIEYIPFPDK_.2|_GQ[+1]IEYIPFPDK_.2|_GQIEYIPFPDK_.3|_ELLHYC[+57]LER_.3|_ELLHYC[+57]LER_.2|_TSDFIESR_.2|_EIPFLYASSAATYGGR_.2|_EIPFLYASSAATYGGR_.3|_MIIVTGGAGFIGSNIVK_.2|_MI…	2445.37	2268.29
YjaB / VC	YjaB	VC	82	B1X9G2;C4ZRY9;P33136;P67556			-0.128281	0.128281	-8.50788	0.914921	0.272004	0.00111012	0.00250461	B1X9G2;C4ZRY9;P33136;P67556	OPGG_ECODH;OPGG_ECOBW;OPGG_ECOLI;OPGG_ECO57	Glucans biosynthesis protein G	mdoG	B1X9G2;C4ZRY9;P33136;P67556	Escherichia coli (strain K12 / DH10B) OX=316385;Escherichia coli (strain K12 / MC4100 / BW2952) OX=595496;Escherichia coli (strain K12) OX=83333;Escherichia coli O157:H7 OX=83334	3;3;1;3	1	uniprot-e+coli+k12-filtered-reviewed_03_2018	>sp|B1X9G2|OPGG_ECODH Glucans biosynthesis protein G OS=Escherichia coli (strain K12 / DH10B) OX=316385 GN=mdoG PE=3 SV=1;>sp|C4ZRY9|OPGG_ECOBW Glucans biosynthesis protein G OS=Escherichia coli (strain K12 / MC4100 / BW2952) OX=595496 GN=mdoG PE=3 SV=1;>sp|P33136|OPGG_ECOLI Glucans biosynthesis protein G OS=Escherichia coli (strain K12) OX=83333 GN=mdoG PE=1 SV=1;>sp|P67556|OPGG_ECO57 Glucans bi…	26	41	_SNLPSVFR_.2|_FVVMPGR_.2|_VLYPINSK_.2|_VIGAGQVYGLSAR_.2|_VIGAGQVYGLSAR_.3|_GLAIDTALPSGEEFPR_.2|_GLAIDTALPSGEEFPR_.3|_YTITFSR_.2|_INEVTATAVK_.2|_DTVVDVQSK_.2|_AYWNNLK_.2|_KLPEDTPVTAQTSIGDNGEIVESTVR_.3|_KLPEDTPVTAQ[+1]TSIGDN[+1]GEIVESTVR_.3|_KLPEDTPVTAQTSIGDN[+1]GEIVESTVR_.3|_HLAVSSFSMENPQGFGLLQR_.3|_FEDLDDR_.2|_LTIYALLDSPR_.2|_YDLRPSAWVTPK_.3|_DLGFAGFK_.2|_DLGFAGFK_.1|_DKNDEIVSMLGASYFR_.3|_DKN[+1]…	2710.87	2480.23
YiaC / VC	YiaC	VC	79	B1X9G2;C4ZRY9;P33136;P67556			-0.0776029	0.0776029	-5.23692	0.947631	0.244264	9.02929e-07	4.67889e-06	B1X9G2;C4ZRY9;P33136;P67556	OPGG_ECODH;OPGG_ECOBW;OPGG_ECOLI;OPGG_ECO57	Glucans biosynthesis protein G	mdoG	B1X9G2;C4ZRY9;P33136;P67556	Escherichia coli (strain K12 / DH10B) OX=316385;Escherichia coli (strain K12 / MC4100 / BW2952) OX=595496;Escherichia coli (strain K12) OX=83333;Escherichia coli O157:H7 OX=83334	3;3;1;3	1	uniprot-e+coli+k12-filtered-reviewed_03_2018	>sp|B1X9G2|OPGG_ECODH Glucans biosynthesis protein G OS=Escherichia coli (strain K12 / DH10B) OX=316385 GN=mdoG PE=3 SV=1;>sp|C4ZRY9|OPGG_ECOBW Glucans biosynthesis protein G OS=Escherichia coli (strain K12 / MC4100 / BW2952) OX=595496 GN=mdoG PE=3 SV=1;>sp|P33136|OPGG_ECOLI Glucans biosynthesis protein G OS=Escherichia coli (strain K12) OX=83333 GN=mdoG PE=1 SV=1;>sp|P67556|OPGG_ECO57 Glucans bi…	26	41	_SNLPSVFR_.2|_FVVMPGR_.2|_VLYPINSK_.2|_VIGAGQVYGLSAR_.2|_VIGAGQVYGLSAR_.3|_GLAIDTALPSGEEFPR_.2|_GLAIDTALPSGEEFPR_.3|_YTITFSR_.2|_INEVTATAVK_.2|_DTVVDVQSK_.2|_AYWNNLK_.2|_KLPEDTPVTAQTSIGDNGEIVESTVR_.3|_KLPEDTPVTAQ[+1]TSIGDN[+1]GEIVESTVR_.3|_KLPEDTPVTAQTSIGDN[+1]GEIVESTVR_.3|_HLAVSSFSMENPQGFGLLQR_.3|_FEDLDDR_.2|_LTIYALLDSPR_.2|_YDLRPSAWVTPK_.3|_DLGFAGFK_.2|_DLGFAGFK_.1|_DKNDEIVSMLGASYFR_.3|_DKN[+1]…	2710.87	2568.9
RimI / VC	RimI	VC	81	B1X9G2;C4ZRY9;P33136;P67556			-0.140277	0.140277	-9.26552	0.907345	0.322738	0.0341926	0.0418808	B1X9G2;C4ZRY9;P33136;P67556	OPGG_ECODH;OPGG_ECOBW;OPGG_ECOLI;OPGG_ECO57	Glucans biosynthesis protein G	mdoG	B1X9G2;C4ZRY9;P33136;P67556	Escherichia coli (strain K12 / DH10B) OX=316385;Escherichia coli (strain K12 / MC4100 / BW2952) OX=595496;Escherichia coli (strain K12) OX=83333;Escherichia coli O157:H7 OX=83334	3;3;1;3	1	uniprot-e+coli+k12-filtered-reviewed_03_2018	>sp|B1X9G2|OPGG_ECODH Glucans biosynthesis protein G OS=Escherichia coli (strain K12 / DH10B) OX=316385 GN=mdoG PE=3 SV=1;>sp|C4ZRY9|OPGG_ECOBW Glucans biosynthesis protein G OS=Escherichia coli (strain K12 / MC4100 / BW2952) OX=595496 GN=mdoG PE=3 SV=1;>sp|P33136|OPGG_ECOLI Glucans biosynthesis protein G OS=Escherichia coli (strain K12) OX=83333 GN=mdoG PE=1 SV=1;>sp|P67556|OPGG_ECO57 Glucans bi…	26	41	_SNLPSVFR_.2|_FVVMPGR_.2|_VLYPINSK_.2|_VIGAGQVYGLSAR_.2|_VIGAGQVYGLSAR_.3|_GLAIDTALPSGEEFPR_.2|_GLAIDTALPSGEEFPR_.3|_YTITFSR_.2|_INEVTATAVK_.2|_DTVVDVQSK_.2|_AYWNNLK_.2|_KLPEDTPVTAQTSIGDNGEIVESTVR_.3|_KLPEDTPVTAQ[+1]TSIGDN[+1]GEIVESTVR_.3|_KLPEDTPVTAQTSIGDN[+1]GEIVESTVR_.3|_HLAVSSFSMENPQGFGLLQR_.3|_FEDLDDR_.2|_LTIYALLDSPR_.2|_YDLRPSAWVTPK_.3|_DLGFAGFK_.2|_DLGFAGFK_.1|_DKNDEIVSMLGASYFR_.3|_DKN[+1]…	2710.87	2459.69
PhnO / VC	PhnO	VC	80	B1X9G2;C4ZRY9;P33136;P67556			-0.198184	0.198184	-12.8353	0.871647	0.308358	0.0169502	0.024012	B1X9G2;C4ZRY9;P33136;P67556	OPGG_ECODH;OPGG_ECOBW;OPGG_ECOLI;OPGG_ECO57	Glucans biosynthesis protein G	mdoG	B1X9G2;C4ZRY9;P33136;P67556	Escherichia coli (strain K12 / DH10B) OX=316385;Escherichia coli (strain K12 / MC4100 / BW2952) OX=595496;Escherichia coli (strain K12) OX=83333;Escherichia coli O157:H7 OX=83334	3;3;1;3	1	uniprot-e+coli+k12-filtered-reviewed_03_2018	>sp|B1X9G2|OPGG_ECODH Glucans biosynthesis protein G OS=Escherichia coli (strain K12 / DH10B) OX=316385 GN=mdoG PE=3 SV=1;>sp|C4ZRY9|OPGG_ECOBW Glucans biosynthesis protein G OS=Escherichia coli (strain K12 / MC4100 / BW2952) OX=595496 GN=mdoG PE=3 SV=1;>sp|P33136|OPGG_ECOLI Glucans biosynthesis protein G OS=Escherichia coli (strain K12) OX=83333 GN=mdoG PE=1 SV=1;>sp|P67556|OPGG_ECO57 Glucans bi…	26	41	_SNLPSVFR_.2|_FVVMPGR_.2|_VLYPINSK_.2|_VIGAGQVYGLSAR_.2|_VIGAGQVYGLSAR_.3|_GLAIDTALPSGEEFPR_.2|_GLAIDTALPSGEEFPR_.3|_YTITFSR_.2|_INEVTATAVK_.2|_DTVVDVQSK_.2|_AYWNNLK_.2|_KLPEDTPVTAQTSIGDNGEIVESTVR_.3|_KLPEDTPVTAQ[+1]TSIGDN[+1]GEIVESTVR_.3|_KLPEDTPVTAQTSIGDN[+1]GEIVESTVR_.3|_HLAVSSFSMENPQGFGLLQR_.3|_FEDLDDR_.2|_LTIYALLDSPR_.2|_YDLRPSAWVTPK_.3|_DLGFAGFK_.2|_DLGFAGFK_.1|_DKNDEIVSMLGASYFR_.3|_DKN[+1]…	2710.87	2362.92
YjaB / VC	YjaB	VC	4	B1XA89;C4ZVU9;P40191;Q83K78;Q8XBL0			0.604703	0.604703	52.0666	1.52067	0.256485	0.343009	0.228981	B1XA89;C4ZVU9;P40191;Q83K78;Q8XBL0	PDXK_ECODH;PDXK_ECOBW;PDXK_ECOLI;PDXK_SHIFL;PDXK_ECO57	Pyridoxine/pyridoxal/pyridoxamine kinase	pdxK	B1XA89;C4ZVU9;P40191;Q83K78;Q8XBL0	Escherichia coli (strain K12 / DH10B) OX=316385;Escherichia coli (strain K12 / MC4100 / BW2952) OX=595496;Escherichia coli (strain K12) OX=83333;Shigella flexneri OX=623;Escherichia coli O157:H7 OX=83334	3;3;1;3;3	1;1;2;1;3	uniprot-e+coli+k12-filtered-reviewed_03_2018	>sp|B1XA89|PDXK_ECODH Pyridoxine/pyridoxal/pyridoxamine kinase OS=Escherichia coli (strain K12 / DH10B) OX=316385 GN=pdxK PE=3 SV=1;>sp|C4ZVU9|PDXK_ECOBW Pyridoxine/pyridoxal/pyridoxamine kinase OS=Escherichia coli (strain K12 / MC4100 / BW2952) OX=595496 GN=pdxK PE=3 SV=1;>sp|P40191|PDXK_ECOLI Pyridoxine/pyridoxal/pyridoxamine kinase OS=Escherichia coli (strain K12) OX=83333 GN=pdxK PE=1 SV=2;>s…	2	2	_AVTTGYMGTASQIK_.2|_DLDSAIAAAK_.2	234.177	356.105
YiaC / VC	YiaC	VC	4	B1XA89;C4ZVU9;P40191;Q83K78;Q8XBL0			0.777898	0.777898	71.4631	1.71463	0.0173318	8.72983e-05	0.000274142	B1XA89;C4ZVU9;P40191;Q83K78;Q8XBL0	PDXK_ECODH;PDXK_ECOBW;PDXK_ECOLI;PDXK_SHIFL;PDXK_ECO57	Pyridoxine/pyridoxal/pyridoxamine kinase	pdxK	B1XA89;C4ZVU9;P40191;Q83K78;Q8XBL0	Escherichia coli (strain K12 / DH10B) OX=316385;Escherichia coli (strain K12 / MC4100 / BW2952) OX=595496;Escherichia coli (strain K12) OX=83333;Shigella flexneri OX=623;Escherichia coli O157:H7 OX=83334	3;3;1;3;3	1;1;2;1;3	uniprot-e+coli+k12-filtered-reviewed_03_2018	>sp|B1XA89|PDXK_ECODH Pyridoxine/pyridoxal/pyridoxamine kinase OS=Escherichia coli (strain K12 / DH10B) OX=316385 GN=pdxK PE=3 SV=1;>sp|C4ZVU9|PDXK_ECOBW Pyridoxine/pyridoxal/pyridoxamine kinase OS=Escherichia coli (strain K12 / MC4100 / BW2952) OX=595496 GN=pdxK PE=3 SV=1;>sp|P40191|PDXK_ECOLI Pyridoxine/pyridoxal/pyridoxamine kinase OS=Escherichia coli (strain K12) OX=83333 GN=pdxK PE=1 SV=2;>s…	2	2	_AVTTGYMGTASQIK_.2|_DLDSAIAAAK_.2	234.177	401.527
RimI / VC	RimI	VC	5	B1XA89;C4ZVU9;P40191;Q83K78;Q8XBL0			-0.0703682	0.0703682	-4.76051	0.952395	0.270363	0.464099	0.280248	B1XA89;C4ZVU9;P40191;Q83K78;Q8XBL0	PDXK_ECODH;PDXK_ECOBW;PDXK_ECOLI;PDXK_SHIFL;PDXK_ECO57	Pyridoxine/pyridoxal/pyridoxamine kinase	pdxK	B1XA89;C4ZVU9;P40191;Q83K78;Q8XBL0	Escherichia coli (strain K12 / DH10B) OX=316385;Escherichia coli (strain K12 / MC4100 / BW2952) OX=595496;Escherichia coli (strain K12) OX=83333;Shigella flexneri OX=623;Escherichia coli O157:H7 OX=83334	3;3;1;3;3	1;1;2;1;3	uniprot-e+coli+k12-filtered-reviewed_03_2018	>sp|B1XA89|PDXK_ECODH Pyridoxine/pyridoxal/pyridoxamine kinase OS=Escherichia coli (strain K12 / DH10B) OX=316385 GN=pdxK PE=3 SV=1;>sp|C4ZVU9|PDXK_ECOBW Pyridoxine/pyridoxal/pyridoxamine kinase OS=Escherichia coli (strain K12 / MC4100 / BW2952) OX=595496 GN=pdxK PE=3 SV=1;>sp|P40191|PDXK_ECOLI Pyridoxine/pyridoxal/pyridoxamine kinase OS=Escherichia coli (strain K12) OX=83333 GN=pdxK PE=1 SV=2;>s…	2	2	_AVTTGYMGTASQIK_.2|_DLDSAIAAAK_.2	234.177	223.029
PhnO / VC	PhnO	VC	4	B1XA89;C4ZVU9;P40191;Q83K78;Q8XBL0			0.419524	0.419524	33.7486	1.33749	0.237831	0.35155	0.232803	B1XA89;C4ZVU9;P40191;Q83K78;Q8XBL0	PDXK_ECODH;PDXK_ECOBW;PDXK_ECOLI;PDXK_SHIFL;PDXK_ECO57	Pyridoxine/pyridoxal/pyridoxamine kinase	pdxK	B1XA89;C4ZVU9;P40191;Q83K78;Q8XBL0	Escherichia coli (strain K12 / DH10B) OX=316385;Escherichia coli (strain K12 / MC4100 / BW2952) OX=595496;Escherichia coli (strain K12) OX=83333;Shigella flexneri OX=623;Escherichia coli O157:H7 OX=83334	3;3;1;3;3	1;1;2;1;3	uniprot-e+coli+k12-filtered-reviewed_03_2018	>sp|B1XA89|PDXK_ECODH Pyridoxine/pyridoxal/pyridoxamine kinase OS=Escherichia coli (strain K12 / DH10B) OX=316385 GN=pdxK PE=3 SV=1;>sp|C4ZVU9|PDXK_ECOBW Pyridoxine/pyridoxal/pyridoxamine kinase OS=Escherichia coli (strain K12 / MC4100 / BW2952) OX=595496 GN=pdxK PE=3 SV=1;>sp|P40191|PDXK_ECOLI Pyridoxine/pyridoxal/pyridoxamine kinase OS=Escherichia coli (strain K12) OX=83333 GN=pdxK PE=1 SV=2;>s…	2	2	_AVTTGYMGTASQIK_.2|_DLDSAIAAAK_.2	234.177	313.208
YjaB / VC	YjaB	VC	81	B1XAZ0;C4ZX90;P62620;P62622			-0.0753693	0.0753693	-5.09009	0.949099	0.298979	0.956639	0.442429	B1XAZ0;C4ZX90;P62620;P62622	ISPG_ECODH;ISPG_ECOBW;ISPG_ECOLI;ISPG_ECO57	4-hydroxy-3-methylbut-2-en-1-yl diphosphate synthase (flavodoxin)	ispG	B1XAZ0;C4ZX90;P62620;P62622	Escherichia coli (strain K12 / DH10B) OX=316385;Escherichia coli (strain K12 / MC4100 / BW2952) OX=595496;Escherichia coli (strain K12) OX=83333;Escherichia coli O157:H7 OX=83334	3;3;1;3	1	uniprot-e+coli+k12-filtered-reviewed_03_2018	>sp|B1XAZ0|ISPG_ECODH 4-hydroxy-3-methylbut-2-en-1-yl diphosphate synthase (flavodoxin) OS=Escherichia coli (strain K12 / DH10B) OX=316385 GN=ispG PE=3 SV=1;>sp|C4ZX90|ISPG_ECOBW 4-hydroxy-3-methylbut-2-en-1-yl diphosphate synthase (flavodoxin) OS=Escherichia coli (strain K12 / MC4100 / BW2952) OX=595496 GN=ispG PE=3 SV=1;>sp|P62620|ISPG_ECOLI 4-hydroxy-3-methylbut-2-en-1-yl diphosphate synthase …	24	49	_GIN[+1]FIAC[+57]PTC[+57]SR_.2|_GINFIAC[+57]PTC[+57]SR_.2|_LDNNDMIDQLEAR_.2|_LDN[+1]NDMIDQLEAR_.2|_LDNNDMIDQLEAR_.3|_VSLAADPVEEIK_.2|_ASDVFLAVESYR_.2|_LNFDQFK_.2|_VAEYGVDC[+57]LR_.2|_VAEYGVDC[+57]LR[+1]_.2|_SGLYEDGVR_.2|_IGVNAGSLEK_.2|_IGVN[+1]AGSLEK_.2|_TTDVEATVNQIK_.2|_TTDVEATVNQIK_.3|_QIDQPLHLGITEAGGAR_.3|_QIDQ[+1]PLHLGITEAGGAR_.3|_[-17]QIDQP[+16]LHLGITEAGGAR_.3|_QIDQPLHLGITEAGGAR_.2|_ID[+14]V…	506.562	480.778
YiaC / VC	YiaC	VC	76	B1XAZ0;C4ZX90;P62620;P62622			0.0263765	0.0263765	1.8451	1.01845	0.232003	0.326582	0.221997	B1XAZ0;C4ZX90;P62620;P62622	ISPG_ECODH;ISPG_ECOBW;ISPG_ECOLI;ISPG_ECO57	4-hydroxy-3-methylbut-2-en-1-yl diphosphate synthase (flavodoxin)	ispG	B1XAZ0;C4ZX90;P62620;P62622	Escherichia coli (strain K12 / DH10B) OX=316385;Escherichia coli (strain K12 / MC4100 / BW2952) OX=595496;Escherichia coli (strain K12) OX=83333;Escherichia coli O157:H7 OX=83334	3;3;1;3	1	uniprot-e+coli+k12-filtered-reviewed_03_2018	>sp|B1XAZ0|ISPG_ECODH 4-hydroxy-3-methylbut-2-en-1-yl diphosphate synthase (flavodoxin) OS=Escherichia coli (strain K12 / DH10B) OX=316385 GN=ispG PE=3 SV=1;>sp|C4ZX90|ISPG_ECOBW 4-hydroxy-3-methylbut-2-en-1-yl diphosphate synthase (flavodoxin) OS=Escherichia coli (strain K12 / MC4100 / BW2952) OX=595496 GN=ispG PE=3 SV=1;>sp|P62620|ISPG_ECOLI 4-hydroxy-3-methylbut-2-en-1-yl diphosphate synthase …	24	49	_GIN[+1]FIAC[+57]PTC[+57]SR_.2|_GINFIAC[+57]PTC[+57]SR_.2|_LDNNDMIDQLEAR_.2|_LDN[+1]NDMIDQLEAR_.2|_LDNNDMIDQLEAR_.3|_VSLAADPVEEIK_.2|_ASDVFLAVESYR_.2|_LNFDQFK_.2|_VAEYGVDC[+57]LR_.2|_VAEYGVDC[+57]LR[+1]_.2|_SGLYEDGVR_.2|_IGVNAGSLEK_.2|_IGVN[+1]AGSLEK_.2|_TTDVEATVNQIK_.2|_TTDVEATVNQIK_.3|_QIDQPLHLGITEAGGAR_.3|_QIDQ[+1]PLHLGITEAGGAR_.3|_[-17]QIDQP[+16]LHLGITEAGGAR_.3|_QIDQPLHLGITEAGGAR_.2|_ID[+14]V…	506.562	515.909
RimI / VC	RimI	VC	79	B1XAZ0;C4ZX90;P62620;P62622			-0.0995518	0.0995518	-6.66771	0.933323	0.314851	0.600866	0.330346	B1XAZ0;C4ZX90;P62620;P62622	ISPG_ECODH;ISPG_ECOBW;ISPG_ECOLI;ISPG_ECO57	4-hydroxy-3-methylbut-2-en-1-yl diphosphate synthase (flavodoxin)	ispG	B1XAZ0;C4ZX90;P62620;P62622	Escherichia coli (strain K12 / DH10B) OX=316385;Escherichia coli (strain K12 / MC4100 / BW2952) OX=595496;Escherichia coli (strain K12) OX=83333;Escherichia coli O157:H7 OX=83334	3;3;1;3	1	uniprot-e+coli+k12-filtered-reviewed_03_2018	>sp|B1XAZ0|ISPG_ECODH 4-hydroxy-3-methylbut-2-en-1-yl diphosphate synthase (flavodoxin) OS=Escherichia coli (strain K12 / DH10B) OX=316385 GN=ispG PE=3 SV=1;>sp|C4ZX90|ISPG_ECOBW 4-hydroxy-3-methylbut-2-en-1-yl diphosphate synthase (flavodoxin) OS=Escherichia coli (strain K12 / MC4100 / BW2952) OX=595496 GN=ispG PE=3 SV=1;>sp|P62620|ISPG_ECOLI 4-hydroxy-3-methylbut-2-en-1-yl diphosphate synthase …	24	49	_GIN[+1]FIAC[+57]PTC[+57]SR_.2|_GINFIAC[+57]PTC[+57]SR_.2|_LDNNDMIDQLEAR_.2|_LDN[+1]NDMIDQLEAR_.2|_LDNNDMIDQLEAR_.3|_VSLAADPVEEIK_.2|_ASDVFLAVESYR_.2|_LNFDQFK_.2|_VAEYGVDC[+57]LR_.2|_VAEYGVDC[+57]LR[+1]_.2|_SGLYEDGVR_.2|_IGVNAGSLEK_.2|_IGVN[+1]AGSLEK_.2|_TTDVEATVNQIK_.2|_TTDVEATVNQIK_.3|_QIDQPLHLGITEAGGAR_.3|_QIDQ[+1]PLHLGITEAGGAR_.3|_[-17]QIDQP[+16]LHLGITEAGGAR_.3|_QIDQPLHLGITEAGGAR_.2|_ID[+14]V…	506.562	472.786
PhnO / VC	PhnO	VC	77	B1XAZ0;C4ZX90;P62620;P62622			-0.141659	0.141659	-9.35238	0.906476	0.377536	0.000561089	0.00138965	B1XAZ0;C4ZX90;P62620;P62622	ISPG_ECODH;ISPG_ECOBW;ISPG_ECOLI;ISPG_ECO57	4-hydroxy-3-methylbut-2-en-1-yl diphosphate synthase (flavodoxin)	ispG	B1XAZ0;C4ZX90;P62620;P62622	Escherichia coli (strain K12 / DH10B) OX=316385;Escherichia coli (strain K12 / MC4100 / BW2952) OX=595496;Escherichia coli (strain K12) OX=83333;Escherichia coli O157:H7 OX=83334	3;3;1;3	1	uniprot-e+coli+k12-filtered-reviewed_03_2018	>sp|B1XAZ0|ISPG_ECODH 4-hydroxy-3-methylbut-2-en-1-yl diphosphate synthase (flavodoxin) OS=Escherichia coli (strain K12 / DH10B) OX=316385 GN=ispG PE=3 SV=1;>sp|C4ZX90|ISPG_ECOBW 4-hydroxy-3-methylbut-2-en-1-yl diphosphate synthase (flavodoxin) OS=Escherichia coli (strain K12 / MC4100 / BW2952) OX=595496 GN=ispG PE=3 SV=1;>sp|P62620|ISPG_ECOLI 4-hydroxy-3-methylbut-2-en-1-yl diphosphate synthase …	24	49	_GIN[+1]FIAC[+57]PTC[+57]SR_.2|_GINFIAC[+57]PTC[+57]SR_.2|_LDNNDMIDQLEAR_.2|_LDN[+1]NDMIDQLEAR_.2|_LDNNDMIDQLEAR_.3|_VSLAADPVEEIK_.2|_ASDVFLAVESYR_.2|_LNFDQFK_.2|_VAEYGVDC[+57]LR_.2|_VAEYGVDC[+57]LR[+1]_.2|_SGLYEDGVR_.2|_IGVNAGSLEK_.2|_IGVN[+1]AGSLEK_.2|_TTDVEATVNQIK_.2|_TTDVEATVNQIK_.3|_QIDQPLHLGITEAGGAR_.3|_QIDQ[+1]PLHLGITEAGGAR_.3|_[-17]QIDQP[+16]LHLGITEAGGAR_.3|_QIDQPLHLGITEAGGAR_.2|_ID[+14]V…	506.562	459.187
YjaB / VC	YjaB	VC	18	B1XB95;C5A096;P0A8R0;P0A8R2;P0A8R3			-0.0963052	0.0963052	-6.45744	0.935426	0.434704	0.98821	0.451385	B1XB95;C5A096;P0A8R0;P0A8R2;P0A8R3	RRAA_ECODH;RRAA_ECOBW;RRAA_ECOLI;RRAA_ECO57;RRAA_SHIFL	Regulator of ribonuclease activity A	rraA	B1XB95;C5A096;P0A8R0;P0A8R2;P0A8R3	Escherichia coli (strain K12 / DH10B) OX=316385;Escherichia coli (strain K12 / MC4100 / BW2952) OX=595496;Escherichia coli (strain K12) OX=83333;Escherichia coli O157:H7 OX=83334;Shigella flexneri OX=623	3;3;1;3;3	1	uniprot-e+coli+k12-filtered-reviewed_03_2018	>sp|B1XB95|RRAA_ECODH Regulator of ribonuclease activity A OS=Escherichia coli (strain K12 / DH10B) OX=316385 GN=rraA PE=3 SV=1;>sp|C5A096|RRAA_ECOBW Regulator of ribonuclease activity A OS=Escherichia coli (strain K12 / MC4100 / BW2952) OX=595496 GN=rraA PE=3 SV=1;>sp|P0A8R0|RRAA_ECOLI Regulator of ribonuclease activity A OS=Escherichia coli (strain K12) OX=83333 GN=rraA PE=1 SV=1;>sp|P0A8R2|RRA…	8	19	_ALVDAELAR_.2|_VLVVDGGGSVR_.2|_ASFGGQIITVK_.2|_LAVQNEWEGLVIYGAVR_.3|_LAVQNEWEGLVIYGAVR_.2|_C[+57]FEDNGLLYDLLEQNGR_.3|_C[+57]FEDN[+1]GLLYDLLEQNGR_.3|_C[+57]FEDNGLLYDLLEQ[+1]NGR_.3|_C[+57]FEDNGLLYDLLEQN[+1]GR_.3|_C[+57]FEDN[-17]GLLYDLLEQNGR_.3|_C[+57]FE[-18]DN[+1]GLLYDLLEQNGR_.2|_C[+57]FED[-18]N[+1]GLLYDLLEQNGR_.2|_C[+57]FEDN[-17]GLLYDLLEQNGR_.2|_C[+57]FEDNGLLYDLLEQN[+1]GR_.2|_C[+57]FEDNGLLYDLLEQNG…	1811.74	1694.74
YiaC / VC	YiaC	VC	18	B1XB95;C5A096;P0A8R0;P0A8R2;P0A8R3			-0.266673	0.266673	-16.8766	0.831234	0.337019	0.178202	0.144849	B1XB95;C5A096;P0A8R0;P0A8R2;P0A8R3	RRAA_ECODH;RRAA_ECOBW;RRAA_ECOLI;RRAA_ECO57;RRAA_SHIFL	Regulator of ribonuclease activity A	rraA	B1XB95;C5A096;P0A8R0;P0A8R2;P0A8R3	Escherichia coli (strain K12 / DH10B) OX=316385;Escherichia coli (strain K12 / MC4100 / BW2952) OX=595496;Escherichia coli (strain K12) OX=83333;Escherichia coli O157:H7 OX=83334;Shigella flexneri OX=623	3;3;1;3;3	1	uniprot-e+coli+k12-filtered-reviewed_03_2018	>sp|B1XB95|RRAA_ECODH Regulator of ribonuclease activity A OS=Escherichia coli (strain K12 / DH10B) OX=316385 GN=rraA PE=3 SV=1;>sp|C5A096|RRAA_ECOBW Regulator of ribonuclease activity A OS=Escherichia coli (strain K12 / MC4100 / BW2952) OX=595496 GN=rraA PE=3 SV=1;>sp|P0A8R0|RRAA_ECOLI Regulator of ribonuclease activity A OS=Escherichia coli (strain K12) OX=83333 GN=rraA PE=1 SV=1;>sp|P0A8R2|RRA…	8	19	_ALVDAELAR_.2|_VLVVDGGGSVR_.2|_ASFGGQIITVK_.2|_LAVQNEWEGLVIYGAVR_.3|_LAVQNEWEGLVIYGAVR_.2|_C[+57]FEDNGLLYDLLEQNGR_.3|_C[+57]FEDN[+1]GLLYDLLEQNGR_.3|_C[+57]FEDNGLLYDLLEQ[+1]NGR_.3|_C[+57]FEDNGLLYDLLEQN[+1]GR_.3|_C[+57]FEDN[-17]GLLYDLLEQNGR_.3|_C[+57]FE[-18]DN[+1]GLLYDLLEQNGR_.2|_C[+57]FED[-18]N[+1]GLLYDLLEQNGR_.2|_C[+57]FEDN[-17]GLLYDLLEQNGR_.2|_C[+57]FEDNGLLYDLLEQN[+1]GR_.2|_C[+57]FEDNGLLYDLLEQNG…	1811.74	1505.98
RimI / VC	RimI	VC	19	B1XB95;C5A096;P0A8R0;P0A8R2;P0A8R3			-0.246624	0.246624	-15.7133	0.842867	0.414468	0.588914	0.326146	B1XB95;C5A096;P0A8R0;P0A8R2;P0A8R3	RRAA_ECODH;RRAA_ECOBW;RRAA_ECOLI;RRAA_ECO57;RRAA_SHIFL	Regulator of ribonuclease activity A	rraA	B1XB95;C5A096;P0A8R0;P0A8R2;P0A8R3	Escherichia coli (strain K12 / DH10B) OX=316385;Escherichia coli (strain K12 / MC4100 / BW2952) OX=595496;Escherichia coli (strain K12) OX=83333;Escherichia coli O157:H7 OX=83334;Shigella flexneri OX=623	3;3;1;3;3	1	uniprot-e+coli+k12-filtered-reviewed_03_2018	>sp|B1XB95|RRAA_ECODH Regulator of ribonuclease activity A OS=Escherichia coli (strain K12 / DH10B) OX=316385 GN=rraA PE=3 SV=1;>sp|C5A096|RRAA_ECOBW Regulator of ribonuclease activity A OS=Escherichia coli (strain K12 / MC4100 / BW2952) OX=595496 GN=rraA PE=3 SV=1;>sp|P0A8R0|RRAA_ECOLI Regulator of ribonuclease activity A OS=Escherichia coli (strain K12) OX=83333 GN=rraA PE=1 SV=1;>sp|P0A8R2|RRA…	8	19	_ALVDAELAR_.2|_VLVVDGGGSVR_.2|_ASFGGQIITVK_.2|_LAVQNEWEGLVIYGAVR_.3|_LAVQNEWEGLVIYGAVR_.2|_C[+57]FEDNGLLYDLLEQNGR_.3|_C[+57]FEDN[+1]GLLYDLLEQNGR_.3|_C[+57]FEDNGLLYDLLEQ[+1]NGR_.3|_C[+57]FEDNGLLYDLLEQN[+1]GR_.3|_C[+57]FEDN[-17]GLLYDLLEQNGR_.3|_C[+57]FE[-18]DN[+1]GLLYDLLEQNGR_.2|_C[+57]FED[-18]N[+1]GLLYDLLEQNGR_.2|_C[+57]FEDN[-17]GLLYDLLEQNGR_.2|_C[+57]FEDNGLLYDLLEQN[+1]GR_.2|_C[+57]FEDNGLLYDLLEQNG…	1811.74	1527.05
PhnO / VC	PhnO	VC	19	B1XB95;C5A096;P0A8R0;P0A8R2;P0A8R3			-0.129957	0.129957	-8.61416	0.913858	0.474959	0.468853	0.282288	B1XB95;C5A096;P0A8R0;P0A8R2;P0A8R3	RRAA_ECODH;RRAA_ECOBW;RRAA_ECOLI;RRAA_ECO57;RRAA_SHIFL	Regulator of ribonuclease activity A	rraA	B1XB95;C5A096;P0A8R0;P0A8R2;P0A8R3	Escherichia coli (strain K12 / DH10B) OX=316385;Escherichia coli (strain K12 / MC4100 / BW2952) OX=595496;Escherichia coli (strain K12) OX=83333;Escherichia coli O157:H7 OX=83334;Shigella flexneri OX=623	3;3;1;3;3	1	uniprot-e+coli+k12-filtered-reviewed_03_2018	>sp|B1XB95|RRAA_ECODH Regulator of ribonuclease activity A OS=Escherichia coli (strain K12 / DH10B) OX=316385 GN=rraA PE=3 SV=1;>sp|C5A096|RRAA_ECOBW Regulator of ribonuclease activity A OS=Escherichia coli (strain K12 / MC4100 / BW2952) OX=595496 GN=rraA PE=3 SV=1;>sp|P0A8R0|RRAA_ECOLI Regulator of ribonuclease activity A OS=Escherichia coli (strain K12) OX=83333 GN=rraA PE=1 SV=1;>sp|P0A8R2|RRA…	8	19	_ALVDAELAR_.2|_VLVVDGGGSVR_.2|_ASFGGQIITVK_.2|_LAVQNEWEGLVIYGAVR_.3|_LAVQNEWEGLVIYGAVR_.2|_C[+57]FEDNGLLYDLLEQNGR_.3|_C[+57]FEDN[+1]GLLYDLLEQNGR_.3|_C[+57]FEDNGLLYDLLEQ[+1]NGR_.3|_C[+57]FEDNGLLYDLLEQN[+1]GR_.3|_C[+57]FEDN[-17]GLLYDLLEQNGR_.3|_C[+57]FE[-18]DN[+1]GLLYDLLEQNGR_.2|_C[+57]FED[-18]N[+1]GLLYDLLEQNGR_.2|_C[+57]FEDN[-17]GLLYDLLEQNGR_.2|_C[+57]FEDNGLLYDLLEQN[+1]GR_.2|_C[+57]FEDNGLLYDLLEQNG…	1811.74	1655.67
YjaB / VC	YjaB	VC	20	B1XBF4;C4ZPV5;P62623;P62625			-0.41711	0.41711	-25.1077	0.748923	0.242429	0.0390353	0.046252	B1XBF4;C4ZPV5;P62623;P62625	ISPH_ECODH;ISPH_ECOBW;ISPH_ECOLI;ISPH_ECO57	4-hydroxy-3-methylbut-2-enyl diphosphate reductase	ispH	B1XBF4;C4ZPV5;P62623;P62625	Escherichia coli (strain K12 / DH10B) OX=316385;Escherichia coli (strain K12 / MC4100 / BW2952) OX=595496;Escherichia coli (strain K12) OX=83333;Escherichia coli O157:H7 OX=83334	3;3;1;3	1	uniprot-e+coli+k12-filtered-reviewed_03_2018	>sp|B1XBF4|ISPH_ECODH 4-hydroxy-3-methylbut-2-enyl diphosphate reductase OS=Escherichia coli (strain K12 / DH10B) OX=316385 GN=ispH PE=3 SV=1;>sp|C4ZPV5|ISPH_ECOBW 4-hydroxy-3-methylbut-2-enyl diphosphate reductase OS=Escherichia coli (strain K12 / MC4100 / BW2952) OX=595496 GN=ispH PE=3 SV=1;>sp|P62623|ISPH_ECOLI 4-hydroxy-3-methylbut-2-enyl diphosphate reductase OS=Escherichia coli (strain K12)…	8	12	_EENIVFEVPK_.2|_GFC[+57]AGVDR_.2|_AISIVENALAIYGAPIYVR_.3|_AFLIDDAK_.2|_LQQLGGGEAIPLEGR_.2|_LQQ[+1]LGGGEAIPLEGR_.2|_LQQLGGGEAIPLEGR_.3|_KDDIC[+57]YATTNR_.3|_KDDIC[+57]YATTNR_.2|_DLTVFDATC[+57]PLVTK_.2|_DLTVFDATC[+57]PLVTK_.3|_QILLANPR_.2	202.646	151.766
YiaC / VC	YiaC	VC	19	B1XBF4;C4ZPV5;P62623;P62625			-0.324041	0.324041	-20.1171	0.798829	0.389457	0.00251927	0.00506406	B1XBF4;C4ZPV5;P62623;P62625	ISPH_ECODH;ISPH_ECOBW;ISPH_ECOLI;ISPH_ECO57	4-hydroxy-3-methylbut-2-enyl diphosphate reductase	ispH	B1XBF4;C4ZPV5;P62623;P62625	Escherichia coli (strain K12 / DH10B) OX=316385;Escherichia coli (strain K12 / MC4100 / BW2952) OX=595496;Escherichia coli (strain K12) OX=83333;Escherichia coli O157:H7 OX=83334	3;3;1;3	1	uniprot-e+coli+k12-filtered-reviewed_03_2018	>sp|B1XBF4|ISPH_ECODH 4-hydroxy-3-methylbut-2-enyl diphosphate reductase OS=Escherichia coli (strain K12 / DH10B) OX=316385 GN=ispH PE=3 SV=1;>sp|C4ZPV5|ISPH_ECOBW 4-hydroxy-3-methylbut-2-enyl diphosphate reductase OS=Escherichia coli (strain K12 / MC4100 / BW2952) OX=595496 GN=ispH PE=3 SV=1;>sp|P62623|ISPH_ECOLI 4-hydroxy-3-methylbut-2-enyl diphosphate reductase OS=Escherichia coli (strain K12)…	8	12	_EENIVFEVPK_.2|_GFC[+57]AGVDR_.2|_AISIVENALAIYGAPIYVR_.3|_AFLIDDAK_.2|_LQQLGGGEAIPLEGR_.2|_LQQ[+1]LGGGEAIPLEGR_.2|_LQQLGGGEAIPLEGR_.3|_KDDIC[+57]YATTNR_.3|_KDDIC[+57]YATTNR_.2|_DLTVFDATC[+57]PLVTK_.2|_DLTVFDATC[+57]PLVTK_.3|_QILLANPR_.2	202.646	161.88
RimI / VC	RimI	VC	21	B1XBF4;C4ZPV5;P62623;P62625			-0.360223	0.360223	-22.0956	0.779044	0.272612	0.0260234	0.033737	B1XBF4;C4ZPV5;P62623;P62625	ISPH_ECODH;ISPH_ECOBW;ISPH_ECOLI;ISPH_ECO57	4-hydroxy-3-methylbut-2-enyl diphosphate reductase	ispH	B1XBF4;C4ZPV5;P62623;P62625	Escherichia coli (strain K12 / DH10B) OX=316385;Escherichia coli (strain K12 / MC4100 / BW2952) OX=595496;Escherichia coli (strain K12) OX=83333;Escherichia coli O157:H7 OX=83334	3;3;1;3	1	uniprot-e+coli+k12-filtered-reviewed_03_2018	>sp|B1XBF4|ISPH_ECODH 4-hydroxy-3-methylbut-2-enyl diphosphate reductase OS=Escherichia coli (strain K12 / DH10B) OX=316385 GN=ispH PE=3 SV=1;>sp|C4ZPV5|ISPH_ECOBW 4-hydroxy-3-methylbut-2-enyl diphosphate reductase OS=Escherichia coli (strain K12 / MC4100 / BW2952) OX=595496 GN=ispH PE=3 SV=1;>sp|P62623|ISPH_ECOLI 4-hydroxy-3-methylbut-2-enyl diphosphate reductase OS=Escherichia coli (strain K12)…	8	12	_EENIVFEVPK_.2|_GFC[+57]AGVDR_.2|_AISIVENALAIYGAPIYVR_.3|_AFLIDDAK_.2|_LQQLGGGEAIPLEGR_.2|_LQQ[+1]LGGGEAIPLEGR_.2|_LQQLGGGEAIPLEGR_.3|_KDDIC[+57]YATTNR_.3|_KDDIC[+57]YATTNR_.2|_DLTVFDATC[+57]PLVTK_.2|_DLTVFDATC[+57]PLVTK_.3|_QILLANPR_.2	202.646	157.87
PhnO / VC	PhnO	VC	21	B1XBF4;C4ZPV5;P62623;P62625			-0.399475	0.399475	-24.1866	0.758134	0.260433	0.00147791	0.00321501	B1XBF4;C4ZPV5;P62623;P62625	ISPH_ECODH;ISPH_ECOBW;ISPH_ECOLI;ISPH_ECO57	4-hydroxy-3-methylbut-2-enyl diphosphate reductase	ispH	B1XBF4;C4ZPV5;P62623;P62625	Escherichia coli (strain K12 / DH10B) OX=316385;Escherichia coli (strain K12 / MC4100 / BW2952) OX=595496;Escherichia coli (strain K12) OX=83333;Escherichia coli O157:H7 OX=83334	3;3;1;3	1	uniprot-e+coli+k12-filtered-reviewed_03_2018	>sp|B1XBF4|ISPH_ECODH 4-hydroxy-3-methylbut-2-enyl diphosphate reductase OS=Escherichia coli (strain K12 / DH10B) OX=316385 GN=ispH PE=3 SV=1;>sp|C4ZPV5|ISPH_ECOBW 4-hydroxy-3-methylbut-2-enyl diphosphate reductase OS=Escherichia coli (strain K12 / MC4100 / BW2952) OX=595496 GN=ispH PE=3 SV=1;>sp|P62623|ISPH_ECOLI 4-hydroxy-3-methylbut-2-enyl diphosphate reductase OS=Escherichia coli (strain K12)…	8	12	_EENIVFEVPK_.2|_GFC[+57]AGVDR_.2|_AISIVENALAIYGAPIYVR_.3|_AFLIDDAK_.2|_LQQLGGGEAIPLEGR_.2|_LQQ[+1]LGGGEAIPLEGR_.2|_LQQLGGGEAIPLEGR_.3|_KDDIC[+57]YATTNR_.3|_KDDIC[+57]YATTNR_.2|_DLTVFDATC[+57]PLVTK_.2|_DLTVFDATC[+57]PLVTK_.3|_QILLANPR_.2	202.646	153.633
YjaB / VC	YjaB	VC	4	B1XBF6;C4ZPV7;P04036			-0.218568	0.218568	-14.0582	0.859418	0.161451	0.667133	0.353831	B1XBF6;C4ZPV7;P04036	DAPB_ECODH;DAPB_ECOBW;DAPB_ECOLI	4-hydroxy-tetrahydrodipicolinate reductase	dapB	B1XBF6;C4ZPV7;P04036	Escherichia coli (strain K12 / DH10B) OX=316385;Escherichia coli (strain K12 / MC4100 / BW2952) OX=595496;Escherichia coli (strain K12) OX=83333	3;3;1	1	uniprot-e+coli+k12-filtered-reviewed_03_2018	>sp|B1XBF6|DAPB_ECODH 4-hydroxy-tetrahydrodipicolinate reductase OS=Escherichia coli (strain K12 / DH10B) OX=316385 GN=dapB PE=3 SV=1;>sp|C4ZPV7|DAPB_ECOBW 4-hydroxy-tetrahydrodipicolinate reductase OS=Escherichia coli (strain K12 / MC4100 / BW2952) OX=595496 GN=dapB PE=3 SV=1;>sp|P04036|DAPB_ECOLI 4-hydroxy-tetrahydrodipicolinate reductase OS=Escherichia coli (strain K12) OX=83333 GN=dapB PE=1 S…	7	8	_ESGLFDMR_.2|_MTFANGAVR_.2|_EGSSLLGSDAGELAGAGK_.2|_EGSSLLGSDAGELAGAGK_.3|_GMVIGTTGFDEAGK_.2|_VPGTIGFATVR_.2|_TGVTVQSSLDAVK_.2|_LEITHK[+42]ASSR_.2	106.831	91.8129
YiaC / VC	YiaC	VC	4	B1XBF6;C4ZPV7;P04036			-0.105132	0.105132	-7.028	0.92972	0.187999	0.555697	0.314418	B1XBF6;C4ZPV7;P04036	DAPB_ECODH;DAPB_ECOBW;DAPB_ECOLI	4-hydroxy-tetrahydrodipicolinate reductase	dapB	B1XBF6;C4ZPV7;P04036	Escherichia coli (strain K12 / DH10B) OX=316385;Escherichia coli (strain K12 / MC4100 / BW2952) OX=595496;Escherichia coli (strain K12) OX=83333	3;3;1	1	uniprot-e+coli+k12-filtered-reviewed_03_2018	>sp|B1XBF6|DAPB_ECODH 4-hydroxy-tetrahydrodipicolinate reductase OS=Escherichia coli (strain K12 / DH10B) OX=316385 GN=dapB PE=3 SV=1;>sp|C4ZPV7|DAPB_ECOBW 4-hydroxy-tetrahydrodipicolinate reductase OS=Escherichia coli (strain K12 / MC4100 / BW2952) OX=595496 GN=dapB PE=3 SV=1;>sp|P04036|DAPB_ECOLI 4-hydroxy-tetrahydrodipicolinate reductase OS=Escherichia coli (strain K12) OX=83333 GN=dapB PE=1 S…	7	8	_ESGLFDMR_.2|_MTFANGAVR_.2|_EGSSLLGSDAGELAGAGK_.2|_EGSSLLGSDAGELAGAGK_.3|_GMVIGTTGFDEAGK_.2|_VPGTIGFATVR_.2|_TGVTVQSSLDAVK_.2|_LEITHK[+42]ASSR_.2	106.831	99.3234
RimI / VC	RimI	VC	4	B1XBF6;C4ZPV7;P04036			0.00648097	0.00648097	0.450237	1.0045	0.234036	0.839846	0.409034	B1XBF6;C4ZPV7;P04036	DAPB_ECODH;DAPB_ECOBW;DAPB_ECOLI	4-hydroxy-tetrahydrodipicolinate reductase	dapB	B1XBF6;C4ZPV7;P04036	Escherichia coli (strain K12 / DH10B) OX=316385;Escherichia coli (strain K12 / MC4100 / BW2952) OX=595496;Escherichia coli (strain K12) OX=83333	3;3;1	1	uniprot-e+coli+k12-filtered-reviewed_03_2018	>sp|B1XBF6|DAPB_ECODH 4-hydroxy-tetrahydrodipicolinate reductase OS=Escherichia coli (strain K12 / DH10B) OX=316385 GN=dapB PE=3 SV=1;>sp|C4ZPV7|DAPB_ECOBW 4-hydroxy-tetrahydrodipicolinate reductase OS=Escherichia coli (strain K12 / MC4100 / BW2952) OX=595496 GN=dapB PE=3 SV=1;>sp|P04036|DAPB_ECOLI 4-hydroxy-tetrahydrodipicolinate reductase OS=Escherichia coli (strain K12) OX=83333 GN=dapB PE=1 S…	7	8	_ESGLFDMR_.2|_MTFANGAVR_.2|_EGSSLLGSDAGELAGAGK_.2|_EGSSLLGSDAGELAGAGK_.3|_GMVIGTTGFDEAGK_.2|_VPGTIGFATVR_.2|_TGVTVQSSLDAVK_.2|_LEITHK[+42]ASSR_.2	106.831	107.312
PhnO / VC	PhnO	VC	5	B1XBF6;C4ZPV7;P04036			0.404926	0.404926	32.4021	1.32402	0.661643	0.176079	0.143703	B1XBF6;C4ZPV7;P04036	DAPB_ECODH;DAPB_ECOBW;DAPB_ECOLI	4-hydroxy-tetrahydrodipicolinate reductase	dapB	B1XBF6;C4ZPV7;P04036	Escherichia coli (strain K12 / DH10B) OX=316385;Escherichia coli (strain K12 / MC4100 / BW2952) OX=595496;Escherichia coli (strain K12) OX=83333	3;3;1	1	uniprot-e+coli+k12-filtered-reviewed_03_2018	>sp|B1XBF6|DAPB_ECODH 4-hydroxy-tetrahydrodipicolinate reductase OS=Escherichia coli (strain K12 / DH10B) OX=316385 GN=dapB PE=3 SV=1;>sp|C4ZPV7|DAPB_ECOBW 4-hydroxy-tetrahydrodipicolinate reductase OS=Escherichia coli (strain K12 / MC4100 / BW2952) OX=595496 GN=dapB PE=3 SV=1;>sp|P04036|DAPB_ECOLI 4-hydroxy-tetrahydrodipicolinate reductase OS=Escherichia coli (strain K12) OX=83333 GN=dapB PE=1 S…	7	8	_ESGLFDMR_.2|_MTFANGAVR_.2|_EGSSLLGSDAGELAGAGK_.2|_EGSSLLGSDAGELAGAGK_.3|_GMVIGTTGFDEAGK_.2|_VPGTIGFATVR_.2|_TGVTVQSSLDAVK_.2|_LEITHK[+42]ASSR_.2	106.831	141.447
YjaB / VC	YjaB	VC	140	B1XBY6;C5A0S4;P0A7L0;P0A7L2;Q83PC2			-0.116862	0.116862	-7.78084	0.922192	0.353034	8.68811e-11	8.98073e-10	B1XBY6;C5A0S4;P0A7L0;P0A7L2;Q83PC2	RL1_ECODH;RL1_ECOBW;RL1_ECOLI;RL1_ECO57;RL1_SHIFL	50S ribosomal protein L1	rplA	B1XBY6;C5A0S4;P0A7L0;P0A7L2;Q83PC2	Escherichia coli (strain K12 / DH10B) OX=316385;Escherichia coli (strain K12 / MC4100 / BW2952) OX=595496;Escherichia coli (strain K12) OX=83333;Escherichia coli O157:H7 OX=83334;Shigella flexneri OX=623	3;3;1;3;3	1;1;2;2;2	uniprot-e+coli+k12-filtered-reviewed_03_2018	>sp|B1XBY6|RL1_ECODH 50S ribosomal protein L1 OS=Escherichia coli (strain K12 / DH10B) OX=316385 GN=rplA PE=3 SV=1;>sp|C5A0S4|RL1_ECOBW 50S ribosomal protein L1 OS=Escherichia coli (strain K12 / MC4100 / BW2952) OX=595496 GN=rplA PE=3 SV=1;>sp|P0A7L0|RL1_ECOLI 50S ribosomal protein L1 OS=Escherichia coli (strain K12) OX=83333 GN=rplA PE=1 SV=2;>sp|P0A7L2|RL1_ECO57 50S ribosomal protein L1 OS=Esch…	23	94	_N[+1]GIIHTTIGK_.2|_NGIIHTTIGK_.2|_VDFDADK_.2|_VDFDADKLK_.2|_LKENLEALLVALK_.3|_LKEN[+1]LEALLVALK_.3|_VVGQLGQVLGPR_.2|_VVGQLGQ[+1]VLGPR_.2|_VVGQLGQVLGPR_.3|_[+43]VVGQLGQVLGPR_.2|_[+57]VVGQLGQVLGPR_.2|_AAGAELVGMEDLADQIKK_[-128].2|_AAGAELVGMEDLADQIKK_.3|_AAGAELVGMEDLADQIKK_.2|_ENLEALLVALKK_.3|_EN[+1]LEALLVALKK_.3|_ENLEALLVALKK_[-128].2|_ENLEALLVALKK_.2|_[+43]ENLEALLVALKK_.2|_KGEMNFDVVIASPDAMR_.3|_KG…	502.37	463.281
YiaC / VC	YiaC	VC	140	B1XBY6;C5A0S4;P0A7L0;P0A7L2;Q83PC2			0.0474952	0.0474952	3.3469	1.03347	0.287046	0.185776	0.149075	B1XBY6;C5A0S4;P0A7L0;P0A7L2;Q83PC2	RL1_ECODH;RL1_ECOBW;RL1_ECOLI;RL1_ECO57;RL1_SHIFL	50S ribosomal protein L1	rplA	B1XBY6;C5A0S4;P0A7L0;P0A7L2;Q83PC2	Escherichia coli (strain K12 / DH10B) OX=316385;Escherichia coli (strain K12 / MC4100 / BW2952) OX=595496;Escherichia coli (strain K12) OX=83333;Escherichia coli O157:H7 OX=83334;Shigella flexneri OX=623	3;3;1;3;3	1;1;2;2;2	uniprot-e+coli+k12-filtered-reviewed_03_2018	>sp|B1XBY6|RL1_ECODH 50S ribosomal protein L1 OS=Escherichia coli (strain K12 / DH10B) OX=316385 GN=rplA PE=3 SV=1;>sp|C5A0S4|RL1_ECOBW 50S ribosomal protein L1 OS=Escherichia coli (strain K12 / MC4100 / BW2952) OX=595496 GN=rplA PE=3 SV=1;>sp|P0A7L0|RL1_ECOLI 50S ribosomal protein L1 OS=Escherichia coli (strain K12) OX=83333 GN=rplA PE=1 SV=2;>sp|P0A7L2|RL1_ECO57 50S ribosomal protein L1 OS=Esch…	23	94	_N[+1]GIIHTTIGK_.2|_NGIIHTTIGK_.2|_VDFDADK_.2|_VDFDADKLK_.2|_LKENLEALLVALK_.3|_LKEN[+1]LEALLVALK_.3|_VVGQLGQVLGPR_.2|_VVGQLGQ[+1]VLGPR_.2|_VVGQLGQVLGPR_.3|_[+43]VVGQLGQVLGPR_.2|_[+57]VVGQLGQVLGPR_.2|_AAGAELVGMEDLADQIKK_[-128].2|_AAGAELVGMEDLADQIKK_.3|_AAGAELVGMEDLADQIKK_.2|_ENLEALLVALKK_.3|_EN[+1]LEALLVALKK_.3|_ENLEALLVALKK_[-128].2|_ENLEALLVALKK_.2|_[+43]ENLEALLVALKK_.2|_KGEMNFDVVIASPDAMR_.3|_KG…	502.37	519.184
RimI / VC	RimI	VC	141	B1XBY6;C5A0S4;P0A7L0;P0A7L2;Q83PC2			-0.178442	0.178442	-11.6343	0.883657	0.427196	0.000307743	0.000829846	B1XBY6;C5A0S4;P0A7L0;P0A7L2;Q83PC2	RL1_ECODH;RL1_ECOBW;RL1_ECOLI;RL1_ECO57;RL1_SHIFL	50S ribosomal protein L1	rplA	B1XBY6;C5A0S4;P0A7L0;P0A7L2;Q83PC2	Escherichia coli (strain K12 / DH10B) OX=316385;Escherichia coli (strain K12 / MC4100 / BW2952) OX=595496;Escherichia coli (strain K12) OX=83333;Escherichia coli O157:H7 OX=83334;Shigella flexneri OX=623	3;3;1;3;3	1;1;2;2;2	uniprot-e+coli+k12-filtered-reviewed_03_2018	>sp|B1XBY6|RL1_ECODH 50S ribosomal protein L1 OS=Escherichia coli (strain K12 / DH10B) OX=316385 GN=rplA PE=3 SV=1;>sp|C5A0S4|RL1_ECOBW 50S ribosomal protein L1 OS=Escherichia coli (strain K12 / MC4100 / BW2952) OX=595496 GN=rplA PE=3 SV=1;>sp|P0A7L0|RL1_ECOLI 50S ribosomal protein L1 OS=Escherichia coli (strain K12) OX=83333 GN=rplA PE=1 SV=2;>sp|P0A7L2|RL1_ECO57 50S ribosomal protein L1 OS=Esch…	23	94	_N[+1]GIIHTTIGK_.2|_NGIIHTTIGK_.2|_VDFDADK_.2|_VDFDADKLK_.2|_LKENLEALLVALK_.3|_LKEN[+1]LEALLVALK_.3|_VVGQLGQVLGPR_.2|_VVGQLGQ[+1]VLGPR_.2|_VVGQLGQVLGPR_.3|_[+43]VVGQLGQVLGPR_.2|_[+57]VVGQLGQVLGPR_.2|_AAGAELVGMEDLADQIKK_[-128].2|_AAGAELVGMEDLADQIKK_.3|_AAGAELVGMEDLADQIKK_.2|_ENLEALLVALKK_.3|_EN[+1]LEALLVALKK_.3|_ENLEALLVALKK_[-128].2|_ENLEALLVALKK_.2|_[+43]ENLEALLVALKK_.2|_KGEMNFDVVIASPDAMR_.3|_KG…	502.37	443.923
PhnO / VC	PhnO	VC	141	B1XBY6;C5A0S4;P0A7L0;P0A7L2;Q83PC2			-0.119409	0.119409	-7.94353	0.920565	0.395567	0.0366122	0.0441006	B1XBY6;C5A0S4;P0A7L0;P0A7L2;Q83PC2	RL1_ECODH;RL1_ECOBW;RL1_ECOLI;RL1_ECO57;RL1_SHIFL	50S ribosomal protein L1	rplA	B1XBY6;C5A0S4;P0A7L0;P0A7L2;Q83PC2	Escherichia coli (strain K12 / DH10B) OX=316385;Escherichia coli (strain K12 / MC4100 / BW2952) OX=595496;Escherichia coli (strain K12) OX=83333;Escherichia coli O157:H7 OX=83334;Shigella flexneri OX=623	3;3;1;3;3	1;1;2;2;2	uniprot-e+coli+k12-filtered-reviewed_03_2018	>sp|B1XBY6|RL1_ECODH 50S ribosomal protein L1 OS=Escherichia coli (strain K12 / DH10B) OX=316385 GN=rplA PE=3 SV=1;>sp|C5A0S4|RL1_ECOBW 50S ribosomal protein L1 OS=Escherichia coli (strain K12 / MC4100 / BW2952) OX=595496 GN=rplA PE=3 SV=1;>sp|P0A7L0|RL1_ECOLI 50S ribosomal protein L1 OS=Escherichia coli (strain K12) OX=83333 GN=rplA PE=1 SV=2;>sp|P0A7L2|RL1_ECO57 50S ribosomal protein L1 OS=Esch…	23	94	_N[+1]GIIHTTIGK_.2|_NGIIHTTIGK_.2|_VDFDADK_.2|_VDFDADKLK_.2|_LKENLEALLVALK_.3|_LKEN[+1]LEALLVALK_.3|_VVGQLGQVLGPR_.2|_VVGQLGQ[+1]VLGPR_.2|_VVGQLGQVLGPR_.3|_[+43]VVGQLGQVLGPR_.2|_[+57]VVGQLGQVLGPR_.2|_AAGAELVGMEDLADQIKK_[-128].2|_AAGAELVGMEDLADQIKK_.3|_AAGAELVGMEDLADQIKK_.2|_ENLEALLVALKK_.3|_EN[+1]LEALLVALKK_.3|_ENLEALLVALKK_[-128].2|_ENLEALLVALKK_.2|_[+43]ENLEALLVALKK_.2|_KGEMNFDVVIASPDAMR_.3|_KG…	502.37	462.464
YjaB / VC	YjaB	VC	13	B1XDD6;C4ZVG4;P40120;Q83R85;Q8X9V1			-0.151682	0.151682	-9.97996	0.9002	0.414268	0.962842	0.444056	B1XDD6;C4ZVG4;P40120;Q83R85;Q8X9V1	OPGD_ECODH;OPGD_ECOBW;OPGD_ECOLI;OPGD_SHIFL;OPGD_ECO57	Glucans biosynthesis protein D	mdoD	B1XDD6;C4ZVG4;P40120;Q83R85;Q8X9V1	Escherichia coli (strain K12 / DH10B) OX=316385;Escherichia coli (strain K12 / MC4100 / BW2952) OX=595496;Escherichia coli (strain K12) OX=83333;Shigella flexneri OX=623;Escherichia coli O157:H7 OX=83334	3;3;1;3;3	1;1;3;1;1	uniprot-e+coli+k12-filtered-reviewed_03_2018	>sp|B1XDD6|OPGD_ECODH Glucans biosynthesis protein D OS=Escherichia coli (strain K12 / DH10B) OX=316385 GN=mdoD PE=3 SV=1;>sp|C4ZVG4|OPGD_ECOBW Glucans biosynthesis protein D OS=Escherichia coli (strain K12 / MC4100 / BW2952) OX=595496 GN=mdoD PE=3 SV=1;>sp|P40120|OPGD_ECOLI Glucans biosynthesis protein D OS=Escherichia coli (strain K12) OX=83333 GN=mdoD PE=1 SV=3;>sp|Q83R85|OPGD_SHIFL Glucans bi…	12	14	_GFGLLQLDR_.2|_AGDEFAFQYR_.2|_GIEPVITLSSGEAK_.2|_FAVDFVGGDLK_.2|_AVDDTYQYGLSAR_.2|_QIEILYIEPIDGYR_.2|_DVVSFLGASYFR_.2|_MC[+57]DTIHPQIHDSDR_.4|_YNDAGVDTK_.2|_FDFSILQ[+1]SMAHDLAQTAWR_.3|_FDFSILQSMAHDLAQTAWR_.3|_GTIGLMEIPTTGETLDN[+1]IVC[+57]FWQPEK_.3|_GTIGLMEIPTTGETLDNIVC[+57]FWQPEK_.3|_IQFDWYPTSDSTDPVDMR_.2	158.22	142.43
YiaC / VC	YiaC	VC	12	B1XDD6;C4ZVG4;P40120;Q83R85;Q8X9V1			-0.0592336	0.0592336	-4.02262	0.959774	0.39959	0.64979	0.348258	B1XDD6;C4ZVG4;P40120;Q83R85;Q8X9V1	OPGD_ECODH;OPGD_ECOBW;OPGD_ECOLI;OPGD_SHIFL;OPGD_ECO57	Glucans biosynthesis protein D	mdoD	B1XDD6;C4ZVG4;P40120;Q83R85;Q8X9V1	Escherichia coli (strain K12 / DH10B) OX=316385;Escherichia coli (strain K12 / MC4100 / BW2952) OX=595496;Escherichia coli (strain K12) OX=83333;Shigella flexneri OX=623;Escherichia coli O157:H7 OX=83334	3;3;1;3;3	1;1;3;1;1	uniprot-e+coli+k12-filtered-reviewed_03_2018	>sp|B1XDD6|OPGD_ECODH Glucans biosynthesis protein D OS=Escherichia coli (strain K12 / DH10B) OX=316385 GN=mdoD PE=3 SV=1;>sp|C4ZVG4|OPGD_ECOBW Glucans biosynthesis protein D OS=Escherichia coli (strain K12 / MC4100 / BW2952) OX=595496 GN=mdoD PE=3 SV=1;>sp|P40120|OPGD_ECOLI Glucans biosynthesis protein D OS=Escherichia coli (strain K12) OX=83333 GN=mdoD PE=1 SV=3;>sp|Q83R85|OPGD_SHIFL Glucans bi…	12	14	_GFGLLQLDR_.2|_AGDEFAFQYR_.2|_GIEPVITLSSGEAK_.2|_FAVDFVGGDLK_.2|_AVDDTYQYGLSAR_.2|_QIEILYIEPIDGYR_.2|_DVVSFLGASYFR_.2|_MC[+57]DTIHPQIHDSDR_.4|_YNDAGVDTK_.2|_FDFSILQ[+1]SMAHDLAQTAWR_.3|_FDFSILQSMAHDLAQTAWR_.3|_GTIGLMEIPTTGETLDN[+1]IVC[+57]FWQPEK_.3|_GTIGLMEIPTTGETLDNIVC[+57]FWQPEK_.3|_IQFDWYPTSDSTDPVDMR_.2	158.22	151.855
RimI / VC	RimI	VC	11	B1XDD6;C4ZVG4;P40120;Q83R85;Q8X9V1			-0.192949	0.192949	-12.5184	0.874816	0.316115	0.396229	0.252748	B1XDD6;C4ZVG4;P40120;Q83R85;Q8X9V1	OPGD_ECODH;OPGD_ECOBW;OPGD_ECOLI;OPGD_SHIFL;OPGD_ECO57	Glucans biosynthesis protein D	mdoD	B1XDD6;C4ZVG4;P40120;Q83R85;Q8X9V1	Escherichia coli (strain K12 / DH10B) OX=316385;Escherichia coli (strain K12 / MC4100 / BW2952) OX=595496;Escherichia coli (strain K12) OX=83333;Shigella flexneri OX=623;Escherichia coli O157:H7 OX=83334	3;3;1;3;3	1;1;3;1;1	uniprot-e+coli+k12-filtered-reviewed_03_2018	>sp|B1XDD6|OPGD_ECODH Glucans biosynthesis protein D OS=Escherichia coli (strain K12 / DH10B) OX=316385 GN=mdoD PE=3 SV=1;>sp|C4ZVG4|OPGD_ECOBW Glucans biosynthesis protein D OS=Escherichia coli (strain K12 / MC4100 / BW2952) OX=595496 GN=mdoD PE=3 SV=1;>sp|P40120|OPGD_ECOLI Glucans biosynthesis protein D OS=Escherichia coli (strain K12) OX=83333 GN=mdoD PE=1 SV=3;>sp|Q83R85|OPGD_SHIFL Glucans bi…	12	14	_GFGLLQLDR_.2|_AGDEFAFQYR_.2|_GIEPVITLSSGEAK_.2|_FAVDFVGGDLK_.2|_AVDDTYQYGLSAR_.2|_QIEILYIEPIDGYR_.2|_DVVSFLGASYFR_.2|_MC[+57]DTIHPQIHDSDR_.4|_YNDAGVDTK_.2|_FDFSILQ[+1]SMAHDLAQTAWR_.3|_FDFSILQSMAHDLAQTAWR_.3|_GTIGLMEIPTTGETLDN[+1]IVC[+57]FWQPEK_.3|_GTIGLMEIPTTGETLDNIVC[+57]FWQPEK_.3|_IQFDWYPTSDSTDPVDMR_.2	158.22	138.413
PhnO / VC	PhnO	VC	12	B1XDD6;C4ZVG4;P40120;Q83R85;Q8X9V1			-0.185889	0.185889	-12.0893	0.879107	0.26403	0.212697	0.164297	B1XDD6;C4ZVG4;P40120;Q83R85;Q8X9V1	OPGD_ECODH;OPGD_ECOBW;OPGD_ECOLI;OPGD_SHIFL;OPGD_ECO57	Glucans biosynthesis protein D	mdoD	B1XDD6;C4ZVG4;P40120;Q83R85;Q8X9V1	Escherichia coli (strain K12 / DH10B) OX=316385;Escherichia coli (strain K12 / MC4100 / BW2952) OX=595496;Escherichia coli (strain K12) OX=83333;Shigella flexneri OX=623;Escherichia coli O157:H7 OX=83334	3;3;1;3;3	1;1;3;1;1	uniprot-e+coli+k12-filtered-reviewed_03_2018	>sp|B1XDD6|OPGD_ECODH Glucans biosynthesis protein D OS=Escherichia coli (strain K12 / DH10B) OX=316385 GN=mdoD PE=3 SV=1;>sp|C4ZVG4|OPGD_ECOBW Glucans biosynthesis protein D OS=Escherichia coli (strain K12 / MC4100 / BW2952) OX=595496 GN=mdoD PE=3 SV=1;>sp|P40120|OPGD_ECOLI Glucans biosynthesis protein D OS=Escherichia coli (strain K12) OX=83333 GN=mdoD PE=1 SV=3;>sp|Q83R85|OPGD_SHIFL Glucans bi…	12	14	_GFGLLQLDR_.2|_AGDEFAFQYR_.2|_GIEPVITLSSGEAK_.2|_FAVDFVGGDLK_.2|_AVDDTYQYGLSAR_.2|_QIEILYIEPIDGYR_.2|_DVVSFLGASYFR_.2|_MC[+57]DTIHPQIHDSDR_.4|_YNDAGVDTK_.2|_FDFSILQ[+1]SMAHDLAQTAWR_.3|_FDFSILQSMAHDLAQTAWR_.3|_GTIGLMEIPTTGETLDN[+1]IVC[+57]FWQPEK_.3|_GTIGLMEIPTTGETLDNIVC[+57]FWQPEK_.3|_IQFDWYPTSDSTDPVDMR_.2	158.22	139.092
YjaB / VC	YjaB	VC	10	B1XEA7;C4ZWT6;P76145			0.0854632	0.0854632	6.10283	1.06103	0.319167	0.0189777	0.026332	B1XEA7;C4ZWT6;P76145	TAM_ECODH;TAM_ECOBW;TAM_ECOLI	Trans-aconitate 2-methyltransferase	tam	B1XEA7;C4ZWT6;P76145	Escherichia coli (strain K12 / DH10B) OX=316385;Escherichia coli (strain K12 / MC4100 / BW2952) OX=595496;Escherichia coli (strain K12) OX=83333	3;3;1	1;1;3	uniprot-e+coli+k12-filtered-reviewed_03_2018	>sp|B1XEA7|TAM_ECODH Trans-aconitate 2-methyltransferase OS=Escherichia coli (strain K12 / DH10B) OX=316385 GN=tam PE=3 SV=1;>sp|C4ZWT6|TAM_ECOBW Trans-aconitate 2-methyltransferase OS=Escherichia coli (strain K12 / MC4100 / BW2952) OX=595496 GN=tam PE=3 SV=1;>sp|P76145|TAM_ECOLI Trans-aconitate 2-methyltransferase OS=Escherichia coli (strain K12) OX=83333 GN=tam PE=1 SV=3	4	8	_EVAWEQNYPDR_.2|_VPLENVEYVADLGC[+57]GPGN[+1]STALLQQR_.3|_VPLENVEYVADLGC[+57]GPGNSTALLQQR_.3|_VPLENVEYVADLGC[+57]GPGNSTALLQQR_.4|_ITGIDSSPAMIAEAR_.2|_ITGIDSSPAMIAEAR_.3|_SALPDC[+57]QFVEADIR_.2|_SALPDC[+57]QFVEADIR_.3	120.849	128.224
YiaC / VC	YiaC	VC	10	B1XEA7;C4ZWT6;P76145			0.000572688	0.000572688	0.0397036	1.0004	0.677126	0.351125	0.232648	B1XEA7;C4ZWT6;P76145	TAM_ECODH;TAM_ECOBW;TAM_ECOLI	Trans-aconitate 2-methyltransferase	tam	B1XEA7;C4ZWT6;P76145	Escherichia coli (strain K12 / DH10B) OX=316385;Escherichia coli (strain K12 / MC4100 / BW2952) OX=595496;Escherichia coli (strain K12) OX=83333	3;3;1	1;1;3	uniprot-e+coli+k12-filtered-reviewed_03_2018	>sp|B1XEA7|TAM_ECODH Trans-aconitate 2-methyltransferase OS=Escherichia coli (strain K12 / DH10B) OX=316385 GN=tam PE=3 SV=1;>sp|C4ZWT6|TAM_ECOBW Trans-aconitate 2-methyltransferase OS=Escherichia coli (strain K12 / MC4100 / BW2952) OX=595496 GN=tam PE=3 SV=1;>sp|P76145|TAM_ECOLI Trans-aconitate 2-methyltransferase OS=Escherichia coli (strain K12) OX=83333 GN=tam PE=1 SV=3	4	8	_EVAWEQNYPDR_.2|_VPLENVEYVADLGC[+57]GPGN[+1]STALLQQR_.3|_VPLENVEYVADLGC[+57]GPGNSTALLQQR_.3|_VPLENVEYVADLGC[+57]GPGNSTALLQQR_.4|_ITGIDSSPAMIAEAR_.2|_ITGIDSSPAMIAEAR_.3|_SALPDC[+57]QFVEADIR_.2|_SALPDC[+57]QFVEADIR_.3	120.849	120.897
RimI / VC	RimI	VC	12	B1XEA7;C4ZWT6;P76145			-0.116824	0.116824	-7.77843	0.922216	0.443132	0.694162	0.362875	B1XEA7;C4ZWT6;P76145	TAM_ECODH;TAM_ECOBW;TAM_ECOLI	Trans-aconitate 2-methyltransferase	tam	B1XEA7;C4ZWT6;P76145	Escherichia coli (strain K12 / DH10B) OX=316385;Escherichia coli (strain K12 / MC4100 / BW2952) OX=595496;Escherichia coli (strain K12) OX=83333	3;3;1	1;1;3	uniprot-e+coli+k12-filtered-reviewed_03_2018	>sp|B1XEA7|TAM_ECODH Trans-aconitate 2-methyltransferase OS=Escherichia coli (strain K12 / DH10B) OX=316385 GN=tam PE=3 SV=1;>sp|C4ZWT6|TAM_ECOBW Trans-aconitate 2-methyltransferase OS=Escherichia coli (strain K12 / MC4100 / BW2952) OX=595496 GN=tam PE=3 SV=1;>sp|P76145|TAM_ECOLI Trans-aconitate 2-methyltransferase OS=Escherichia coli (strain K12) OX=83333 GN=tam PE=1 SV=3	4	8	_EVAWEQNYPDR_.2|_VPLENVEYVADLGC[+57]GPGN[+1]STALLQQR_.3|_VPLENVEYVADLGC[+57]GPGNSTALLQQR_.3|_VPLENVEYVADLGC[+57]GPGNSTALLQQR_.4|_ITGIDSSPAMIAEAR_.2|_ITGIDSSPAMIAEAR_.3|_SALPDC[+57]QFVEADIR_.2|_SALPDC[+57]QFVEADIR_.3	120.849	111.449
PhnO / VC	PhnO	VC	12	B1XEA7;C4ZWT6;P76145			-0.141593	0.141593	-9.34825	0.906517	0.671963	0.233191	0.175461	B1XEA7;C4ZWT6;P76145	TAM_ECODH;TAM_ECOBW;TAM_ECOLI	Trans-aconitate 2-methyltransferase	tam	B1XEA7;C4ZWT6;P76145	Escherichia coli (strain K12 / DH10B) OX=316385;Escherichia coli (strain K12 / MC4100 / BW2952) OX=595496;Escherichia coli (strain K12) OX=83333	3;3;1	1;1;3	uniprot-e+coli+k12-filtered-reviewed_03_2018	>sp|B1XEA7|TAM_ECODH Trans-aconitate 2-methyltransferase OS=Escherichia coli (strain K12 / DH10B) OX=316385 GN=tam PE=3 SV=1;>sp|C4ZWT6|TAM_ECOBW Trans-aconitate 2-methyltransferase OS=Escherichia coli (strain K12 / MC4100 / BW2952) OX=595496 GN=tam PE=3 SV=1;>sp|P76145|TAM_ECOLI Trans-aconitate 2-methyltransferase OS=Escherichia coli (strain K12) OX=83333 GN=tam PE=1 SV=3	4	8	_EVAWEQNYPDR_.2|_VPLENVEYVADLGC[+57]GPGN[+1]STALLQQR_.3|_VPLENVEYVADLGC[+57]GPGNSTALLQQR_.3|_VPLENVEYVADLGC[+57]GPGNSTALLQQR_.4|_ITGIDSSPAMIAEAR_.2|_ITGIDSSPAMIAEAR_.3|_SALPDC[+57]QFVEADIR_.2|_SALPDC[+57]QFVEADIR_.3	120.849	109.551
YjaB / VC	YjaB	VC	13	B1XEL0;C5A0J7;P0A9B6;P0A9B8;P0A9B9			-0.0663189	0.0663189	-4.49282	0.955072	0.143872	0.987865	0.451297	B1XEL0;C5A0J7;P0A9B6;P0A9B8;P0A9B9	E4PD_ECODH;E4PD_ECOBW;E4PD_ECOLI;E4PD_ECO57;E4PD_SHIFL	D-erythrose-4-phosphate dehydrogenase	epd	B1XEL0;C5A0J7;P0A9B6;P0A9B8;P0A9B9	Escherichia coli (strain K12 / DH10B) OX=316385;Escherichia coli (strain K12 / MC4100 / BW2952) OX=595496;Escherichia coli (strain K12) OX=83333;Escherichia coli O157:H7 OX=83334;Shigella flexneri OX=623	3;3;1;3;3	1;1;2;2;2	uniprot-e+coli+k12-filtered-reviewed_03_2018	>sp|B1XEL0|E4PD_ECODH D-erythrose-4-phosphate dehydrogenase OS=Escherichia coli (strain K12 / DH10B) OX=316385 GN=epd PE=3 SV=1;>sp|C5A0J7|E4PD_ECOBW D-erythrose-4-phosphate dehydrogenase OS=Escherichia coli (strain K12 / MC4100 / BW2952) OX=595496 GN=epd PE=3 SV=1;>sp|P0A9B6|E4PD_ECOLI D-erythrose-4-phosphate dehydrogenase OS=Escherichia coli (strain K12) OX=83333 GN=epd PE=1 SV=2;>sp|P0A9B8|E4P…	7	9	_DQLFVGDDAIR_.2|_ANEVNLLLQK_.2|_FAWEVR_.2|_AASQSIIPVDTK_.2|_AASQ[+1]SIIPVDTK_.2|_IVSNASC[+57]TTNC[+57]IIPVIK_.3|_IVSNASC[+57]TTNC[+57]IIPVIK_.2|_VAINGFGR_.2|_AEITVVAIN[+1]ELADAAGMAHLLK_.3	200.118	191.127
YiaC / VC	YiaC	VC	14	B1XEL0;C5A0J7;P0A9B6;P0A9B8;P0A9B9			-0.158936	0.158936	-10.4315	0.895685	0.2378	0.200761	0.15769	B1XEL0;C5A0J7;P0A9B6;P0A9B8;P0A9B9	E4PD_ECODH;E4PD_ECOBW;E4PD_ECOLI;E4PD_ECO57;E4PD_SHIFL	D-erythrose-4-phosphate dehydrogenase	epd	B1XEL0;C5A0J7;P0A9B6;P0A9B8;P0A9B9	Escherichia coli (strain K12 / DH10B) OX=316385;Escherichia coli (strain K12 / MC4100 / BW2952) OX=595496;Escherichia coli (strain K12) OX=83333;Escherichia coli O157:H7 OX=83334;Shigella flexneri OX=623	3;3;1;3;3	1;1;2;2;2	uniprot-e+coli+k12-filtered-reviewed_03_2018	>sp|B1XEL0|E4PD_ECODH D-erythrose-4-phosphate dehydrogenase OS=Escherichia coli (strain K12 / DH10B) OX=316385 GN=epd PE=3 SV=1;>sp|C5A0J7|E4PD_ECOBW D-erythrose-4-phosphate dehydrogenase OS=Escherichia coli (strain K12 / MC4100 / BW2952) OX=595496 GN=epd PE=3 SV=1;>sp|P0A9B6|E4PD_ECOLI D-erythrose-4-phosphate dehydrogenase OS=Escherichia coli (strain K12) OX=83333 GN=epd PE=1 SV=2;>sp|P0A9B8|E4P…	7	9	_DQLFVGDDAIR_.2|_ANEVNLLLQK_.2|_FAWEVR_.2|_AASQSIIPVDTK_.2|_AASQ[+1]SIIPVDTK_.2|_IVSNASC[+57]TTNC[+57]IIPVIK_.3|_IVSNASC[+57]TTNC[+57]IIPVIK_.2|_VAINGFGR_.2|_AEITVVAIN[+1]ELADAAGMAHLLK_.3	200.118	179.242
RimI / VC	RimI	VC	15	B1XEL0;C5A0J7;P0A9B6;P0A9B8;P0A9B9			-0.038853	0.038853	-2.65714	0.973429	0.240203	0.722179	0.37196	B1XEL0;C5A0J7;P0A9B6;P0A9B8;P0A9B9	E4PD_ECODH;E4PD_ECOBW;E4PD_ECOLI;E4PD_ECO57;E4PD_SHIFL	D-erythrose-4-phosphate dehydrogenase	epd	B1XEL0;C5A0J7;P0A9B6;P0A9B8;P0A9B9	Escherichia coli (strain K12 / DH10B) OX=316385;Escherichia coli (strain K12 / MC4100 / BW2952) OX=595496;Escherichia coli (strain K12) OX=83333;Escherichia coli O157:H7 OX=83334;Shigella flexneri OX=623	3;3;1;3;3	1;1;2;2;2	uniprot-e+coli+k12-filtered-reviewed_03_2018	>sp|B1XEL0|E4PD_ECODH D-erythrose-4-phosphate dehydrogenase OS=Escherichia coli (strain K12 / DH10B) OX=316385 GN=epd PE=3 SV=1;>sp|C5A0J7|E4PD_ECOBW D-erythrose-4-phosphate dehydrogenase OS=Escherichia coli (strain K12 / MC4100 / BW2952) OX=595496 GN=epd PE=3 SV=1;>sp|P0A9B6|E4PD_ECOLI D-erythrose-4-phosphate dehydrogenase OS=Escherichia coli (strain K12) OX=83333 GN=epd PE=1 SV=2;>sp|P0A9B8|E4P…	7	9	_DQLFVGDDAIR_.2|_ANEVNLLLQK_.2|_FAWEVR_.2|_AASQSIIPVDTK_.2|_AASQ[+1]SIIPVDTK_.2|_IVSNASC[+57]TTNC[+57]IIPVIK_.3|_IVSNASC[+57]TTNC[+57]IIPVIK_.2|_VAINGFGR_.2|_AEITVVAIN[+1]ELADAAGMAHLLK_.3	200.118	194.8
PhnO / VC	PhnO	VC	13	B1XEL0;C5A0J7;P0A9B6;P0A9B8;P0A9B9			-0.0585893	0.0585893	-3.97975	0.960203	0.258297	0.310645	0.214992	B1XEL0;C5A0J7;P0A9B6;P0A9B8;P0A9B9	E4PD_ECODH;E4PD_ECOBW;E4PD_ECOLI;E4PD_ECO57;E4PD_SHIFL	D-erythrose-4-phosphate dehydrogenase	epd	B1XEL0;C5A0J7;P0A9B6;P0A9B8;P0A9B9	Escherichia coli (strain K12 / DH10B) OX=316385;Escherichia coli (strain K12 / MC4100 / BW2952) OX=595496;Escherichia coli (strain K12) OX=83333;Escherichia coli O157:H7 OX=83334;Shigella flexneri OX=623	3;3;1;3;3	1;1;2;2;2	uniprot-e+coli+k12-filtered-reviewed_03_2018	>sp|B1XEL0|E4PD_ECODH D-erythrose-4-phosphate dehydrogenase OS=Escherichia coli (strain K12 / DH10B) OX=316385 GN=epd PE=3 SV=1;>sp|C5A0J7|E4PD_ECOBW D-erythrose-4-phosphate dehydrogenase OS=Escherichia coli (strain K12 / MC4100 / BW2952) OX=595496 GN=epd PE=3 SV=1;>sp|P0A9B6|E4PD_ECOLI D-erythrose-4-phosphate dehydrogenase OS=Escherichia coli (strain K12) OX=83333 GN=epd PE=1 SV=2;>sp|P0A9B8|E4P…	7	9	_DQLFVGDDAIR_.2|_ANEVNLLLQK_.2|_FAWEVR_.2|_AASQSIIPVDTK_.2|_AASQ[+1]SIIPVDTK_.2|_IVSNASC[+57]TTNC[+57]IIPVIK_.3|_IVSNASC[+57]TTNC[+57]IIPVIK_.2|_VAINGFGR_.2|_AEITVVAIN[+1]ELADAAGMAHLLK_.3	200.118	192.153
YjaB / VC	YjaB	VC	7	B1XGY9;C4ZSR8;P0C0R7;P0C0R8;P0C0S0			-0.405942	0.405942	-24.5256	0.754744	0.228233	0.0868262	0.085392	B1XGY9;C4ZSR8;P0C0R7;P0C0R8;P0C0S0	RLME_ECODH;RLME_ECOBW;RLME_ECOLI;RLME_ECO57;RLME_SHIFL	Ribosomal RNA large subunit methyltransferase E	rlmE	B1XGY9;C4ZSR8;P0C0R7;P0C0R8;P0C0S0	Escherichia coli (strain K12 / DH10B) OX=316385;Escherichia coli (strain K12 / MC4100 / BW2952) OX=595496;Escherichia coli (strain K12) OX=83333;Escherichia coli O157:H7 OX=83334;Shigella flexneri OX=623	3;3;1;3;3	1	uniprot-e+coli+k12-filtered-reviewed_03_2018	>sp|B1XGY9|RLME_ECODH Ribosomal RNA large subunit methyltransferase E OS=Escherichia coli (strain K12 / DH10B) OX=316385 GN=rlmE PE=3 SV=1;>sp|C4ZSR8|RLME_ECOBW Ribosomal RNA large subunit methyltransferase E OS=Escherichia coli (strain K12 / MC4100 / BW2952) OX=595496 GN=rlmE PE=3 SV=1;>sp|P0C0R7|RLME_ECOLI Ribosomal RNA large subunit methyltransferase E OS=Escherichia coli (strain K12) OX=83333…	7	9	_DVLAPGGSFVVK_.2|_VFQGEGFDEYLR_.2|_EVYIVATGR_.2|_SREVYIVATGR_.3|_VQVVMSDMAPN[+1]MSGTPAVDIPR_.3|_VQVVMSDMAPNMSGTPAVDIPR_.3|_VQVVMSDMAPNMSGTPAVDIPR_.4|_LDEIQQSDK_.2|_IIAC[+57]DLLPMDPIVGVDFLQGDFR_.3	406.302	306.654
YiaC / VC	YiaC	VC	8	B1XGY9;C4ZSR8;P0C0R7;P0C0R8;P0C0S0			-0.629427	0.629427	-35.3567	0.646433	0.22809	0.657732	0.350889	B1XGY9;C4ZSR8;P0C0R7;P0C0R8;P0C0S0	RLME_ECODH;RLME_ECOBW;RLME_ECOLI;RLME_ECO57;RLME_SHIFL	Ribosomal RNA large subunit methyltransferase E	rlmE	B1XGY9;C4ZSR8;P0C0R7;P0C0R8;P0C0S0	Escherichia coli (strain K12 / DH10B) OX=316385;Escherichia coli (strain K12 / MC4100 / BW2952) OX=595496;Escherichia coli (strain K12) OX=83333;Escherichia coli O157:H7 OX=83334;Shigella flexneri OX=623	3;3;1;3;3	1	uniprot-e+coli+k12-filtered-reviewed_03_2018	>sp|B1XGY9|RLME_ECODH Ribosomal RNA large subunit methyltransferase E OS=Escherichia coli (strain K12 / DH10B) OX=316385 GN=rlmE PE=3 SV=1;>sp|C4ZSR8|RLME_ECOBW Ribosomal RNA large subunit methyltransferase E OS=Escherichia coli (strain K12 / MC4100 / BW2952) OX=595496 GN=rlmE PE=3 SV=1;>sp|P0C0R7|RLME_ECOLI Ribosomal RNA large subunit methyltransferase E OS=Escherichia coli (strain K12) OX=83333…	7	9	_DVLAPGGSFVVK_.2|_VFQGEGFDEYLR_.2|_EVYIVATGR_.2|_SREVYIVATGR_.3|_VQVVMSDMAPN[+1]MSGTPAVDIPR_.3|_VQVVMSDMAPNMSGTPAVDIPR_.3|_VQVVMSDMAPNMSGTPAVDIPR_.4|_LDEIQQSDK_.2|_IIAC[+57]DLLPMDPIVGVDFLQGDFR_.3	406.302	262.647
RimI / VC	RimI	VC	10	B1XGY9;C4ZSR8;P0C0R7;P0C0R8;P0C0S0			-0.119464	0.119464	-7.94702	0.92053	0.303162	0.0932075	0.0898426	B1XGY9;C4ZSR8;P0C0R7;P0C0R8;P0C0S0	RLME_ECODH;RLME_ECOBW;RLME_ECOLI;RLME_ECO57;RLME_SHIFL	Ribosomal RNA large subunit methyltransferase E	rlmE	B1XGY9;C4ZSR8;P0C0R7;P0C0R8;P0C0S0	Escherichia coli (strain K12 / DH10B) OX=316385;Escherichia coli (strain K12 / MC4100 / BW2952) OX=595496;Escherichia coli (strain K12) OX=83333;Escherichia coli O157:H7 OX=83334;Shigella flexneri OX=623	3;3;1;3;3	1	uniprot-e+coli+k12-filtered-reviewed_03_2018	>sp|B1XGY9|RLME_ECODH Ribosomal RNA large subunit methyltransferase E OS=Escherichia coli (strain K12 / DH10B) OX=316385 GN=rlmE PE=3 SV=1;>sp|C4ZSR8|RLME_ECOBW Ribosomal RNA large subunit methyltransferase E OS=Escherichia coli (strain K12 / MC4100 / BW2952) OX=595496 GN=rlmE PE=3 SV=1;>sp|P0C0R7|RLME_ECOLI Ribosomal RNA large subunit methyltransferase E OS=Escherichia coli (strain K12) OX=83333…	7	9	_DVLAPGGSFVVK_.2|_VFQGEGFDEYLR_.2|_EVYIVATGR_.2|_SREVYIVATGR_.3|_VQVVMSDMAPN[+1]MSGTPAVDIPR_.3|_VQVVMSDMAPNMSGTPAVDIPR_.3|_VQVVMSDMAPNMSGTPAVDIPR_.4|_LDEIQQSDK_.2|_IIAC[+57]DLLPMDPIVGVDFLQGDFR_.3	406.302	374.013
PhnO / VC	PhnO	VC	10	B1XGY9;C4ZSR8;P0C0R7;P0C0R8;P0C0S0			0.0233604	0.0233604	1.6324	1.01632	1.1158	0.50185	0.294705	B1XGY9;C4ZSR8;P0C0R7;P0C0R8;P0C0S0	RLME_ECODH;RLME_ECOBW;RLME_ECOLI;RLME_ECO57;RLME_SHIFL	Ribosomal RNA large subunit methyltransferase E	rlmE	B1XGY9;C4ZSR8;P0C0R7;P0C0R8;P0C0S0	Escherichia coli (strain K12 / DH10B) OX=316385;Escherichia coli (strain K12 / MC4100 / BW2952) OX=595496;Escherichia coli (strain K12) OX=83333;Escherichia coli O157:H7 OX=83334;Shigella flexneri OX=623	3;3;1;3;3	1	uniprot-e+coli+k12-filtered-reviewed_03_2018	>sp|B1XGY9|RLME_ECODH Ribosomal RNA large subunit methyltransferase E OS=Escherichia coli (strain K12 / DH10B) OX=316385 GN=rlmE PE=3 SV=1;>sp|C4ZSR8|RLME_ECOBW Ribosomal RNA large subunit methyltransferase E OS=Escherichia coli (strain K12 / MC4100 / BW2952) OX=595496 GN=rlmE PE=3 SV=1;>sp|P0C0R7|RLME_ECOLI Ribosomal RNA large subunit methyltransferase E OS=Escherichia coli (strain K12) OX=83333…	7	9	_DVLAPGGSFVVK_.2|_VFQGEGFDEYLR_.2|_EVYIVATGR_.2|_SREVYIVATGR_.3|_VQVVMSDMAPN[+1]MSGTPAVDIPR_.3|_VQVVMSDMAPNMSGTPAVDIPR_.3|_VQVVMSDMAPNMSGTPAVDIPR_.4|_LDEIQQSDK_.2|_IIAC[+57]DLLPMDPIVGVDFLQGDFR_.3	406.302	412.934
YjaB / VC	YjaB	VC	10	B1XHI0;C4ZSU4;P0A894;P0A896;P0A897			0.319583	0.319583	24.797	1.24797	0.302998	0.0213565	0.0288992	B1XHI0;C4ZSU4;P0A894;P0A896;P0A897	RAPZ_ECODH;RAPZ_ECOBW;RAPZ_ECOLI;RAPZ_ECO57;RAPZ_SHIFL	RNase adapter protein RapZ	rapZ	B1XHI0;C4ZSU4;P0A894;P0A896;P0A897	Escherichia coli (strain K12 / DH10B) OX=316385;Escherichia coli (strain K12 / MC4100 / BW2952) OX=595496;Escherichia coli (strain K12) OX=83333;Escherichia coli O157:H7 OX=83334;Shigella flexneri OX=623	3;3;1;3;3	1	uniprot-e+coli+k12-filtered-reviewed_03_2018	>sp|B1XHI0|RAPZ_ECODH RNase adapter protein RapZ OS=Escherichia coli (strain K12 / DH10B) OX=316385 GN=rapZ PE=3 SV=1;>sp|C4ZSU4|RAPZ_ECOBW RNase adapter protein RapZ OS=Escherichia coli (strain K12 / MC4100 / BW2952) OX=595496 GN=rapZ PE=3 SV=1;>sp|P0A894|RAPZ_ECOLI RNase adapter protein RapZ OS=Escherichia coli (strain K12) OX=83333 GN=rapZ PE=1 SV=1;>sp|P0A896|RAPZ_ECO57 RNase adapter protein …	8	16	_N[+1]LSLESAIDKESDLLEPLR_.3|_NLSLESAIDKESDLLEPLR_.3|_HGIPIDADYVFDVR_.3|_LRPMTGLDKPVAAFLDR_.3|_LRPMTGLDKPVAAFLDR_.4|_SYLTVAIGC[+57]TGGK_.2|_ADLIVDTSEMSVHELAEMLR_.3|_SVYIAEQLADYFR_.2|_ALEDMGFYC[+57]VDNLPVVLLPDLAR_.3|_ALEDMGFYC[+57]VDN[+1]LPVVLLPDLAR_.3|_NMPESPEIFEQ[+1]AMSN[+1]LPDAFSPQLLFLDADR_.4|_NMPESPEIFEQAM[+16]S[-18]NLPDAFSPQLLFLDADR_.4|_NMPESPEIFEQAMSNLPDAFSPQLLFLDADR_.4|_NMPESPEIFEQ[+1]AMSNLP…	118.735	148.177
YiaC / VC	YiaC	VC	6	B1XHI0;C4ZSU4;P0A894;P0A896;P0A897			-0.271503	0.271503	-17.1544	0.828456	0.300565	0.667636	0.354003	B1XHI0;C4ZSU4;P0A894;P0A896;P0A897	RAPZ_ECODH;RAPZ_ECOBW;RAPZ_ECOLI;RAPZ_ECO57;RAPZ_SHIFL	RNase adapter protein RapZ	rapZ	B1XHI0;C4ZSU4;P0A894;P0A896;P0A897	Escherichia coli (strain K12 / DH10B) OX=316385;Escherichia coli (strain K12 / MC4100 / BW2952) OX=595496;Escherichia coli (strain K12) OX=83333;Escherichia coli O157:H7 OX=83334;Shigella flexneri OX=623	3;3;1;3;3	1	uniprot-e+coli+k12-filtered-reviewed_03_2018	>sp|B1XHI0|RAPZ_ECODH RNase adapter protein RapZ OS=Escherichia coli (strain K12 / DH10B) OX=316385 GN=rapZ PE=3 SV=1;>sp|C4ZSU4|RAPZ_ECOBW RNase adapter protein RapZ OS=Escherichia coli (strain K12 / MC4100 / BW2952) OX=595496 GN=rapZ PE=3 SV=1;>sp|P0A894|RAPZ_ECOLI RNase adapter protein RapZ OS=Escherichia coli (strain K12) OX=83333 GN=rapZ PE=1 SV=1;>sp|P0A896|RAPZ_ECO57 RNase adapter protein …	8	16	_N[+1]LSLESAIDKESDLLEPLR_.3|_NLSLESAIDKESDLLEPLR_.3|_HGIPIDADYVFDVR_.3|_LRPMTGLDKPVAAFLDR_.3|_LRPMTGLDKPVAAFLDR_.4|_SYLTVAIGC[+57]TGGK_.2|_ADLIVDTSEMSVHELAEMLR_.3|_SVYIAEQLADYFR_.2|_ALEDMGFYC[+57]VDNLPVVLLPDLAR_.3|_ALEDMGFYC[+57]VDN[+1]LPVVLLPDLAR_.3|_NMPESPEIFEQ[+1]AMSN[+1]LPDAFSPQLLFLDADR_.4|_NMPESPEIFEQAM[+16]S[-18]NLPDAFSPQLLFLDADR_.4|_NMPESPEIFEQAMSNLPDAFSPQLLFLDADR_.4|_NMPESPEIFEQ[+1]AMSNLP…	118.735	98.3666
RimI / VC	RimI	VC	12	B1XHI0;C4ZSU4;P0A894;P0A896;P0A897			0.0871868	0.0871868	6.22967	1.0623	0.189991	0.319367	0.218993	B1XHI0;C4ZSU4;P0A894;P0A896;P0A897	RAPZ_ECODH;RAPZ_ECOBW;RAPZ_ECOLI;RAPZ_ECO57;RAPZ_SHIFL	RNase adapter protein RapZ	rapZ	B1XHI0;C4ZSU4;P0A894;P0A896;P0A897	Escherichia coli (strain K12 / DH10B) OX=316385;Escherichia coli (strain K12 / MC4100 / BW2952) OX=595496;Escherichia coli (strain K12) OX=83333;Escherichia coli O157:H7 OX=83334;Shigella flexneri OX=623	3;3;1;3;3	1	uniprot-e+coli+k12-filtered-reviewed_03_2018	>sp|B1XHI0|RAPZ_ECODH RNase adapter protein RapZ OS=Escherichia coli (strain K12 / DH10B) OX=316385 GN=rapZ PE=3 SV=1;>sp|C4ZSU4|RAPZ_ECOBW RNase adapter protein RapZ OS=Escherichia coli (strain K12 / MC4100 / BW2952) OX=595496 GN=rapZ PE=3 SV=1;>sp|P0A894|RAPZ_ECOLI RNase adapter protein RapZ OS=Escherichia coli (strain K12) OX=83333 GN=rapZ PE=1 SV=1;>sp|P0A896|RAPZ_ECO57 RNase adapter protein …	8	16	_N[+1]LSLESAIDKESDLLEPLR_.3|_NLSLESAIDKESDLLEPLR_.3|_HGIPIDADYVFDVR_.3|_LRPMTGLDKPVAAFLDR_.3|_LRPMTGLDKPVAAFLDR_.4|_SYLTVAIGC[+57]TGGK_.2|_ADLIVDTSEMSVHELAEMLR_.3|_SVYIAEQLADYFR_.2|_ALEDMGFYC[+57]VDNLPVVLLPDLAR_.3|_ALEDMGFYC[+57]VDN[+1]LPVVLLPDLAR_.3|_NMPESPEIFEQ[+1]AMSN[+1]LPDAFSPQLLFLDADR_.4|_NMPESPEIFEQAM[+16]S[-18]NLPDAFSPQLLFLDADR_.4|_NMPESPEIFEQAMSNLPDAFSPQLLFLDADR_.4|_NMPESPEIFEQ[+1]AMSNLP…	118.735	126.132
PhnO / VC	PhnO	VC	9	B1XHI0;C4ZSU4;P0A894;P0A896;P0A897			0.318151	0.318151	24.6732	1.24673	0.13894	0.0160555	0.0230182	B1XHI0;C4ZSU4;P0A894;P0A896;P0A897	RAPZ_ECODH;RAPZ_ECOBW;RAPZ_ECOLI;RAPZ_ECO57;RAPZ_SHIFL	RNase adapter protein RapZ	rapZ	B1XHI0;C4ZSU4;P0A894;P0A896;P0A897	Escherichia coli (strain K12 / DH10B) OX=316385;Escherichia coli (strain K12 / MC4100 / BW2952) OX=595496;Escherichia coli (strain K12) OX=83333;Escherichia coli O157:H7 OX=83334;Shigella flexneri OX=623	3;3;1;3;3	1	uniprot-e+coli+k12-filtered-reviewed_03_2018	>sp|B1XHI0|RAPZ_ECODH RNase adapter protein RapZ OS=Escherichia coli (strain K12 / DH10B) OX=316385 GN=rapZ PE=3 SV=1;>sp|C4ZSU4|RAPZ_ECOBW RNase adapter protein RapZ OS=Escherichia coli (strain K12 / MC4100 / BW2952) OX=595496 GN=rapZ PE=3 SV=1;>sp|P0A894|RAPZ_ECOLI RNase adapter protein RapZ OS=Escherichia coli (strain K12) OX=83333 GN=rapZ PE=1 SV=1;>sp|P0A896|RAPZ_ECO57 RNase adapter protein …	8	16	_N[+1]LSLESAIDKESDLLEPLR_.3|_NLSLESAIDKESDLLEPLR_.3|_HGIPIDADYVFDVR_.3|_LRPMTGLDKPVAAFLDR_.3|_LRPMTGLDKPVAAFLDR_.4|_SYLTVAIGC[+57]TGGK_.2|_ADLIVDTSEMSVHELAEMLR_.3|_SVYIAEQLADYFR_.2|_ALEDMGFYC[+57]VDNLPVVLLPDLAR_.3|_ALEDMGFYC[+57]VDN[+1]LPVVLLPDLAR_.3|_NMPESPEIFEQ[+1]AMSN[+1]LPDAFSPQLLFLDADR_.4|_NMPESPEIFEQAM[+16]S[-18]NLPDAFSPQLLFLDADR_.4|_NMPESPEIFEQAMSNLPDAFSPQLLFLDADR_.4|_NMPESPEIFEQ[+1]AMSNLP…	118.735	148.031
YjaB / VC	YjaB	VC	270	P00350			-0.291472	0.291472	-18.2932	0.817068	0.471586	6.1579e-05	0.000200023	P00350	6PGD_ECOLI	6-phosphogluconate dehydrogenase, decarboxylating	gnd	P00350	Escherichia coli (strain K12) OX=83333	1	2	uniprot-e+coli+k12-filtered-reviewed_03_2018	>sp|P00350|6PGD_ECOLI 6-phosphogluconate dehydrogenase, decarboxylating OS=Escherichia coli (strain K12) OX=83333 GN=gnd PE=1 SV=2	43	198	_AAVLPANLIQAQR_.2|_AAVLPANLIQAQR_.3|_AAVLPAN[+1]LIQAQR_.3|_AAVLPANLIQ[+1]AQR_.3|_EFVESLETPRR_[-156].2|_EFVESLETPRR_.3|_LVPYYTVK_.2|_NLALNIESR_.2|_ELSAEGFN[+1]FIGTGVSGGEEGALKGPSIMPGGQK_.3|_ELSAEGFNFIGTGVSGGEEGALKGPSIMPGGQK_.3|_ELSAEGFNFIGTGVSGGEEGALKGPSIMPGGQK_.4|_ELSAEGFN[+1]FIGTGVSGGEEGALKGPSIMPGGQK_.4|_IDKEGVFHTEWLD_.3|_IDKEGVFHTEWLD_.2|_TEEVIAENPGKK_[-128].2|_TEEVIAENPGKK_.3|_TEEVIAEN[+1]PGKK_…	12186.5	9957.23
YiaC / VC	YiaC	VC	263	P00350			-0.745729	0.745729	-40.3633	0.596367	0.286735	3.07557e-49	3.66239e-47	P00350	6PGD_ECOLI	6-phosphogluconate dehydrogenase, decarboxylating	gnd	P00350	Escherichia coli (strain K12) OX=83333	1	2	uniprot-e+coli+k12-filtered-reviewed_03_2018	>sp|P00350|6PGD_ECOLI 6-phosphogluconate dehydrogenase, decarboxylating OS=Escherichia coli (strain K12) OX=83333 GN=gnd PE=1 SV=2	43	198	_AAVLPANLIQAQR_.2|_AAVLPANLIQAQR_.3|_AAVLPAN[+1]LIQAQR_.3|_AAVLPANLIQ[+1]AQR_.3|_EFVESLETPRR_[-156].2|_EFVESLETPRR_.3|_LVPYYTVK_.2|_NLALNIESR_.2|_ELSAEGFN[+1]FIGTGVSGGEEGALKGPSIMPGGQK_.3|_ELSAEGFNFIGTGVSGGEEGALKGPSIMPGGQK_.3|_ELSAEGFNFIGTGVSGGEEGALKGPSIMPGGQK_.4|_ELSAEGFN[+1]FIGTGVSGGEEGALKGPSIMPGGQK_.4|_IDKEGVFHTEWLD_.3|_IDKEGVFHTEWLD_.2|_TEEVIAENPGKK_[-128].2|_TEEVIAENPGKK_.3|_TEEVIAEN[+1]PGKK_…	12186.5	7267.64
RimI / VC	RimI	VC	272	P00350			-0.360216	0.360216	-22.0952	0.779048	0.402767	1.3212e-06	6.5828e-06	P00350	6PGD_ECOLI	6-phosphogluconate dehydrogenase, decarboxylating	gnd	P00350	Escherichia coli (strain K12) OX=83333	1	2	uniprot-e+coli+k12-filtered-reviewed_03_2018	>sp|P00350|6PGD_ECOLI 6-phosphogluconate dehydrogenase, decarboxylating OS=Escherichia coli (strain K12) OX=83333 GN=gnd PE=1 SV=2	43	198	_AAVLPANLIQAQR_.2|_AAVLPANLIQAQR_.3|_AAVLPAN[+1]LIQAQR_.3|_AAVLPANLIQ[+1]AQR_.3|_EFVESLETPRR_[-156].2|_EFVESLETPRR_.3|_LVPYYTVK_.2|_NLALNIESR_.2|_ELSAEGFN[+1]FIGTGVSGGEEGALKGPSIMPGGQK_.3|_ELSAEGFNFIGTGVSGGEEGALKGPSIMPGGQK_.3|_ELSAEGFNFIGTGVSGGEEGALKGPSIMPGGQK_.4|_ELSAEGFN[+1]FIGTGVSGGEEGALKGPSIMPGGQK_.4|_IDKEGVFHTEWLD_.3|_IDKEGVFHTEWLD_.2|_TEEVIAENPGKK_[-128].2|_TEEVIAENPGKK_.3|_TEEVIAEN[+1]PGKK_…	12186.5	9493.89
PhnO / VC	PhnO	VC	269	P00350			-0.374704	0.374704	-22.8736	0.771264	0.45836	8.90157e-10	7.85185e-09	P00350	6PGD_ECOLI	6-phosphogluconate dehydrogenase, decarboxylating	gnd	P00350	Escherichia coli (strain K12) OX=83333	1	2	uniprot-e+coli+k12-filtered-reviewed_03_2018	>sp|P00350|6PGD_ECOLI 6-phosphogluconate dehydrogenase, decarboxylating OS=Escherichia coli (strain K12) OX=83333 GN=gnd PE=1 SV=2	43	198	_AAVLPANLIQAQR_.2|_AAVLPANLIQAQR_.3|_AAVLPAN[+1]LIQAQR_.3|_AAVLPANLIQ[+1]AQR_.3|_EFVESLETPRR_[-156].2|_EFVESLETPRR_.3|_LVPYYTVK_.2|_NLALNIESR_.2|_ELSAEGFN[+1]FIGTGVSGGEEGALKGPSIMPGGQK_.3|_ELSAEGFNFIGTGVSGGEEGALKGPSIMPGGQK_.3|_ELSAEGFNFIGTGVSGGEEGALKGPSIMPGGQK_.4|_ELSAEGFN[+1]FIGTGVSGGEEGALKGPSIMPGGQK_.4|_IDKEGVFHTEWLD_.3|_IDKEGVFHTEWLD_.2|_TEEVIAENPGKK_[-128].2|_TEEVIAENPGKK_.3|_TEEVIAEN[+1]PGKK_…	12186.5	9399.03
YjaB / VC	YjaB	VC	57	P00363			-0.0380461	0.0380461	-2.60269	0.973973	0.350478	0.574375	0.321171	P00363	FRDA_ECOLI	Fumarate reductase flavoprotein subunit	frdA	P00363	Escherichia coli (strain K12) OX=83333	1	3	uniprot-e+coli+k12-filtered-reviewed_03_2018	>sp|P00363|FRDA_ECOLI Fumarate reductase flavoprotein subunit OS=Escherichia coli (strain K12) OX=83333 GN=frdA PE=1 SV=3	38	70	_LPFIC[+57]ELAK_.2|_DDVNFLK_.2|_LGSNSLAELVVFGR_.2|_LGSNSLAELVVFGR_.3|_LGSN[+1]SLAELVVFGR_.2|_GLFAVGEC[+57]SSVGLHGANR_.3|_ANAVVMATGGAGR_.2|_ANAVVMATGGAGR[+1]_.2|_LAELQER_.2|_AATAGNGNEAAIEAQAAGVEQR_.3|_AATAGN[+1]GNEAAIEAQ[+1]AAGVEQR_.3|_AATAGNGN[+1]EAAIEAQ[+1]AAGVEQR_.3|_AATAGN[+1]GNEAAIEAQAAGVEQR_.3|_AATAGNGN[+1]EAAIEAQAAGVEQR_.3|_AATAGN[+1]GNEAAIEAQAAGVEQR_.2|_AATAGNGN[+1]EAAIEAQAAGVEQR_.2|_AATAG…	243.239	236.908
YiaC / VC	YiaC	VC	56	P00363			0.208364	0.208364	15.5377	1.15538	0.364139	0.00051919	0.00130103	P00363	FRDA_ECOLI	Fumarate reductase flavoprotein subunit	frdA	P00363	Escherichia coli (strain K12) OX=83333	1	3	uniprot-e+coli+k12-filtered-reviewed_03_2018	>sp|P00363|FRDA_ECOLI Fumarate reductase flavoprotein subunit OS=Escherichia coli (strain K12) OX=83333 GN=frdA PE=1 SV=3	38	70	_LPFIC[+57]ELAK_.2|_DDVNFLK_.2|_LGSNSLAELVVFGR_.2|_LGSNSLAELVVFGR_.3|_LGSN[+1]SLAELVVFGR_.2|_GLFAVGEC[+57]SSVGLHGANR_.3|_ANAVVMATGGAGR_.2|_ANAVVMATGGAGR[+1]_.2|_LAELQER_.2|_AATAGNGNEAAIEAQAAGVEQR_.3|_AATAGN[+1]GNEAAIEAQ[+1]AAGVEQR_.3|_AATAGNGN[+1]EAAIEAQ[+1]AAGVEQR_.3|_AATAGN[+1]GNEAAIEAQAAGVEQR_.3|_AATAGNGN[+1]EAAIEAQAAGVEQR_.3|_AATAGN[+1]GNEAAIEAQAAGVEQR_.2|_AATAGNGN[+1]EAAIEAQAAGVEQR_.2|_AATAG…	243.239	281.033
RimI / VC	RimI	VC	58	P00363			-0.104418	0.104418	-6.98198	0.93018	0.380198	0.34869	0.231715	P00363	FRDA_ECOLI	Fumarate reductase flavoprotein subunit	frdA	P00363	Escherichia coli (strain K12) OX=83333	1	3	uniprot-e+coli+k12-filtered-reviewed_03_2018	>sp|P00363|FRDA_ECOLI Fumarate reductase flavoprotein subunit OS=Escherichia coli (strain K12) OX=83333 GN=frdA PE=1 SV=3	38	70	_LPFIC[+57]ELAK_.2|_DDVNFLK_.2|_LGSNSLAELVVFGR_.2|_LGSNSLAELVVFGR_.3|_LGSN[+1]SLAELVVFGR_.2|_GLFAVGEC[+57]SSVGLHGANR_.3|_ANAVVMATGGAGR_.2|_ANAVVMATGGAGR[+1]_.2|_LAELQER_.2|_AATAGNGNEAAIEAQAAGVEQR_.3|_AATAGN[+1]GNEAAIEAQ[+1]AAGVEQR_.3|_AATAGNGN[+1]EAAIEAQ[+1]AAGVEQR_.3|_AATAGN[+1]GNEAAIEAQAAGVEQR_.3|_AATAGNGN[+1]EAAIEAQAAGVEQR_.3|_AATAGN[+1]GNEAAIEAQAAGVEQR_.2|_AATAGNGN[+1]EAAIEAQAAGVEQR_.2|_AATAG…	243.239	226.256
PhnO / VC	PhnO	VC	55	P00363			0.0923837	0.0923837	6.61303	1.06613	0.490666	0.0263895	0.0340241	P00363	FRDA_ECOLI	Fumarate reductase flavoprotein subunit	frdA	P00363	Escherichia coli (strain K12) OX=83333	1	3	uniprot-e+coli+k12-filtered-reviewed_03_2018	>sp|P00363|FRDA_ECOLI Fumarate reductase flavoprotein subunit OS=Escherichia coli (strain K12) OX=83333 GN=frdA PE=1 SV=3	38	70	_LPFIC[+57]ELAK_.2|_DDVNFLK_.2|_LGSNSLAELVVFGR_.2|_LGSNSLAELVVFGR_.3|_LGSN[+1]SLAELVVFGR_.2|_GLFAVGEC[+57]SSVGLHGANR_.3|_ANAVVMATGGAGR_.2|_ANAVVMATGGAGR[+1]_.2|_LAELQER_.2|_AATAGNGNEAAIEAQAAGVEQR_.3|_AATAGN[+1]GNEAAIEAQ[+1]AAGVEQR_.3|_AATAGNGN[+1]EAAIEAQ[+1]AAGVEQR_.3|_AATAGN[+1]GNEAAIEAQAAGVEQR_.3|_AATAGNGN[+1]EAAIEAQAAGVEQR_.3|_AATAGN[+1]GNEAAIEAQAAGVEQR_.2|_AATAGNGN[+1]EAAIEAQAAGVEQR_.2|_AATAG…	243.239	259.325
YjaB / VC	YjaB	VC	45	P00370			0.0670739	0.0670739	4.75898	1.04759	0.425097	0.694179	0.362875	P00370	DHE4_ECOLI	NADP-specific glutamate dehydrogenase	gdhA	P00370	Escherichia coli (strain K12) OX=83333	1	1	uniprot-e+coli+k12-filtered-reviewed_03_2018	>sp|P00370|DHE4_ECOLI NADP-specific glutamate dehydrogenase OS=Escherichia coli (strain K12) OX=83333 GN=gdhA PE=1 SV=1	17	26	_HLGADTDVPAGDIGVGGR_.3|_FLGFEQTFK_.2|_FC[+57]QALMTELYR_.2|_FHPSVNLSILK_.3|_VSVSGSGNVAQYAIEK_.2|_RDPNQTEFAQAVR_.3|_LSNNTAC[+57]VFTGK_.2|_VITASDSSGTVVDESGFTK_.2|_VITASDSSGTVVDESGFTK_.3|_VQFSSAIGPYK_.2|_VADAMLAQGVI_.2|_DPNQTEFAQAVR_.2|_NALTTLPMGGGK_.2|_EVMTTLWPFLEQNPK_.3|_EVMTTLWPFLEQ[+1]NPK_.3|_EVMTTLWPFLEQNPK_.2|_AANAGGVATSGLEMAQNAAR_.3|_AANAGGVATSGLEMAQNAAR_.2|_AANAGGVATSGLE[-18]M[+16]AQ[+1]N[+1]…	286.038	299.65
YiaC / VC	YiaC	VC	46	P00370			0.338891	0.338891	26.4784	1.26478	0.271257	1.15354e-08	8.48974e-08	P00370	DHE4_ECOLI	NADP-specific glutamate dehydrogenase	gdhA	P00370	Escherichia coli (strain K12) OX=83333	1	1	uniprot-e+coli+k12-filtered-reviewed_03_2018	>sp|P00370|DHE4_ECOLI NADP-specific glutamate dehydrogenase OS=Escherichia coli (strain K12) OX=83333 GN=gdhA PE=1 SV=1	17	26	_HLGADTDVPAGDIGVGGR_.3|_FLGFEQTFK_.2|_FC[+57]QALMTELYR_.2|_FHPSVNLSILK_.3|_VSVSGSGNVAQYAIEK_.2|_RDPNQTEFAQAVR_.3|_LSNNTAC[+57]VFTGK_.2|_VITASDSSGTVVDESGFTK_.2|_VITASDSSGTVVDESGFTK_.3|_VQFSSAIGPYK_.2|_VADAMLAQGVI_.2|_DPNQTEFAQAVR_.2|_NALTTLPMGGGK_.2|_EVMTTLWPFLEQNPK_.3|_EVMTTLWPFLEQ[+1]NPK_.3|_EVMTTLWPFLEQNPK_.2|_AANAGGVATSGLEMAQNAAR_.3|_AANAGGVATSGLEMAQNAAR_.2|_AANAGGVATSGLE[-18]M[+16]AQ[+1]N[+1]…	286.038	361.776
RimI / VC	RimI	VC	40	P00370			-0.0810116	0.0810116	-5.46055	0.945395	0.361722	0.0206087	0.0280916	P00370	DHE4_ECOLI	NADP-specific glutamate dehydrogenase	gdhA	P00370	Escherichia coli (strain K12) OX=83333	1	1	uniprot-e+coli+k12-filtered-reviewed_03_2018	>sp|P00370|DHE4_ECOLI NADP-specific glutamate dehydrogenase OS=Escherichia coli (strain K12) OX=83333 GN=gdhA PE=1 SV=1	17	26	_HLGADTDVPAGDIGVGGR_.3|_FLGFEQTFK_.2|_FC[+57]QALMTELYR_.2|_FHPSVNLSILK_.3|_VSVSGSGNVAQYAIEK_.2|_RDPNQTEFAQAVR_.3|_LSNNTAC[+57]VFTGK_.2|_VITASDSSGTVVDESGFTK_.2|_VITASDSSGTVVDESGFTK_.3|_VQFSSAIGPYK_.2|_VADAMLAQGVI_.2|_DPNQTEFAQAVR_.2|_NALTTLPMGGGK_.2|_EVMTTLWPFLEQNPK_.3|_EVMTTLWPFLEQ[+1]NPK_.3|_EVMTTLWPFLEQNPK_.2|_AANAGGVATSGLEMAQNAAR_.3|_AANAGGVATSGLEMAQNAAR_.2|_AANAGGVATSGLE[-18]M[+16]AQ[+1]N[+1]…	286.038	270.419
PhnO / VC	PhnO	VC	44	P00370			0.0988137	0.0988137	7.08925	1.07089	0.385858	0.206335	0.160864	P00370	DHE4_ECOLI	NADP-specific glutamate dehydrogenase	gdhA	P00370	Escherichia coli (strain K12) OX=83333	1	1	uniprot-e+coli+k12-filtered-reviewed_03_2018	>sp|P00370|DHE4_ECOLI NADP-specific glutamate dehydrogenase OS=Escherichia coli (strain K12) OX=83333 GN=gdhA PE=1 SV=1	17	26	_HLGADTDVPAGDIGVGGR_.3|_FLGFEQTFK_.2|_FC[+57]QALMTELYR_.2|_FHPSVNLSILK_.3|_VSVSGSGNVAQYAIEK_.2|_RDPNQTEFAQAVR_.3|_LSNNTAC[+57]VFTGK_.2|_VITASDSSGTVVDESGFTK_.2|_VITASDSSGTVVDESGFTK_.3|_VQFSSAIGPYK_.2|_VADAMLAQGVI_.2|_DPNQTEFAQAVR_.2|_NALTTLPMGGGK_.2|_EVMTTLWPFLEQNPK_.3|_EVMTTLWPFLEQ[+1]NPK_.3|_EVMTTLWPFLEQNPK_.2|_AANAGGVATSGLEMAQNAAR_.3|_AANAGGVATSGLEMAQNAAR_.2|_AANAGGVATSGLE[-18]M[+16]AQ[+1]N[+1]…	286.038	306.316
YjaB / VC	YjaB	VC	70	P00393			-0.0569817	0.0569817	-3.87269	0.961273	0.413227	0.035155	0.0427693	P00393	DHNA_ECOLI	NADH dehydrogenase	ndh	P00393	Escherichia coli (strain K12) OX=83333	1	2	uniprot-e+coli+k12-filtered-reviewed_03_2018	>sp|P00393|DHNA_ECOLI NADH dehydrogenase OS=Escherichia coli (strain K12) OX=83333 GN=ndh PE=1 SV=2	21	36	_ENC[+57]IFLDNPHQAR_.3|_EN[+1]C[+57]IFLDNPHQAR_.3|_ENC[+57]IFLDN[+1]PHQAR_.3|_ENC[+57]IFLDNPHQAR_.2|_TITIAELR_.2|_DIGGLETNR_.2|_GLTNEALNVTLVEAGER_.3|_GLTN[+1]EALN[+1]VTLVEAGER_.3|_GLTNEALNVTLVEAGER_.2|_GELLVPER_.2|_IVIVGGGAGGLEMATQLGHK_.3|_GSMMIEGR_.2|_INQLVVEPTLQTTR_.2|_IN[+1]QLVVEPTLQTTR_.2|_INQLVVEPTLQTTR_.3|_DPDIYAIGDC[+57]ASC[+57]PRPEGGFVPPR_.3|_DPDIYAIGDC[+57]ASC[+57]PR[+1]PEGGFVPPR_.3|_DPD…	1803.54	1733.69
YiaC / VC	YiaC	VC	72	P00393			0.172659	0.172659	12.7134	1.12713	0.378432	3.41114e-11	3.74722e-10	P00393	DHNA_ECOLI	NADH dehydrogenase	ndh	P00393	Escherichia coli (strain K12) OX=83333	1	2	uniprot-e+coli+k12-filtered-reviewed_03_2018	>sp|P00393|DHNA_ECOLI NADH dehydrogenase OS=Escherichia coli (strain K12) OX=83333 GN=ndh PE=1 SV=2	21	36	_ENC[+57]IFLDNPHQAR_.3|_EN[+1]C[+57]IFLDNPHQAR_.3|_ENC[+57]IFLDN[+1]PHQAR_.3|_ENC[+57]IFLDNPHQAR_.2|_TITIAELR_.2|_DIGGLETNR_.2|_GLTNEALNVTLVEAGER_.3|_GLTN[+1]EALN[+1]VTLVEAGER_.3|_GLTNEALNVTLVEAGER_.2|_GELLVPER_.2|_IVIVGGGAGGLEMATQLGHK_.3|_GSMMIEGR_.2|_INQLVVEPTLQTTR_.2|_IN[+1]QLVVEPTLQTTR_.2|_INQLVVEPTLQTTR_.3|_DPDIYAIGDC[+57]ASC[+57]PRPEGGFVPPR_.3|_DPDIYAIGDC[+57]ASC[+57]PR[+1]PEGGFVPPR_.3|_DPD…	1803.54	2032.83
RimI / VC	RimI	VC	70	P00393			-0.134253	0.134253	-8.88586	0.911141	0.320843	0.362608	0.237867	P00393	DHNA_ECOLI	NADH dehydrogenase	ndh	P00393	Escherichia coli (strain K12) OX=83333	1	2	uniprot-e+coli+k12-filtered-reviewed_03_2018	>sp|P00393|DHNA_ECOLI NADH dehydrogenase OS=Escherichia coli (strain K12) OX=83333 GN=ndh PE=1 SV=2	21	36	_ENC[+57]IFLDNPHQAR_.3|_EN[+1]C[+57]IFLDNPHQAR_.3|_ENC[+57]IFLDN[+1]PHQAR_.3|_ENC[+57]IFLDNPHQAR_.2|_TITIAELR_.2|_DIGGLETNR_.2|_GLTNEALNVTLVEAGER_.3|_GLTN[+1]EALN[+1]VTLVEAGER_.3|_GLTNEALNVTLVEAGER_.2|_GELLVPER_.2|_IVIVGGGAGGLEMATQLGHK_.3|_GSMMIEGR_.2|_INQLVVEPTLQTTR_.2|_IN[+1]QLVVEPTLQTTR_.2|_INQLVVEPTLQTTR_.3|_DPDIYAIGDC[+57]ASC[+57]PRPEGGFVPPR_.3|_DPDIYAIGDC[+57]ASC[+57]PR[+1]PEGGFVPPR_.3|_DPD…	1803.54	1643.28
PhnO / VC	PhnO	VC	74	P00393			0.489027	0.489027	40.3498	1.4035	0.382265	8.56606e-23	3.07243e-21	P00393	DHNA_ECOLI	NADH dehydrogenase	ndh	P00393	Escherichia coli (strain K12) OX=83333	1	2	uniprot-e+coli+k12-filtered-reviewed_03_2018	>sp|P00393|DHNA_ECOLI NADH dehydrogenase OS=Escherichia coli (strain K12) OX=83333 GN=ndh PE=1 SV=2	21	36	_ENC[+57]IFLDNPHQAR_.3|_EN[+1]C[+57]IFLDNPHQAR_.3|_ENC[+57]IFLDN[+1]PHQAR_.3|_ENC[+57]IFLDNPHQAR_.2|_TITIAELR_.2|_DIGGLETNR_.2|_GLTNEALNVTLVEAGER_.3|_GLTN[+1]EALN[+1]VTLVEAGER_.3|_GLTNEALNVTLVEAGER_.2|_GELLVPER_.2|_IVIVGGGAGGLEMATQLGHK_.3|_GSMMIEGR_.2|_INQLVVEPTLQTTR_.2|_IN[+1]QLVVEPTLQTTR_.2|_INQLVVEPTLQTTR_.3|_DPDIYAIGDC[+57]ASC[+57]PRPEGGFVPPR_.3|_DPDIYAIGDC[+57]ASC[+57]PR[+1]PEGGFVPPR_.3|_DPD…	1803.54	2531.26
YjaB / VC	YjaB	VC	2	P00448;P66828			1.06121	1.06121	108.668	2.08668	0.0521384	0.0533502	0.0587256	P00448;P66828	SODM_ECOLI;SODM_ECO57	Superoxide dismutase [Mn]	sodA	P00448;P66828	Escherichia coli (strain K12) OX=83333;Escherichia coli O157:H7 OX=83334	1;3	2	uniprot-e+coli+k12-filtered-reviewed_03_2018	>sp|P00448|SODM_ECOLI Superoxide dismutase [Mn] OS=Escherichia coli (strain K12) OX=83333 GN=sodA PE=1 SV=2;>sp|P66828|SODM_ECO57 Superoxide dismutase [Mn] OS=Escherichia coli O157:H7 OX=83334 GN=sodA PE=3 SV=2	3	4	_DFGSVDNFK_.2|_SYTLPSLPYAYDALEPHFDK_.3|_EFWNVVNWDEAAAR_.2|_EFWNVVN[+1]WDEAAAR_.2	122.383	255.373
YiaC / VC	YiaC	VC	1	P00448;P66828			1.34865	1.34865	154.673	2.54673	NaN	NaN	NaN	P00448;P66828	SODM_ECOLI;SODM_ECO57	Superoxide dismutase [Mn]	sodA	P00448;P66828	Escherichia coli (strain K12) OX=83333;Escherichia coli O157:H7 OX=83334	1;3	2	uniprot-e+coli+k12-filtered-reviewed_03_2018	>sp|P00448|SODM_ECOLI Superoxide dismutase [Mn] OS=Escherichia coli (strain K12) OX=83333 GN=sodA PE=1 SV=2;>sp|P66828|SODM_ECO57 Superoxide dismutase [Mn] OS=Escherichia coli O157:H7 OX=83334 GN=sodA PE=3 SV=2	3	4	_DFGSVDNFK_.2|_SYTLPSLPYAYDALEPHFDK_.3|_EFWNVVNWDEAAAR_.2|_EFWNVVN[+1]WDEAAAR_.2	122.383	311.676
RimI / VC	RimI	VC	2	P00448;P66828			-0.403419	0.403419	-24.3935	0.756065	0.17507	0.144759	0.124353	P00448;P66828	SODM_ECOLI;SODM_ECO57	Superoxide dismutase [Mn]	sodA	P00448;P66828	Escherichia coli (strain K12) OX=83333;Escherichia coli O157:H7 OX=83334	1;3	2	uniprot-e+coli+k12-filtered-reviewed_03_2018	>sp|P00448|SODM_ECOLI Superoxide dismutase [Mn] OS=Escherichia coli (strain K12) OX=83333 GN=sodA PE=1 SV=2;>sp|P66828|SODM_ECO57 Superoxide dismutase [Mn] OS=Escherichia coli O157:H7 OX=83334 GN=sodA PE=3 SV=2	3	4	_DFGSVDNFK_.2|_SYTLPSLPYAYDALEPHFDK_.3|_EFWNVVNWDEAAAR_.2|_EFWNVVN[+1]WDEAAAR_.2	122.383	92.5292
PhnO / VC	PhnO	VC	3	P00448;P66828			0.611467	0.611467	52.7812	1.52781	0.58782	0.159114	0.133601	P00448;P66828	SODM_ECOLI;SODM_ECO57	Superoxide dismutase [Mn]	sodA	P00448;P66828	Escherichia coli (strain K12) OX=83333;Escherichia coli O157:H7 OX=83334	1;3	2	uniprot-e+coli+k12-filtered-reviewed_03_2018	>sp|P00448|SODM_ECOLI Superoxide dismutase [Mn] OS=Escherichia coli (strain K12) OX=83333 GN=sodA PE=1 SV=2;>sp|P66828|SODM_ECO57 Superoxide dismutase [Mn] OS=Escherichia coli O157:H7 OX=83334 GN=sodA PE=3 SV=2	3	4	_DFGSVDNFK_.2|_SYTLPSLPYAYDALEPHFDK_.3|_EFWNVVNWDEAAAR_.2|_EFWNVVN[+1]WDEAAAR_.2	122.383	186.978
YjaB / VC	YjaB	VC	69	P00452			-0.104497	0.104497	-6.98708	0.930129	0.244762	0.527942	0.304089	P00452	RIR1_ECOLI	Ribonucleoside-diphosphate reductase 1 subunit alpha	nrdA	P00452	Escherichia coli (strain K12) OX=83333	1	2	uniprot-e+coli+k12-filtered-reviewed_03_2018	>sp|P00452|RIR1_ECOLI Ribonucleoside-diphosphate reductase 1 subunit alpha OS=Escherichia coli (strain K12) OX=83333 GN=nrdA PE=1 SV=2	27	43	_ALDALLDYQDYPIPAAK_.3|_ALDALLDYQDYPIPAAK_.2|_ALDALLDYQ[+1]DYPIPAAK_.2|_DLLTAYK_.2|_VPMQQLLK_.2|_ISLPTPIMSGVR_.2|_AGIGINAGR_.2|_FYDAVSTFK_.2|_IYIQNVDHC[+57]NTHSPFDPAIAPVR_.4|_DAPDYQYLAAR_.2|_NSTLSALMPSETSSQISN[+1]ATNGIEPPR_.3|_NSTLSALMPSETSSQISNATNGIEPPR_.3|_NSTLSALMPSETSSQ[+1]ISNATNGIEPPR_.3|_NSTLSALMPSETSSQISNATN[+1]GIEPPR_.3|_GILPIDTYK_.2|_HMDYGVQINK_.3|_AYGQFEPPALYDHVVK_.3|_AYGQ[+1]FEPPALYDHVV…	896.562	833.919
YiaC / VC	YiaC	VC	64	P00452			-0.118309	0.118309	-7.87331	0.921267	0.202431	6.72789e-08	4.29344e-07	P00452	RIR1_ECOLI	Ribonucleoside-diphosphate reductase 1 subunit alpha	nrdA	P00452	Escherichia coli (strain K12) OX=83333	1	2	uniprot-e+coli+k12-filtered-reviewed_03_2018	>sp|P00452|RIR1_ECOLI Ribonucleoside-diphosphate reductase 1 subunit alpha OS=Escherichia coli (strain K12) OX=83333 GN=nrdA PE=1 SV=2	27	43	_ALDALLDYQDYPIPAAK_.3|_ALDALLDYQDYPIPAAK_.2|_ALDALLDYQ[+1]DYPIPAAK_.2|_DLLTAYK_.2|_VPMQQLLK_.2|_ISLPTPIMSGVR_.2|_AGIGINAGR_.2|_FYDAVSTFK_.2|_IYIQNVDHC[+57]NTHSPFDPAIAPVR_.4|_DAPDYQYLAAR_.2|_NSTLSALMPSETSSQISN[+1]ATNGIEPPR_.3|_NSTLSALMPSETSSQISNATNGIEPPR_.3|_NSTLSALMPSETSSQ[+1]ISNATNGIEPPR_.3|_NSTLSALMPSETSSQISNATN[+1]GIEPPR_.3|_GILPIDTYK_.2|_HMDYGVQINK_.3|_AYGQFEPPALYDHVVK_.3|_AYGQ[+1]FEPPALYDHVV…	896.562	825.973
RimI / VC	RimI	VC	67	P00452			-0.0818377	0.0818377	-5.51467	0.944853	0.201023	0.000263074	0.000724824	P00452	RIR1_ECOLI	Ribonucleoside-diphosphate reductase 1 subunit alpha	nrdA	P00452	Escherichia coli (strain K12) OX=83333	1	2	uniprot-e+coli+k12-filtered-reviewed_03_2018	>sp|P00452|RIR1_ECOLI Ribonucleoside-diphosphate reductase 1 subunit alpha OS=Escherichia coli (strain K12) OX=83333 GN=nrdA PE=1 SV=2	27	43	_ALDALLDYQDYPIPAAK_.3|_ALDALLDYQDYPIPAAK_.2|_ALDALLDYQ[+1]DYPIPAAK_.2|_DLLTAYK_.2|_VPMQQLLK_.2|_ISLPTPIMSGVR_.2|_AGIGINAGR_.2|_FYDAVSTFK_.2|_IYIQNVDHC[+57]NTHSPFDPAIAPVR_.4|_DAPDYQYLAAR_.2|_NSTLSALMPSETSSQISN[+1]ATNGIEPPR_.3|_NSTLSALMPSETSSQISNATNGIEPPR_.3|_NSTLSALMPSETSSQ[+1]ISNATNGIEPPR_.3|_NSTLSALMPSETSSQISNATN[+1]GIEPPR_.3|_GILPIDTYK_.2|_HMDYGVQINK_.3|_AYGQFEPPALYDHVVK_.3|_AYGQ[+1]FEPPALYDHVV…	896.562	847.12
PhnO / VC	PhnO	VC	60	P00452			-0.0707864	0.0707864	-4.78811	0.952119	0.235567	0.191992	0.152736	P00452	RIR1_ECOLI	Ribonucleoside-diphosphate reductase 1 subunit alpha	nrdA	P00452	Escherichia coli (strain K12) OX=83333	1	2	uniprot-e+coli+k12-filtered-reviewed_03_2018	>sp|P00452|RIR1_ECOLI Ribonucleoside-diphosphate reductase 1 subunit alpha OS=Escherichia coli (strain K12) OX=83333 GN=nrdA PE=1 SV=2	27	43	_ALDALLDYQDYPIPAAK_.3|_ALDALLDYQDYPIPAAK_.2|_ALDALLDYQ[+1]DYPIPAAK_.2|_DLLTAYK_.2|_VPMQQLLK_.2|_ISLPTPIMSGVR_.2|_AGIGINAGR_.2|_FYDAVSTFK_.2|_IYIQNVDHC[+57]NTHSPFDPAIAPVR_.4|_DAPDYQYLAAR_.2|_NSTLSALMPSETSSQISN[+1]ATNGIEPPR_.3|_NSTLSALMPSETSSQISNATNGIEPPR_.3|_NSTLSALMPSETSSQ[+1]ISNATNGIEPPR_.3|_NSTLSALMPSETSSQISNATN[+1]GIEPPR_.3|_GILPIDTYK_.2|_HMDYGVQINK_.3|_AYGQFEPPALYDHVVK_.3|_AYGQ[+1]FEPPALYDHVV…	896.562	853.634
YjaB / VC	YjaB	VC	42	P00490			-0.0534934	0.0534934	-3.63998	0.9636	0.359405	0.168738	0.139401	P00490	PHSM_ECOLI	Maltodextrin phosphorylase	malP	P00490	Escherichia coli (strain K12) OX=83333	1	7	uniprot-e+coli+k12-filtered-reviewed_03_2018	>sp|P00490|PHSM_ECOLI Maltodextrin phosphorylase OS=Escherichia coli (strain K12) OX=83333 GN=malP PE=1 SV=7	21	38	_FNDGDFLR_.2|_SNYPWFR_.2|_NIIFAINK_.2|_YGLNSAAEMTPR_.2|_QC[+57]NPALAALLDK_.2|_VVFLPDYC[+57]VSAAEK_.2|_VVFLPDYC[+57]VSAAEK_.3|_HMQIINEINTR_.3|_QVEAPDDWHR_.3|_[-17]QVEAPDDWHR_.2|_LIPAADISEQISTAGK_.2|_LIPAADISEQISTAGK_.3|_VADVINNDPLVGDK_.2|_VADVIN[+1]NDPLVGDK_.2|_VADVINNDPLVGDK_.3|_EWANDLDQLINLEK_.2|_EWANDLDQ[+1]LINLEK_.2|_EWAN[+1]DLDQLINLEK_.2|_EWANDLDQ[+1]LINLEK_.3|_EWANDLDQLINLEK_.3|_N[+1]GVAQPLR…	389.185	375.019
YiaC / VC	YiaC	VC	37	P00490			-0.299317	0.299317	-18.7363	0.812637	0.30875	4.84447e-08	3.18366e-07	P00490	PHSM_ECOLI	Maltodextrin phosphorylase	malP	P00490	Escherichia coli (strain K12) OX=83333	1	7	uniprot-e+coli+k12-filtered-reviewed_03_2018	>sp|P00490|PHSM_ECOLI Maltodextrin phosphorylase OS=Escherichia coli (strain K12) OX=83333 GN=malP PE=1 SV=7	21	38	_FNDGDFLR_.2|_SNYPWFR_.2|_NIIFAINK_.2|_YGLNSAAEMTPR_.2|_QC[+57]NPALAALLDK_.2|_VVFLPDYC[+57]VSAAEK_.2|_VVFLPDYC[+57]VSAAEK_.3|_HMQIINEINTR_.3|_QVEAPDDWHR_.3|_[-17]QVEAPDDWHR_.2|_LIPAADISEQISTAGK_.2|_LIPAADISEQISTAGK_.3|_VADVINNDPLVGDK_.2|_VADVIN[+1]NDPLVGDK_.2|_VADVINNDPLVGDK_.3|_EWANDLDQLINLEK_.2|_EWANDLDQ[+1]LINLEK_.2|_EWAN[+1]DLDQLINLEK_.2|_EWANDLDQ[+1]LINLEK_.3|_EWANDLDQLINLEK_.3|_N[+1]GVAQPLR…	389.185	316.266
RimI / VC	RimI	VC	39	P00490			-0.163262	0.163262	-10.6996	0.893004	0.26665	0.0148237	0.0216324	P00490	PHSM_ECOLI	Maltodextrin phosphorylase	malP	P00490	Escherichia coli (strain K12) OX=83333	1	7	uniprot-e+coli+k12-filtered-reviewed_03_2018	>sp|P00490|PHSM_ECOLI Maltodextrin phosphorylase OS=Escherichia coli (strain K12) OX=83333 GN=malP PE=1 SV=7	21	38	_FNDGDFLR_.2|_SNYPWFR_.2|_NIIFAINK_.2|_YGLNSAAEMTPR_.2|_QC[+57]NPALAALLDK_.2|_VVFLPDYC[+57]VSAAEK_.2|_VVFLPDYC[+57]VSAAEK_.3|_HMQIINEINTR_.3|_QVEAPDDWHR_.3|_[-17]QVEAPDDWHR_.2|_LIPAADISEQISTAGK_.2|_LIPAADISEQISTAGK_.3|_VADVINNDPLVGDK_.2|_VADVIN[+1]NDPLVGDK_.2|_VADVINNDPLVGDK_.3|_EWANDLDQLINLEK_.2|_EWANDLDQ[+1]LINLEK_.2|_EWAN[+1]DLDQLINLEK_.2|_EWANDLDQ[+1]LINLEK_.3|_EWANDLDQLINLEK_.3|_N[+1]GVAQPLR…	389.185	347.544
PhnO / VC	PhnO	VC	41	P00490			0.0740111	0.0740111	5.26392	1.05264	0.340511	0.0375967	0.0449499	P00490	PHSM_ECOLI	Maltodextrin phosphorylase	malP	P00490	Escherichia coli (strain K12) OX=83333	1	7	uniprot-e+coli+k12-filtered-reviewed_03_2018	>sp|P00490|PHSM_ECOLI Maltodextrin phosphorylase OS=Escherichia coli (strain K12) OX=83333 GN=malP PE=1 SV=7	21	38	_FNDGDFLR_.2|_SNYPWFR_.2|_NIIFAINK_.2|_YGLNSAAEMTPR_.2|_QC[+57]NPALAALLDK_.2|_VVFLPDYC[+57]VSAAEK_.2|_VVFLPDYC[+57]VSAAEK_.3|_HMQIINEINTR_.3|_QVEAPDDWHR_.3|_[-17]QVEAPDDWHR_.2|_LIPAADISEQISTAGK_.2|_LIPAADISEQISTAGK_.3|_VADVINNDPLVGDK_.2|_VADVIN[+1]NDPLVGDK_.2|_VADVINNDPLVGDK_.3|_EWANDLDQLINLEK_.2|_EWANDLDQ[+1]LINLEK_.2|_EWAN[+1]DLDQLINLEK_.2|_EWANDLDQ[+1]LINLEK_.3|_EWANDLDQLINLEK_.3|_N[+1]GVAQPLR…	389.185	409.671
YjaB / VC	YjaB	VC	116	P00509			-0.0227966	0.0227966	-1.56772	0.984323	0.279675	0.0196959	0.0271457	P00509	AAT_ECOLI	Aspartate aminotransferase	aspC	P00509	Escherichia coli (strain K12) OX=83333	1	1	uniprot-e+coli+k12-filtered-reviewed_03_2018	>sp|P00509|AAT_ECOLI Aspartate aminotransferase OS=Escherichia coli (strain K12) OX=83333 GN=aspC PE=1 SV=1	33	88	_QLFVNTLQEK_.2|_Q[+1]LFVNTLQEK_.2|_QLFVN[+1]TLQEK_.2|_AN[+1]YSNPPAHGASVVATILSNDALR_.3|_ANYSN[+1]PPAHGASVVATILSNDALR_.3|_ANYSNPPAHGASVVATILSNDALR_.4|_ANYSNPPAHGASVVATILSNDALR_.3|_C[+57]TQELLFGK_.2|_C[+57]TQ[+1]ELLFGK_.2|_C[+57]T[-18]Q[+1]ELLFGK_.2|_C[+57]TQ[+1]E[-18]LLFGK_.2|_SVFNSAGLEVR_.2|_VAADFLAK_.2|_TAQTPGGTGALR_.2|_VGAC[+57]TLVAADSETVDR_.2|_VGAC[+57]TLVAADSETVDR_.3|_GLEEDAEGLR_.2|_ELIVASSYSK…	1298.91	1278.54
YiaC / VC	YiaC	VC	111	P00509			-0.174938	0.174938	-11.4194	0.885806	0.226243	5.3553e-16	1.07721e-14	P00509	AAT_ECOLI	Aspartate aminotransferase	aspC	P00509	Escherichia coli (strain K12) OX=83333	1	1	uniprot-e+coli+k12-filtered-reviewed_03_2018	>sp|P00509|AAT_ECOLI Aspartate aminotransferase OS=Escherichia coli (strain K12) OX=83333 GN=aspC PE=1 SV=1	33	88	_QLFVNTLQEK_.2|_Q[+1]LFVNTLQEK_.2|_QLFVN[+1]TLQEK_.2|_AN[+1]YSNPPAHGASVVATILSNDALR_.3|_ANYSN[+1]PPAHGASVVATILSNDALR_.3|_ANYSNPPAHGASVVATILSNDALR_.4|_ANYSNPPAHGASVVATILSNDALR_.3|_C[+57]TQELLFGK_.2|_C[+57]TQ[+1]ELLFGK_.2|_C[+57]T[-18]Q[+1]ELLFGK_.2|_C[+57]TQ[+1]E[-18]LLFGK_.2|_SVFNSAGLEVR_.2|_VAADFLAK_.2|_TAQTPGGTGALR_.2|_VGAC[+57]TLVAADSETVDR_.2|_VGAC[+57]TLVAADSETVDR_.3|_GLEEDAEGLR_.2|_ELIVASSYSK…	1298.91	1150.58
RimI / VC	RimI	VC	117	P00509			-0.0794803	0.0794803	-5.36015	0.946398	0.296792	0.000661069	0.0016	P00509	AAT_ECOLI	Aspartate aminotransferase	aspC	P00509	Escherichia coli (strain K12) OX=83333	1	1	uniprot-e+coli+k12-filtered-reviewed_03_2018	>sp|P00509|AAT_ECOLI Aspartate aminotransferase OS=Escherichia coli (strain K12) OX=83333 GN=aspC PE=1 SV=1	33	88	_QLFVNTLQEK_.2|_Q[+1]LFVNTLQEK_.2|_QLFVN[+1]TLQEK_.2|_AN[+1]YSNPPAHGASVVATILSNDALR_.3|_ANYSN[+1]PPAHGASVVATILSNDALR_.3|_ANYSNPPAHGASVVATILSNDALR_.4|_ANYSNPPAHGASVVATILSNDALR_.3|_C[+57]TQELLFGK_.2|_C[+57]TQ[+1]ELLFGK_.2|_C[+57]T[-18]Q[+1]ELLFGK_.2|_C[+57]TQ[+1]E[-18]LLFGK_.2|_SVFNSAGLEVR_.2|_VAADFLAK_.2|_TAQTPGGTGALR_.2|_VGAC[+57]TLVAADSETVDR_.2|_VGAC[+57]TLVAADSETVDR_.3|_GLEEDAEGLR_.2|_ELIVASSYSK…	1298.91	1229.28
PhnO / VC	PhnO	VC	115	P00509			-0.0981989	0.0981989	-6.58014	0.934199	0.279002	7.05843e-07	3.73564e-06	P00509	AAT_ECOLI	Aspartate aminotransferase	aspC	P00509	Escherichia coli (strain K12) OX=83333	1	1	uniprot-e+coli+k12-filtered-reviewed_03_2018	>sp|P00509|AAT_ECOLI Aspartate aminotransferase OS=Escherichia coli (strain K12) OX=83333 GN=aspC PE=1 SV=1	33	88	_QLFVNTLQEK_.2|_Q[+1]LFVNTLQEK_.2|_QLFVN[+1]TLQEK_.2|_AN[+1]YSNPPAHGASVVATILSNDALR_.3|_ANYSN[+1]PPAHGASVVATILSNDALR_.3|_ANYSNPPAHGASVVATILSNDALR_.4|_ANYSNPPAHGASVVATILSNDALR_.3|_C[+57]TQELLFGK_.2|_C[+57]TQ[+1]ELLFGK_.2|_C[+57]T[-18]Q[+1]ELLFGK_.2|_C[+57]TQ[+1]E[-18]LLFGK_.2|_SVFNSAGLEVR_.2|_VAADFLAK_.2|_TAQTPGGTGALR_.2|_VGAC[+57]TLVAADSETVDR_.2|_VGAC[+57]TLVAADSETVDR_.3|_GLEEDAEGLR_.2|_ELIVASSYSK…	1298.91	1213.44
YjaB / VC	YjaB	VC	6	P00547;Q8XA82			-0.158105	0.158105	-10.3799	0.896201	0.281908	0.394013	0.25182	P00547;Q8XA82	KHSE_ECOLI;KHSE_ECO57	Homoserine kinase	thrB	P00547;Q8XA82	Escherichia coli (strain K12) OX=83333;Escherichia coli O157:H7 OX=83334	1;3	2;1	uniprot-e+coli+k12-filtered-reviewed_03_2018	>sp|P00547|KHSE_ECOLI Homoserine kinase OS=Escherichia coli (strain K12) OX=83333 GN=thrB PE=1 SV=2;>sp|Q8XA82|KHSE_ECO57 Homoserine kinase OS=Escherichia coli O157:H7 OX=83334 GN=thrB PE=3 SV=1	2	2	_AILPAQYR_.2|_DVIAEPYR_.2	281.875	252.617
YiaC / VC	YiaC	VC	6	P00547;Q8XA82			-0.381134	0.381134	-23.2166	0.767834	0.209729	0.0109978	0.0169376	P00547;Q8XA82	KHSE_ECOLI;KHSE_ECO57	Homoserine kinase	thrB	P00547;Q8XA82	Escherichia coli (strain K12) OX=83333;Escherichia coli O157:H7 OX=83334	1;3	2;1	uniprot-e+coli+k12-filtered-reviewed_03_2018	>sp|P00547|KHSE_ECOLI Homoserine kinase OS=Escherichia coli (strain K12) OX=83333 GN=thrB PE=1 SV=2;>sp|Q8XA82|KHSE_ECO57 Homoserine kinase OS=Escherichia coli O157:H7 OX=83334 GN=thrB PE=3 SV=1	2	2	_AILPAQYR_.2|_DVIAEPYR_.2	281.875	216.433
RimI / VC	RimI	VC	6	P00547;Q8XA82			-0.288349	0.288349	-18.1162	0.818838	0.246356	0.0518258	0.057504	P00547;Q8XA82	KHSE_ECOLI;KHSE_ECO57	Homoserine kinase	thrB	P00547;Q8XA82	Escherichia coli (strain K12) OX=83333;Escherichia coli O157:H7 OX=83334	1;3	2;1	uniprot-e+coli+k12-filtered-reviewed_03_2018	>sp|P00547|KHSE_ECOLI Homoserine kinase OS=Escherichia coli (strain K12) OX=83333 GN=thrB PE=1 SV=2;>sp|Q8XA82|KHSE_ECO57 Homoserine kinase OS=Escherichia coli O157:H7 OX=83334 GN=thrB PE=3 SV=1	2	2	_AILPAQYR_.2|_DVIAEPYR_.2	281.875	230.81
PhnO / VC	PhnO	VC	6	P00547;Q8XA82			-0.0388898	0.0388898	-2.65963	0.973404	0.221767	0.900745	0.426667	P00547;Q8XA82	KHSE_ECOLI;KHSE_ECO57	Homoserine kinase	thrB	P00547;Q8XA82	Escherichia coli (strain K12) OX=83333;Escherichia coli O157:H7 OX=83334	1;3	2;1	uniprot-e+coli+k12-filtered-reviewed_03_2018	>sp|P00547|KHSE_ECOLI Homoserine kinase OS=Escherichia coli (strain K12) OX=83333 GN=thrB PE=1 SV=2;>sp|Q8XA82|KHSE_ECO57 Homoserine kinase OS=Escherichia coli O157:H7 OX=83334 GN=thrB PE=3 SV=1	2	2	_AILPAQYR_.2|_DVIAEPYR_.2	281.875	274.378
YjaB / VC	YjaB	VC	3	P00550			0.215158	0.215158	16.0831	1.16083	0.481395	0.759809	0.383804	P00550	PTM3C_ECOLI	PTS system mannitol-specific EIICBA component	mtlA	P00550	Escherichia coli (strain K12) OX=83333	1	1	uniprot-e+coli+k12-filtered-reviewed_03_2018	>sp|P00550|PTM3C_ECOLI PTS system mannitol-specific EIICBA component OS=Escherichia coli (strain K12) OX=83333 GN=mtlA PE=1 SV=1	7	8	_FGEEEDDIAR_.2|_GASPLSAGDVTNDLSHVR_.3|_GGYVEPEYVQAMLDR_.2|_TGVVFC[+57]QYPEGVR_.2|_VKEEDDIEAATR_.3|_VKEEDDIEAATR_.2|_DSFDDSSANLFK_.2|_LTPTYLGESIAVPHGTVEAK_.3	40.7909	47.3514
YiaC / VC	YiaC	VC	3	P00550			-0.0631949	0.0631949	-4.28578	0.957142	0.257062	0.224663	0.170879	P00550	PTM3C_ECOLI	PTS system mannitol-specific EIICBA component	mtlA	P00550	Escherichia coli (strain K12) OX=83333	1	1	uniprot-e+coli+k12-filtered-reviewed_03_2018	>sp|P00550|PTM3C_ECOLI PTS system mannitol-specific EIICBA component OS=Escherichia coli (strain K12) OX=83333 GN=mtlA PE=1 SV=1	7	8	_FGEEEDDIAR_.2|_GASPLSAGDVTNDLSHVR_.3|_GGYVEPEYVQAMLDR_.2|_TGVVFC[+57]QYPEGVR_.2|_VKEEDDIEAATR_.3|_VKEEDDIEAATR_.2|_DSFDDSSANLFK_.2|_LTPTYLGESIAVPHGTVEAK_.3	40.7909	39.0427
RimI / VC	RimI	VC	3	P00550			-0.011014	0.011014	-0.760528	0.992395	0.242198	0.848536	0.411483	P00550	PTM3C_ECOLI	PTS system mannitol-specific EIICBA component	mtlA	P00550	Escherichia coli (strain K12) OX=83333	1	1	uniprot-e+coli+k12-filtered-reviewed_03_2018	>sp|P00550|PTM3C_ECOLI PTS system mannitol-specific EIICBA component OS=Escherichia coli (strain K12) OX=83333 GN=mtlA PE=1 SV=1	7	8	_FGEEEDDIAR_.2|_GASPLSAGDVTNDLSHVR_.3|_GGYVEPEYVQAMLDR_.2|_TGVVFC[+57]QYPEGVR_.2|_VKEEDDIEAATR_.3|_VKEEDDIEAATR_.2|_DSFDDSSANLFK_.2|_LTPTYLGESIAVPHGTVEAK_.3	40.7909	40.4807
PhnO / VC	PhnO	VC	3	P00550			0.779678	0.779678	71.6748	1.71675	0.184716	0.169469	0.139831	P00550	PTM3C_ECOLI	PTS system mannitol-specific EIICBA component	mtlA	P00550	Escherichia coli (strain K12) OX=83333	1	1	uniprot-e+coli+k12-filtered-reviewed_03_2018	>sp|P00550|PTM3C_ECOLI PTS system mannitol-specific EIICBA component OS=Escherichia coli (strain K12) OX=83333 GN=mtlA PE=1 SV=1	7	8	_FGEEEDDIAR_.2|_GASPLSAGDVTNDLSHVR_.3|_GGYVEPEYVQAMLDR_.2|_TGVVFC[+57]QYPEGVR_.2|_VKEEDDIEAATR_.3|_VKEEDDIEAATR_.2|_DSFDDSSANLFK_.2|_LTPTYLGESIAVPHGTVEAK_.3	40.7909	70.0277
YjaB / VC	YjaB	VC	63	P00561			0.0461702	0.0461702	3.25204	1.03252	0.266766	0.0532674	0.0586919	P00561	AK1H_ECOLI	Bifunctional aspartokinase/homoserine dehydrogenase 1	thrA	P00561	Escherichia coli (strain K12) OX=83333	1	2	uniprot-e+coli+k12-filtered-reviewed_03_2018	>sp|P00561|AK1H_ECOLI Bifunctional aspartokinase/homoserine dehydrogenase 1 OS=Escherichia coli (strain K12) OX=83333 GN=thrA PE=1 SV=2	28	47	_QGQVATVLSAPAK_.2|_Q[+1]GQVATVLSAPAK_.2|_QGQ[+1]VATVLSAPAK_.2|_VADILESNAR_.2|_YVGNIDEDGVC[+57]R_.2|_YVGN[+1]IDEDGVC[+57]R_.2|_FGGTSVANAER_.2|_DDLSGMDVAR_.2|_GHNVTVIDPVEK_.3|_GELVVLGR_.2|_TFVDQEFAQIK_.2|_EMGYTEPDPR_.2|_ITNHLVAMIEK_.3|_NTGNPQAPGTLIGASRDEDELPVK_.3|_IAEVDGNDPLFK_.2|_GYGAGNDVTAAGVFADLLR_.2|_GYGAGN[+1]DVTAAGVFADLLR_.2|_GYGAGNDVTAAGVFADLLR_.3|_ANTSSMDYYHQLR_.3|_TISGQDALPNISDAER_.2|_TISG…	325.799	336.394
YiaC / VC	YiaC	VC	62	P00561			-0.0707383	0.0707383	-4.78494	0.952151	0.315766	0.0801796	0.0804775	P00561	AK1H_ECOLI	Bifunctional aspartokinase/homoserine dehydrogenase 1	thrA	P00561	Escherichia coli (strain K12) OX=83333	1	2	uniprot-e+coli+k12-filtered-reviewed_03_2018	>sp|P00561|AK1H_ECOLI Bifunctional aspartokinase/homoserine dehydrogenase 1 OS=Escherichia coli (strain K12) OX=83333 GN=thrA PE=1 SV=2	28	47	_QGQVATVLSAPAK_.2|_Q[+1]GQVATVLSAPAK_.2|_QGQ[+1]VATVLSAPAK_.2|_VADILESNAR_.2|_YVGNIDEDGVC[+57]R_.2|_YVGN[+1]IDEDGVC[+57]R_.2|_FGGTSVANAER_.2|_DDLSGMDVAR_.2|_GHNVTVIDPVEK_.3|_GELVVLGR_.2|_TFVDQEFAQIK_.2|_EMGYTEPDPR_.2|_ITNHLVAMIEK_.3|_NTGNPQAPGTLIGASRDEDELPVK_.3|_IAEVDGNDPLFK_.2|_GYGAGNDVTAAGVFADLLR_.2|_GYGAGN[+1]DVTAAGVFADLLR_.2|_GYGAGNDVTAAGVFADLLR_.3|_ANTSSMDYYHQLR_.3|_TISGQDALPNISDAER_.2|_TISG…	325.799	310.209
RimI / VC	RimI	VC	64	P00561			0.0821929	0.0821929	5.86259	1.05863	0.274536	0.138674	0.120658	P00561	AK1H_ECOLI	Bifunctional aspartokinase/homoserine dehydrogenase 1	thrA	P00561	Escherichia coli (strain K12) OX=83333	1	2	uniprot-e+coli+k12-filtered-reviewed_03_2018	>sp|P00561|AK1H_ECOLI Bifunctional aspartokinase/homoserine dehydrogenase 1 OS=Escherichia coli (strain K12) OX=83333 GN=thrA PE=1 SV=2	28	47	_QGQVATVLSAPAK_.2|_Q[+1]GQVATVLSAPAK_.2|_QGQ[+1]VATVLSAPAK_.2|_VADILESNAR_.2|_YVGNIDEDGVC[+57]R_.2|_YVGN[+1]IDEDGVC[+57]R_.2|_FGGTSVANAER_.2|_DDLSGMDVAR_.2|_GHNVTVIDPVEK_.3|_GELVVLGR_.2|_TFVDQEFAQIK_.2|_EMGYTEPDPR_.2|_ITNHLVAMIEK_.3|_NTGNPQAPGTLIGASRDEDELPVK_.3|_IAEVDGNDPLFK_.2|_GYGAGNDVTAAGVFADLLR_.2|_GYGAGN[+1]DVTAAGVFADLLR_.2|_GYGAGNDVTAAGVFADLLR_.3|_ANTSSMDYYHQLR_.3|_TISGQDALPNISDAER_.2|_TISG…	325.799	344.899
PhnO / VC	PhnO	VC	64	P00561			0.230261	0.230261	17.3047	1.17305	0.370654	0.000208454	0.000590173	P00561	AK1H_ECOLI	Bifunctional aspartokinase/homoserine dehydrogenase 1	thrA	P00561	Escherichia coli (strain K12) OX=83333	1	2	uniprot-e+coli+k12-filtered-reviewed_03_2018	>sp|P00561|AK1H_ECOLI Bifunctional aspartokinase/homoserine dehydrogenase 1 OS=Escherichia coli (strain K12) OX=83333 GN=thrA PE=1 SV=2	28	47	_QGQVATVLSAPAK_.2|_Q[+1]GQVATVLSAPAK_.2|_QGQ[+1]VATVLSAPAK_.2|_VADILESNAR_.2|_YVGNIDEDGVC[+57]R_.2|_YVGN[+1]IDEDGVC[+57]R_.2|_FGGTSVANAER_.2|_DDLSGMDVAR_.2|_GHNVTVIDPVEK_.3|_GELVVLGR_.2|_TFVDQEFAQIK_.2|_EMGYTEPDPR_.2|_ITNHLVAMIEK_.3|_NTGNPQAPGTLIGASRDEDELPVK_.3|_IAEVDGNDPLFK_.2|_GYGAGNDVTAAGVFADLLR_.2|_GYGAGN[+1]DVTAAGVFADLLR_.2|_GYGAGNDVTAAGVFADLLR_.3|_ANTSSMDYYHQLR_.3|_TISGQDALPNISDAER_.2|_TISG…	325.799	382.177
YjaB / VC	YjaB	VC	24	P00562			-0.267522	0.267522	-16.9255	0.830745	0.253581	0.00394594	0.00738113	P00562	AK2H_ECOLI	Bifunctional aspartokinase/homoserine dehydrogenase 2	metL	P00562	Escherichia coli (strain K12) OX=83333	1	3	uniprot-e+coli+k12-filtered-reviewed_03_2018	>sp|P00562|AK2H_ECOLI Bifunctional aspartokinase/homoserine dehydrogenase 2 OS=Escherichia coli (strain K12) OX=83333 GN=metL PE=1 SV=3	10	10	_DAC[+57]LLPLLR_.2|_EAGYNIEPDQVR_.2|_LDEASELAR_.2|_NNAGETVLLGR_.2|_DVTAGAIQSDINR_.2|_SLLSYDGLDASR_.2|_DNPLVIR_.2|_ILDEAGLPGELR_.2|_FGGSSLADVK_.2|_EQSTLSAR_.2	266.773	221.62
YiaC / VC	YiaC	VC	21	P00562			-0.216295	0.216295	-13.9227	0.860773	0.198407	8.02831e-05	0.000254936	P00562	AK2H_ECOLI	Bifunctional aspartokinase/homoserine dehydrogenase 2	metL	P00562	Escherichia coli (strain K12) OX=83333	1	3	uniprot-e+coli+k12-filtered-reviewed_03_2018	>sp|P00562|AK2H_ECOLI Bifunctional aspartokinase/homoserine dehydrogenase 2 OS=Escherichia coli (strain K12) OX=83333 GN=metL PE=1 SV=3	10	10	_DAC[+57]LLPLLR_.2|_EAGYNIEPDQVR_.2|_LDEASELAR_.2|_NNAGETVLLGR_.2|_DVTAGAIQSDINR_.2|_SLLSYDGLDASR_.2|_DNPLVIR_.2|_ILDEAGLPGELR_.2|_FGGSSLADVK_.2|_EQSTLSAR_.2	266.773	229.631
RimI / VC	RimI	VC	23	P00562			-0.246209	0.246209	-15.6891	0.843109	0.231144	0.0073855	0.0122284	P00562	AK2H_ECOLI	Bifunctional aspartokinase/homoserine dehydrogenase 2	metL	P00562	Escherichia coli (strain K12) OX=83333	1	3	uniprot-e+coli+k12-filtered-reviewed_03_2018	>sp|P00562|AK2H_ECOLI Bifunctional aspartokinase/homoserine dehydrogenase 2 OS=Escherichia coli (strain K12) OX=83333 GN=metL PE=1 SV=3	10	10	_DAC[+57]LLPLLR_.2|_EAGYNIEPDQVR_.2|_LDEASELAR_.2|_NNAGETVLLGR_.2|_DVTAGAIQSDINR_.2|_SLLSYDGLDASR_.2|_DNPLVIR_.2|_ILDEAGLPGELR_.2|_FGGSSLADVK_.2|_EQSTLSAR_.2	266.773	224.918
PhnO / VC	PhnO	VC	23	P00562			-0.281259	0.281259	-17.7127	0.822873	0.265123	0.0451035	0.0517529	P00562	AK2H_ECOLI	Bifunctional aspartokinase/homoserine dehydrogenase 2	metL	P00562	Escherichia coli (strain K12) OX=83333	1	3	uniprot-e+coli+k12-filtered-reviewed_03_2018	>sp|P00562|AK2H_ECOLI Bifunctional aspartokinase/homoserine dehydrogenase 2 OS=Escherichia coli (strain K12) OX=83333 GN=metL PE=1 SV=3	10	10	_DAC[+57]LLPLLR_.2|_EAGYNIEPDQVR_.2|_LDEASELAR_.2|_NNAGETVLLGR_.2|_DVTAGAIQSDINR_.2|_SLLSYDGLDASR_.2|_DNPLVIR_.2|_ILDEAGLPGELR_.2|_FGGSSLADVK_.2|_EQSTLSAR_.2	266.773	219.52
YjaB / VC	YjaB	VC	67	P00579			-0.069247	0.069247	-4.68646	0.953135	0.438668	0.382311	0.246939	P00579	RPOD_ECOLI	RNA polymerase sigma factor RpoD	rpoD	P00579	Escherichia coli (strain K12) OX=83333	1	2	uniprot-e+coli+k12-filtered-reviewed_03_2018	>sp|P00579|RPOD_ECOLI RNA polymerase sigma factor RpoD OS=Escherichia coli (strain K12) OX=83333 GN=rpoD PE=1 SV=2	27	41	_AATHDVLAGLTAR_.3|_AATHDVLAGLTAR_.2|_IPVHMIETINK_.3|_IPVHMIETINK_.2|_EMGTVELLTR_.2|_EGEIDIAK_.2|_QFDYLVNSMR_.2|_EMVEANLR_.2|_EPTPEELAER_.2|_QMLQEMGREPTPEELAER_.3|_[-17]QM[+16]LQEMGREPTPEELAER_.3|_MLMPEDK_.2|_FGIDMNTDYTLEEVGK_.2|_FGIDMN[+1]TDYTLEEVGK_.2|_MEQNPQSQLK_.2|_MEQNPQSQLK_.3|_SHATAQ[+1]EEILK_.3|_SHATAQEEILK_.3|_SHATAQEEILK_.2|_QMLQEMGR_.2|_LHDVSEEVHR_.3|_LQQIEEETGLTIEQVK_.2|_LQQIEEETGLTIEQ…	929.999	886.415
YiaC / VC	YiaC	VC	67	P00579			-0.0471994	0.0471994	-3.21868	0.967813	0.460932	0.337145	0.226462	P00579	RPOD_ECOLI	RNA polymerase sigma factor RpoD	rpoD	P00579	Escherichia coli (strain K12) OX=83333	1	2	uniprot-e+coli+k12-filtered-reviewed_03_2018	>sp|P00579|RPOD_ECOLI RNA polymerase sigma factor RpoD OS=Escherichia coli (strain K12) OX=83333 GN=rpoD PE=1 SV=2	27	41	_AATHDVLAGLTAR_.3|_AATHDVLAGLTAR_.2|_IPVHMIETINK_.3|_IPVHMIETINK_.2|_EMGTVELLTR_.2|_EGEIDIAK_.2|_QFDYLVNSMR_.2|_EMVEANLR_.2|_EPTPEELAER_.2|_QMLQEMGREPTPEELAER_.3|_[-17]QM[+16]LQEMGREPTPEELAER_.3|_MLMPEDK_.2|_FGIDMNTDYTLEEVGK_.2|_FGIDMN[+1]TDYTLEEVGK_.2|_MEQNPQSQLK_.2|_MEQNPQSQLK_.3|_SHATAQ[+1]EEILK_.3|_SHATAQEEILK_.3|_SHATAQEEILK_.2|_QMLQEMGR_.2|_LHDVSEEVHR_.3|_LQQIEEETGLTIEQVK_.2|_LQQIEEETGLTIEQ…	929.999	900.065
RimI / VC	RimI	VC	65	P00579			0.0126075	0.0126075	0.877713	1.00878	0.365553	0.196901	0.155442	P00579	RPOD_ECOLI	RNA polymerase sigma factor RpoD	rpoD	P00579	Escherichia coli (strain K12) OX=83333	1	2	uniprot-e+coli+k12-filtered-reviewed_03_2018	>sp|P00579|RPOD_ECOLI RNA polymerase sigma factor RpoD OS=Escherichia coli (strain K12) OX=83333 GN=rpoD PE=1 SV=2	27	41	_AATHDVLAGLTAR_.3|_AATHDVLAGLTAR_.2|_IPVHMIETINK_.3|_IPVHMIETINK_.2|_EMGTVELLTR_.2|_EGEIDIAK_.2|_QFDYLVNSMR_.2|_EMVEANLR_.2|_EPTPEELAER_.2|_QMLQEMGREPTPEELAER_.3|_[-17]QM[+16]LQEMGREPTPEELAER_.3|_MLMPEDK_.2|_FGIDMNTDYTLEEVGK_.2|_FGIDMN[+1]TDYTLEEVGK_.2|_MEQNPQSQLK_.2|_MEQNPQSQLK_.3|_SHATAQ[+1]EEILK_.3|_SHATAQEEILK_.3|_SHATAQEEILK_.2|_QMLQEMGR_.2|_LHDVSEEVHR_.3|_LQQIEEETGLTIEQVK_.2|_LQQIEEETGLTIEQ…	929.999	938.161
PhnO / VC	PhnO	VC	66	P00579			-0.211108	0.211108	-13.6126	0.863874	0.480969	0.000240555	0.000668971	P00579	RPOD_ECOLI	RNA polymerase sigma factor RpoD	rpoD	P00579	Escherichia coli (strain K12) OX=83333	1	2	uniprot-e+coli+k12-filtered-reviewed_03_2018	>sp|P00579|RPOD_ECOLI RNA polymerase sigma factor RpoD OS=Escherichia coli (strain K12) OX=83333 GN=rpoD PE=1 SV=2	27	41	_AATHDVLAGLTAR_.3|_AATHDVLAGLTAR_.2|_IPVHMIETINK_.3|_IPVHMIETINK_.2|_EMGTVELLTR_.2|_EGEIDIAK_.2|_QFDYLVNSMR_.2|_EMVEANLR_.2|_EPTPEELAER_.2|_QMLQEMGREPTPEELAER_.3|_[-17]QM[+16]LQEMGREPTPEELAER_.3|_MLMPEDK_.2|_FGIDMNTDYTLEEVGK_.2|_FGIDMN[+1]TDYTLEEVGK_.2|_MEQNPQSQLK_.2|_MEQNPQSQLK_.3|_SHATAQ[+1]EEILK_.3|_SHATAQEEILK_.3|_SHATAQEEILK_.2|_QMLQEMGR_.2|_LHDVSEEVHR_.3|_LQQIEEETGLTIEQVK_.2|_LQQIEEETGLTIEQ…	929.999	803.401
YjaB / VC	YjaB	VC	89	P00582			-0.0871889	0.0871889	-5.86448	0.941355	0.335107	3.54825e-06	1.58013e-05	P00582	DPO1_ECOLI	DNA polymerase I	polA	P00582	Escherichia coli (strain K12) OX=83333	1	1	uniprot-e+coli+k12-filtered-reviewed_03_2018	>sp|P00582|DPO1_ECOLI DNA polymerase I OS=Escherichia coli (strain K12) OX=83333 GN=polA PE=1 SV=1	34	66	_LSSTDPNLQNIPVR_.2|_LSSTDPN[+1]LQNIPVR_.2|_LSSTDPNLQNIPVR_.3|_EQ[+1]GYVETLDGR_.2|_EQGYVETLDGR_.2|_NQLTFNQIALEEAGR_.3|_NQLTFN[+1]QIALEEAGR_.2|_NQLTFNQIALEEAGR_.2|_YPGVLEYMER_.2|_AQIEPLHAMVK_.3|_GLLTAFAEGK_.2|_TPGGAPSTSEEVLEELALDYPLPK_.3|_QLQTILFEK_.2|_ALELLKPLLEDEK_.3|_ALELLKPLLEDEK_.2|_ATAAEVFGLPLETVTSEQR_.3|_ATAAEVFGLPLETVTSEQR_.2|_ATAAEVFGLPLETVTSEQ[+1]R_.3|_STYTDKLPLMINPK_.3|_DKGLLTAFAEGK_.3|_…	346.179	325.877
YiaC / VC	YiaC	VC	83	P00582			-0.117445	0.117445	-7.81816	0.921818	0.443765	0.0690585	0.0719969	P00582	DPO1_ECOLI	DNA polymerase I	polA	P00582	Escherichia coli (strain K12) OX=83333	1	1	uniprot-e+coli+k12-filtered-reviewed_03_2018	>sp|P00582|DPO1_ECOLI DNA polymerase I OS=Escherichia coli (strain K12) OX=83333 GN=polA PE=1 SV=1	34	66	_LSSTDPNLQNIPVR_.2|_LSSTDPN[+1]LQNIPVR_.2|_LSSTDPNLQNIPVR_.3|_EQ[+1]GYVETLDGR_.2|_EQGYVETLDGR_.2|_NQLTFNQIALEEAGR_.3|_NQLTFN[+1]QIALEEAGR_.2|_NQLTFNQIALEEAGR_.2|_YPGVLEYMER_.2|_AQIEPLHAMVK_.3|_GLLTAFAEGK_.2|_TPGGAPSTSEEVLEELALDYPLPK_.3|_QLQTILFEK_.2|_ALELLKPLLEDEK_.3|_ALELLKPLLEDEK_.2|_ATAAEVFGLPLETVTSEQR_.3|_ATAAEVFGLPLETVTSEQR_.2|_ATAAEVFGLPLETVTSEQ[+1]R_.3|_STYTDKLPLMINPK_.3|_DKGLLTAFAEGK_.3|_…	346.179	319.114
RimI / VC	RimI	VC	91	P00582			-0.0903745	0.0903745	-6.07211	0.939279	0.354104	0.0109681	0.0169006	P00582	DPO1_ECOLI	DNA polymerase I	polA	P00582	Escherichia coli (strain K12) OX=83333	1	1	uniprot-e+coli+k12-filtered-reviewed_03_2018	>sp|P00582|DPO1_ECOLI DNA polymerase I OS=Escherichia coli (strain K12) OX=83333 GN=polA PE=1 SV=1	34	66	_LSSTDPNLQNIPVR_.2|_LSSTDPN[+1]LQNIPVR_.2|_LSSTDPNLQNIPVR_.3|_EQ[+1]GYVETLDGR_.2|_EQGYVETLDGR_.2|_NQLTFNQIALEEAGR_.3|_NQLTFN[+1]QIALEEAGR_.2|_NQLTFNQIALEEAGR_.2|_YPGVLEYMER_.2|_AQIEPLHAMVK_.3|_GLLTAFAEGK_.2|_TPGGAPSTSEEVLEELALDYPLPK_.3|_QLQTILFEK_.2|_ALELLKPLLEDEK_.3|_ALELLKPLLEDEK_.2|_ATAAEVFGLPLETVTSEQR_.3|_ATAAEVFGLPLETVTSEQR_.2|_ATAAEVFGLPLETVTSEQ[+1]R_.3|_STYTDKLPLMINPK_.3|_DKGLLTAFAEGK_.3|_…	346.179	325.158
PhnO / VC	PhnO	VC	88	P00582			0.0202717	0.0202717	1.41505	1.01415	0.361723	0.0160604	0.0230197	P00582	DPO1_ECOLI	DNA polymerase I	polA	P00582	Escherichia coli (strain K12) OX=83333	1	1	uniprot-e+coli+k12-filtered-reviewed_03_2018	>sp|P00582|DPO1_ECOLI DNA polymerase I OS=Escherichia coli (strain K12) OX=83333 GN=polA PE=1 SV=1	34	66	_LSSTDPNLQNIPVR_.2|_LSSTDPN[+1]LQNIPVR_.2|_LSSTDPNLQNIPVR_.3|_EQ[+1]GYVETLDGR_.2|_EQGYVETLDGR_.2|_NQLTFNQIALEEAGR_.3|_NQLTFN[+1]QIALEEAGR_.2|_NQLTFNQIALEEAGR_.2|_YPGVLEYMER_.2|_AQIEPLHAMVK_.3|_GLLTAFAEGK_.2|_TPGGAPSTSEEVLEELALDYPLPK_.3|_QLQTILFEK_.2|_ALELLKPLLEDEK_.3|_ALELLKPLLEDEK_.2|_ATAAEVFGLPLETVTSEQR_.3|_ATAAEVFGLPLETVTSEQR_.2|_ATAAEVFGLPLETVTSEQ[+1]R_.3|_STYTDKLPLMINPK_.3|_DKGLLTAFAEGK_.3|_…	346.179	351.077
YjaB / VC	YjaB	VC	2	P00722			-0.654537	0.654537	-36.4721	0.635279	0.370133	0.842912	0.410158	P00722	BGAL_ECOLI	Beta-galactosidase	lacZ	P00722	Escherichia coli (strain K12) OX=83333	1	2	uniprot-e+coli+k12-filtered-reviewed_03_2018	>sp|P00722|BGAL_ECOLI Beta-galactosidase OS=Escherichia coli (strain K12) OX=83333 GN=lacZ PE=1 SV=2	10	14	_GDFQFNISR_.2|_ELNYGPHQWR_.3|_IDPNAWVER_.2|_YSQQQLMETSHR_.3|_APLDNDIGVSEATR_.2|_APLDN[+1]DIGVSEATR_.2|_DVSLLHKPTTQISDFHVATR_.4|_DVSLLHKPTTQISDFHVATR_.5|_DWENPGVTQLNR_.3|_DWENPGVTQLNR_.2|_LNVENPK_.2|_VVQPNATAWSEAGHISAWQQWR_.4|_VVQPNATAWSEAGHISAWQQWR_.3|_LWSAEIPNLYR_.2	217.354	138.08
YiaC / VC	YiaC	VC	3	P00722			0.196015	0.196015	14.553	1.14553	0.601749	0.800277	0.396898	P00722	BGAL_ECOLI	Beta-galactosidase	lacZ	P00722	Escherichia coli (strain K12) OX=83333	1	2	uniprot-e+coli+k12-filtered-reviewed_03_2018	>sp|P00722|BGAL_ECOLI Beta-galactosidase OS=Escherichia coli (strain K12) OX=83333 GN=lacZ PE=1 SV=2	10	14	_GDFQFNISR_.2|_ELNYGPHQWR_.3|_IDPNAWVER_.2|_YSQQQLMETSHR_.3|_APLDNDIGVSEATR_.2|_APLDN[+1]DIGVSEATR_.2|_DVSLLHKPTTQISDFHVATR_.4|_DVSLLHKPTTQISDFHVATR_.5|_DWENPGVTQLNR_.3|_DWENPGVTQLNR_.2|_LNVENPK_.2|_VVQPNATAWSEAGHISAWQQWR_.4|_VVQPNATAWSEAGHISAWQQWR_.3|_LWSAEIPNLYR_.2	217.354	248.985
RimI / VC	RimI	VC	2	P00722			-1.70131	1.70131	-69.2493	0.307507	0.14943	0.428401	0.26592	P00722	BGAL_ECOLI	Beta-galactosidase	lacZ	P00722	Escherichia coli (strain K12) OX=83333	1	2	uniprot-e+coli+k12-filtered-reviewed_03_2018	>sp|P00722|BGAL_ECOLI Beta-galactosidase OS=Escherichia coli (strain K12) OX=83333 GN=lacZ PE=1 SV=2	10	14	_GDFQFNISR_.2|_ELNYGPHQWR_.3|_IDPNAWVER_.2|_YSQQQLMETSHR_.3|_APLDNDIGVSEATR_.2|_APLDN[+1]DIGVSEATR_.2|_DVSLLHKPTTQISDFHVATR_.4|_DVSLLHKPTTQISDFHVATR_.5|_DWENPGVTQLNR_.3|_DWENPGVTQLNR_.2|_LNVENPK_.2|_VVQPNATAWSEAGHISAWQQWR_.4|_VVQPNATAWSEAGHISAWQQWR_.3|_LWSAEIPNLYR_.2	217.354	66.8378
PhnO / VC	PhnO	VC	2	P00722			-2.10345	2.10345	-76.7299	0.232701	0.274463	0.385045	0.248139	P00722	BGAL_ECOLI	Beta-galactosidase	lacZ	P00722	Escherichia coli (strain K12) OX=83333	1	2	uniprot-e+coli+k12-filtered-reviewed_03_2018	>sp|P00722|BGAL_ECOLI Beta-galactosidase OS=Escherichia coli (strain K12) OX=83333 GN=lacZ PE=1 SV=2	10	14	_GDFQFNISR_.2|_ELNYGPHQWR_.3|_IDPNAWVER_.2|_YSQQQLMETSHR_.3|_APLDNDIGVSEATR_.2|_APLDN[+1]DIGVSEATR_.2|_DVSLLHKPTTQISDFHVATR_.4|_DVSLLHKPTTQISDFHVATR_.5|_DWENPGVTQLNR_.3|_DWENPGVTQLNR_.2|_LNVENPK_.2|_VVQPNATAWSEAGHISAWQQWR_.4|_VVQPNATAWSEAGHISAWQQWR_.3|_LWSAEIPNLYR_.2	217.354	50.5783
YjaB / VC	YjaB	VC	156	P00864			0.0340988	0.0340988	2.3917	1.02392	0.366196	0.350289	0.232435	P00864	CAPP_ECOLI	Phosphoenolpyruvate carboxylase	ppc	P00864	Escherichia coli (strain K12) OX=83333	1	1	uniprot-e+coli+k12-filtered-reviewed_03_2018	>sp|P00864|CAPP_ECOLI Phosphoenolpyruvate carboxylase OS=Escherichia coli (strain K12) OX=83333 GN=ppc PE=1 SV=1	63	120	_DFVPYFR_.2|_LPVEFVPVR_.2|_DWPFFSTR_.2|_NWQPSAETR_.2|_QSELEAMC[+57]R_.2|_Q[+1]SELEAMC[+57]R_.2|_VTEQGEMIR_.2|_NLQEEDIK_.2|_N[+1]LQEEDIK_.2|_ATDLFLK_.2|_DGNPNVTADITR_.2|_FTSWMGGDR_.2|_QMVMIGYSDSAK_.2|_SATPEQELGK_.2|_LMLPAWLGAGTALQK_.2|_LMLPAWLGAGTALQK_.3|_VLGETIKDALGEHILER_.4|_VLGETIKDALGEHILER_.3|_C[+57]FGVPLVR_.2|_MNEQYSALR_.2|_IMDELSVISC[+57]DVYR_.3|_IMDELSVISC[+57]DVYR_.2|_FTSWMGGDRDGNPNVTADIT…	1533.77	1570.45
YiaC / VC	YiaC	VC	154	P00864			0.0919726	0.0919726	6.58265	1.06583	0.371288	0.00111475	0.00251316	P00864	CAPP_ECOLI	Phosphoenolpyruvate carboxylase	ppc	P00864	Escherichia coli (strain K12) OX=83333	1	1	uniprot-e+coli+k12-filtered-reviewed_03_2018	>sp|P00864|CAPP_ECOLI Phosphoenolpyruvate carboxylase OS=Escherichia coli (strain K12) OX=83333 GN=ppc PE=1 SV=1	63	120	_DFVPYFR_.2|_LPVEFVPVR_.2|_DWPFFSTR_.2|_NWQPSAETR_.2|_QSELEAMC[+57]R_.2|_Q[+1]SELEAMC[+57]R_.2|_VTEQGEMIR_.2|_NLQEEDIK_.2|_N[+1]LQEEDIK_.2|_ATDLFLK_.2|_DGNPNVTADITR_.2|_FTSWMGGDR_.2|_QMVMIGYSDSAK_.2|_SATPEQELGK_.2|_LMLPAWLGAGTALQK_.2|_LMLPAWLGAGTALQK_.3|_VLGETIKDALGEHILER_.4|_VLGETIKDALGEHILER_.3|_C[+57]FGVPLVR_.2|_MNEQYSALR_.2|_IMDELSVISC[+57]DVYR_.3|_IMDELSVISC[+57]DVYR_.2|_FTSWMGGDRDGNPNVTADIT…	1533.77	1634.73
RimI / VC	RimI	VC	174	P00864			-0.00651131	0.00651131	-0.450312	0.995497	0.397059	0.152463	0.129293	P00864	CAPP_ECOLI	Phosphoenolpyruvate carboxylase	ppc	P00864	Escherichia coli (strain K12) OX=83333	1	1	uniprot-e+coli+k12-filtered-reviewed_03_2018	>sp|P00864|CAPP_ECOLI Phosphoenolpyruvate carboxylase OS=Escherichia coli (strain K12) OX=83333 GN=ppc PE=1 SV=1	63	120	_DFVPYFR_.2|_LPVEFVPVR_.2|_DWPFFSTR_.2|_NWQPSAETR_.2|_QSELEAMC[+57]R_.2|_Q[+1]SELEAMC[+57]R_.2|_VTEQGEMIR_.2|_NLQEEDIK_.2|_N[+1]LQEEDIK_.2|_ATDLFLK_.2|_DGNPNVTADITR_.2|_FTSWMGGDR_.2|_QMVMIGYSDSAK_.2|_SATPEQELGK_.2|_LMLPAWLGAGTALQK_.2|_LMLPAWLGAGTALQK_.3|_VLGETIKDALGEHILER_.4|_VLGETIKDALGEHILER_.3|_C[+57]FGVPLVR_.2|_MNEQYSALR_.2|_IMDELSVISC[+57]DVYR_.3|_IMDELSVISC[+57]DVYR_.2|_FTSWMGGDRDGNPNVTADIT…	1533.77	1526.86
PhnO / VC	PhnO	VC	165	P00864			0.144442	0.144442	10.5303	1.1053	0.462378	0.265121	0.192377	P00864	CAPP_ECOLI	Phosphoenolpyruvate carboxylase	ppc	P00864	Escherichia coli (strain K12) OX=83333	1	1	uniprot-e+coli+k12-filtered-reviewed_03_2018	>sp|P00864|CAPP_ECOLI Phosphoenolpyruvate carboxylase OS=Escherichia coli (strain K12) OX=83333 GN=ppc PE=1 SV=1	63	120	_DFVPYFR_.2|_LPVEFVPVR_.2|_DWPFFSTR_.2|_NWQPSAETR_.2|_QSELEAMC[+57]R_.2|_Q[+1]SELEAMC[+57]R_.2|_VTEQGEMIR_.2|_NLQEEDIK_.2|_N[+1]LQEEDIK_.2|_ATDLFLK_.2|_DGNPNVTADITR_.2|_FTSWMGGDR_.2|_QMVMIGYSDSAK_.2|_SATPEQELGK_.2|_LMLPAWLGAGTALQK_.2|_LMLPAWLGAGTALQK_.3|_VLGETIKDALGEHILER_.4|_VLGETIKDALGEHILER_.3|_C[+57]FGVPLVR_.2|_MNEQYSALR_.2|_IMDELSVISC[+57]DVYR_.3|_IMDELSVISC[+57]DVYR_.2|_FTSWMGGDRDGNPNVTADIT…	1533.77	1695.28
YjaB / VC	YjaB	VC	7	P00887;P59736;Q8X5W4			-0.200454	0.200454	-12.9723	0.870277	0.237258	0.122499	0.110309	P00887;P59736;Q8X5W4	AROH_ECOLI;AROH_SHIFL;AROH_ECO57	Phospho-2-dehydro-3-deoxyheptonate aldolase, Trp-sensitive;Phospho-2-dehydro-3-deoxyheptonate aldolase, Trp-sensitive;Phospho-2-dehydro-3-deoxyheptonate aldolase, Trp-sensitive	aroH	P00887;P59736;Q8X5W4	Escherichia coli (strain K12) OX=83333;Shigella flexneri OX=623;Escherichia coli O157:H7 OX=83334	1;3;3	4;1;1	uniprot-e+coli+k12-filtered-reviewed_03_2018	>sp|P00887|AROH_ECOLI Phospho-2-dehydro-3-deoxyheptonate aldolase, Trp-sensitive OS=Escherichia coli (strain K12) OX=83333 GN=aroH PE=1 SV=4;>sp|P59736|AROH_SHIFL Phospho-2-dehydro-3-deoxyheptonate aldolase, Trp-sensitive OS=Shigella flexneri OX=623 GN=aroH PE=3 SV=1;>sp|Q8X5W4|AROH_ECO57 Phospho-2-dehydro-3-deoxyheptonate aldolase, Trp-sensitive OS=Escherichia coli O157:H7 OX=83334 GN=aroH PE=3 …	4	4	_IESLVTPAELALR_.2|_YPVTPGVATHVTDSR_.3|_GLISDPDLNGSYR_.2|_QLEVC[+57]EDIC[+57]QQIR_.2	215.109	187.204
YiaC / VC	YiaC	VC	6	P00887;P59736;Q8X5W4			-0.377757	0.377757	-23.0367	0.769633	0.189247	0.00832214	0.0135457	P00887;P59736;Q8X5W4	AROH_ECOLI;AROH_SHIFL;AROH_ECO57	Phospho-2-dehydro-3-deoxyheptonate aldolase, Trp-sensitive;Phospho-2-dehydro-3-deoxyheptonate aldolase, Trp-sensitive;Phospho-2-dehydro-3-deoxyheptonate aldolase, Trp-sensitive	aroH	P00887;P59736;Q8X5W4	Escherichia coli (strain K12) OX=83333;Shigella flexneri OX=623;Escherichia coli O157:H7 OX=83334	1;3;3	4;1;1	uniprot-e+coli+k12-filtered-reviewed_03_2018	>sp|P00887|AROH_ECOLI Phospho-2-dehydro-3-deoxyheptonate aldolase, Trp-sensitive OS=Escherichia coli (strain K12) OX=83333 GN=aroH PE=1 SV=4;>sp|P59736|AROH_SHIFL Phospho-2-dehydro-3-deoxyheptonate aldolase, Trp-sensitive OS=Shigella flexneri OX=623 GN=aroH PE=3 SV=1;>sp|Q8X5W4|AROH_ECO57 Phospho-2-dehydro-3-deoxyheptonate aldolase, Trp-sensitive OS=Escherichia coli O157:H7 OX=83334 GN=aroH PE=3 …	4	4	_IESLVTPAELALR_.2|_YPVTPGVATHVTDSR_.3|_GLISDPDLNGSYR_.2|_QLEVC[+57]EDIC[+57]QQIR_.2	215.109	165.555
RimI / VC	RimI	VC	7	P00887;P59736;Q8X5W4			-0.27377	0.27377	-17.2845	0.827155	0.184359	0.00602265	0.0103994	P00887;P59736;Q8X5W4	AROH_ECOLI;AROH_SHIFL;AROH_ECO57	Phospho-2-dehydro-3-deoxyheptonate aldolase, Trp-sensitive;Phospho-2-dehydro-3-deoxyheptonate aldolase, Trp-sensitive;Phospho-2-dehydro-3-deoxyheptonate aldolase, Trp-sensitive	aroH	P00887;P59736;Q8X5W4	Escherichia coli (strain K12) OX=83333;Shigella flexneri OX=623;Escherichia coli O157:H7 OX=83334	1;3;3	4;1;1	uniprot-e+coli+k12-filtered-reviewed_03_2018	>sp|P00887|AROH_ECOLI Phospho-2-dehydro-3-deoxyheptonate aldolase, Trp-sensitive OS=Escherichia coli (strain K12) OX=83333 GN=aroH PE=1 SV=4;>sp|P59736|AROH_SHIFL Phospho-2-dehydro-3-deoxyheptonate aldolase, Trp-sensitive OS=Shigella flexneri OX=623 GN=aroH PE=3 SV=1;>sp|Q8X5W4|AROH_ECO57 Phospho-2-dehydro-3-deoxyheptonate aldolase, Trp-sensitive OS=Escherichia coli O157:H7 OX=83334 GN=aroH PE=3 …	4	4	_IESLVTPAELALR_.2|_YPVTPGVATHVTDSR_.3|_GLISDPDLNGSYR_.2|_QLEVC[+57]EDIC[+57]QQIR_.2	215.109	177.928
PhnO / VC	PhnO	VC	6	P00887;P59736;Q8X5W4			-0.260516	0.260516	-16.521	0.83479	0.408284	0.995361	0.453306	P00887;P59736;Q8X5W4	AROH_ECOLI;AROH_SHIFL;AROH_ECO57	Phospho-2-dehydro-3-deoxyheptonate aldolase, Trp-sensitive;Phospho-2-dehydro-3-deoxyheptonate aldolase, Trp-sensitive;Phospho-2-dehydro-3-deoxyheptonate aldolase, Trp-sensitive	aroH	P00887;P59736;Q8X5W4	Escherichia coli (strain K12) OX=83333;Shigella flexneri OX=623;Escherichia coli O157:H7 OX=83334	1;3;3	4;1;1	uniprot-e+coli+k12-filtered-reviewed_03_2018	>sp|P00887|AROH_ECOLI Phospho-2-dehydro-3-deoxyheptonate aldolase, Trp-sensitive OS=Escherichia coli (strain K12) OX=83333 GN=aroH PE=1 SV=4;>sp|P59736|AROH_SHIFL Phospho-2-dehydro-3-deoxyheptonate aldolase, Trp-sensitive OS=Shigella flexneri OX=623 GN=aroH PE=3 SV=1;>sp|Q8X5W4|AROH_ECO57 Phospho-2-dehydro-3-deoxyheptonate aldolase, Trp-sensitive OS=Escherichia coli O157:H7 OX=83334 GN=aroH PE=3 …	4	4	_IESLVTPAELALR_.2|_YPVTPGVATHVTDSR_.3|_GLISDPDLNGSYR_.2|_QLEVC[+57]EDIC[+57]QQIR_.2	215.109	179.57
YjaB / VC	YjaB	VC	43	P00934			-0.309884	0.309884	-19.3293	0.806707	0.298862	0.0420885	0.0490113	P00934	THRC_ECOLI	Threonine synthase	thrC	P00934	Escherichia coli (strain K12) OX=83333	1	1	uniprot-e+coli+k12-filtered-reviewed_03_2018	>sp|P00934|THRC_ECOLI Threonine synthase OS=Escherichia coli (strain K12) OX=83333 GN=thrC PE=1 SV=1	15	32	_VVILYPR_.2|_DQLNPGEYGLFLGTAHPAK_.3|_ELGYAAVDDETTQQTMR_.3|_ELGYAAVDDETTQQTMR_.2|_ELGYAAVDDETTQ[+1]Q[+1]T[-2]MR_.2|_ELGYAAVDDETT[-2]Q[+1]Q[+1]TMR_.2|_ADLPLLSHNLPADFAALR_.3|_ADLPLLSHN[+1]LPADFAALR_.3|_FLHDGQWSPK_.3|_FIAATNVNDTVPR_.2|_FIAATN[+1]VNDTVPR_.2|_FIAATNVNDTVPR_.3|_ILSAFIGDEIPQEILEER_.3|_ILSAFIGDEIPQ[+1]EILEER_.3|_ILSAFIGDEIPQEILEER_.2|_QAFDDEELK_.2|_ELGYTSEPHAAVAYR_.3|_ELGYTSEPHAAVAYR_.2|_…	443.369	357.669
YiaC / VC	YiaC	VC	42	P00934			-0.711552	0.711552	-38.9337	0.610663	0.406432	5.18005e-06	2.21248e-05	P00934	THRC_ECOLI	Threonine synthase	thrC	P00934	Escherichia coli (strain K12) OX=83333	1	1	uniprot-e+coli+k12-filtered-reviewed_03_2018	>sp|P00934|THRC_ECOLI Threonine synthase OS=Escherichia coli (strain K12) OX=83333 GN=thrC PE=1 SV=1	15	32	_VVILYPR_.2|_DQLNPGEYGLFLGTAHPAK_.3|_ELGYAAVDDETTQQTMR_.3|_ELGYAAVDDETTQQTMR_.2|_ELGYAAVDDETTQ[+1]Q[+1]T[-2]MR_.2|_ELGYAAVDDETT[-2]Q[+1]Q[+1]TMR_.2|_ADLPLLSHNLPADFAALR_.3|_ADLPLLSHN[+1]LPADFAALR_.3|_FLHDGQWSPK_.3|_FIAATNVNDTVPR_.2|_FIAATN[+1]VNDTVPR_.2|_FIAATNVNDTVPR_.3|_ILSAFIGDEIPQEILEER_.3|_ILSAFIGDEIPQ[+1]EILEER_.3|_ILSAFIGDEIPQEILEER_.2|_QAFDDEELK_.2|_ELGYTSEPHAAVAYR_.3|_ELGYTSEPHAAVAYR_.2|_…	443.369	270.749
RimI / VC	RimI	VC	44	P00934			-0.535898	0.535898	-31.0271	0.689729	0.346071	0.00216005	0.00443021	P00934	THRC_ECOLI	Threonine synthase	thrC	P00934	Escherichia coli (strain K12) OX=83333	1	1	uniprot-e+coli+k12-filtered-reviewed_03_2018	>sp|P00934|THRC_ECOLI Threonine synthase OS=Escherichia coli (strain K12) OX=83333 GN=thrC PE=1 SV=1	15	32	_VVILYPR_.2|_DQLNPGEYGLFLGTAHPAK_.3|_ELGYAAVDDETTQQTMR_.3|_ELGYAAVDDETTQQTMR_.2|_ELGYAAVDDETTQ[+1]Q[+1]T[-2]MR_.2|_ELGYAAVDDETT[-2]Q[+1]Q[+1]TMR_.2|_ADLPLLSHNLPADFAALR_.3|_ADLPLLSHN[+1]LPADFAALR_.3|_FLHDGQWSPK_.3|_FIAATNVNDTVPR_.2|_FIAATN[+1]VNDTVPR_.2|_FIAATNVNDTVPR_.3|_ILSAFIGDEIPQEILEER_.3|_ILSAFIGDEIPQ[+1]EILEER_.3|_ILSAFIGDEIPQEILEER_.2|_QAFDDEELK_.2|_ELGYTSEPHAAVAYR_.3|_ELGYTSEPHAAVAYR_.2|_…	443.369	305.805
PhnO / VC	PhnO	VC	43	P00934			-0.216622	0.216622	-13.9422	0.860578	0.299873	0.257643	0.188301	P00934	THRC_ECOLI	Threonine synthase	thrC	P00934	Escherichia coli (strain K12) OX=83333	1	1	uniprot-e+coli+k12-filtered-reviewed_03_2018	>sp|P00934|THRC_ECOLI Threonine synthase OS=Escherichia coli (strain K12) OX=83333 GN=thrC PE=1 SV=1	15	32	_VVILYPR_.2|_DQLNPGEYGLFLGTAHPAK_.3|_ELGYAAVDDETTQQTMR_.3|_ELGYAAVDDETTQQTMR_.2|_ELGYAAVDDETTQ[+1]Q[+1]T[-2]MR_.2|_ELGYAAVDDETT[-2]Q[+1]Q[+1]TMR_.2|_ADLPLLSHNLPADFAALR_.3|_ADLPLLSHN[+1]LPADFAALR_.3|_FLHDGQWSPK_.3|_FIAATNVNDTVPR_.2|_FIAATN[+1]VNDTVPR_.2|_FIAATNVNDTVPR_.3|_ILSAFIGDEIPQEILEER_.3|_ILSAFIGDEIPQ[+1]EILEER_.3|_ILSAFIGDEIPQEILEER_.2|_QAFDDEELK_.2|_ELGYTSEPHAAVAYR_.3|_ELGYTSEPHAAVAYR_.2|_…	443.369	381.554
YjaB / VC	YjaB	VC	84	P00946			-0.366595	0.366595	-22.4389	0.775611	0.305602	0.380768	0.246155	P00946	MANA_ECOLI	Mannose-6-phosphate isomerase	manA	P00946	Escherichia coli (strain K12) OX=83333	1	1	uniprot-e+coli+k12-filtered-reviewed_03_2018	>sp|P00946|MANA_ECOLI Mannose-6-phosphate isomerase OS=Escherichia coli (strain K12) OX=83333 GN=manA PE=1 SV=1	17	37	_SALDSQQGEPWQTIR_.2|_SALDSQ[+1]QGEPWQTIR_.2|_SALDSQQGEPWQTIR_.3|_SALDSQQ[+1]GEPWQTIR_.3|_SALDSQ[+1]QGEPWQTIR_.3|_SALDSQ[+1]Q[+1]GEPWQTIR_.3|_SALDSQQGEPWQ[+1]TIR_.2|_YIDIPELVANVK_.2|_YIDIPELVANVK_.3|_FGELPFLFK_.2|_STLLGEAVAK_.2|_PANQLLTQPVK_.2|_PAN[+1]QLLTQPVK_.2|_P[+16]GESAFIAANESPVTVK_.2|_LINSVQNYAWGSK_.2|_VQNAAGDIVSLR_.2|_VQN[+1]AAGDIVSLR_.2|_VQNAAGDIVSLR_.3|_ENAAGIPMDAAER_.2|_ENAAGIPMDAAER_.3|…	800.284	620.709
YiaC / VC	YiaC	VC	85	P00946			-0.0552359	0.0552359	-3.75629	0.962437	0.26125	0.628691	0.340603	P00946	MANA_ECOLI	Mannose-6-phosphate isomerase	manA	P00946	Escherichia coli (strain K12) OX=83333	1	1	uniprot-e+coli+k12-filtered-reviewed_03_2018	>sp|P00946|MANA_ECOLI Mannose-6-phosphate isomerase OS=Escherichia coli (strain K12) OX=83333 GN=manA PE=1 SV=1	17	37	_SALDSQQGEPWQTIR_.2|_SALDSQ[+1]QGEPWQTIR_.2|_SALDSQQGEPWQTIR_.3|_SALDSQQ[+1]GEPWQTIR_.3|_SALDSQ[+1]QGEPWQTIR_.3|_SALDSQ[+1]Q[+1]GEPWQTIR_.3|_SALDSQQGEPWQ[+1]TIR_.2|_YIDIPELVANVK_.2|_YIDIPELVANVK_.3|_FGELPFLFK_.2|_STLLGEAVAK_.2|_PANQLLTQPVK_.2|_PAN[+1]QLLTQPVK_.2|_P[+16]GESAFIAANESPVTVK_.2|_LINSVQNYAWGSK_.2|_VQNAAGDIVSLR_.2|_VQN[+1]AAGDIVSLR_.2|_VQNAAGDIVSLR_.3|_ENAAGIPMDAAER_.2|_ENAAGIPMDAAER_.3|…	800.284	770.223
RimI / VC	RimI	VC	86	P00946			-0.317754	0.317754	-19.7682	0.802318	0.262112	0.00398564	0.00744136	P00946	MANA_ECOLI	Mannose-6-phosphate isomerase	manA	P00946	Escherichia coli (strain K12) OX=83333	1	1	uniprot-e+coli+k12-filtered-reviewed_03_2018	>sp|P00946|MANA_ECOLI Mannose-6-phosphate isomerase OS=Escherichia coli (strain K12) OX=83333 GN=manA PE=1 SV=1	17	37	_SALDSQQGEPWQTIR_.2|_SALDSQ[+1]QGEPWQTIR_.2|_SALDSQQGEPWQTIR_.3|_SALDSQQ[+1]GEPWQTIR_.3|_SALDSQ[+1]QGEPWQTIR_.3|_SALDSQ[+1]Q[+1]GEPWQTIR_.3|_SALDSQQGEPWQ[+1]TIR_.2|_YIDIPELVANVK_.2|_YIDIPELVANVK_.3|_FGELPFLFK_.2|_STLLGEAVAK_.2|_PANQLLTQPVK_.2|_PAN[+1]QLLTQPVK_.2|_P[+16]GESAFIAANESPVTVK_.2|_LINSVQNYAWGSK_.2|_VQNAAGDIVSLR_.2|_VQN[+1]AAGDIVSLR_.2|_VQNAAGDIVSLR_.3|_ENAAGIPMDAAER_.2|_ENAAGIPMDAAER_.3|…	800.284	642.083
PhnO / VC	PhnO	VC	85	P00946			0.0791951	0.0791951	5.64285	1.05643	0.325667	6.76847e-16	1.33442e-14	P00946	MANA_ECOLI	Mannose-6-phosphate isomerase	manA	P00946	Escherichia coli (strain K12) OX=83333	1	1	uniprot-e+coli+k12-filtered-reviewed_03_2018	>sp|P00946|MANA_ECOLI Mannose-6-phosphate isomerase OS=Escherichia coli (strain K12) OX=83333 GN=manA PE=1 SV=1	17	37	_SALDSQQGEPWQTIR_.2|_SALDSQ[+1]QGEPWQTIR_.2|_SALDSQQGEPWQTIR_.3|_SALDSQQ[+1]GEPWQTIR_.3|_SALDSQ[+1]QGEPWQTIR_.3|_SALDSQ[+1]Q[+1]GEPWQTIR_.3|_SALDSQQGEPWQ[+1]TIR_.2|_YIDIPELVANVK_.2|_YIDIPELVANVK_.3|_FGELPFLFK_.2|_STLLGEAVAK_.2|_PANQLLTQPVK_.2|_PAN[+1]QLLTQPVK_.2|_P[+16]GESAFIAANESPVTVK_.2|_LINSVQNYAWGSK_.2|_VQNAAGDIVSLR_.2|_VQN[+1]AAGDIVSLR_.2|_VQNAAGDIVSLR_.3|_ENAAGIPMDAAER_.2|_ENAAGIPMDAAER_.3|…	800.284	845.443
YjaB / VC	YjaB	VC	56	P00954			-0.0745638	0.0745638	-5.03708	0.949629	0.332693	0.522614	0.30216	P00954	SYW_ECOLI	Tryptophan--tRNA ligase	trpS	P00954	Escherichia coli (strain K12) OX=83333	1	3	uniprot-e+coli+k12-filtered-reviewed_03_2018	>sp|P00954|SYW_ECOLI Tryptophan--tRNA ligase OS=Escherichia coli (strain K12) OX=83333 GN=trpS PE=1 SV=3	16	55	_VPEPFIPK_.2|_FRNDEAFLQQVMK_.3|_FRNDEAFLQ[+1]QVMK_.3|_FRN[+1]DEAFLQQVMK_.3|_FRNDEAFLQQVMK_.2|_TKPIVFSGAQPSGELTIGNYMGALR_.3|_TKPIVFSGAQ[+1]PSGELTIGNYMGALR_.3|_VMSLLEPTK_.2|_AVYEAIGFVAKP_.2|_VMSLLEPTKK_.2|_KATLDTLALYLAC[+57]GIDPEK_.3|_AVTDSDEPPVVR_.2|_AVTDSDEPPVVR_.3|_ATLDTLALYLAC[+57]GIDPEK_.3|_ATLDTLALYLAC[+57]GIDPEK_.2|_NDEAFLQQVMK_.2|_NDEAFLQ[+1]QVMK_.2|_FNALYGEIFK_.2|_[+43]FNALYGEIFK_.2|_SDDNR…	1096.19	1040.97
YiaC / VC	YiaC	VC	54	P00954			-0.081999	0.081999	-5.52523	0.944748	0.197553	0.970179	0.446299	P00954	SYW_ECOLI	Tryptophan--tRNA ligase	trpS	P00954	Escherichia coli (strain K12) OX=83333	1	3	uniprot-e+coli+k12-filtered-reviewed_03_2018	>sp|P00954|SYW_ECOLI Tryptophan--tRNA ligase OS=Escherichia coli (strain K12) OX=83333 GN=trpS PE=1 SV=3	16	55	_VPEPFIPK_.2|_FRNDEAFLQQVMK_.3|_FRNDEAFLQ[+1]QVMK_.3|_FRN[+1]DEAFLQQVMK_.3|_FRNDEAFLQQVMK_.2|_TKPIVFSGAQPSGELTIGNYMGALR_.3|_TKPIVFSGAQ[+1]PSGELTIGNYMGALR_.3|_VMSLLEPTK_.2|_AVYEAIGFVAKP_.2|_VMSLLEPTKK_.2|_KATLDTLALYLAC[+57]GIDPEK_.3|_AVTDSDEPPVVR_.2|_AVTDSDEPPVVR_.3|_ATLDTLALYLAC[+57]GIDPEK_.3|_ATLDTLALYLAC[+57]GIDPEK_.2|_NDEAFLQQVMK_.2|_NDEAFLQ[+1]QVMK_.2|_FNALYGEIFK_.2|_[+43]FNALYGEIFK_.2|_SDDNR…	1096.19	1035.62
RimI / VC	RimI	VC	58	P00954			-0.0703571	0.0703571	-4.75978	0.952402	0.252122	0.903072	0.427348	P00954	SYW_ECOLI	Tryptophan--tRNA ligase	trpS	P00954	Escherichia coli (strain K12) OX=83333	1	3	uniprot-e+coli+k12-filtered-reviewed_03_2018	>sp|P00954|SYW_ECOLI Tryptophan--tRNA ligase OS=Escherichia coli (strain K12) OX=83333 GN=trpS PE=1 SV=3	16	55	_VPEPFIPK_.2|_FRNDEAFLQQVMK_.3|_FRNDEAFLQ[+1]QVMK_.3|_FRN[+1]DEAFLQQVMK_.3|_FRNDEAFLQQVMK_.2|_TKPIVFSGAQPSGELTIGNYMGALR_.3|_TKPIVFSGAQ[+1]PSGELTIGNYMGALR_.3|_VMSLLEPTK_.2|_AVYEAIGFVAKP_.2|_VMSLLEPTKK_.2|_KATLDTLALYLAC[+57]GIDPEK_.3|_AVTDSDEPPVVR_.2|_AVTDSDEPPVVR_.3|_ATLDTLALYLAC[+57]GIDPEK_.3|_ATLDTLALYLAC[+57]GIDPEK_.2|_NDEAFLQQVMK_.2|_NDEAFLQ[+1]QVMK_.2|_FNALYGEIFK_.2|_[+43]FNALYGEIFK_.2|_SDDNR…	1096.19	1044.01
PhnO / VC	PhnO	VC	57	P00954			-0.0657578	0.0657578	-4.45567	0.955443	0.261198	0.462386	0.279696	P00954	SYW_ECOLI	Tryptophan--tRNA ligase	trpS	P00954	Escherichia coli (strain K12) OX=83333	1	3	uniprot-e+coli+k12-filtered-reviewed_03_2018	>sp|P00954|SYW_ECOLI Tryptophan--tRNA ligase OS=Escherichia coli (strain K12) OX=83333 GN=trpS PE=1 SV=3	16	55	_VPEPFIPK_.2|_FRNDEAFLQQVMK_.3|_FRNDEAFLQ[+1]QVMK_.3|_FRN[+1]DEAFLQQVMK_.3|_FRNDEAFLQQVMK_.2|_TKPIVFSGAQPSGELTIGNYMGALR_.3|_TKPIVFSGAQ[+1]PSGELTIGNYMGALR_.3|_VMSLLEPTK_.2|_AVYEAIGFVAKP_.2|_VMSLLEPTKK_.2|_KATLDTLALYLAC[+57]GIDPEK_.3|_AVTDSDEPPVVR_.2|_AVTDSDEPPVVR_.3|_ATLDTLALYLAC[+57]GIDPEK_.3|_ATLDTLALYLAC[+57]GIDPEK_.2|_NDEAFLQQVMK_.2|_NDEAFLQ[+1]QVMK_.2|_FNALYGEIFK_.2|_[+43]FNALYGEIFK_.2|_SDDNR…	1096.19	1047.35
YjaB / VC	YjaB	VC	160	P00956			-0.125501	0.125501	-8.33144	0.916686	0.385721	0.139273	0.120985	P00956	SYI_ECOLI	Isoleucine--tRNA ligase	ileS	P00956	Escherichia coli (strain K12) OX=83333	1	5	uniprot-e+coli+k12-filtered-reviewed_03_2018	>sp|P00956|SYI_ECOLI Isoleucine--tRNA ligase OS=Escherichia coli (strain K12) OX=83333 GN=ileS PE=1 SV=5	49	96	_LTALGDELR_.2|_STLNLPETGFPMR_.2|_STLNLPETGFPMR_.3|_DLVESVMQR_.2|_GAELELLR_.2|_FTAAEFR_.2|_QVLTHGFTVDGQGRK_[-128].3|_ATPQWFVSMDQK_.2|_ATPQWFVSMDQK_.3|_ATPQ[+1]WFVSMDQK_.3|_IGVTDYTILGTVK_.2|_IGVTDYTILGTVK_.3|_IESMVANRPDWC[+57]ISR_.3|_EYAATQVDGQRK_[-128].2|_TLELMEEVAK_.2|_AAQEDILK_.2|_AYEAYDFHEVVQR_.3|_GLSGYDSPYVPGWDC[+57]HGLPIELK_.3|_WTDDDLYGIIR_.2|_SALAEAEVEYYDK_.2|_SALAEAEVEYYDK_.3|_EYAATQVDGQR_.…	2235.11	2048.89
YiaC / VC	YiaC	VC	159	P00956			-0.0456906	0.0456906	-3.11741	0.968826	0.295582	0.350506	0.232474	P00956	SYI_ECOLI	Isoleucine--tRNA ligase	ileS	P00956	Escherichia coli (strain K12) OX=83333	1	5	uniprot-e+coli+k12-filtered-reviewed_03_2018	>sp|P00956|SYI_ECOLI Isoleucine--tRNA ligase OS=Escherichia coli (strain K12) OX=83333 GN=ileS PE=1 SV=5	49	96	_LTALGDELR_.2|_STLNLPETGFPMR_.2|_STLNLPETGFPMR_.3|_DLVESVMQR_.2|_GAELELLR_.2|_FTAAEFR_.2|_QVLTHGFTVDGQGRK_[-128].3|_ATPQWFVSMDQK_.2|_ATPQWFVSMDQK_.3|_ATPQ[+1]WFVSMDQK_.3|_IGVTDYTILGTVK_.2|_IGVTDYTILGTVK_.3|_IESMVANRPDWC[+57]ISR_.3|_EYAATQVDGQRK_[-128].2|_TLELMEEVAK_.2|_AAQEDILK_.2|_AYEAYDFHEVVQR_.3|_GLSGYDSPYVPGWDC[+57]HGLPIELK_.3|_WTDDDLYGIIR_.2|_SALAEAEVEYYDK_.2|_SALAEAEVEYYDK_.3|_EYAATQVDGQR_.…	2235.11	2165.43
RimI / VC	RimI	VC	156	P00956			-0.146839	0.146839	-9.67727	0.903227	0.317426	0.61584	0.33581	P00956	SYI_ECOLI	Isoleucine--tRNA ligase	ileS	P00956	Escherichia coli (strain K12) OX=83333	1	5	uniprot-e+coli+k12-filtered-reviewed_03_2018	>sp|P00956|SYI_ECOLI Isoleucine--tRNA ligase OS=Escherichia coli (strain K12) OX=83333 GN=ileS PE=1 SV=5	49	96	_LTALGDELR_.2|_STLNLPETGFPMR_.2|_STLNLPETGFPMR_.3|_DLVESVMQR_.2|_GAELELLR_.2|_FTAAEFR_.2|_QVLTHGFTVDGQGRK_[-128].3|_ATPQWFVSMDQK_.2|_ATPQWFVSMDQK_.3|_ATPQ[+1]WFVSMDQK_.3|_IGVTDYTILGTVK_.2|_IGVTDYTILGTVK_.3|_IESMVANRPDWC[+57]ISR_.3|_EYAATQVDGQRK_[-128].2|_TLELMEEVAK_.2|_AAQEDILK_.2|_AYEAYDFHEVVQR_.3|_GLSGYDSPYVPGWDC[+57]HGLPIELK_.3|_WTDDDLYGIIR_.2|_SALAEAEVEYYDK_.2|_SALAEAEVEYYDK_.3|_EYAATQVDGQR_.…	2235.11	2018.81
PhnO / VC	PhnO	VC	165	P00956			-0.168002	0.168002	-10.9925	0.890075	0.351849	0.791461	0.394208	P00956	SYI_ECOLI	Isoleucine--tRNA ligase	ileS	P00956	Escherichia coli (strain K12) OX=83333	1	5	uniprot-e+coli+k12-filtered-reviewed_03_2018	>sp|P00956|SYI_ECOLI Isoleucine--tRNA ligase OS=Escherichia coli (strain K12) OX=83333 GN=ileS PE=1 SV=5	49	96	_LTALGDELR_.2|_STLNLPETGFPMR_.2|_STLNLPETGFPMR_.3|_DLVESVMQR_.2|_GAELELLR_.2|_FTAAEFR_.2|_QVLTHGFTVDGQGRK_[-128].3|_ATPQWFVSMDQK_.2|_ATPQWFVSMDQK_.3|_ATPQ[+1]WFVSMDQK_.3|_IGVTDYTILGTVK_.2|_IGVTDYTILGTVK_.3|_IESMVANRPDWC[+57]ISR_.3|_EYAATQVDGQRK_[-128].2|_TLELMEEVAK_.2|_AAQEDILK_.2|_AYEAYDFHEVVQR_.3|_GLSGYDSPYVPGWDC[+57]HGLPIELK_.3|_WTDDDLYGIIR_.2|_SALAEAEVEYYDK_.2|_SALAEAEVEYYDK_.3|_EYAATQVDGQR_.…	2235.11	1989.41
YjaB / VC	YjaB	VC	205	P00957			-0.049835	0.049835	-3.39532	0.966047	0.367292	0.0101657	0.0159616	P00957	SYA_ECOLI	Alanine--tRNA ligase	alaS	P00957	Escherichia coli (strain K12) OX=83333	1	2	uniprot-e+coli+k12-filtered-reviewed_03_2018	>sp|P00957|SYA_ECOLI Alanine--tRNA ligase OS=Escherichia coli (strain K12) OX=83333 GN=alaS PE=1 SV=2	53	98	_TGDIGLFR_.2|_AVEDLVNTQIRR_[-156].2|_HNDLENVGYTAR_.3|_HNDLEN[+1]VGYTAR_.3|_HNDLENVGYTAR_.2|_LLVSELSGVEPK_.2|_LLVSELSGVEPK_.3|_VTALFVDGK_.2|_LSGDTLDGETAFR_.2|_VSLIAGVSK_.2|_ETFFYK_.2|_LVGPLIDVMGSAGEDLKR_.3|_SC[+57]AFLIADGVMPSNENR_.3|_SC[+57]AFLIADGVMPSNENR_.2|_TMVDDLK_.2|_RIEAVTGEGAIATVHADSDR_.4|_RIEAVTGEGAIATVHADSDR_.3|_VDEAGFEAAMEEQRR_[-156].2|_IISESGTAAGVR_.2|_GANFSFAVEDTQK_.2|_VLSMGDFSTELC[+57…	2305.6	2227.32
YiaC / VC	YiaC	VC	205	P00957			-0.106752	0.106752	-7.13237	0.928676	0.349242	2.28893e-09	1.87976e-08	P00957	SYA_ECOLI	Alanine--tRNA ligase	alaS	P00957	Escherichia coli (strain K12) OX=83333	1	2	uniprot-e+coli+k12-filtered-reviewed_03_2018	>sp|P00957|SYA_ECOLI Alanine--tRNA ligase OS=Escherichia coli (strain K12) OX=83333 GN=alaS PE=1 SV=2	53	98	_TGDIGLFR_.2|_AVEDLVNTQIRR_[-156].2|_HNDLENVGYTAR_.3|_HNDLEN[+1]VGYTAR_.3|_HNDLENVGYTAR_.2|_LLVSELSGVEPK_.2|_LLVSELSGVEPK_.3|_VTALFVDGK_.2|_LSGDTLDGETAFR_.2|_VSLIAGVSK_.2|_ETFFYK_.2|_LVGPLIDVMGSAGEDLKR_.3|_SC[+57]AFLIADGVMPSNENR_.3|_SC[+57]AFLIADGVMPSNENR_.2|_TMVDDLK_.2|_RIEAVTGEGAIATVHADSDR_.4|_RIEAVTGEGAIATVHADSDR_.3|_VDEAGFEAAMEEQRR_[-156].2|_IISESGTAAGVR_.2|_GANFSFAVEDTQK_.2|_VLSMGDFSTELC[+57…	2305.6	2141.16
RimI / VC	RimI	VC	205	P00957			-0.149872	0.149872	-9.86694	0.901331	0.327383	6.4221e-07	3.43242e-06	P00957	SYA_ECOLI	Alanine--tRNA ligase	alaS	P00957	Escherichia coli (strain K12) OX=83333	1	2	uniprot-e+coli+k12-filtered-reviewed_03_2018	>sp|P00957|SYA_ECOLI Alanine--tRNA ligase OS=Escherichia coli (strain K12) OX=83333 GN=alaS PE=1 SV=2	53	98	_TGDIGLFR_.2|_AVEDLVNTQIRR_[-156].2|_HNDLENVGYTAR_.3|_HNDLEN[+1]VGYTAR_.3|_HNDLENVGYTAR_.2|_LLVSELSGVEPK_.2|_LLVSELSGVEPK_.3|_VTALFVDGK_.2|_LSGDTLDGETAFR_.2|_VSLIAGVSK_.2|_ETFFYK_.2|_LVGPLIDVMGSAGEDLKR_.3|_SC[+57]AFLIADGVMPSNENR_.3|_SC[+57]AFLIADGVMPSNENR_.2|_TMVDDLK_.2|_RIEAVTGEGAIATVHADSDR_.4|_RIEAVTGEGAIATVHADSDR_.3|_VDEAGFEAAMEEQRR_[-156].2|_IISESGTAAGVR_.2|_GANFSFAVEDTQK_.2|_VLSMGDFSTELC[+57…	2305.6	2078.11
PhnO / VC	PhnO	VC	203	P00957			-0.0416072	0.0416072	-2.8428	0.971572	0.346216	0.0034033	0.00654075	P00957	SYA_ECOLI	Alanine--tRNA ligase	alaS	P00957	Escherichia coli (strain K12) OX=83333	1	2	uniprot-e+coli+k12-filtered-reviewed_03_2018	>sp|P00957|SYA_ECOLI Alanine--tRNA ligase OS=Escherichia coli (strain K12) OX=83333 GN=alaS PE=1 SV=2	53	98	_TGDIGLFR_.2|_AVEDLVNTQIRR_[-156].2|_HNDLENVGYTAR_.3|_HNDLEN[+1]VGYTAR_.3|_HNDLENVGYTAR_.2|_LLVSELSGVEPK_.2|_LLVSELSGVEPK_.3|_VTALFVDGK_.2|_LSGDTLDGETAFR_.2|_VSLIAGVSK_.2|_ETFFYK_.2|_LVGPLIDVMGSAGEDLKR_.3|_SC[+57]AFLIADGVMPSNENR_.3|_SC[+57]AFLIADGVMPSNENR_.2|_TMVDDLK_.2|_RIEAVTGEGAIATVHADSDR_.4|_RIEAVTGEGAIATVHADSDR_.3|_VDEAGFEAAMEEQRR_[-156].2|_IISESGTAAGVR_.2|_GANFSFAVEDTQK_.2|_VLSMGDFSTELC[+57…	2305.6	2240.06
YjaB / VC	YjaB	VC	164	P00959			-0.114906	0.114906	-7.65572	0.923443	0.342626	0.0181954	0.0254129	P00959	SYM_ECOLI	Methionine--tRNA ligase	metG	P00959	Escherichia coli (strain K12) OX=83333	1	2	uniprot-e+coli+k12-filtered-reviewed_03_2018	>sp|P00959|SYM_ECOLI Methionine--tRNA ligase OS=Escherichia coli (strain K12) OX=83333 GN=metG PE=1 SV=2	39	82	_GMFLPDR_.2|_SAYPDPQALIGR_.2|_YVDEQAPWVVAK_.2|_YVDEQ[+1]APWVVAK_.2|_YVDEQAPWVVAK_.3|_HTIMVANLAPR_.3|_HTIMVANLAPR_.2|_DIFLLSPDAGAK_.2|_QLSELIYSR_.2|_Q[+1]LSELIYSR_.2|_TISQLYDPEK_.2|_TFTDAAEVIGEAWESR_.3|_TFTDAAEVIGEAWESR_.2|_VLMTYLKPVLPK_.3|_LTLDLGGEK_.2|_VNADIVNK_.2|_RFDGVLASELADPQLYK_.3|_ASTWLNHFDADSLR_.3|_GTFIKASTWLNHFDADSLR_.4|_GDSVSFDEYWK_.2|_DIFLLSPDAGAKPGHQVK_.4|_DIFLLSPDAGAKPGHQVK_.3|_IDDID…	2217.27	2047.52
YiaC / VC	YiaC	VC	163	P00959			-0.000748076	0.000748076	-0.0518392	0.999482	0.380421	0.488009	0.289516	P00959	SYM_ECOLI	Methionine--tRNA ligase	metG	P00959	Escherichia coli (strain K12) OX=83333	1	2	uniprot-e+coli+k12-filtered-reviewed_03_2018	>sp|P00959|SYM_ECOLI Methionine--tRNA ligase OS=Escherichia coli (strain K12) OX=83333 GN=metG PE=1 SV=2	39	82	_GMFLPDR_.2|_SAYPDPQALIGR_.2|_YVDEQAPWVVAK_.2|_YVDEQ[+1]APWVVAK_.2|_YVDEQAPWVVAK_.3|_HTIMVANLAPR_.3|_HTIMVANLAPR_.2|_DIFLLSPDAGAK_.2|_QLSELIYSR_.2|_Q[+1]LSELIYSR_.2|_TISQLYDPEK_.2|_TFTDAAEVIGEAWESR_.3|_TFTDAAEVIGEAWESR_.2|_VLMTYLKPVLPK_.3|_LTLDLGGEK_.2|_VNADIVNK_.2|_RFDGVLASELADPQLYK_.3|_ASTWLNHFDADSLR_.3|_GTFIKASTWLNHFDADSLR_.4|_GDSVSFDEYWK_.2|_DIFLLSPDAGAKPGHQVK_.4|_DIFLLSPDAGAKPGHQVK_.3|_IDDID…	2217.27	2216.12
RimI / VC	RimI	VC	166	P00959			-0.07291	0.07291	-4.92816	0.950718	0.320182	0.154055	0.130401	P00959	SYM_ECOLI	Methionine--tRNA ligase	metG	P00959	Escherichia coli (strain K12) OX=83333	1	2	uniprot-e+coli+k12-filtered-reviewed_03_2018	>sp|P00959|SYM_ECOLI Methionine--tRNA ligase OS=Escherichia coli (strain K12) OX=83333 GN=metG PE=1 SV=2	39	82	_GMFLPDR_.2|_SAYPDPQALIGR_.2|_YVDEQAPWVVAK_.2|_YVDEQ[+1]APWVVAK_.2|_YVDEQAPWVVAK_.3|_HTIMVANLAPR_.3|_HTIMVANLAPR_.2|_DIFLLSPDAGAK_.2|_QLSELIYSR_.2|_Q[+1]LSELIYSR_.2|_TISQLYDPEK_.2|_TFTDAAEVIGEAWESR_.3|_TFTDAAEVIGEAWESR_.2|_VLMTYLKPVLPK_.3|_LTLDLGGEK_.2|_VNADIVNK_.2|_RFDGVLASELADPQLYK_.3|_ASTWLNHFDADSLR_.3|_GTFIKASTWLNHFDADSLR_.4|_GDSVSFDEYWK_.2|_DIFLLSPDAGAKPGHQVK_.4|_DIFLLSPDAGAKPGHQVK_.3|_IDDID…	2217.27	2108
PhnO / VC	PhnO	VC	161	P00959			-0.145047	0.145047	-9.56499	0.90435	0.36351	0.151497	0.128742	P00959	SYM_ECOLI	Methionine--tRNA ligase	metG	P00959	Escherichia coli (strain K12) OX=83333	1	2	uniprot-e+coli+k12-filtered-reviewed_03_2018	>sp|P00959|SYM_ECOLI Methionine--tRNA ligase OS=Escherichia coli (strain K12) OX=83333 GN=metG PE=1 SV=2	39	82	_GMFLPDR_.2|_SAYPDPQALIGR_.2|_YVDEQAPWVVAK_.2|_YVDEQ[+1]APWVVAK_.2|_YVDEQAPWVVAK_.3|_HTIMVANLAPR_.3|_HTIMVANLAPR_.2|_DIFLLSPDAGAK_.2|_QLSELIYSR_.2|_Q[+1]LSELIYSR_.2|_TISQLYDPEK_.2|_TFTDAAEVIGEAWESR_.3|_TFTDAAEVIGEAWESR_.2|_VLMTYLKPVLPK_.3|_LTLDLGGEK_.2|_VNADIVNK_.2|_RFDGVLASELADPQLYK_.3|_ASTWLNHFDADSLR_.3|_GTFIKASTWLNHFDADSLR_.4|_GDSVSFDEYWK_.2|_DIFLLSPDAGAKPGHQVK_.4|_DIFLLSPDAGAKPGHQVK_.3|_IDDID…	2217.27	2005.19
YjaB / VC	YjaB	VC	45	P00960			-0.0405573	0.0405573	-2.77207	0.972279	0.43899	0.0418812	0.0488177	P00960	SYGA_ECOLI	Glycine--tRNA ligase alpha subunit	glyQ	P00960	Escherichia coli (strain K12) OX=83333	1	2	uniprot-e+coli+k12-filtered-reviewed_03_2018	>sp|P00960|SYGA_ECOLI Glycine--tRNA ligase alpha subunit OS=Escherichia coli (strain K12) OX=83333 GN=glyQ PE=1 SV=2	9	20	_EALGFPMC[+57]NK_.2|_ELGPEPMAAAYVQPSRR_[-156].2|_AVAEAYYASR_.2|_QGC[+57]TIVQ[+1]PLDMEVGAGTSHPMTC[+57]LR_.3|_QGC[+57]TIVQPLDMEVGAGTSHPMTC[+57]LR_.3|_[-17]QGC[+57]TIVQPLDMEVGAGTSHPMTC[+57]LR_.3|_QGC[+57]TIVQPLDMEVGAGTSHPMTC[+57]LR_.4|_EAQQLLALENPLPLPAYER_.3|_EAQQLLALEN[+1]PLPLPAYER_.3|_EAQQLLALENPLPLPAYER_.2|_EAQQLLALEN[+1]PLPLPAYER_.2|_ELGPEPMAAAYVQPSR_.2|_ELGPEPMAAAYVQPSR_.3|_ELGPEPMAAAYVQ[+1]PSR…	927.818	902.099
YiaC / VC	YiaC	VC	41	P00960			-0.393409	0.393409	-23.8671	0.761329	0.211952	9.32676e-13	1.26784e-11	P00960	SYGA_ECOLI	Glycine--tRNA ligase alpha subunit	glyQ	P00960	Escherichia coli (strain K12) OX=83333	1	2	uniprot-e+coli+k12-filtered-reviewed_03_2018	>sp|P00960|SYGA_ECOLI Glycine--tRNA ligase alpha subunit OS=Escherichia coli (strain K12) OX=83333 GN=glyQ PE=1 SV=2	9	20	_EALGFPMC[+57]NK_.2|_ELGPEPMAAAYVQPSRR_[-156].2|_AVAEAYYASR_.2|_QGC[+57]TIVQ[+1]PLDMEVGAGTSHPMTC[+57]LR_.3|_QGC[+57]TIVQPLDMEVGAGTSHPMTC[+57]LR_.3|_[-17]QGC[+57]TIVQPLDMEVGAGTSHPMTC[+57]LR_.3|_QGC[+57]TIVQPLDMEVGAGTSHPMTC[+57]LR_.4|_EAQQLLALENPLPLPAYER_.3|_EAQQLLALEN[+1]PLPLPAYER_.3|_EAQQLLALENPLPLPAYER_.2|_EAQQLLALEN[+1]PLPLPAYER_.2|_ELGPEPMAAAYVQPSR_.2|_ELGPEPMAAAYVQPSR_.3|_ELGPEPMAAAYVQ[+1]PSR…	927.818	706.375
RimI / VC	RimI	VC	45	P00960			-0.106297	0.106297	-7.10305	0.928969	0.254234	0.000726583	0.00173738	P00960	SYGA_ECOLI	Glycine--tRNA ligase alpha subunit	glyQ	P00960	Escherichia coli (strain K12) OX=83333	1	2	uniprot-e+coli+k12-filtered-reviewed_03_2018	>sp|P00960|SYGA_ECOLI Glycine--tRNA ligase alpha subunit OS=Escherichia coli (strain K12) OX=83333 GN=glyQ PE=1 SV=2	9	20	_EALGFPMC[+57]NK_.2|_ELGPEPMAAAYVQPSRR_[-156].2|_AVAEAYYASR_.2|_QGC[+57]TIVQ[+1]PLDMEVGAGTSHPMTC[+57]LR_.3|_QGC[+57]TIVQPLDMEVGAGTSHPMTC[+57]LR_.3|_[-17]QGC[+57]TIVQPLDMEVGAGTSHPMTC[+57]LR_.3|_QGC[+57]TIVQPLDMEVGAGTSHPMTC[+57]LR_.4|_EAQQLLALENPLPLPAYER_.3|_EAQQLLALEN[+1]PLPLPAYER_.3|_EAQQLLALENPLPLPAYER_.2|_EAQQLLALEN[+1]PLPLPAYER_.2|_ELGPEPMAAAYVQPSR_.2|_ELGPEPMAAAYVQPSR_.3|_ELGPEPMAAAYVQ[+1]PSR…	927.818	861.915
PhnO / VC	PhnO	VC	45	P00960			-0.0298398	0.0298398	-2.0471	0.979529	0.354219	0.372889	0.242838	P00960	SYGA_ECOLI	Glycine--tRNA ligase alpha subunit	glyQ	P00960	Escherichia coli (strain K12) OX=83333	1	2	uniprot-e+coli+k12-filtered-reviewed_03_2018	>sp|P00960|SYGA_ECOLI Glycine--tRNA ligase alpha subunit OS=Escherichia coli (strain K12) OX=83333 GN=glyQ PE=1 SV=2	9	20	_EALGFPMC[+57]NK_.2|_ELGPEPMAAAYVQPSRR_[-156].2|_AVAEAYYASR_.2|_QGC[+57]TIVQ[+1]PLDMEVGAGTSHPMTC[+57]LR_.3|_QGC[+57]TIVQPLDMEVGAGTSHPMTC[+57]LR_.3|_[-17]QGC[+57]TIVQPLDMEVGAGTSHPMTC[+57]LR_.3|_QGC[+57]TIVQPLDMEVGAGTSHPMTC[+57]LR_.4|_EAQQLLALENPLPLPAYER_.3|_EAQQLLALEN[+1]PLPLPAYER_.3|_EAQQLLALENPLPLPAYER_.2|_EAQQLLALEN[+1]PLPLPAYER_.2|_ELGPEPMAAAYVQPSR_.2|_ELGPEPMAAAYVQPSR_.3|_ELGPEPMAAAYVQ[+1]PSR…	927.818	908.825
YjaB / VC	YjaB	VC	200	P00961			-0.189948	0.189948	-12.3363	0.876637	0.442984	0.453267	0.27572	P00961	SYGB_ECOLI	Glycine--tRNA ligase beta subunit	glyS	P00961	Escherichia coli (strain K12) OX=83333	1	4	uniprot-e+coli+k12-filtered-reviewed_03_2018	>sp|P00961|SYGB_ECOLI Glycine--tRNA ligase beta subunit OS=Escherichia coli (strain K12) OX=83333 GN=glyS PE=1 SV=4	50	117	_P[+32]TRPADFDARM[+16]K_.3|_PTR[+32]PADFDARM[+16]K_.3|_VIPATILGIQSDR_.2|_VIPATILGIQSDR_.3|_NLNLDLQTLTEEAVR_.2|_NLNLDLQTLTEEAVR_.3|_NLN[+1]LDLQTLTEEAVR_.3|_NLNLDLQ[+1]TLTEEAVR_.3|_N[+1]LNLDLQTLTEEAVR_.2|_NLN[+1]LDLQ[+1]TLTEEAVR_.2|_N[+1]LNLDLQ[+1]TLTEEAVR_.2|_NLN[+1]LDLQTLTEEAVR_.2|_N[+1]LN[+1]LDLQTLTEEAVR_.2|_NLNLDLQ[+1]TLTEEAVR_.2|_GC[+57]GITVDQAER_.2|_GC[+57]GITVDQ[+1]AER_.2|_TLDAAAALAAANKR_.3|…	3393.68	2975.03
YiaC / VC	YiaC	VC	198	P00961			0.00249724	0.00249724	0.173245	1.00173	0.504105	0.0047072	0.00854211	P00961	SYGB_ECOLI	Glycine--tRNA ligase beta subunit	glyS	P00961	Escherichia coli (strain K12) OX=83333	1	4	uniprot-e+coli+k12-filtered-reviewed_03_2018	>sp|P00961|SYGB_ECOLI Glycine--tRNA ligase beta subunit OS=Escherichia coli (strain K12) OX=83333 GN=glyS PE=1 SV=4	50	117	_P[+32]TRPADFDARM[+16]K_.3|_PTR[+32]PADFDARM[+16]K_.3|_VIPATILGIQSDR_.2|_VIPATILGIQSDR_.3|_NLNLDLQTLTEEAVR_.2|_NLNLDLQTLTEEAVR_.3|_NLN[+1]LDLQTLTEEAVR_.3|_NLNLDLQ[+1]TLTEEAVR_.3|_N[+1]LNLDLQTLTEEAVR_.2|_NLN[+1]LDLQ[+1]TLTEEAVR_.2|_N[+1]LNLDLQ[+1]TLTEEAVR_.2|_NLN[+1]LDLQTLTEEAVR_.2|_N[+1]LN[+1]LDLQTLTEEAVR_.2|_NLNLDLQ[+1]TLTEEAVR_.2|_GC[+57]GITVDQAER_.2|_GC[+57]GITVDQ[+1]AER_.2|_TLDAAAALAAANKR_.3|…	3393.68	3399.56
RimI / VC	RimI	VC	202	P00961			-0.525838	0.525838	-30.5444	0.694556	0.461559	9.30465e-06	3.76358e-05	P00961	SYGB_ECOLI	Glycine--tRNA ligase beta subunit	glyS	P00961	Escherichia coli (strain K12) OX=83333	1	4	uniprot-e+coli+k12-filtered-reviewed_03_2018	>sp|P00961|SYGB_ECOLI Glycine--tRNA ligase beta subunit OS=Escherichia coli (strain K12) OX=83333 GN=glyS PE=1 SV=4	50	117	_P[+32]TRPADFDARM[+16]K_.3|_PTR[+32]PADFDARM[+16]K_.3|_VIPATILGIQSDR_.2|_VIPATILGIQSDR_.3|_NLNLDLQTLTEEAVR_.2|_NLNLDLQTLTEEAVR_.3|_NLN[+1]LDLQTLTEEAVR_.3|_NLNLDLQ[+1]TLTEEAVR_.3|_N[+1]LNLDLQTLTEEAVR_.2|_NLN[+1]LDLQ[+1]TLTEEAVR_.2|_N[+1]LNLDLQ[+1]TLTEEAVR_.2|_NLN[+1]LDLQTLTEEAVR_.2|_N[+1]LN[+1]LDLQTLTEEAVR_.2|_NLNLDLQ[+1]TLTEEAVR_.2|_GC[+57]GITVDQAER_.2|_GC[+57]GITVDQ[+1]AER_.2|_TLDAAAALAAANKR_.3|…	3393.68	2357.1
PhnO / VC	PhnO	VC	200	P00961			-0.262434	0.262434	-16.632	0.83368	0.445707	0.543645	0.309617	P00961	SYGB_ECOLI	Glycine--tRNA ligase beta subunit	glyS	P00961	Escherichia coli (strain K12) OX=83333	1	4	uniprot-e+coli+k12-filtered-reviewed_03_2018	>sp|P00961|SYGB_ECOLI Glycine--tRNA ligase beta subunit OS=Escherichia coli (strain K12) OX=83333 GN=glyS PE=1 SV=4	50	117	_P[+32]TRPADFDARM[+16]K_.3|_PTR[+32]PADFDARM[+16]K_.3|_VIPATILGIQSDR_.2|_VIPATILGIQSDR_.3|_NLNLDLQTLTEEAVR_.2|_NLNLDLQTLTEEAVR_.3|_NLN[+1]LDLQTLTEEAVR_.3|_NLNLDLQ[+1]TLTEEAVR_.3|_N[+1]LNLDLQTLTEEAVR_.2|_NLN[+1]LDLQ[+1]TLTEEAVR_.2|_N[+1]LNLDLQ[+1]TLTEEAVR_.2|_NLN[+1]LDLQTLTEEAVR_.2|_N[+1]LN[+1]LDLQTLTEEAVR_.2|_NLNLDLQ[+1]TLTEEAVR_.2|_GC[+57]GITVDQAER_.2|_GC[+57]GITVDQ[+1]AER_.2|_TLDAAAALAAANKR_.3|…	3393.68	2829.25
YjaB / VC	YjaB	VC	92	P00962			-0.0824752	0.0824752	-5.55641	0.944436	0.34895	0.00819538	0.0133749	P00962	SYQ_ECOLI	Glutamine--tRNA ligase	glnS	P00962	Escherichia coli (strain K12) OX=83333	1	3	uniprot-e+coli+k12-filtered-reviewed_03_2018	>sp|P00962|SYQ_ECOLI Glutamine--tRNA ligase OS=Escherichia coli (strain K12) OX=83333 GN=glnS PE=1 SV=3	27	49	_GLAYVDELTPEQIR_.2|_GLAYVDELTPEQIR_.3|_GLAYVDELTPEQ[+1]IR_.2|_AMAVIDPVK_.2|_QIIDEDLASGK_.2|_Q[+1]IIDEDLASGK_.2|_[-17]QIIDEDLASGK_.2|_EGYFC[+57]LDSR_.2|_QGFAEPSLK_.2|_[-17]QGFAEPSLK_.2|_MPTISGLR_.2|_MPTISGLRR_[-156].2|_QVPFSGEIWIDR_.2|_Q[+1]VPFSGEIWIDR_.2|_IDMASPFIVMR_.2|_GVIHWVSAAHALPVEIR_.4|_GVIHWVSAAHALPVEIR_.3|_SVEENLALFEK_.2|_LYDWVLDNITIPVHPR_.3|_LNLEYTVMSK_.2|_LVIENYQGEGEMVTMPNHPNKPEMGSR_.4|…	1140.39	1077.02
YiaC / VC	YiaC	VC	91	P00962			0.1502	0.1502	10.9724	1.10972	0.307498	4.14262e-08	2.75588e-07	P00962	SYQ_ECOLI	Glutamine--tRNA ligase	glnS	P00962	Escherichia coli (strain K12) OX=83333	1	3	uniprot-e+coli+k12-filtered-reviewed_03_2018	>sp|P00962|SYQ_ECOLI Glutamine--tRNA ligase OS=Escherichia coli (strain K12) OX=83333 GN=glnS PE=1 SV=3	27	49	_GLAYVDELTPEQIR_.2|_GLAYVDELTPEQIR_.3|_GLAYVDELTPEQ[+1]IR_.2|_AMAVIDPVK_.2|_QIIDEDLASGK_.2|_Q[+1]IIDEDLASGK_.2|_[-17]QIIDEDLASGK_.2|_EGYFC[+57]LDSR_.2|_QGFAEPSLK_.2|_[-17]QGFAEPSLK_.2|_MPTISGLR_.2|_MPTISGLRR_[-156].2|_QVPFSGEIWIDR_.2|_Q[+1]VPFSGEIWIDR_.2|_IDMASPFIVMR_.2|_GVIHWVSAAHALPVEIR_.4|_GVIHWVSAAHALPVEIR_.3|_SVEENLALFEK_.2|_LYDWVLDNITIPVHPR_.3|_LNLEYTVMSK_.2|_LVIENYQGEGEMVTMPNHPNKPEMGSR_.4|…	1140.39	1265.52
RimI / VC	RimI	VC	90	P00962			-0.0792606	0.0792606	-5.34574	0.946543	0.337176	0.588865	0.326146	P00962	SYQ_ECOLI	Glutamine--tRNA ligase	glnS	P00962	Escherichia coli (strain K12) OX=83333	1	3	uniprot-e+coli+k12-filtered-reviewed_03_2018	>sp|P00962|SYQ_ECOLI Glutamine--tRNA ligase OS=Escherichia coli (strain K12) OX=83333 GN=glnS PE=1 SV=3	27	49	_GLAYVDELTPEQIR_.2|_GLAYVDELTPEQIR_.3|_GLAYVDELTPEQ[+1]IR_.2|_AMAVIDPVK_.2|_QIIDEDLASGK_.2|_Q[+1]IIDEDLASGK_.2|_[-17]QIIDEDLASGK_.2|_EGYFC[+57]LDSR_.2|_QGFAEPSLK_.2|_[-17]QGFAEPSLK_.2|_MPTISGLR_.2|_MPTISGLRR_[-156].2|_QVPFSGEIWIDR_.2|_Q[+1]VPFSGEIWIDR_.2|_IDMASPFIVMR_.2|_GVIHWVSAAHALPVEIR_.4|_GVIHWVSAAHALPVEIR_.3|_SVEENLALFEK_.2|_LYDWVLDNITIPVHPR_.3|_LNLEYTVMSK_.2|_LVIENYQGEGEMVTMPNHPNKPEMGSR_.4|…	1140.39	1079.43
PhnO / VC	PhnO	VC	90	P00962			-0.0623399	0.0623399	-4.22905	0.95771	0.366057	0.27485	0.19733	P00962	SYQ_ECOLI	Glutamine--tRNA ligase	glnS	P00962	Escherichia coli (strain K12) OX=83333	1	3	uniprot-e+coli+k12-filtered-reviewed_03_2018	>sp|P00962|SYQ_ECOLI Glutamine--tRNA ligase OS=Escherichia coli (strain K12) OX=83333 GN=glnS PE=1 SV=3	27	49	_GLAYVDELTPEQIR_.2|_GLAYVDELTPEQIR_.3|_GLAYVDELTPEQ[+1]IR_.2|_AMAVIDPVK_.2|_QIIDEDLASGK_.2|_Q[+1]IIDEDLASGK_.2|_[-17]QIIDEDLASGK_.2|_EGYFC[+57]LDSR_.2|_QGFAEPSLK_.2|_[-17]QGFAEPSLK_.2|_MPTISGLR_.2|_MPTISGLRR_[-156].2|_QVPFSGEIWIDR_.2|_Q[+1]VPFSGEIWIDR_.2|_IDMASPFIVMR_.2|_GVIHWVSAAHALPVEIR_.4|_GVIHWVSAAHALPVEIR_.3|_SVEENLALFEK_.2|_LYDWVLDNITIPVHPR_.3|_LNLEYTVMSK_.2|_LVIENYQGEGEMVTMPNHPNKPEMGSR_.4|…	1140.39	1092.16
YjaB / VC	YjaB	VC	22	P00963;P63624			-0.0814242	0.0814242	-5.48758	0.945124	0.326017	0.110185	0.101775	P00963;P63624	ASNA_ECOLI;ASNA_ECO57	Aspartate--ammonia ligase	asnA	P00963;P63624	Escherichia coli (strain K12) OX=83333;Escherichia coli O157:H7 OX=83334	1;3	1	uniprot-e+coli+k12-filtered-reviewed_03_2018	>sp|P00963|ASNA_ECOLI Aspartate--ammonia ligase OS=Escherichia coli (strain K12) OX=83333 GN=asnA PE=1 SV=1;>sp|P63624|ASNA_ECO57 Aspartate--ammonia ligase OS=Escherichia coli O157:H7 OX=83334 GN=asnA PE=3 SV=1	10	17	_LGLIEVQAPILSR_.2|_LGLIEVQAPILSR_.3|_STVEAIWAGIK_.2|_DLGAVFLVGIGGK_.2|_GEMPQTIGGGIGQSR_.2|_GEMPQTIGGGIGQSR_.3|_GEMPQ[+1]TIGGGIGQSR_.2|_GEMPQTIGGGIGQ[+1]SR_.2|_ALPDAQFEVVHSLAK_.3|_ALPDAQFEVVHSLAK_.2|_VGDGTQDNLSGC[+57]EK_.2|_VGDGTQDNLSGC[+57]EK_.3|_VGDGTQ[+1]DNLSGC[+57]EK_.2|_ESVPSLL_.1|_LSPLHSVYVDQWDWER_.3|_YPDLDAK_.2|_QTLGQHDFSAGEGLYTHMK_.3	175.655	166.016
YiaC / VC	YiaC	VC	7	P00963;P63624			-2.37904	2.37904	-80.7762	0.192238	0.397605	1.51105e-06	7.41697e-06	P00963;P63624	ASNA_ECOLI;ASNA_ECO57	Aspartate--ammonia ligase	asnA	P00963;P63624	Escherichia coli (strain K12) OX=83333;Escherichia coli O157:H7 OX=83334	1;3	1	uniprot-e+coli+k12-filtered-reviewed_03_2018	>sp|P00963|ASNA_ECOLI Aspartate--ammonia ligase OS=Escherichia coli (strain K12) OX=83333 GN=asnA PE=1 SV=1;>sp|P63624|ASNA_ECO57 Aspartate--ammonia ligase OS=Escherichia coli O157:H7 OX=83334 GN=asnA PE=3 SV=1	10	17	_LGLIEVQAPILSR_.2|_LGLIEVQAPILSR_.3|_STVEAIWAGIK_.2|_DLGAVFLVGIGGK_.2|_GEMPQTIGGGIGQSR_.2|_GEMPQTIGGGIGQSR_.3|_GEMPQ[+1]TIGGGIGQSR_.2|_GEMPQTIGGGIGQ[+1]SR_.2|_ALPDAQFEVVHSLAK_.3|_ALPDAQFEVVHSLAK_.2|_VGDGTQDNLSGC[+57]EK_.2|_VGDGTQDNLSGC[+57]EK_.3|_VGDGTQ[+1]DNLSGC[+57]EK_.2|_ESVPSLL_.1|_LSPLHSVYVDQWDWER_.3|_YPDLDAK_.2|_QTLGQHDFSAGEGLYTHMK_.3	175.655	33.7675
RimI / VC	RimI	VC	24	P00963;P63624			-0.400432	0.400432	-24.2368	0.757632	0.384175	0.00120842	0.00269775	P00963;P63624	ASNA_ECOLI;ASNA_ECO57	Aspartate--ammonia ligase	asnA	P00963;P63624	Escherichia coli (strain K12) OX=83333;Escherichia coli O157:H7 OX=83334	1;3	1	uniprot-e+coli+k12-filtered-reviewed_03_2018	>sp|P00963|ASNA_ECOLI Aspartate--ammonia ligase OS=Escherichia coli (strain K12) OX=83333 GN=asnA PE=1 SV=1;>sp|P63624|ASNA_ECO57 Aspartate--ammonia ligase OS=Escherichia coli O157:H7 OX=83334 GN=asnA PE=3 SV=1	10	17	_LGLIEVQAPILSR_.2|_LGLIEVQAPILSR_.3|_STVEAIWAGIK_.2|_DLGAVFLVGIGGK_.2|_GEMPQTIGGGIGQSR_.2|_GEMPQTIGGGIGQSR_.3|_GEMPQ[+1]TIGGGIGQSR_.2|_GEMPQTIGGGIGQ[+1]SR_.2|_ALPDAQFEVVHSLAK_.3|_ALPDAQFEVVHSLAK_.2|_VGDGTQDNLSGC[+57]EK_.2|_VGDGTQDNLSGC[+57]EK_.3|_VGDGTQ[+1]DNLSGC[+57]EK_.2|_ESVPSLL_.1|_LSPLHSVYVDQWDWER_.3|_YPDLDAK_.2|_QTLGQHDFSAGEGLYTHMK_.3	175.655	133.082
PhnO / VC	PhnO	VC	21	P00963;P63624			-0.117672	0.117672	-7.83263	0.921674	0.402393	0.448755	0.273828	P00963;P63624	ASNA_ECOLI;ASNA_ECO57	Aspartate--ammonia ligase	asnA	P00963;P63624	Escherichia coli (strain K12) OX=83333;Escherichia coli O157:H7 OX=83334	1;3	1	uniprot-e+coli+k12-filtered-reviewed_03_2018	>sp|P00963|ASNA_ECOLI Aspartate--ammonia ligase OS=Escherichia coli (strain K12) OX=83333 GN=asnA PE=1 SV=1;>sp|P63624|ASNA_ECO57 Aspartate--ammonia ligase OS=Escherichia coli O157:H7 OX=83334 GN=asnA PE=3 SV=1	10	17	_LGLIEVQAPILSR_.2|_LGLIEVQAPILSR_.3|_STVEAIWAGIK_.2|_DLGAVFLVGIGGK_.2|_GEMPQTIGGGIGQSR_.2|_GEMPQTIGGGIGQSR_.3|_GEMPQ[+1]TIGGGIGQSR_.2|_GEMPQTIGGGIGQ[+1]SR_.2|_ALPDAQFEVVHSLAK_.3|_ALPDAQFEVVHSLAK_.2|_VGDGTQDNLSGC[+57]EK_.2|_VGDGTQDNLSGC[+57]EK_.3|_VGDGTQ[+1]DNLSGC[+57]EK_.2|_ESVPSLL_.1|_LSPLHSVYVDQWDWER_.3|_YPDLDAK_.2|_QTLGQHDFSAGEGLYTHMK_.3	175.655	161.897
YjaB / VC	YjaB	VC	292	P00968			-0.143259	0.143259	-9.45284	0.905472	0.35315	0.268683	0.194215	P00968	CARB_ECOLI	Carbamoyl-phosphate synthase large chain	carB	P00968	Escherichia coli (strain K12) OX=83333	1	2	uniprot-e+coli+k12-filtered-reviewed_03_2018	>sp|P00968|CARB_ECOLI Carbamoyl-phosphate synthase large chain OS=Escherichia coli (strain K12) OX=83333 GN=carB PE=1 SV=2	69	192	_EVIPPYYSVK_.2|_VAEVGITGLNADFLR_.2|_VAEVGITGLN[+1]ADFLR_.2|_VAEVGITGLNADFLR_.3|_VISVQEMHAQIK_.3|_VISVQ[+1]EMHAQIK_.3|_VISVQEMHAQIK_.2|_VSLDDPEALTK_.2|_IMVLGGGPNR_.2|_GLDLSPTK_.2|_GLEVGATGFDPK_.2|_EIGYPLVVRPSYVLGGR_.3|_ATGFPIAK_.2|_FPGVDPLLGPEMR_.2|_FPGVDPLLGPEMR[+1]_.2|_FPGVDPLLGPEMR_.3|_TPASFEPSIDYVVTK_.2|_TPASFEPSIDYVVTK_.3|_EIGVETGGSNVQFAVNPK_.3|_EIGVETGGSN[+1]VQFAVNPK_.3|_EIGVETGGSNVQFAVNPK_.…	3206.26	2903.18
YiaC / VC	YiaC	VC	289	P00968			-0.0124401	0.0124401	-0.858573	0.991414	0.338587	0.585653	0.325126	P00968	CARB_ECOLI	Carbamoyl-phosphate synthase large chain	carB	P00968	Escherichia coli (strain K12) OX=83333	1	2	uniprot-e+coli+k12-filtered-reviewed_03_2018	>sp|P00968|CARB_ECOLI Carbamoyl-phosphate synthase large chain OS=Escherichia coli (strain K12) OX=83333 GN=carB PE=1 SV=2	69	192	_EVIPPYYSVK_.2|_VAEVGITGLNADFLR_.2|_VAEVGITGLN[+1]ADFLR_.2|_VAEVGITGLNADFLR_.3|_VISVQEMHAQIK_.3|_VISVQ[+1]EMHAQIK_.3|_VISVQEMHAQIK_.2|_VSLDDPEALTK_.2|_IMVLGGGPNR_.2|_GLDLSPTK_.2|_GLEVGATGFDPK_.2|_EIGYPLVVRPSYVLGGR_.3|_ATGFPIAK_.2|_FPGVDPLLGPEMR_.2|_FPGVDPLLGPEMR[+1]_.2|_FPGVDPLLGPEMR_.3|_TPASFEPSIDYVVTK_.2|_TPASFEPSIDYVVTK_.3|_EIGVETGGSNVQFAVNPK_.3|_EIGVETGGSN[+1]VQFAVNPK_.3|_EIGVETGGSNVQFAVNPK_.…	3206.26	3178.73
RimI / VC	RimI	VC	302	P00968			-0.0366952	0.0366952	-2.51145	0.974886	0.301462	0.151511	0.128742	P00968	CARB_ECOLI	Carbamoyl-phosphate synthase large chain	carB	P00968	Escherichia coli (strain K12) OX=83333	1	2	uniprot-e+coli+k12-filtered-reviewed_03_2018	>sp|P00968|CARB_ECOLI Carbamoyl-phosphate synthase large chain OS=Escherichia coli (strain K12) OX=83333 GN=carB PE=1 SV=2	69	192	_EVIPPYYSVK_.2|_VAEVGITGLNADFLR_.2|_VAEVGITGLN[+1]ADFLR_.2|_VAEVGITGLNADFLR_.3|_VISVQEMHAQIK_.3|_VISVQ[+1]EMHAQIK_.3|_VISVQEMHAQIK_.2|_VSLDDPEALTK_.2|_IMVLGGGPNR_.2|_GLDLSPTK_.2|_GLEVGATGFDPK_.2|_EIGYPLVVRPSYVLGGR_.3|_ATGFPIAK_.2|_FPGVDPLLGPEMR_.2|_FPGVDPLLGPEMR[+1]_.2|_FPGVDPLLGPEMR_.3|_TPASFEPSIDYVVTK_.2|_TPASFEPSIDYVVTK_.3|_EIGVETGGSNVQFAVNPK_.3|_EIGVETGGSN[+1]VQFAVNPK_.3|_EIGVETGGSNVQFAVNPK_.…	3206.26	3125.73
PhnO / VC	PhnO	VC	292	P00968			-0.162636	0.162636	-10.6609	0.893391	0.377761	0.0369751	0.0444298	P00968	CARB_ECOLI	Carbamoyl-phosphate synthase large chain	carB	P00968	Escherichia coli (strain K12) OX=83333	1	2	uniprot-e+coli+k12-filtered-reviewed_03_2018	>sp|P00968|CARB_ECOLI Carbamoyl-phosphate synthase large chain OS=Escherichia coli (strain K12) OX=83333 GN=carB PE=1 SV=2	69	192	_EVIPPYYSVK_.2|_VAEVGITGLNADFLR_.2|_VAEVGITGLN[+1]ADFLR_.2|_VAEVGITGLNADFLR_.3|_VISVQEMHAQIK_.3|_VISVQ[+1]EMHAQIK_.3|_VISVQEMHAQIK_.2|_VSLDDPEALTK_.2|_IMVLGGGPNR_.2|_GLDLSPTK_.2|_GLEVGATGFDPK_.2|_EIGYPLVVRPSYVLGGR_.3|_ATGFPIAK_.2|_FPGVDPLLGPEMR_.2|_FPGVDPLLGPEMR[+1]_.2|_FPGVDPLLGPEMR_.3|_TPASFEPSIDYVVTK_.2|_TPASFEPSIDYVVTK_.3|_EIGVETGGSNVQFAVNPK_.3|_EIGVETGGSN[+1]VQFAVNPK_.3|_EIGVETGGSNVQFAVNPK_.…	3206.26	2864.44
YjaB / VC	YjaB	VC	33	P02358			-2.04019	2.04019	-75.6868	0.243132	0.722959	0.250249	0.184473	P02358	RS6_ECOLI	30S ribosomal protein S6	rpsF	P02358	Escherichia coli (strain K12) OX=83333	1	1	uniprot-e+coli+k12-filtered-reviewed_03_2018	>sp|P02358|RS6_ECOLI 30S ribosomal protein S6 OS=Escherichia coli (strain K12) OX=83333 GN=rpsF PE=1 SV=1	12	48	_RQLAYPINK_.2|_HAVTEASPMVK_.2|_[+43]HAVTEASPMVK_.2|_RDDFANETADDAEAGDSEEEEEE_.3|_FNDAVIR_.2|_FN[+1]DAVIR_.2|_FN[-17]DAVIR_.2|_HYEIVFMVHPDQ[+1]SEQVPGMIER_.4|_HYEIVFMVHPDQSEQVPGMIER_.4|_HYEIVFMVHPDQSEQ[+1]VPGMIER_.4|_HYEIVFMVHPDQSEQVPGMIER_.3|_HYEIVFMVHPDQ[+1]SEQVPGMIER_.3|_HYEIVFMVHPDQSEQVP[+16]GMIER_.4|_HYEIVFM[+16]VHPDQSEQVPGMIER_.4|_QLAYPINK_.2|_[-17]QLAYPINK_.2|_YTAAITGAEGK_.2|_[+57]YTAAITGAEGK…	1312.58	319.129
YiaC / VC	YiaC	VC	34	P02358			-1.78212	1.78212	-70.9245	0.290755	0.378359	0.234859	0.176492	P02358	RS6_ECOLI	30S ribosomal protein S6	rpsF	P02358	Escherichia coli (strain K12) OX=83333	1	1	uniprot-e+coli+k12-filtered-reviewed_03_2018	>sp|P02358|RS6_ECOLI 30S ribosomal protein S6 OS=Escherichia coli (strain K12) OX=83333 GN=rpsF PE=1 SV=1	12	48	_RQLAYPINK_.2|_HAVTEASPMVK_.2|_[+43]HAVTEASPMVK_.2|_RDDFANETADDAEAGDSEEEEEE_.3|_FNDAVIR_.2|_FN[+1]DAVIR_.2|_FN[-17]DAVIR_.2|_HYEIVFMVHPDQ[+1]SEQVPGMIER_.4|_HYEIVFMVHPDQSEQVPGMIER_.4|_HYEIVFMVHPDQSEQ[+1]VPGMIER_.4|_HYEIVFMVHPDQSEQVPGMIER_.3|_HYEIVFMVHPDQ[+1]SEQVPGMIER_.3|_HYEIVFMVHPDQSEQVP[+16]GMIER_.4|_HYEIVFM[+16]VHPDQSEQVPGMIER_.4|_QLAYPINK_.2|_[-17]QLAYPINK_.2|_YTAAITGAEGK_.2|_[+57]YTAAITGAEGK…	1312.58	381.639
RimI / VC	RimI	VC	34	P02358			-1.96965	1.96965	-74.4685	0.255315	0.39299	0.615152	0.335497	P02358	RS6_ECOLI	30S ribosomal protein S6	rpsF	P02358	Escherichia coli (strain K12) OX=83333	1	1	uniprot-e+coli+k12-filtered-reviewed_03_2018	>sp|P02358|RS6_ECOLI 30S ribosomal protein S6 OS=Escherichia coli (strain K12) OX=83333 GN=rpsF PE=1 SV=1	12	48	_RQLAYPINK_.2|_HAVTEASPMVK_.2|_[+43]HAVTEASPMVK_.2|_RDDFANETADDAEAGDSEEEEEE_.3|_FNDAVIR_.2|_FN[+1]DAVIR_.2|_FN[-17]DAVIR_.2|_HYEIVFMVHPDQ[+1]SEQVPGMIER_.4|_HYEIVFMVHPDQSEQVPGMIER_.4|_HYEIVFMVHPDQSEQ[+1]VPGMIER_.4|_HYEIVFMVHPDQSEQVPGMIER_.3|_HYEIVFMVHPDQ[+1]SEQVPGMIER_.3|_HYEIVFMVHPDQSEQVP[+16]GMIER_.4|_HYEIVFM[+16]VHPDQSEQVPGMIER_.4|_QLAYPINK_.2|_[-17]QLAYPINK_.2|_YTAAITGAEGK_.2|_[+57]YTAAITGAEGK…	1312.58	335.121
PhnO / VC	PhnO	VC	35	P02358			-1.58489	1.58489	-66.6651	0.333349	0.494488	0.00525296	0.00928944	P02358	RS6_ECOLI	30S ribosomal protein S6	rpsF	P02358	Escherichia coli (strain K12) OX=83333	1	1	uniprot-e+coli+k12-filtered-reviewed_03_2018	>sp|P02358|RS6_ECOLI 30S ribosomal protein S6 OS=Escherichia coli (strain K12) OX=83333 GN=rpsF PE=1 SV=1	12	48	_RQLAYPINK_.2|_HAVTEASPMVK_.2|_[+43]HAVTEASPMVK_.2|_RDDFANETADDAEAGDSEEEEEE_.3|_FNDAVIR_.2|_FN[+1]DAVIR_.2|_FN[-17]DAVIR_.2|_HYEIVFMVHPDQ[+1]SEQVPGMIER_.4|_HYEIVFMVHPDQSEQVPGMIER_.4|_HYEIVFMVHPDQSEQ[+1]VPGMIER_.4|_HYEIVFMVHPDQSEQVPGMIER_.3|_HYEIVFMVHPDQ[+1]SEQVPGMIER_.3|_HYEIVFMVHPDQSEQVP[+16]GMIER_.4|_HYEIVFM[+16]VHPDQSEQVPGMIER_.4|_QLAYPINK_.2|_[-17]QLAYPINK_.2|_YTAAITGAEGK_.2|_[+57]YTAAITGAEGK…	1312.58	437.547
YjaB / VC	YjaB	VC	61	P02413			-0.369766	0.369766	-22.6092	0.773908	0.400344	0.00300911	0.00589544	P02413	RL15_ECOLI	50S ribosomal protein L15	rplO	P02413	Escherichia coli (strain K12) OX=83333	1	1	uniprot-e+coli+k12-filtered-reviewed_03_2018	>sp|P02413|RL15_ECOLI 50S ribosomal protein L15 OS=Escherichia coli (strain K12) OX=83333 GN=rplO PE=1 SV=1	13	30	_LNTLSPAEGSKK_[-128].2|_GFEGGQMPLYRR_[-156].2|_AAITAEIR_.2|_KAAITAEIR_.2|_AANIIGIQIEFAK_.2|_AANIIGIQIEFAK_.3|_AAN[+1]IIGIQIEFAK_.2|_VEGGVVDLNTLK_.2|_VEGGVVDLN[+1]TLK_.2|_VEGGVVDLNTLK_.3|_[+43]VEGGVVDLNTLK_.2|_RGFEGGQMPLYR_.3|_GFEGGQMPLYR_.2|_GFEGGQ[+1]MPLYR_.2|_GFEGGQMPLYR_.3|_[+43]GFEGGQMPLYR_.2|_GFEGGQM[+16]PLYR_.2|_VILAGEVTTPVTVR_.2|_VILAGEVTTPVTVR[+1]_.2|_VILAGEVTTPVTVR_.3|_VILAGE[+22]VTTPVTV…	6617.13	5121.05
YiaC / VC	YiaC	VC	65	P02413			-0.0209213	0.0209213	-1.43969	0.985603	0.254176	0.990114	0.451838	P02413	RL15_ECOLI	50S ribosomal protein L15	rplO	P02413	Escherichia coli (strain K12) OX=83333	1	1	uniprot-e+coli+k12-filtered-reviewed_03_2018	>sp|P02413|RL15_ECOLI 50S ribosomal protein L15 OS=Escherichia coli (strain K12) OX=83333 GN=rplO PE=1 SV=1	13	30	_LNTLSPAEGSKK_[-128].2|_GFEGGQMPLYRR_[-156].2|_AAITAEIR_.2|_KAAITAEIR_.2|_AANIIGIQIEFAK_.2|_AANIIGIQIEFAK_.3|_AAN[+1]IIGIQIEFAK_.2|_VEGGVVDLNTLK_.2|_VEGGVVDLN[+1]TLK_.2|_VEGGVVDLNTLK_.3|_[+43]VEGGVVDLNTLK_.2|_RGFEGGQMPLYR_.3|_GFEGGQMPLYR_.2|_GFEGGQ[+1]MPLYR_.2|_GFEGGQMPLYR_.3|_[+43]GFEGGQMPLYR_.2|_GFEGGQM[+16]PLYR_.2|_VILAGEVTTPVTVR_.2|_VILAGEVTTPVTVR[+1]_.2|_VILAGEVTTPVTVR_.3|_VILAGE[+22]VTTPVTV…	6617.13	6521.87
RimI / VC	RimI	VC	67	P02413			-0.274064	0.274064	-17.3014	0.826986	0.362644	0.267397	0.193519	P02413	RL15_ECOLI	50S ribosomal protein L15	rplO	P02413	Escherichia coli (strain K12) OX=83333	1	1	uniprot-e+coli+k12-filtered-reviewed_03_2018	>sp|P02413|RL15_ECOLI 50S ribosomal protein L15 OS=Escherichia coli (strain K12) OX=83333 GN=rplO PE=1 SV=1	13	30	_LNTLSPAEGSKK_[-128].2|_GFEGGQMPLYRR_[-156].2|_AAITAEIR_.2|_KAAITAEIR_.2|_AANIIGIQIEFAK_.2|_AANIIGIQIEFAK_.3|_AAN[+1]IIGIQIEFAK_.2|_VEGGVVDLNTLK_.2|_VEGGVVDLN[+1]TLK_.2|_VEGGVVDLNTLK_.3|_[+43]VEGGVVDLNTLK_.2|_RGFEGGQMPLYR_.3|_GFEGGQMPLYR_.2|_GFEGGQ[+1]MPLYR_.2|_GFEGGQMPLYR_.3|_[+43]GFEGGQMPLYR_.2|_GFEGGQM[+16]PLYR_.2|_VILAGEVTTPVTVR_.2|_VILAGEVTTPVTVR[+1]_.2|_VILAGEVTTPVTVR_.3|_VILAGE[+22]VTTPVTV…	6617.13	5472.28
PhnO / VC	PhnO	VC	63	P02413			-0.0706154	0.0706154	-4.77683	0.952232	0.451172	0.230208	0.173765	P02413	RL15_ECOLI	50S ribosomal protein L15	rplO	P02413	Escherichia coli (strain K12) OX=83333	1	1	uniprot-e+coli+k12-filtered-reviewed_03_2018	>sp|P02413|RL15_ECOLI 50S ribosomal protein L15 OS=Escherichia coli (strain K12) OX=83333 GN=rplO PE=1 SV=1	13	30	_LNTLSPAEGSKK_[-128].2|_GFEGGQMPLYRR_[-156].2|_AAITAEIR_.2|_KAAITAEIR_.2|_AANIIGIQIEFAK_.2|_AANIIGIQIEFAK_.3|_AAN[+1]IIGIQIEFAK_.2|_VEGGVVDLNTLK_.2|_VEGGVVDLN[+1]TLK_.2|_VEGGVVDLNTLK_.3|_[+43]VEGGVVDLNTLK_.2|_RGFEGGQMPLYR_.3|_GFEGGQMPLYR_.2|_GFEGGQ[+1]MPLYR_.2|_GFEGGQMPLYR_.3|_[+43]GFEGGQMPLYR_.2|_GFEGGQM[+16]PLYR_.2|_VILAGEVTTPVTVR_.2|_VILAGEVTTPVTVR[+1]_.2|_VILAGEVTTPVTVR_.3|_VILAGE[+22]VTTPVTV…	6617.13	6301.04
YjaB / VC	YjaB	VC	2	P02918			-0.841298	0.841298	-44.1859	0.558141	0.74994	0.83117	0.406448	P02918	PBPA_ECOLI	Penicillin-binding protein 1A	mrcA	P02918	Escherichia coli (strain K12) OX=83333	1	1	uniprot-e+coli+k12-filtered-reviewed_03_2018	>sp|P02918|PBPA_ECOLI Penicillin-binding protein 1A OS=Escherichia coli (strain K12) OX=83333 GN=mrcA PE=1 SV=1	4	4	_YGESAYEDGYR_.2|_VGESAWDNNK_.2|_WDASAGSDWQPK_.2|_GLTLASMLNDVPISR_.2	15.417	8.60488
YiaC / VC	YiaC	VC	1	P02918			-0.330107	0.330107	-20.4522	0.795478	NaN	NaN	NaN	P02918	PBPA_ECOLI	Penicillin-binding protein 1A	mrcA	P02918	Escherichia coli (strain K12) OX=83333	1	1	uniprot-e+coli+k12-filtered-reviewed_03_2018	>sp|P02918|PBPA_ECOLI Penicillin-binding protein 1A OS=Escherichia coli (strain K12) OX=83333 GN=mrcA PE=1 SV=1	4	4	_YGESAYEDGYR_.2|_VGESAWDNNK_.2|_WDASAGSDWQPK_.2|_GLTLASMLNDVPISR_.2	15.417	12.2639
RimI / VC	RimI	VC	1	P02918			0.324741	0.324741	25.244	1.25244	NaN	NaN	NaN	P02918	PBPA_ECOLI	Penicillin-binding protein 1A	mrcA	P02918	Escherichia coli (strain K12) OX=83333	1	1	uniprot-e+coli+k12-filtered-reviewed_03_2018	>sp|P02918|PBPA_ECOLI Penicillin-binding protein 1A OS=Escherichia coli (strain K12) OX=83333 GN=mrcA PE=1 SV=1	4	4	_YGESAYEDGYR_.2|_VGESAWDNNK_.2|_WDASAGSDWQPK_.2|_GLTLASMLNDVPISR_.2	15.417	19.3089
YjaB / VC	YjaB	VC	43	P02925			-0.169475	0.169475	-11.0834	0.889166	0.21809	9.1572e-10	8.06538e-09	P02925	RBSB_ECOLI	Ribose import binding protein RbsB	rbsB	P02925	Escherichia coli (strain K12) OX=83333	1	1	uniprot-e+coli+k12-filtered-reviewed_03_2018	>sp|P02925|RBSB_ECOLI Ribose import binding protein RbsB OS=Escherichia coli (strain K12) OX=83333 GN=rbsB PE=1 SV=1	14	34	_SDVMVVGFDGTPDGEK_.2|_EADKLGYNLVVLDSQNNPAK_.3|_ILLINPTDSDAVGNAVK_.2|_ILLIN[+1]PTDSDAVGNAVK_.2|_ILLINPTDSDAVGNAVK_.3|_ELANVQDLTVR_.2|_ELANVQ[+1]DLTVR_.2|_ELANVQDLTVR_.3|_LAATIAQLPDQIGAK_.2|_LAATIAQLPDQIGAK_.3|_[+43]LAATIAQLPDQIGAK_.2|_MANQANIPVITLDR_.2|_MANQANIPVITLDR_.3|_MANQAN[+1]IPVITLDR_.2|_VIELQGIAGTSAAR_.3|_VIELQ[+1]GIAGTSAAR_.2|_VIELQGIAGTSAAR_.2|_GEVVSHIASDNVLGGK_.3|_GEVVSHIASDNVLGGK_.2|_E…	191.903	170.633
YiaC / VC	YiaC	VC	46	P02925			0.245582	0.245582	18.5571	1.18557	0.220071	3.94303e-06	1.73517e-05	P02925	RBSB_ECOLI	Ribose import binding protein RbsB	rbsB	P02925	Escherichia coli (strain K12) OX=83333	1	1	uniprot-e+coli+k12-filtered-reviewed_03_2018	>sp|P02925|RBSB_ECOLI Ribose import binding protein RbsB OS=Escherichia coli (strain K12) OX=83333 GN=rbsB PE=1 SV=1	14	34	_SDVMVVGFDGTPDGEK_.2|_EADKLGYNLVVLDSQNNPAK_.3|_ILLINPTDSDAVGNAVK_.2|_ILLIN[+1]PTDSDAVGNAVK_.2|_ILLINPTDSDAVGNAVK_.3|_ELANVQDLTVR_.2|_ELANVQ[+1]DLTVR_.2|_ELANVQDLTVR_.3|_LAATIAQLPDQIGAK_.2|_LAATIAQLPDQIGAK_.3|_[+43]LAATIAQLPDQIGAK_.2|_MANQANIPVITLDR_.2|_MANQANIPVITLDR_.3|_MANQAN[+1]IPVITLDR_.2|_VIELQGIAGTSAAR_.3|_VIELQ[+1]GIAGTSAAR_.2|_VIELQGIAGTSAAR_.2|_GEVVSHIASDNVLGGK_.3|_GEVVSHIASDNVLGGK_.2|_E…	191.903	227.515
RimI / VC	RimI	VC	43	P02925			-0.0743377	0.0743377	-5.0222	0.949778	0.261839	0.00110346	0.0024943	P02925	RBSB_ECOLI	Ribose import binding protein RbsB	rbsB	P02925	Escherichia coli (strain K12) OX=83333	1	1	uniprot-e+coli+k12-filtered-reviewed_03_2018	>sp|P02925|RBSB_ECOLI Ribose import binding protein RbsB OS=Escherichia coli (strain K12) OX=83333 GN=rbsB PE=1 SV=1	14	34	_SDVMVVGFDGTPDGEK_.2|_EADKLGYNLVVLDSQNNPAK_.3|_ILLINPTDSDAVGNAVK_.2|_ILLIN[+1]PTDSDAVGNAVK_.2|_ILLINPTDSDAVGNAVK_.3|_ELANVQDLTVR_.2|_ELANVQ[+1]DLTVR_.2|_ELANVQDLTVR_.3|_LAATIAQLPDQIGAK_.2|_LAATIAQLPDQIGAK_.3|_[+43]LAATIAQLPDQIGAK_.2|_MANQANIPVITLDR_.2|_MANQANIPVITLDR_.3|_MANQAN[+1]IPVITLDR_.2|_VIELQGIAGTSAAR_.3|_VIELQ[+1]GIAGTSAAR_.2|_VIELQGIAGTSAAR_.2|_GEVVSHIASDNVLGGK_.3|_GEVVSHIASDNVLGGK_.2|_E…	191.903	182.265
PhnO / VC	PhnO	VC	35	P02925			-0.120433	0.120433	-8.00885	0.919911	0.354096	0.00798971	0.0131193	P02925	RBSB_ECOLI	Ribose import binding protein RbsB	rbsB	P02925	Escherichia coli (strain K12) OX=83333	1	1	uniprot-e+coli+k12-filtered-reviewed_03_2018	>sp|P02925|RBSB_ECOLI Ribose import binding protein RbsB OS=Escherichia coli (strain K12) OX=83333 GN=rbsB PE=1 SV=1	14	34	_SDVMVVGFDGTPDGEK_.2|_EADKLGYNLVVLDSQNNPAK_.3|_ILLINPTDSDAVGNAVK_.2|_ILLIN[+1]PTDSDAVGNAVK_.2|_ILLINPTDSDAVGNAVK_.3|_ELANVQDLTVR_.2|_ELANVQ[+1]DLTVR_.2|_ELANVQDLTVR_.3|_LAATIAQLPDQIGAK_.2|_LAATIAQLPDQIGAK_.3|_[+43]LAATIAQLPDQIGAK_.2|_MANQANIPVITLDR_.2|_MANQANIPVITLDR_.3|_MANQAN[+1]IPVITLDR_.2|_VIELQGIAGTSAAR_.3|_VIELQ[+1]GIAGTSAAR_.2|_VIELQGIAGTSAAR_.2|_GEVVSHIASDNVLGGK_.3|_GEVVSHIASDNVLGGK_.2|_E…	191.903	176.534
YjaB / VC	YjaB	VC	10	P02930			-0.0949249	0.0949249	-6.3679	0.936321	0.257586	0.614954	0.335419	P02930	TOLC_ECOLI	Outer membrane protein TolC	tolC	P02930	Escherichia coli (strain K12) OX=83333	1	3	uniprot-e+coli+k12-filtered-reviewed_03_2018	>sp|P02930|TOLC_ECOLI Outer membrane protein TolC OS=Escherichia coli (strain K12) OX=83333 GN=tolC PE=1 SV=3	10	12	_YNYLINQLNIK_.2|_AQYDTVLANEVTAR_.2|_NNLDNAVEQLR_.2|_N[+1]NLDNAVEQLR_.2|_NN[+1]LDNAVEQLR_.2|_FNVGLVAITDVQNAR_.2|_SSFNNINASISSINAYK_.2|_QITGNYYPELAALNVENFK_.2|_GAAGTQYDDSNMGQNK_.2|_QELANAR_.2|_TTTSNGHNPFR_.3|_LSQ[+1]DLAR[+16]EQIR_.2	108.245	101.352
YiaC / VC	YiaC	VC	11	P02930			-0.303567	0.303567	-18.9754	0.810246	0.244639	0.00387471	0.00726615	P02930	TOLC_ECOLI	Outer membrane protein TolC	tolC	P02930	Escherichia coli (strain K12) OX=83333	1	3	uniprot-e+coli+k12-filtered-reviewed_03_2018	>sp|P02930|TOLC_ECOLI Outer membrane protein TolC OS=Escherichia coli (strain K12) OX=83333 GN=tolC PE=1 SV=3	10	12	_YNYLINQLNIK_.2|_AQYDTVLANEVTAR_.2|_NNLDNAVEQLR_.2|_N[+1]NLDNAVEQLR_.2|_NN[+1]LDNAVEQLR_.2|_FNVGLVAITDVQNAR_.2|_SSFNNINASISSINAYK_.2|_QITGNYYPELAALNVENFK_.2|_GAAGTQYDDSNMGQNK_.2|_QELANAR_.2|_TTTSNGHNPFR_.3|_LSQ[+1]DLAR[+16]EQIR_.2	108.245	87.7048
RimI / VC	RimI	VC	12	P02930			-0.259663	0.259663	-16.4717	0.835283	0.249904	0.134935	0.118374	P02930	TOLC_ECOLI	Outer membrane protein TolC	tolC	P02930	Escherichia coli (strain K12) OX=83333	1	3	uniprot-e+coli+k12-filtered-reviewed_03_2018	>sp|P02930|TOLC_ECOLI Outer membrane protein TolC OS=Escherichia coli (strain K12) OX=83333 GN=tolC PE=1 SV=3	10	12	_YNYLINQLNIK_.2|_AQYDTVLANEVTAR_.2|_NNLDNAVEQLR_.2|_N[+1]NLDNAVEQLR_.2|_NN[+1]LDNAVEQLR_.2|_FNVGLVAITDVQNAR_.2|_SSFNNINASISSINAYK_.2|_QITGNYYPELAALNVENFK_.2|_GAAGTQYDDSNMGQNK_.2|_QELANAR_.2|_TTTSNGHNPFR_.3|_LSQ[+1]DLAR[+16]EQIR_.2	108.245	90.4149
PhnO / VC	PhnO	VC	12	P02930			0.127879	0.127879	9.26862	1.09269	0.507488	0.117018	0.106614	P02930	TOLC_ECOLI	Outer membrane protein TolC	tolC	P02930	Escherichia coli (strain K12) OX=83333	1	3	uniprot-e+coli+k12-filtered-reviewed_03_2018	>sp|P02930|TOLC_ECOLI Outer membrane protein TolC OS=Escherichia coli (strain K12) OX=83333 GN=tolC PE=1 SV=3	10	12	_YNYLINQLNIK_.2|_AQYDTVLANEVTAR_.2|_NNLDNAVEQLR_.2|_N[+1]NLDNAVEQLR_.2|_NN[+1]LDNAVEQLR_.2|_FNVGLVAITDVQNAR_.2|_SSFNNINASISSINAYK_.2|_QITGNYYPELAALNVENFK_.2|_GAAGTQYDDSNMGQNK_.2|_QELANAR_.2|_TTTSNGHNPFR_.3|_LSQ[+1]DLAR[+16]EQIR_.2	108.245	118.277
YjaB / VC	YjaB	VC	13	P03004			-0.166835	0.166835	-10.9205	0.890795	0.324026	0.167395	0.138546	P03004	DNAA_ECOLI	Chromosomal replication initiator protein DnaA	dnaA	P03004	Escherichia coli (strain K12) OX=83333	1	2	uniprot-e+coli+k12-filtered-reviewed_03_2018	>sp|P03004|DNAA_ECOLI Chromosomal replication initiator protein DnaA OS=Escherichia coli (strain K12) OX=83333 GN=dnaA PE=1 SV=2	9	9	_VIANANFTGR_.2|_ELEGALNR_.2|_FVQDMVK_.2|_LPGEVAFFIAK_.2|_LVTIDNIQK_.2|_SLSLWQQC[+57]LAR_.2|_FEVGTKPVTQTPQAAVTSNVAAPAQVAQTQPQR_.3|_ELTNHSLPEIGDAFGGR_.3|_DHTTVLHAC[+57]R_.3	174.428	155.379
YiaC / VC	YiaC	VC	11	P03004			-0.354432	0.354432	-21.7823	0.782177	0.463945	0.0787268	0.0794328	P03004	DNAA_ECOLI	Chromosomal replication initiator protein DnaA	dnaA	P03004	Escherichia coli (strain K12) OX=83333	1	2	uniprot-e+coli+k12-filtered-reviewed_03_2018	>sp|P03004|DNAA_ECOLI Chromosomal replication initiator protein DnaA OS=Escherichia coli (strain K12) OX=83333 GN=dnaA PE=1 SV=2	9	9	_VIANANFTGR_.2|_ELEGALNR_.2|_FVQDMVK_.2|_LPGEVAFFIAK_.2|_LVTIDNIQK_.2|_SLSLWQQC[+57]LAR_.2|_FEVGTKPVTQTPQAAVTSNVAAPAQVAQTQPQR_.3|_ELTNHSLPEIGDAFGGR_.3|_DHTTVLHAC[+57]R_.3	174.428	136.433
RimI / VC	RimI	VC	13	P03004			-0.106681	0.106681	-7.12776	0.928722	0.323369	0.699683	0.364584	P03004	DNAA_ECOLI	Chromosomal replication initiator protein DnaA	dnaA	P03004	Escherichia coli (strain K12) OX=83333	1	2	uniprot-e+coli+k12-filtered-reviewed_03_2018	>sp|P03004|DNAA_ECOLI Chromosomal replication initiator protein DnaA OS=Escherichia coli (strain K12) OX=83333 GN=dnaA PE=1 SV=2	9	9	_VIANANFTGR_.2|_ELEGALNR_.2|_FVQDMVK_.2|_LPGEVAFFIAK_.2|_LVTIDNIQK_.2|_SLSLWQQC[+57]LAR_.2|_FEVGTKPVTQTPQAAVTSNVAAPAQVAQTQPQR_.3|_ELTNHSLPEIGDAFGGR_.3|_DHTTVLHAC[+57]R_.3	174.428	161.995
PhnO / VC	PhnO	VC	12	P03004			-0.182894	0.182894	-11.9066	0.880934	0.531626	0.28111	0.200252	P03004	DNAA_ECOLI	Chromosomal replication initiator protein DnaA	dnaA	P03004	Escherichia coli (strain K12) OX=83333	1	2	uniprot-e+coli+k12-filtered-reviewed_03_2018	>sp|P03004|DNAA_ECOLI Chromosomal replication initiator protein DnaA OS=Escherichia coli (strain K12) OX=83333 GN=dnaA PE=1 SV=2	9	9	_VIANANFTGR_.2|_ELEGALNR_.2|_FVQDMVK_.2|_LPGEVAFFIAK_.2|_LVTIDNIQK_.2|_SLSLWQQC[+57]LAR_.2|_FEVGTKPVTQTPQAAVTSNVAAPAQVAQTQPQR_.3|_ELTNHSLPEIGDAFGGR_.3|_DHTTVLHAC[+57]R_.3	174.428	153.659
YjaB / VC	YjaB	VC	14	P03018			-0.147919	0.147919	-9.74486	0.902551	0.360692	0.0967686	0.0923334	P03018	UVRD_ECOLI	DNA helicase II	uvrD	P03018	Escherichia coli (strain K12) OX=83333	1	1	uniprot-e+coli+k12-filtered-reviewed_03_2018	>sp|P03018|UVRD_ECOLI DNA helicase II OS=Escherichia coli (strain K12) OX=83333 GN=uvrD PE=1 SV=1	13	13	_IENLEELVTATR_.2|_VYQAYQEAC[+57]DR_.2|_MGTPMVENDSGYK_.2|_DALSYLR_.2|_FIGELPEEC[+57]VEEVR_.2|_FGEGTIVNMEGSGEHSR_.3|_LQVAFQGQGIK_.2|_MDVSYLLDSLNDK_.2|_STSNILSAANALIENNNGR_.3|_AGLVDFAELLLR_.2|_GAQVENIQR_.2|_DVSYLLDSLNDK_.2|_FMELIDALAQETADMPLHVQTDR_.3	64.6362	58.3375
YiaC / VC	YiaC	VC	14	P03018			-0.116785	0.116785	-7.77598	0.92224	0.393893	0.0573327	0.0622237	P03018	UVRD_ECOLI	DNA helicase II	uvrD	P03018	Escherichia coli (strain K12) OX=83333	1	1	uniprot-e+coli+k12-filtered-reviewed_03_2018	>sp|P03018|UVRD_ECOLI DNA helicase II OS=Escherichia coli (strain K12) OX=83333 GN=uvrD PE=1 SV=1	13	13	_IENLEELVTATR_.2|_VYQAYQEAC[+57]DR_.2|_MGTPMVENDSGYK_.2|_DALSYLR_.2|_FIGELPEEC[+57]VEEVR_.2|_FGEGTIVNMEGSGEHSR_.3|_LQVAFQGQGIK_.2|_MDVSYLLDSLNDK_.2|_STSNILSAANALIENNNGR_.3|_AGLVDFAELLLR_.2|_GAQVENIQR_.2|_DVSYLLDSLNDK_.2|_FMELIDALAQETADMPLHVQTDR_.3	64.6362	59.6101
RimI / VC	RimI	VC	15	P03018			-0.255127	0.255127	-16.2087	0.837913	0.359889	0.00702383	0.0117439	P03018	UVRD_ECOLI	DNA helicase II	uvrD	P03018	Escherichia coli (strain K12) OX=83333	1	1	uniprot-e+coli+k12-filtered-reviewed_03_2018	>sp|P03018|UVRD_ECOLI DNA helicase II OS=Escherichia coli (strain K12) OX=83333 GN=uvrD PE=1 SV=1	13	13	_IENLEELVTATR_.2|_VYQAYQEAC[+57]DR_.2|_MGTPMVENDSGYK_.2|_DALSYLR_.2|_FIGELPEEC[+57]VEEVR_.2|_FGEGTIVNMEGSGEHSR_.3|_LQVAFQGQGIK_.2|_MDVSYLLDSLNDK_.2|_STSNILSAANALIENNNGR_.3|_AGLVDFAELLLR_.2|_GAQVENIQR_.2|_DVSYLLDSLNDK_.2|_FMELIDALAQETADMPLHVQTDR_.3	64.6362	54.1595
PhnO / VC	PhnO	VC	14	P03018			0.241018	0.241018	18.1826	1.18183	0.3108	0.0300475	0.0376875	P03018	UVRD_ECOLI	DNA helicase II	uvrD	P03018	Escherichia coli (strain K12) OX=83333	1	1	uniprot-e+coli+k12-filtered-reviewed_03_2018	>sp|P03018|UVRD_ECOLI DNA helicase II OS=Escherichia coli (strain K12) OX=83333 GN=uvrD PE=1 SV=1	13	13	_IENLEELVTATR_.2|_VYQAYQEAC[+57]DR_.2|_MGTPMVENDSGYK_.2|_DALSYLR_.2|_FIGELPEEC[+57]VEEVR_.2|_FGEGTIVNMEGSGEHSR_.3|_LQVAFQGQGIK_.2|_MDVSYLLDSLNDK_.2|_STSNILSAANALIENNNGR_.3|_AGLVDFAELLLR_.2|_GAQVENIQR_.2|_DVSYLLDSLNDK_.2|_FMELIDALAQETADMPLHVQTDR_.3	64.6362	76.3887
YjaB / VC	YjaB	VC	91	P03023			-0.598766	0.598766	-33.9682	0.660318	0.522394	1.09399e-14	1.86636e-13	P03023	LACI_ECOLI	Lactose operon repressor	lacI	P03023	Escherichia coli (strain K12) OX=83333	1	3	uniprot-e+coli+k12-filtered-reviewed_03_2018	>sp|P03023|LACI_ECOLI Lactose operon repressor OS=Escherichia coli (strain K12) OX=83333 GN=lacI PE=1 SV=3	19	39	_GNQLLPVSLVK_.2|_[+43]GNQLLPVSLVK_.2|_ALADSLMQLAR_.2|_ALADSLMQ[+1]LAR_.2|_ALADSLM[+16]QLAR_.2|_EKVEAAMAELNYIPNR_.3|_LLGQTSVDR_.2|_VEAAMAELNYIPNR_.2|_VEAAMAELNYIPNR_.3|_AITESGLR_.2|_VGADISVVGYDDTEDSSC[+57]YIPPLTTIK_.3|_ADQLGASVVVSMVER_.2|_ADQLGASVVVSMVER_.3|_AAVHNLLAQR_.2|_[+43]VVNQASHVSAK_.2|_QSLLIGVATSSLALHAPSQIVAAIK_.3|_[-17]QSLLIGVATSSLALHAPSQIVAAIK_.3|_LGVEHLVALGHQQIALLAGPLSSVSAR_.4|_LGVEHLVA…	15178.6	10022.7
YiaC / VC	YiaC	VC	88	P03023			-0.695598	0.695598	-38.2547	0.617453	0.610639	1.04613e-21	3.4797e-20	P03023	LACI_ECOLI	Lactose operon repressor	lacI	P03023	Escherichia coli (strain K12) OX=83333	1	3	uniprot-e+coli+k12-filtered-reviewed_03_2018	>sp|P03023|LACI_ECOLI Lactose operon repressor OS=Escherichia coli (strain K12) OX=83333 GN=lacI PE=1 SV=3	19	39	_GNQLLPVSLVK_.2|_[+43]GNQLLPVSLVK_.2|_ALADSLMQLAR_.2|_ALADSLMQ[+1]LAR_.2|_ALADSLM[+16]QLAR_.2|_EKVEAAMAELNYIPNR_.3|_LLGQTSVDR_.2|_VEAAMAELNYIPNR_.2|_VEAAMAELNYIPNR_.3|_AITESGLR_.2|_VGADISVVGYDDTEDSSC[+57]YIPPLTTIK_.3|_ADQLGASVVVSMVER_.2|_ADQLGASVVVSMVER_.3|_AAVHNLLAQR_.2|_[+43]VVNQASHVSAK_.2|_QSLLIGVATSSLALHAPSQIVAAIK_.3|_[-17]QSLLIGVATSSLALHAPSQIVAAIK_.3|_LGVEHLVALGHQQIALLAGPLSSVSAR_.4|_LGVEHLVA…	15178.6	9372.1
RimI / VC	RimI	VC	90	P03023			-0.758401	0.758401	-40.8849	0.591151	0.463722	5.50077e-25	2.24326e-23	P03023	LACI_ECOLI	Lactose operon repressor	lacI	P03023	Escherichia coli (strain K12) OX=83333	1	3	uniprot-e+coli+k12-filtered-reviewed_03_2018	>sp|P03023|LACI_ECOLI Lactose operon repressor OS=Escherichia coli (strain K12) OX=83333 GN=lacI PE=1 SV=3	19	39	_GNQLLPVSLVK_.2|_[+43]GNQLLPVSLVK_.2|_ALADSLMQLAR_.2|_ALADSLMQ[+1]LAR_.2|_ALADSLM[+16]QLAR_.2|_EKVEAAMAELNYIPNR_.3|_LLGQTSVDR_.2|_VEAAMAELNYIPNR_.2|_VEAAMAELNYIPNR_.3|_AITESGLR_.2|_VGADISVVGYDDTEDSSC[+57]YIPPLTTIK_.3|_ADQLGASVVVSMVER_.2|_ADQLGASVVVSMVER_.3|_AAVHNLLAQR_.2|_[+43]VVNQASHVSAK_.2|_QSLLIGVATSSLALHAPSQIVAAIK_.3|_[-17]QSLLIGVATSSLALHAPSQIVAAIK_.3|_LGVEHLVALGHQQIALLAGPLSSVSAR_.4|_LGVEHLVA…	15178.6	8972.88
PhnO / VC	PhnO	VC	90	P03023			-0.704176	0.704176	-38.6207	0.613793	0.599882	5.97258e-16	1.18932e-14	P03023	LACI_ECOLI	Lactose operon repressor	lacI	P03023	Escherichia coli (strain K12) OX=83333	1	3	uniprot-e+coli+k12-filtered-reviewed_03_2018	>sp|P03023|LACI_ECOLI Lactose operon repressor OS=Escherichia coli (strain K12) OX=83333 GN=lacI PE=1 SV=3	19	39	_GNQLLPVSLVK_.2|_[+43]GNQLLPVSLVK_.2|_ALADSLMQLAR_.2|_ALADSLMQ[+1]LAR_.2|_ALADSLM[+16]QLAR_.2|_EKVEAAMAELNYIPNR_.3|_LLGQTSVDR_.2|_VEAAMAELNYIPNR_.2|_VEAAMAELNYIPNR_.3|_AITESGLR_.2|_VGADISVVGYDDTEDSSC[+57]YIPPLTTIK_.3|_ADQLGASVVVSMVER_.2|_ADQLGASVVVSMVER_.3|_AAVHNLLAQR_.2|_[+43]VVNQASHVSAK_.2|_QSLLIGVATSSLALHAPSQIVAAIK_.3|_[-17]QSLLIGVATSSLALHAPSQIVAAIK_.3|_LGVEHLVALGHQQIALLAGPLSSVSAR_.4|_LGVEHLVA…	15178.6	9316.54
YjaB / VC	YjaB	VC	9	P03817;P58208			-0.0521011	0.0521011	-3.54694	0.964531	0.565499	0.508813	0.297124	P03817;P58208	MIOC_ECOLI;MIOC_ECO57	Protein MioC	mioC	P03817;P58208	Escherichia coli (strain K12) OX=83333;Escherichia coli O157:H7 OX=83334	1;3	4;2	uniprot-e+coli+k12-filtered-reviewed_03_2018	>sp|P03817|MIOC_ECOLI Protein MioC OS=Escherichia coli (strain K12) OX=83333 GN=mioC PE=1 SV=4;>sp|P58208|MIOC_ECO57 Protein MioC OS=Escherichia coli O157:H7 OX=83334 GN=mioC PE=3 SV=2	4	5	_FGAIGIGSR_.2|_ADITLISGSTLGGAEYVAEHLAEK_.3|_EYDTFC[+57]GAIDKLEAELK_.3|_EYDTFC[+57]GAIDKLEAELK_.2|_EYDTFC[+57]GAIDK_.2	1022.31	986.051
YiaC / VC	YiaC	VC	8	P03817;P58208			-0.0772678	0.0772678	-5.2149	0.947851	0.31464	0.580706	0.323438	P03817;P58208	MIOC_ECOLI;MIOC_ECO57	Protein MioC	mioC	P03817;P58208	Escherichia coli (strain K12) OX=83333;Escherichia coli O157:H7 OX=83334	1;3	4;2	uniprot-e+coli+k12-filtered-reviewed_03_2018	>sp|P03817|MIOC_ECOLI Protein MioC OS=Escherichia coli (strain K12) OX=83333 GN=mioC PE=1 SV=4;>sp|P58208|MIOC_ECO57 Protein MioC OS=Escherichia coli O157:H7 OX=83334 GN=mioC PE=3 SV=2	4	5	_FGAIGIGSR_.2|_ADITLISGSTLGGAEYVAEHLAEK_.3|_EYDTFC[+57]GAIDKLEAELK_.3|_EYDTFC[+57]GAIDKLEAELK_.2|_EYDTFC[+57]GAIDK_.2	1022.31	968.999
RimI / VC	RimI	VC	9	P03817;P58208			-0.0555771	0.0555771	-3.77906	0.962209	0.496176	0.444766	0.272414	P03817;P58208	MIOC_ECOLI;MIOC_ECO57	Protein MioC	mioC	P03817;P58208	Escherichia coli (strain K12) OX=83333;Escherichia coli O157:H7 OX=83334	1;3	4;2	uniprot-e+coli+k12-filtered-reviewed_03_2018	>sp|P03817|MIOC_ECOLI Protein MioC OS=Escherichia coli (strain K12) OX=83333 GN=mioC PE=1 SV=4;>sp|P58208|MIOC_ECO57 Protein MioC OS=Escherichia coli O157:H7 OX=83334 GN=mioC PE=3 SV=2	4	5	_FGAIGIGSR_.2|_ADITLISGSTLGGAEYVAEHLAEK_.3|_EYDTFC[+57]GAIDKLEAELK_.3|_EYDTFC[+57]GAIDKLEAELK_.2|_EYDTFC[+57]GAIDK_.2	1022.31	983.678
PhnO / VC	PhnO	VC	9	P03817;P58208			-0.0466388	0.0466388	-3.18106	0.968189	0.418495	0.914127	0.430221	P03817;P58208	MIOC_ECOLI;MIOC_ECO57	Protein MioC	mioC	P03817;P58208	Escherichia coli (strain K12) OX=83333;Escherichia coli O157:H7 OX=83334	1;3	4;2	uniprot-e+coli+k12-filtered-reviewed_03_2018	>sp|P03817|MIOC_ECOLI Protein MioC OS=Escherichia coli (strain K12) OX=83333 GN=mioC PE=1 SV=4;>sp|P58208|MIOC_ECO57 Protein MioC OS=Escherichia coli O157:H7 OX=83334 GN=mioC PE=3 SV=2	4	5	_FGAIGIGSR_.2|_ADITLISGSTLGGAEYVAEHLAEK_.3|_EYDTFC[+57]GAIDKLEAELK_.3|_EYDTFC[+57]GAIDKLEAELK_.2|_EYDTFC[+57]GAIDK_.2	1022.31	989.791
YjaB / VC	YjaB	VC	148	P04079			-0.206679	0.206679	-13.347	0.86653	0.442363	0.503767	0.295452	P04079	GUAA_ECOLI	GMP synthase [glutamine-hydrolyzing]	guaA	P04079	Escherichia coli (strain K12) OX=83333	1	1	uniprot-e+coli+k12-filtered-reviewed_03_2018	>sp|P04079|GUAA_ECOLI GMP synthase [glutamine-hydrolyzing] OS=Escherichia coli (strain K12) OX=83333 GN=guaA PE=1 SV=1	42	76	_FLSALAGENDPEAK_.2|_FLSALAGEN[+1]DPEAK_.2|_FLSALAGENDPEAK_.3|_VSQAFTVFLPVR_.2|_VSQ[+1]AFTVFLPVR_.2|_VSQAFTVFLPVR_.3|_IIDDAVAR_.2|_IINEVNGISR_.2|_IINEVN[+1]GISR_.2|_DIC[+57]QC[+57]EALWTPAK_.2|_DIC[+57]QC[+57]EALWTPAK_.3|_EYC[+57]DLLR_.2|_FLSALAGENDPEAKR_[-156].2|_NLTC[+57]VFVDNGLLR_.2|_N[+1]LTC[+57]VFVDNGLLR_.2|_NLTC[+57]VFVDN[+1]GLLR_.2|_N[+1]LTC[+57]VFVDN[+1]GLLR_.2|_NLTC[+57]VFVDNGLLR_.3|_WLAQ[…	3564.45	3088.7
YiaC / VC	YiaC	VC	147	P04079			-0.0842545	0.0842545	-5.67282	0.943272	0.319857	4.35854e-10	4.05481e-09	P04079	GUAA_ECOLI	GMP synthase [glutamine-hydrolyzing]	guaA	P04079	Escherichia coli (strain K12) OX=83333	1	1	uniprot-e+coli+k12-filtered-reviewed_03_2018	>sp|P04079|GUAA_ECOLI GMP synthase [glutamine-hydrolyzing] OS=Escherichia coli (strain K12) OX=83333 GN=guaA PE=1 SV=1	42	76	_FLSALAGENDPEAK_.2|_FLSALAGEN[+1]DPEAK_.2|_FLSALAGENDPEAK_.3|_VSQAFTVFLPVR_.2|_VSQ[+1]AFTVFLPVR_.2|_VSQAFTVFLPVR_.3|_IIDDAVAR_.2|_IINEVNGISR_.2|_IINEVN[+1]GISR_.2|_DIC[+57]QC[+57]EALWTPAK_.2|_DIC[+57]QC[+57]EALWTPAK_.3|_EYC[+57]DLLR_.2|_FLSALAGENDPEAKR_[-156].2|_NLTC[+57]VFVDNGLLR_.2|_N[+1]LTC[+57]VFVDNGLLR_.2|_NLTC[+57]VFVDN[+1]GLLR_.2|_N[+1]LTC[+57]VFVDN[+1]GLLR_.2|_NLTC[+57]VFVDNGLLR_.3|_WLAQ[…	3564.45	3362.24
RimI / VC	RimI	VC	151	P04079			-0.128745	0.128745	-8.53736	0.914626	0.39385	0.0214651	0.0290001	P04079	GUAA_ECOLI	GMP synthase [glutamine-hydrolyzing]	guaA	P04079	Escherichia coli (strain K12) OX=83333	1	1	uniprot-e+coli+k12-filtered-reviewed_03_2018	>sp|P04079|GUAA_ECOLI GMP synthase [glutamine-hydrolyzing] OS=Escherichia coli (strain K12) OX=83333 GN=guaA PE=1 SV=1	42	76	_FLSALAGENDPEAK_.2|_FLSALAGEN[+1]DPEAK_.2|_FLSALAGENDPEAK_.3|_VSQAFTVFLPVR_.2|_VSQ[+1]AFTVFLPVR_.2|_VSQAFTVFLPVR_.3|_IIDDAVAR_.2|_IINEVNGISR_.2|_IINEVN[+1]GISR_.2|_DIC[+57]QC[+57]EALWTPAK_.2|_DIC[+57]QC[+57]EALWTPAK_.3|_EYC[+57]DLLR_.2|_FLSALAGENDPEAKR_[-156].2|_NLTC[+57]VFVDNGLLR_.2|_N[+1]LTC[+57]VFVDNGLLR_.2|_NLTC[+57]VFVDN[+1]GLLR_.2|_N[+1]LTC[+57]VFVDN[+1]GLLR_.2|_NLTC[+57]VFVDNGLLR_.3|_WLAQ[…	3564.45	3260.14
PhnO / VC	PhnO	VC	149	P04079			0.0158905	0.0158905	1.10754	1.01108	0.469196	9.5809e-05	0.000297417	P04079	GUAA_ECOLI	GMP synthase [glutamine-hydrolyzing]	guaA	P04079	Escherichia coli (strain K12) OX=83333	1	1	uniprot-e+coli+k12-filtered-reviewed_03_2018	>sp|P04079|GUAA_ECOLI GMP synthase [glutamine-hydrolyzing] OS=Escherichia coli (strain K12) OX=83333 GN=guaA PE=1 SV=1	42	76	_FLSALAGENDPEAK_.2|_FLSALAGEN[+1]DPEAK_.2|_FLSALAGENDPEAK_.3|_VSQAFTVFLPVR_.2|_VSQ[+1]AFTVFLPVR_.2|_VSQAFTVFLPVR_.3|_IIDDAVAR_.2|_IINEVNGISR_.2|_IINEVN[+1]GISR_.2|_DIC[+57]QC[+57]EALWTPAK_.2|_DIC[+57]QC[+57]EALWTPAK_.3|_EYC[+57]DLLR_.2|_FLSALAGENDPEAKR_[-156].2|_NLTC[+57]VFVDNGLLR_.2|_N[+1]LTC[+57]VFVDNGLLR_.2|_NLTC[+57]VFVDN[+1]GLLR_.2|_N[+1]LTC[+57]VFVDN[+1]GLLR_.2|_NLTC[+57]VFVDNGLLR_.3|_WLAQ[…	3564.45	3603.93
YjaB / VC	YjaB	VC	52	P04335			0.122306	0.122306	8.84736	1.08847	0.295078	0.0142825	0.0209659	P04335	FRSA_ECOLI	Esterase FrsA	frsA	P04335	Escherichia coli (strain K12) OX=83333	3	2	uniprot-e+coli+k12-filtered-reviewed_03_2018	>sp|P04335|FRSA_ECOLI Esterase FrsA OS=Escherichia coli (strain K12) OX=83333 GN=frsA PE=3 SV=2	23	38	_EILDVQAR_.2|_NDPFSPEEDSR_.2|_ALPNVPWVDHTR_.3|_IVMSDAER_.2|_QMEFTVPGGAPITGFLHMPK_.3|_RFNHGAQPPVQSALDGK_.4|_AVAC[+57]LGPVVHTLLSDFK_.3|_AC[+57]AEDDPQLSGR_.2|_AC[+57]AEDDPQLSGR_.3|_GDDLAEQAQALSNR_.2|_GDDLAEQ[+1]AQALSNR_.3|_LAYLESPR_.2|_FGANVAVR_.2|_FGAN[+1]VAVR_.2|_LLEIPFNPVYR_.2|_LLEIPFNPVYR_.3|_FKHPETSTLVR_.3|_FNHGAQPPVQSALDGK_.3|_FN[+1]HGAQPPVQSALDGK_.3|_LGMHDASDEALR_.3|_LGMHDASDEALR_.2|_C[+57]PT…	403.395	439.084
YiaC / VC	YiaC	VC	35	P04335			-0.280315	0.280315	-17.6589	0.823411	0.316158	1.07103e-07	6.62195e-07	P04335	FRSA_ECOLI	Esterase FrsA	frsA	P04335	Escherichia coli (strain K12) OX=83333	3	2	uniprot-e+coli+k12-filtered-reviewed_03_2018	>sp|P04335|FRSA_ECOLI Esterase FrsA OS=Escherichia coli (strain K12) OX=83333 GN=frsA PE=3 SV=2	23	38	_EILDVQAR_.2|_NDPFSPEEDSR_.2|_ALPNVPWVDHTR_.3|_IVMSDAER_.2|_QMEFTVPGGAPITGFLHMPK_.3|_RFNHGAQPPVQSALDGK_.4|_AVAC[+57]LGPVVHTLLSDFK_.3|_AC[+57]AEDDPQLSGR_.2|_AC[+57]AEDDPQLSGR_.3|_GDDLAEQAQALSNR_.2|_GDDLAEQ[+1]AQALSNR_.3|_LAYLESPR_.2|_FGANVAVR_.2|_FGAN[+1]VAVR_.2|_LLEIPFNPVYR_.2|_LLEIPFNPVYR_.3|_FKHPETSTLVR_.3|_FNHGAQPPVQSALDGK_.3|_FN[+1]HGAQPPVQSALDGK_.3|_LGMHDASDEALR_.3|_LGMHDASDEALR_.2|_C[+57]PT…	403.395	332.16
RimI / VC	RimI	VC	53	P04335			-0.0749222	0.0749222	-5.06067	0.949393	0.370147	0.0136356	0.0201555	P04335	FRSA_ECOLI	Esterase FrsA	frsA	P04335	Escherichia coli (strain K12) OX=83333	3	2	uniprot-e+coli+k12-filtered-reviewed_03_2018	>sp|P04335|FRSA_ECOLI Esterase FrsA OS=Escherichia coli (strain K12) OX=83333 GN=frsA PE=3 SV=2	23	38	_EILDVQAR_.2|_NDPFSPEEDSR_.2|_ALPNVPWVDHTR_.3|_IVMSDAER_.2|_QMEFTVPGGAPITGFLHMPK_.3|_RFNHGAQPPVQSALDGK_.4|_AVAC[+57]LGPVVHTLLSDFK_.3|_AC[+57]AEDDPQLSGR_.2|_AC[+57]AEDDPQLSGR_.3|_GDDLAEQAQALSNR_.2|_GDDLAEQ[+1]AQALSNR_.3|_LAYLESPR_.2|_FGANVAVR_.2|_FGAN[+1]VAVR_.2|_LLEIPFNPVYR_.2|_LLEIPFNPVYR_.3|_FKHPETSTLVR_.3|_FNHGAQPPVQSALDGK_.3|_FN[+1]HGAQPPVQSALDGK_.3|_LGMHDASDEALR_.3|_LGMHDASDEALR_.2|_C[+57]PT…	403.395	382.98
PhnO / VC	PhnO	VC	53	P04335			0.153946	0.153946	11.2608	1.11261	0.347561	0.185803	0.149075	P04335	FRSA_ECOLI	Esterase FrsA	frsA	P04335	Escherichia coli (strain K12) OX=83333	3	2	uniprot-e+coli+k12-filtered-reviewed_03_2018	>sp|P04335|FRSA_ECOLI Esterase FrsA OS=Escherichia coli (strain K12) OX=83333 GN=frsA PE=3 SV=2	23	38	_EILDVQAR_.2|_NDPFSPEEDSR_.2|_ALPNVPWVDHTR_.3|_IVMSDAER_.2|_QMEFTVPGGAPITGFLHMPK_.3|_RFNHGAQPPVQSALDGK_.4|_AVAC[+57]LGPVVHTLLSDFK_.3|_AC[+57]AEDDPQLSGR_.2|_AC[+57]AEDDPQLSGR_.3|_GDDLAEQAQALSNR_.2|_GDDLAEQ[+1]AQALSNR_.3|_LAYLESPR_.2|_FGANVAVR_.2|_FGAN[+1]VAVR_.2|_LLEIPFNPVYR_.2|_LLEIPFNPVYR_.3|_FKHPETSTLVR_.3|_FNHGAQPPVQSALDGK_.3|_FN[+1]HGAQPPVQSALDGK_.3|_LGMHDASDEALR_.3|_LGMHDASDEALR_.2|_C[+57]PT…	403.395	448.82
YjaB / VC	YjaB	VC	46	P04425;P58578			-0.0902571	0.0902571	-6.06447	0.939355	0.302119	0.0558052	0.0609436	P04425;P58578	GSHB_ECOLI;GSHB_ECO57	Glutathione synthetase	gshB	P04425;P58578	Escherichia coli (strain K12) OX=83333;Escherichia coli O157:H7 OX=83334	1;3	1	uniprot-e+coli+k12-filtered-reviewed_03_2018	>sp|P04425|GSHB_ECOLI Glutathione synthetase OS=Escherichia coli (strain K12) OX=83333 GN=gshB PE=1 SV=1;>sp|P58578|GSHB_ECO57 Glutathione synthetase OS=Escherichia coli O157:H7 OX=83334 GN=gshB PE=3 SV=1	14	28	_GTLIVNKPQSLR_.3|_GTLIVN[+1]KPQSLR_.3|_GTLIVNKPQSLR_.2|_VLVVDGEPVPYC[+57]LAR_.2|_VLVVDGEPVPYC[+57]LAR_.3|_DSSFAMLLEAQR_.2|_HSDIILKPLDGMGGASIFR_.4|_HSDIILKPLDGMGGASIFR_.3|_LTEINVTSPTC[+57]IR_.2|_LTEIN[+1]VTSPTC[+57]IR_.2|_LTEINVTSPTC[+57]IR_.3|_YC[+57]MAQNYLPAIK_.2|_YC[+57]MAQNYLPAIK_.3|_YC[+57]MAQ[+1]NYLPAIK_.2|_YC[+57]MAQN[+1]YLPAIK_.2|_LFTAWFSDLTPETLVTR_.2|_EGDPNLGVIAETLTEHGTR_.3|_EGDPN[+1]LGVI…	586.115	550.57
YiaC / VC	YiaC	VC	42	P04425;P58578			-0.0656406	0.0656406	-4.4479	0.955521	0.221157	0.826776	0.405288	P04425;P58578	GSHB_ECOLI;GSHB_ECO57	Glutathione synthetase	gshB	P04425;P58578	Escherichia coli (strain K12) OX=83333;Escherichia coli O157:H7 OX=83334	1;3	1	uniprot-e+coli+k12-filtered-reviewed_03_2018	>sp|P04425|GSHB_ECOLI Glutathione synthetase OS=Escherichia coli (strain K12) OX=83333 GN=gshB PE=1 SV=1;>sp|P58578|GSHB_ECO57 Glutathione synthetase OS=Escherichia coli O157:H7 OX=83334 GN=gshB PE=3 SV=1	14	28	_GTLIVNKPQSLR_.3|_GTLIVN[+1]KPQSLR_.3|_GTLIVNKPQSLR_.2|_VLVVDGEPVPYC[+57]LAR_.2|_VLVVDGEPVPYC[+57]LAR_.3|_DSSFAMLLEAQR_.2|_HSDIILKPLDGMGGASIFR_.4|_HSDIILKPLDGMGGASIFR_.3|_LTEINVTSPTC[+57]IR_.2|_LTEIN[+1]VTSPTC[+57]IR_.2|_LTEINVTSPTC[+57]IR_.3|_YC[+57]MAQNYLPAIK_.2|_YC[+57]MAQNYLPAIK_.3|_YC[+57]MAQ[+1]NYLPAIK_.2|_YC[+57]MAQN[+1]YLPAIK_.2|_LFTAWFSDLTPETLVTR_.2|_EGDPNLGVIAETLTEHGTR_.3|_EGDPN[+1]LGVI…	586.115	560.045
RimI / VC	RimI	VC	47	P04425;P58578			-0.00281259	0.00281259	-0.194764	0.998052	0.275907	0.931745	0.435073	P04425;P58578	GSHB_ECOLI;GSHB_ECO57	Glutathione synthetase	gshB	P04425;P58578	Escherichia coli (strain K12) OX=83333;Escherichia coli O157:H7 OX=83334	1;3	1	uniprot-e+coli+k12-filtered-reviewed_03_2018	>sp|P04425|GSHB_ECOLI Glutathione synthetase OS=Escherichia coli (strain K12) OX=83333 GN=gshB PE=1 SV=1;>sp|P58578|GSHB_ECO57 Glutathione synthetase OS=Escherichia coli O157:H7 OX=83334 GN=gshB PE=3 SV=1	14	28	_GTLIVNKPQSLR_.3|_GTLIVN[+1]KPQSLR_.3|_GTLIVNKPQSLR_.2|_VLVVDGEPVPYC[+57]LAR_.2|_VLVVDGEPVPYC[+57]LAR_.3|_DSSFAMLLEAQR_.2|_HSDIILKPLDGMGGASIFR_.4|_HSDIILKPLDGMGGASIFR_.3|_LTEINVTSPTC[+57]IR_.2|_LTEIN[+1]VTSPTC[+57]IR_.2|_LTEINVTSPTC[+57]IR_.3|_YC[+57]MAQNYLPAIK_.2|_YC[+57]MAQNYLPAIK_.3|_YC[+57]MAQ[+1]NYLPAIK_.2|_YC[+57]MAQN[+1]YLPAIK_.2|_LFTAWFSDLTPETLVTR_.2|_EGDPNLGVIAETLTEHGTR_.3|_EGDPN[+1]LGVI…	586.115	584.973
PhnO / VC	PhnO	VC	44	P04425;P58578			-0.159417	0.159417	-10.4613	0.895387	0.289172	0.0778638	0.07875	P04425;P58578	GSHB_ECOLI;GSHB_ECO57	Glutathione synthetase	gshB	P04425;P58578	Escherichia coli (strain K12) OX=83333;Escherichia coli O157:H7 OX=83334	1;3	1	uniprot-e+coli+k12-filtered-reviewed_03_2018	>sp|P04425|GSHB_ECOLI Glutathione synthetase OS=Escherichia coli (strain K12) OX=83333 GN=gshB PE=1 SV=1;>sp|P58578|GSHB_ECO57 Glutathione synthetase OS=Escherichia coli O157:H7 OX=83334 GN=gshB PE=3 SV=1	14	28	_GTLIVNKPQSLR_.3|_GTLIVN[+1]KPQSLR_.3|_GTLIVNKPQSLR_.2|_VLVVDGEPVPYC[+57]LAR_.2|_VLVVDGEPVPYC[+57]LAR_.3|_DSSFAMLLEAQR_.2|_HSDIILKPLDGMGGASIFR_.4|_HSDIILKPLDGMGGASIFR_.3|_LTEINVTSPTC[+57]IR_.2|_LTEIN[+1]VTSPTC[+57]IR_.2|_LTEINVTSPTC[+57]IR_.3|_YC[+57]MAQNYLPAIK_.2|_YC[+57]MAQNYLPAIK_.3|_YC[+57]MAQ[+1]NYLPAIK_.2|_YC[+57]MAQN[+1]YLPAIK_.2|_LFTAWFSDLTPETLVTR_.2|_EGDPNLGVIAETLTEHGTR_.3|_EGDPN[+1]LGVI…	586.115	524.799
YjaB / VC	YjaB	VC	47	P04693			-0.143954	0.143954	-9.49645	0.905035	0.316682	0.00458489	0.0083635	P04693	TYRB_ECOLI	Aromatic-amino-acid aminotransferase	tyrB	P04693	Escherichia coli (strain K12) OX=83333	1	1	uniprot-e+coli+k12-filtered-reviewed_03_2018	>sp|P04693|TYRB_ECOLI Aromatic-amino-acid aminotransferase OS=Escherichia coli (strain K12) OX=83333 GN=tyrB PE=1 SV=1	14	25	_VATIQTLGGSGALK_.2|_VATIQ[+1]TLGGSGALK_.2|_FNDLLATLK_.2|_NFDYLLNQR_.2|_IFSLYGER_.2|_ASWLAEVEEMR_.2|_MC[+57]VAGLNTANVQR_.2|_VGGLSVMC[+57]EDAEAAGR_.2|_VGGLSVMC[+57]EDAEAAGR_.3|_LNAQPHGASLYLPMEGLNC[+57]YR_.3|_VLSTEMPER_.2|_HAIAPLLFGADHPVLK_.4|_HAIAPLLFGADHPVLK_.3|_VDAYAGDPILTLMER_.2|_VDAYAGDPILTLMER_.3|_VDAYAGDPILTLMER[+1]_.2|_AIASAGLPALVSNSFSK_.2|_AIASAGLPALVSNSFSK_.3|_AIASAGLPALVSN[+1]SFSK_.2|_GMF…	365.868	331.124
YiaC / VC	YiaC	VC	45	P04693			-0.00831987	0.00831987	-0.57503	0.99425	0.338606	0.0863681	0.0850538	P04693	TYRB_ECOLI	Aromatic-amino-acid aminotransferase	tyrB	P04693	Escherichia coli (strain K12) OX=83333	1	1	uniprot-e+coli+k12-filtered-reviewed_03_2018	>sp|P04693|TYRB_ECOLI Aromatic-amino-acid aminotransferase OS=Escherichia coli (strain K12) OX=83333 GN=tyrB PE=1 SV=1	14	25	_VATIQTLGGSGALK_.2|_VATIQ[+1]TLGGSGALK_.2|_FNDLLATLK_.2|_NFDYLLNQR_.2|_IFSLYGER_.2|_ASWLAEVEEMR_.2|_MC[+57]VAGLNTANVQR_.2|_VGGLSVMC[+57]EDAEAAGR_.2|_VGGLSVMC[+57]EDAEAAGR_.3|_LNAQPHGASLYLPMEGLNC[+57]YR_.3|_VLSTEMPER_.2|_HAIAPLLFGADHPVLK_.4|_HAIAPLLFGADHPVLK_.3|_VDAYAGDPILTLMER_.2|_VDAYAGDPILTLMER_.3|_VDAYAGDPILTLMER[+1]_.2|_AIASAGLPALVSNSFSK_.2|_AIASAGLPALVSNSFSK_.3|_AIASAGLPALVSN[+1]SFSK_.2|_GMF…	365.868	363.764
RimI / VC	RimI	VC	50	P04693			-0.0640013	0.0640013	-4.33927	0.956607	0.390896	0.00926836	0.0148025	P04693	TYRB_ECOLI	Aromatic-amino-acid aminotransferase	tyrB	P04693	Escherichia coli (strain K12) OX=83333	1	1	uniprot-e+coli+k12-filtered-reviewed_03_2018	>sp|P04693|TYRB_ECOLI Aromatic-amino-acid aminotransferase OS=Escherichia coli (strain K12) OX=83333 GN=tyrB PE=1 SV=1	14	25	_VATIQTLGGSGALK_.2|_VATIQ[+1]TLGGSGALK_.2|_FNDLLATLK_.2|_NFDYLLNQR_.2|_IFSLYGER_.2|_ASWLAEVEEMR_.2|_MC[+57]VAGLNTANVQR_.2|_VGGLSVMC[+57]EDAEAAGR_.2|_VGGLSVMC[+57]EDAEAAGR_.3|_LNAQPHGASLYLPMEGLNC[+57]YR_.3|_VLSTEMPER_.2|_HAIAPLLFGADHPVLK_.4|_HAIAPLLFGADHPVLK_.3|_VDAYAGDPILTLMER_.2|_VDAYAGDPILTLMER_.3|_VDAYAGDPILTLMER[+1]_.2|_AIASAGLPALVSNSFSK_.2|_AIASAGLPALVSNSFSK_.3|_AIASAGLPALVSN[+1]SFSK_.2|_GMF…	365.868	349.992
PhnO / VC	PhnO	VC	49	P04693			-0.08983	0.08983	-6.03666	0.939633	0.379314	0.00150226	0.00326082	P04693	TYRB_ECOLI	Aromatic-amino-acid aminotransferase	tyrB	P04693	Escherichia coli (strain K12) OX=83333	1	1	uniprot-e+coli+k12-filtered-reviewed_03_2018	>sp|P04693|TYRB_ECOLI Aromatic-amino-acid aminotransferase OS=Escherichia coli (strain K12) OX=83333 GN=tyrB PE=1 SV=1	14	25	_VATIQTLGGSGALK_.2|_VATIQ[+1]TLGGSGALK_.2|_FNDLLATLK_.2|_NFDYLLNQR_.2|_IFSLYGER_.2|_ASWLAEVEEMR_.2|_MC[+57]VAGLNTANVQR_.2|_VGGLSVMC[+57]EDAEAAGR_.2|_VGGLSVMC[+57]EDAEAAGR_.3|_LNAQPHGASLYLPMEGLNC[+57]YR_.3|_VLSTEMPER_.2|_HAIAPLLFGADHPVLK_.4|_HAIAPLLFGADHPVLK_.3|_VDAYAGDPILTLMER_.2|_VDAYAGDPILTLMER_.3|_VDAYAGDPILTLMER[+1]_.2|_AIASAGLPALVSNSFSK_.2|_AIASAGLPALVSNSFSK_.3|_AIASAGLPALVSN[+1]SFSK_.2|_GMF…	365.868	343.782
YjaB / VC	YjaB	VC	99	P04805			-0.0799968	0.0799968	-5.39402	0.94606	0.312923	0.183633	0.14789	P04805	SYE_ECOLI	Glutamate--tRNA ligase	gltX	P04805	Escherichia coli (strain K12) OX=83333	1	1	uniprot-e+coli+k12-filtered-reviewed_03_2018	>sp|P04805|SYE_ECOLI Glutamate--tRNA ligase OS=Escherichia coli (strain K12) OX=83333 GN=gltX PE=1 SV=1	25	63	_ALDFIAER_.2|_FAPSPTGYLHVGGAR_.3|_YNAVIDQ[+1]MLEEGTAYK_.3|_YNAVIDQMLEEGTAYK_.2|_YNAVIDQ[+1]MLEEGTAYK_.2|_YNAVIDQMLEEGTAYK_.3|_IEDTDLER_.2|_FANPQEGSVVFDDQIR_.3|_FANPQEGSVVFDDQIR_.2|_FAN[+1]PQEGSVVFDDQIR_.2|_FANPQ[+1]EGSVVFDDQIR_.2|_QPLEVVR_.2|_[-17]QPLEVVR_.2|_YFTLNAVSK_.2|_LGWSHGDQEIFTR_.3|_TALYSWLFAR_.2|_NGPQLADLVK_.2|_N[+1]GPQLADLVK_.2|_NGPQ[+1]LADLVK_.2|_N[-17]GPQLADLVK_.2|_GPIEFSNQ[+1]ELDDLII…	2812	2660.32
YiaC / VC	YiaC	VC	95	P04805			-0.19059	0.19059	-12.3753	0.876247	0.225339	9.92709e-09	7.40675e-08	P04805	SYE_ECOLI	Glutamate--tRNA ligase	gltX	P04805	Escherichia coli (strain K12) OX=83333	1	1	uniprot-e+coli+k12-filtered-reviewed_03_2018	>sp|P04805|SYE_ECOLI Glutamate--tRNA ligase OS=Escherichia coli (strain K12) OX=83333 GN=gltX PE=1 SV=1	25	63	_ALDFIAER_.2|_FAPSPTGYLHVGGAR_.3|_YNAVIDQ[+1]MLEEGTAYK_.3|_YNAVIDQMLEEGTAYK_.2|_YNAVIDQ[+1]MLEEGTAYK_.2|_YNAVIDQMLEEGTAYK_.3|_IEDTDLER_.2|_FANPQEGSVVFDDQIR_.3|_FANPQEGSVVFDDQIR_.2|_FAN[+1]PQEGSVVFDDQIR_.2|_FANPQ[+1]EGSVVFDDQIR_.2|_QPLEVVR_.2|_[-17]QPLEVVR_.2|_YFTLNAVSK_.2|_LGWSHGDQEIFTR_.3|_TALYSWLFAR_.2|_NGPQLADLVK_.2|_N[+1]GPQLADLVK_.2|_NGPQ[+1]LADLVK_.2|_N[-17]GPQLADLVK_.2|_GPIEFSNQ[+1]ELDDLII…	2812	2464.01
RimI / VC	RimI	VC	99	P04805			-0.0797151	0.0797151	-5.37555	0.946245	0.247249	0.449202	0.273976	P04805	SYE_ECOLI	Glutamate--tRNA ligase	gltX	P04805	Escherichia coli (strain K12) OX=83333	1	1	uniprot-e+coli+k12-filtered-reviewed_03_2018	>sp|P04805|SYE_ECOLI Glutamate--tRNA ligase OS=Escherichia coli (strain K12) OX=83333 GN=gltX PE=1 SV=1	25	63	_ALDFIAER_.2|_FAPSPTGYLHVGGAR_.3|_YNAVIDQ[+1]MLEEGTAYK_.3|_YNAVIDQMLEEGTAYK_.2|_YNAVIDQ[+1]MLEEGTAYK_.2|_YNAVIDQMLEEGTAYK_.3|_IEDTDLER_.2|_FANPQEGSVVFDDQIR_.3|_FANPQEGSVVFDDQIR_.2|_FAN[+1]PQEGSVVFDDQIR_.2|_FANPQ[+1]EGSVVFDDQIR_.2|_QPLEVVR_.2|_[-17]QPLEVVR_.2|_YFTLNAVSK_.2|_LGWSHGDQEIFTR_.3|_TALYSWLFAR_.2|_NGPQLADLVK_.2|_N[+1]GPQLADLVK_.2|_NGPQ[+1]LADLVK_.2|_N[-17]GPQLADLVK_.2|_GPIEFSNQ[+1]ELDDLII…	2812	2660.84
PhnO / VC	PhnO	VC	97	P04805			-0.172998	0.172998	-11.3002	0.886998	0.352692	0.0139427	0.0205432	P04805	SYE_ECOLI	Glutamate--tRNA ligase	gltX	P04805	Escherichia coli (strain K12) OX=83333	1	1	uniprot-e+coli+k12-filtered-reviewed_03_2018	>sp|P04805|SYE_ECOLI Glutamate--tRNA ligase OS=Escherichia coli (strain K12) OX=83333 GN=gltX PE=1 SV=1	25	63	_ALDFIAER_.2|_FAPSPTGYLHVGGAR_.3|_YNAVIDQ[+1]MLEEGTAYK_.3|_YNAVIDQMLEEGTAYK_.2|_YNAVIDQ[+1]MLEEGTAYK_.2|_YNAVIDQMLEEGTAYK_.3|_IEDTDLER_.2|_FANPQEGSVVFDDQIR_.3|_FANPQEGSVVFDDQIR_.2|_FAN[+1]PQEGSVVFDDQIR_.2|_FANPQ[+1]EGSVVFDDQIR_.2|_QPLEVVR_.2|_[-17]QPLEVVR_.2|_YFTLNAVSK_.2|_LGWSHGDQEIFTR_.3|_TALYSWLFAR_.2|_NGPQLADLVK_.2|_N[+1]GPQLADLVK_.2|_NGPQ[+1]LADLVK_.2|_N[-17]GPQLADLVK_.2|_GPIEFSNQ[+1]ELDDLII…	2812	2494.24
YjaB / VC	YjaB	VC	161	P04825			-0.129376	0.129376	-8.57729	0.914227	0.441624	2.15465e-07	1.25404e-06	P04825	AMPN_ECOLI	Aminopeptidase N	pepN	P04825	Escherichia coli (strain K12) OX=83333	1	2	uniprot-e+coli+k12-filtered-reviewed_03_2018	>sp|P04825|AMPN_ECOLI Aminopeptidase N OS=Escherichia coli (strain K12) OX=83333 GN=pepN PE=1 SV=2	35	98	_LIEPLIR_.2|_GMQLYFER_.2|_GMQ[+1]LYFER_.2|_GLENLSGDLYEK_.2|_GLEN[+1]LSGDLYEK_.2|_GLENLSGDLYEK_.3|_DQEFSSDLGSR_.2|_SFTMSNPNR_.2|_SFTMSN[+1]PNR_.2|_SFTMSNPN[+1]R_.2|_GLNIFNSK_.2|_HITYYLDRPDVLAR_.4|_HITYYLDRPDVLAR_.3|_EGLTVFR_.2|_APWAMTSLK_.2|_MIHTLLGEENFQK_.3|_MIHTLLGEEN[+1]FQK_.3|_YPFLLSNGNR_.2|_YPFLLSN[+1]GNR_.2|_YPFLLSNGN[+1]R_.2|_FLAFGETHLADVLVSK_.3|_WSDQQLTFLMR_.2|_HQQGQPLSLPVHVADAFR_.4|_HQQGQ…	1870.41	1709.98
YiaC / VC	YiaC	VC	163	P04825			-0.181318	0.181318	-11.8103	0.881897	0.339337	0.0126291	0.0189166	P04825	AMPN_ECOLI	Aminopeptidase N	pepN	P04825	Escherichia coli (strain K12) OX=83333	1	2	uniprot-e+coli+k12-filtered-reviewed_03_2018	>sp|P04825|AMPN_ECOLI Aminopeptidase N OS=Escherichia coli (strain K12) OX=83333 GN=pepN PE=1 SV=2	35	98	_LIEPLIR_.2|_GMQLYFER_.2|_GMQ[+1]LYFER_.2|_GLENLSGDLYEK_.2|_GLEN[+1]LSGDLYEK_.2|_GLENLSGDLYEK_.3|_DQEFSSDLGSR_.2|_SFTMSNPNR_.2|_SFTMSN[+1]PNR_.2|_SFTMSNPN[+1]R_.2|_GLNIFNSK_.2|_HITYYLDRPDVLAR_.4|_HITYYLDRPDVLAR_.3|_EGLTVFR_.2|_APWAMTSLK_.2|_MIHTLLGEENFQK_.3|_MIHTLLGEEN[+1]FQK_.3|_YPFLLSNGNR_.2|_YPFLLSN[+1]GNR_.2|_YPFLLSNGN[+1]R_.2|_FLAFGETHLADVLVSK_.3|_WSDQQLTFLMR_.2|_HQQGQPLSLPVHVADAFR_.4|_HQQGQ…	1870.41	1649.51
RimI / VC	RimI	VC	170	P04825			-0.171188	0.171188	-11.1889	0.888111	0.328915	1.52315e-06	7.46404e-06	P04825	AMPN_ECOLI	Aminopeptidase N	pepN	P04825	Escherichia coli (strain K12) OX=83333	1	2	uniprot-e+coli+k12-filtered-reviewed_03_2018	>sp|P04825|AMPN_ECOLI Aminopeptidase N OS=Escherichia coli (strain K12) OX=83333 GN=pepN PE=1 SV=2	35	98	_LIEPLIR_.2|_GMQLYFER_.2|_GMQ[+1]LYFER_.2|_GLENLSGDLYEK_.2|_GLEN[+1]LSGDLYEK_.2|_GLENLSGDLYEK_.3|_DQEFSSDLGSR_.2|_SFTMSNPNR_.2|_SFTMSN[+1]PNR_.2|_SFTMSNPN[+1]R_.2|_GLNIFNSK_.2|_HITYYLDRPDVLAR_.4|_HITYYLDRPDVLAR_.3|_EGLTVFR_.2|_APWAMTSLK_.2|_MIHTLLGEENFQK_.3|_MIHTLLGEEN[+1]FQK_.3|_YPFLLSNGNR_.2|_YPFLLSN[+1]GNR_.2|_YPFLLSNGN[+1]R_.2|_FLAFGETHLADVLVSK_.3|_WSDQQLTFLMR_.2|_HQQGQPLSLPVHVADAFR_.4|_HQQGQ…	1870.41	1661.14
PhnO / VC	PhnO	VC	167	P04825			0.0713384	0.0713384	5.0691	1.05069	0.345422	9.05878e-28	4.69008e-26	P04825	AMPN_ECOLI	Aminopeptidase N	pepN	P04825	Escherichia coli (strain K12) OX=83333	1	2	uniprot-e+coli+k12-filtered-reviewed_03_2018	>sp|P04825|AMPN_ECOLI Aminopeptidase N OS=Escherichia coli (strain K12) OX=83333 GN=pepN PE=1 SV=2	35	98	_LIEPLIR_.2|_GMQLYFER_.2|_GMQ[+1]LYFER_.2|_GLENLSGDLYEK_.2|_GLEN[+1]LSGDLYEK_.2|_GLENLSGDLYEK_.3|_DQEFSSDLGSR_.2|_SFTMSNPNR_.2|_SFTMSN[+1]PNR_.2|_SFTMSNPN[+1]R_.2|_GLNIFNSK_.2|_HITYYLDRPDVLAR_.4|_HITYYLDRPDVLAR_.3|_EGLTVFR_.2|_APWAMTSLK_.2|_MIHTLLGEENFQK_.3|_MIHTLLGEEN[+1]FQK_.3|_YPFLLSNGNR_.2|_YPFLLSN[+1]GNR_.2|_YPFLLSNGN[+1]R_.2|_FLAFGETHLADVLVSK_.3|_WSDQQLTFLMR_.2|_HQQGQPLSLPVHVADAFR_.4|_HQQGQ…	1870.41	1965.23
YjaB / VC	YjaB	VC	17	P04846;Q8XC50			-0.0399198	0.0399198	-2.7291	0.972709	0.38869	0.930924	0.434928	P04846;Q8XC50	NLPA_ECOLI;NLPA_ECO57	Lipoprotein 28	nlpA	P04846;Q8XC50	Escherichia coli (strain K12) OX=83333;Escherichia coli O157:H7 OX=83334	1;3	1	uniprot-e+coli+k12-filtered-reviewed_03_2018	>sp|P04846|NLPA_ECOLI Lipoprotein 28 OS=Escherichia coli (strain K12) OX=83333 GN=nlpA PE=1 SV=1;>sp|Q8XC50|NLPA_ECO57 Lipoprotein 28 OS=Escherichia coli O157:H7 OX=83334 GN=nlpA PE=3 SV=1	7	10	_EGATVAIPNDPTNLGR_.2|_GLLPTALDITDNPR_.2|_HLQ[+1]IMELEGAQLPR_.3|_EFLQSYQSPEVAK_.2|_AAETIFNGGAVPGW_.2|_VGVINGAEQDVAEVAK_.2|_VGVINGAEQDVAEVAK_.3|_VGVINGAEQ[+1]DVAEVAK_.3|_VGVIN[+1]GAEQDVAEVAK_.2|_LVAVGNTFVFPMAGYSK_.2	244.817	238.136
YiaC / VC	YiaC	VC	16	P04846;Q8XC50			-0.214558	0.214558	-13.819	0.86181	0.311573	0.128347	0.11421	P04846;Q8XC50	NLPA_ECOLI;NLPA_ECO57	Lipoprotein 28	nlpA	P04846;Q8XC50	Escherichia coli (strain K12) OX=83333;Escherichia coli O157:H7 OX=83334	1;3	1	uniprot-e+coli+k12-filtered-reviewed_03_2018	>sp|P04846|NLPA_ECOLI Lipoprotein 28 OS=Escherichia coli (strain K12) OX=83333 GN=nlpA PE=1 SV=1;>sp|Q8XC50|NLPA_ECO57 Lipoprotein 28 OS=Escherichia coli O157:H7 OX=83334 GN=nlpA PE=3 SV=1	7	10	_EGATVAIPNDPTNLGR_.2|_GLLPTALDITDNPR_.2|_HLQ[+1]IMELEGAQLPR_.3|_EFLQSYQSPEVAK_.2|_AAETIFNGGAVPGW_.2|_VGVINGAEQDVAEVAK_.2|_VGVINGAEQDVAEVAK_.3|_VGVINGAEQ[+1]DVAEVAK_.3|_VGVIN[+1]GAEQDVAEVAK_.2|_LVAVGNTFVFPMAGYSK_.2	244.817	210.986
RimI / VC	RimI	VC	18	P04846;Q8XC50			-0.212489	0.212489	-13.6953	0.863047	0.269226	0.026622	0.0342926	P04846;Q8XC50	NLPA_ECOLI;NLPA_ECO57	Lipoprotein 28	nlpA	P04846;Q8XC50	Escherichia coli (strain K12) OX=83333;Escherichia coli O157:H7 OX=83334	1;3	1	uniprot-e+coli+k12-filtered-reviewed_03_2018	>sp|P04846|NLPA_ECOLI Lipoprotein 28 OS=Escherichia coli (strain K12) OX=83333 GN=nlpA PE=1 SV=1;>sp|Q8XC50|NLPA_ECO57 Lipoprotein 28 OS=Escherichia coli O157:H7 OX=83334 GN=nlpA PE=3 SV=1	7	10	_EGATVAIPNDPTNLGR_.2|_GLLPTALDITDNPR_.2|_HLQ[+1]IMELEGAQLPR_.3|_EFLQSYQSPEVAK_.2|_AAETIFNGGAVPGW_.2|_VGVINGAEQDVAEVAK_.2|_VGVINGAEQDVAEVAK_.3|_VGVINGAEQ[+1]DVAEVAK_.3|_VGVIN[+1]GAEQDVAEVAK_.2|_LVAVGNTFVFPMAGYSK_.2	244.817	211.288
PhnO / VC	PhnO	VC	17	P04846;Q8XC50			-0.0265635	0.0265635	-1.8244	0.981756	0.32398	0.718581	0.37078	P04846;Q8XC50	NLPA_ECOLI;NLPA_ECO57	Lipoprotein 28	nlpA	P04846;Q8XC50	Escherichia coli (strain K12) OX=83333;Escherichia coli O157:H7 OX=83334	1;3	1	uniprot-e+coli+k12-filtered-reviewed_03_2018	>sp|P04846|NLPA_ECOLI Lipoprotein 28 OS=Escherichia coli (strain K12) OX=83333 GN=nlpA PE=1 SV=1;>sp|Q8XC50|NLPA_ECO57 Lipoprotein 28 OS=Escherichia coli O157:H7 OX=83334 GN=nlpA PE=3 SV=1	7	10	_EGATVAIPNDPTNLGR_.2|_GLLPTALDITDNPR_.2|_HLQ[+1]IMELEGAQLPR_.3|_EFLQSYQSPEVAK_.2|_AAETIFNGGAVPGW_.2|_VGVINGAEQDVAEVAK_.2|_VGVINGAEQDVAEVAK_.3|_VGVINGAEQ[+1]DVAEVAK_.3|_VGVIN[+1]GAEQDVAEVAK_.2|_LVAVGNTFVFPMAGYSK_.2	244.817	240.351
YjaB / VC	YjaB	VC	26	P04951			0.0485818	0.0485818	3.42477	1.03425	0.211304	0.257033	0.188075	P04951	KDSB_ECOLI	3-deoxy-manno-octulosonate cytidylyltransferase	kdsB	P04951	Escherichia coli (strain K12) OX=83333	1	2	uniprot-e+coli+k12-filtered-reviewed_03_2018	>sp|P04951|KDSB_ECOLI 3-deoxy-manno-octulosonate cytidylyltransferase OS=Escherichia coli (strain K12) OX=83333 GN=kdsB PE=1 SV=2	9	13	_SFVVIIPAR_.2|_AVEAAGGEVC[+57]MTR_.2|_QVADNLAQR_.2|_IHVAVAQEVPGTGVDTPEDLER_.3|_IHVAVAQ[+1]EVPGTGVDTPEDLER_.3|_FAEGLETVGDNFLR_.2|_FAEGLETVGDNFLR_.3|_FAEGLETVGDN[+1]FLR_.2|_ATIPWDR_.2|_IIVATDHEDVAR_.3|_IIVATDHEDVAR_.2|_QVGMATLAVPIHNAEEAFNPNAVK_.3|_YVNWQPSPLEHIEMLEQLR_.3	634.3	656.023
YiaC / VC	YiaC	VC	26	P04951			-0.0169277	0.0169277	-1.16648	0.988335	0.23731	0.460611	0.279001	P04951	KDSB_ECOLI	3-deoxy-manno-octulosonate cytidylyltransferase	kdsB	P04951	Escherichia coli (strain K12) OX=83333	1	2	uniprot-e+coli+k12-filtered-reviewed_03_2018	>sp|P04951|KDSB_ECOLI 3-deoxy-manno-octulosonate cytidylyltransferase OS=Escherichia coli (strain K12) OX=83333 GN=kdsB PE=1 SV=2	9	13	_SFVVIIPAR_.2|_AVEAAGGEVC[+57]MTR_.2|_QVADNLAQR_.2|_IHVAVAQEVPGTGVDTPEDLER_.3|_IHVAVAQ[+1]EVPGTGVDTPEDLER_.3|_FAEGLETVGDNFLR_.2|_FAEGLETVGDNFLR_.3|_FAEGLETVGDN[+1]FLR_.2|_ATIPWDR_.2|_IIVATDHEDVAR_.3|_IIVATDHEDVAR_.2|_QVGMATLAVPIHNAEEAFNPNAVK_.3|_YVNWQPSPLEHIEMLEQLR_.3	634.3	626.901
RimI / VC	RimI	VC	27	P04951			-0.0588109	0.0588109	-3.99449	0.960055	0.222398	0.661573	0.351858	P04951	KDSB_ECOLI	3-deoxy-manno-octulosonate cytidylyltransferase	kdsB	P04951	Escherichia coli (strain K12) OX=83333	1	2	uniprot-e+coli+k12-filtered-reviewed_03_2018	>sp|P04951|KDSB_ECOLI 3-deoxy-manno-octulosonate cytidylyltransferase OS=Escherichia coli (strain K12) OX=83333 GN=kdsB PE=1 SV=2	9	13	_SFVVIIPAR_.2|_AVEAAGGEVC[+57]MTR_.2|_QVADNLAQR_.2|_IHVAVAQEVPGTGVDTPEDLER_.3|_IHVAVAQ[+1]EVPGTGVDTPEDLER_.3|_FAEGLETVGDNFLR_.2|_FAEGLETVGDNFLR_.3|_FAEGLETVGDN[+1]FLR_.2|_ATIPWDR_.2|_IIVATDHEDVAR_.3|_IIVATDHEDVAR_.2|_QVGMATLAVPIHNAEEAFNPNAVK_.3|_YVNWQPSPLEHIEMLEQLR_.3	634.3	608.963
PhnO / VC	PhnO	VC	25	P04951			0.0567117	0.0567117	4.00924	1.04009	0.258856	0.429621	0.266399	P04951	KDSB_ECOLI	3-deoxy-manno-octulosonate cytidylyltransferase	kdsB	P04951	Escherichia coli (strain K12) OX=83333	1	2	uniprot-e+coli+k12-filtered-reviewed_03_2018	>sp|P04951|KDSB_ECOLI 3-deoxy-manno-octulosonate cytidylyltransferase OS=Escherichia coli (strain K12) OX=83333 GN=kdsB PE=1 SV=2	9	13	_SFVVIIPAR_.2|_AVEAAGGEVC[+57]MTR_.2|_QVADNLAQR_.2|_IHVAVAQEVPGTGVDTPEDLER_.3|_IHVAVAQ[+1]EVPGTGVDTPEDLER_.3|_FAEGLETVGDNFLR_.2|_FAEGLETVGDNFLR_.3|_FAEGLETVGDN[+1]FLR_.2|_ATIPWDR_.2|_IIVATDHEDVAR_.3|_IIVATDHEDVAR_.2|_QVGMATLAVPIHNAEEAFNPNAVK_.3|_YVNWQPSPLEHIEMLEQLR_.3	634.3	659.73
YjaB / VC	YjaB	VC	4	P04994			0.499545	0.499545	41.3767	1.41377	0.556661	0.358982	0.236384	P04994	EX7L_ECOLI	Exodeoxyribonuclease 7 large subunit	xseA	P04994	Escherichia coli (strain K12) OX=83333	1	2	uniprot-e+coli+k12-filtered-reviewed_03_2018	>sp|P04994|EX7L_ECOLI Exodeoxyribonuclease 7 large subunit OS=Escherichia coli (strain K12) OX=83333 GN=xseA PE=1 SV=2	6	7	_NEC[+57]DVLIVGR_.2|_AIELANQR_.2|_APTPSAAAEVVSR_.2|_GYSVTTATDGNVLK_.2|_GYSVTTATDGNVLK[+42]K_.3|_GYSVTTATDGNVLK[+42]K_.2|_LQAEGLFDQQYK_.2	48.4236	68.4597
YiaC / VC	YiaC	VC	5	P04994			0.39487	0.39487	31.4824	1.31482	0.725377	0.156479	0.131928	P04994	EX7L_ECOLI	Exodeoxyribonuclease 7 large subunit	xseA	P04994	Escherichia coli (strain K12) OX=83333	1	2	uniprot-e+coli+k12-filtered-reviewed_03_2018	>sp|P04994|EX7L_ECOLI Exodeoxyribonuclease 7 large subunit OS=Escherichia coli (strain K12) OX=83333 GN=xseA PE=1 SV=2	6	7	_NEC[+57]DVLIVGR_.2|_AIELANQR_.2|_APTPSAAAEVVSR_.2|_GYSVTTATDGNVLK_.2|_GYSVTTATDGNVLK[+42]K_.3|_GYSVTTATDGNVLK[+42]K_.2|_LQAEGLFDQQYK_.2	48.4236	63.6686
RimI / VC	RimI	VC	2	P04994			-0.0147803	0.0147803	-1.01926	0.989807	0.318634	0.781346	0.391121	P04994	EX7L_ECOLI	Exodeoxyribonuclease 7 large subunit	xseA	P04994	Escherichia coli (strain K12) OX=83333	1	2	uniprot-e+coli+k12-filtered-reviewed_03_2018	>sp|P04994|EX7L_ECOLI Exodeoxyribonuclease 7 large subunit OS=Escherichia coli (strain K12) OX=83333 GN=xseA PE=1 SV=2	6	7	_NEC[+57]DVLIVGR_.2|_AIELANQR_.2|_APTPSAAAEVVSR_.2|_GYSVTTATDGNVLK_.2|_GYSVTTATDGNVLK[+42]K_.3|_GYSVTTATDGNVLK[+42]K_.2|_LQAEGLFDQQYK_.2	48.4236	47.9301
PhnO / VC	PhnO	VC	3	P04994			0.459525	0.459525	37.5089	1.37509	0.221587	0.511426	0.298176	P04994	EX7L_ECOLI	Exodeoxyribonuclease 7 large subunit	xseA	P04994	Escherichia coli (strain K12) OX=83333	1	2	uniprot-e+coli+k12-filtered-reviewed_03_2018	>sp|P04994|EX7L_ECOLI Exodeoxyribonuclease 7 large subunit OS=Escherichia coli (strain K12) OX=83333 GN=xseA PE=1 SV=2	6	7	_NEC[+57]DVLIVGR_.2|_AIELANQR_.2|_APTPSAAAEVVSR_.2|_GYSVTTATDGNVLK_.2|_GYSVTTATDGNVLK[+42]K_.3|_GYSVTTATDGNVLK[+42]K_.2|_LQAEGLFDQQYK_.2	48.4236	66.5868
YjaB / VC	YjaB	VC	52	P05020			-0.123992	0.123992	-8.23548	0.917645	0.311294	0.0737827	0.0755074	P05020	PYRC_ECOLI	Dihydroorotase	pyrC	P05020	Escherichia coli (strain K12) OX=83333	1	2	uniprot-e+coli+k12-filtered-reviewed_03_2018	>sp|P05020|PYRC_ECOLI Dihydroorotase OS=Escherichia coli (strain K12) OX=83333 GN=pyrC PE=1 SV=2	16	35	_GFN[+1]EGVFTAAK_.2|_GFNEGVFTAAK_.2|_ELVASGFNR_.2|_TVVPYTSEIYGR_.2|_LYPANATTNSSHGVTSIDAIMPVLER_.3|_LYPAN[+1]ATTNSSHGVTSIDAIMPVLER_.3|_LYPANATTN[+1]SSHGVTSIDAIMPVLER_.3|_LYPANATTNSSHGVTSIDAIMPVLER_.4|_DAADYVR_.2|_LAATITPQ[+1]HLMFNR_.3|_LAATITPQHLMFNR_.3|_ILDAVPAGHDFTPLMTC[+57]YLTDSLDPNELER_.3|_ILDAVPAGHDFTPLMTC[+57]YLTDSLDPNELER_.4|_ILDAVPAGHDFTPLMTC[+57]YLTDSLDPN[+1]ELER_.3|_AIVMPN[+1]LAPPVTTVEAA…	2711.76	2488.43
YiaC / VC	YiaC	VC	52	P05020			0.0845916	0.0845916	6.03875	1.06039	0.199859	0.00192326	0.00401369	P05020	PYRC_ECOLI	Dihydroorotase	pyrC	P05020	Escherichia coli (strain K12) OX=83333	1	2	uniprot-e+coli+k12-filtered-reviewed_03_2018	>sp|P05020|PYRC_ECOLI Dihydroorotase OS=Escherichia coli (strain K12) OX=83333 GN=pyrC PE=1 SV=2	16	35	_GFN[+1]EGVFTAAK_.2|_GFNEGVFTAAK_.2|_ELVASGFNR_.2|_TVVPYTSEIYGR_.2|_LYPANATTNSSHGVTSIDAIMPVLER_.3|_LYPAN[+1]ATTNSSHGVTSIDAIMPVLER_.3|_LYPANATTN[+1]SSHGVTSIDAIMPVLER_.3|_LYPANATTNSSHGVTSIDAIMPVLER_.4|_DAADYVR_.2|_LAATITPQ[+1]HLMFNR_.3|_LAATITPQHLMFNR_.3|_ILDAVPAGHDFTPLMTC[+57]YLTDSLDPNELER_.3|_ILDAVPAGHDFTPLMTC[+57]YLTDSLDPNELER_.4|_ILDAVPAGHDFTPLMTC[+57]YLTDSLDPN[+1]ELER_.3|_AIVMPN[+1]LAPPVTTVEAA…	2711.76	2875.52
RimI / VC	RimI	VC	52	P05020			-0.201071	0.201071	-13.0096	0.869904	0.246027	0.00878838	0.0141686	P05020	PYRC_ECOLI	Dihydroorotase	pyrC	P05020	Escherichia coli (strain K12) OX=83333	1	2	uniprot-e+coli+k12-filtered-reviewed_03_2018	>sp|P05020|PYRC_ECOLI Dihydroorotase OS=Escherichia coli (strain K12) OX=83333 GN=pyrC PE=1 SV=2	16	35	_GFN[+1]EGVFTAAK_.2|_GFNEGVFTAAK_.2|_ELVASGFNR_.2|_TVVPYTSEIYGR_.2|_LYPANATTNSSHGVTSIDAIMPVLER_.3|_LYPAN[+1]ATTNSSHGVTSIDAIMPVLER_.3|_LYPANATTN[+1]SSHGVTSIDAIMPVLER_.3|_LYPANATTNSSHGVTSIDAIMPVLER_.4|_DAADYVR_.2|_LAATITPQ[+1]HLMFNR_.3|_LAATITPQHLMFNR_.3|_ILDAVPAGHDFTPLMTC[+57]YLTDSLDPNELER_.3|_ILDAVPAGHDFTPLMTC[+57]YLTDSLDPNELER_.4|_ILDAVPAGHDFTPLMTC[+57]YLTDSLDPN[+1]ELER_.3|_AIVMPN[+1]LAPPVTTVEAA…	2711.76	2358.97
PhnO / VC	PhnO	VC	52	P05020			-0.0483579	0.0483579	-3.29636	0.967036	0.255979	0.390089	0.250306	P05020	PYRC_ECOLI	Dihydroorotase	pyrC	P05020	Escherichia coli (strain K12) OX=83333	1	2	uniprot-e+coli+k12-filtered-reviewed_03_2018	>sp|P05020|PYRC_ECOLI Dihydroorotase OS=Escherichia coli (strain K12) OX=83333 GN=pyrC PE=1 SV=2	16	35	_GFN[+1]EGVFTAAK_.2|_GFNEGVFTAAK_.2|_ELVASGFNR_.2|_TVVPYTSEIYGR_.2|_LYPANATTNSSHGVTSIDAIMPVLER_.3|_LYPAN[+1]ATTNSSHGVTSIDAIMPVLER_.3|_LYPANATTN[+1]SSHGVTSIDAIMPVLER_.3|_LYPANATTNSSHGVTSIDAIMPVLER_.4|_DAADYVR_.2|_LAATITPQ[+1]HLMFNR_.3|_LAATITPQHLMFNR_.3|_ILDAVPAGHDFTPLMTC[+57]YLTDSLDPNELER_.3|_ILDAVPAGHDFTPLMTC[+57]YLTDSLDPNELER_.4|_ILDAVPAGHDFTPLMTC[+57]YLTDSLDPN[+1]ELER_.3|_AIVMPN[+1]LAPPVTTVEAA…	2711.76	2622.37
YjaB / VC	YjaB	VC	19	P05042			0.0632326	0.0632326	4.48042	1.0448	0.264722	0.905996	0.428187	P05042	FUMC_ECOLI	Fumarate hydratase class II	fumC	P05042	Escherichia coli (strain K12) OX=83333	1	1	uniprot-e+coli+k12-filtered-reviewed_03_2018	>sp|P05042|FUMC_ECOLI Fumarate hydratase class II OS=Escherichia coli (strain K12) OX=83333 GN=fumC PE=1 SV=1	11	14	_ASELLGGVR_.2|_TLTQTLNEK_.2|_MPTSLIHALALTK_.3|_DSMGAIDVPADKLWGAQTQR_.3|_VN[+1]EDLGLLSEEK_.2|_VNEDLGLLSEEK_.2|_VNEDLGLLSEEK_.3|_LLADGMESFNK_.2|_DSMGAIDVPADK_.2|_C[+57]GIGEISIPENEPGSSIMPGK_.2|_C[+57]GIGEISIPENEPGSSIMPGK_.3|_SQSSNDVFPTAMHVAALLALR_.3|_LWGAQTQR_.2|_INQLLNESLMLVTALNTHIGYDK_.3	560.537	585.652
YiaC / VC	YiaC	VC	19	P05042			-0.233414	0.233414	-14.938	0.85062	0.247012	7.82476e-05	0.000249805	P05042	FUMC_ECOLI	Fumarate hydratase class II	fumC	P05042	Escherichia coli (strain K12) OX=83333	1	1	uniprot-e+coli+k12-filtered-reviewed_03_2018	>sp|P05042|FUMC_ECOLI Fumarate hydratase class II OS=Escherichia coli (strain K12) OX=83333 GN=fumC PE=1 SV=1	11	14	_ASELLGGVR_.2|_TLTQTLNEK_.2|_MPTSLIHALALTK_.3|_DSMGAIDVPADKLWGAQTQR_.3|_VN[+1]EDLGLLSEEK_.2|_VNEDLGLLSEEK_.2|_VNEDLGLLSEEK_.3|_LLADGMESFNK_.2|_DSMGAIDVPADK_.2|_C[+57]GIGEISIPENEPGSSIMPGK_.2|_C[+57]GIGEISIPENEPGSSIMPGK_.3|_SQSSNDVFPTAMHVAALLALR_.3|_LWGAQTQR_.2|_INQLLNESLMLVTALNTHIGYDK_.3	560.537	476.804
RimI / VC	RimI	VC	19	P05042			-0.207975	0.207975	-13.4248	0.865752	0.375483	0.032949	0.040684	P05042	FUMC_ECOLI	Fumarate hydratase class II	fumC	P05042	Escherichia coli (strain K12) OX=83333	1	1	uniprot-e+coli+k12-filtered-reviewed_03_2018	>sp|P05042|FUMC_ECOLI Fumarate hydratase class II OS=Escherichia coli (strain K12) OX=83333 GN=fumC PE=1 SV=1	11	14	_ASELLGGVR_.2|_TLTQTLNEK_.2|_MPTSLIHALALTK_.3|_DSMGAIDVPADKLWGAQTQR_.3|_VN[+1]EDLGLLSEEK_.2|_VNEDLGLLSEEK_.2|_VNEDLGLLSEEK_.3|_LLADGMESFNK_.2|_DSMGAIDVPADK_.2|_C[+57]GIGEISIPENEPGSSIMPGK_.2|_C[+57]GIGEISIPENEPGSSIMPGK_.3|_SQSSNDVFPTAMHVAALLALR_.3|_LWGAQTQR_.2|_INQLLNESLMLVTALNTHIGYDK_.3	560.537	485.286
PhnO / VC	PhnO	VC	20	P05042			-0.167977	0.167977	-10.991	0.89009	0.303289	8.3243e-06	3.39472e-05	P05042	FUMC_ECOLI	Fumarate hydratase class II	fumC	P05042	Escherichia coli (strain K12) OX=83333	1	1	uniprot-e+coli+k12-filtered-reviewed_03_2018	>sp|P05042|FUMC_ECOLI Fumarate hydratase class II OS=Escherichia coli (strain K12) OX=83333 GN=fumC PE=1 SV=1	11	14	_ASELLGGVR_.2|_TLTQTLNEK_.2|_MPTSLIHALALTK_.3|_DSMGAIDVPADKLWGAQTQR_.3|_VN[+1]EDLGLLSEEK_.2|_VNEDLGLLSEEK_.2|_VNEDLGLLSEEK_.3|_LLADGMESFNK_.2|_DSMGAIDVPADK_.2|_C[+57]GIGEISIPENEPGSSIMPGK_.2|_C[+57]GIGEISIPENEPGSSIMPGK_.3|_SQSSNDVFPTAMHVAALLALR_.3|_LWGAQTQR_.2|_INQLLNESLMLVTALNTHIGYDK_.3	560.537	498.929
YjaB / VC	YjaB	VC	208	P05055;Q8X9M3			-0.0241699	0.0241699	-1.66138	0.983386	0.329362	3.46004e-05	0.000120263	P05055;Q8X9M3	PNP_ECOLI;PNP_ECO57	Polyribonucleotide nucleotidyltransferase	pnp	P05055;Q8X9M3	Escherichia coli (strain K12) OX=83333;Escherichia coli O157:H7 OX=83334	1;3	3;2	uniprot-e+coli+k12-filtered-reviewed_03_2018	>sp|P05055|PNP_ECOLI Polyribonucleotide nucleotidyltransferase OS=Escherichia coli (strain K12) OX=83333 GN=pnp PE=1 SV=3;>sp|Q8X9M3|PNP_ECO57 Polyribonucleotide nucleotidyltransferase OS=Escherichia coli O157:H7 OX=83334 GN=pnp PE=3 SV=2	39	120	_IPGSFFR_.2|_IPGSFFRR_[-156].2|_GDISEFAPR_.2|_LHILGVMEQAINAPR_.3|_LHILGVMEQ[+1]AINAPR_.3|_LHILGVMEQ[+1]AIN[+1]APR_.3|_LHILGVMEQAINAPR_.2|_LHILGVMEQAINAPR_.4|_WDWQ[+1]PEPVNEALNAR_.2|_WDWQPEPVNEALNAR_.2|_WDWQ[+1]PEPVNEALNAR_.3|_WDWQPEPVNEALNAR_.3|_WDWQPEPVN[+1]EALNAR_.3|_[-18]EGLVHISQIADK_.3|_EGLVHISQIADK_.3|_EGLVHISQIADK_.2|_YAQVDVIK_.2|_YAQVDVIK_.1|_MLNPIVR_.2|_EGLVHISQIADKR_.3|_EGLVHISQIADKR_[-1…	8342.92	8204.32
YiaC / VC	YiaC	VC	214	P05055;Q8X9M3			-0.165501	0.165501	-10.8381	0.891619	0.310038	1.60045e-10	1.59083e-09	P05055;Q8X9M3	PNP_ECOLI;PNP_ECO57	Polyribonucleotide nucleotidyltransferase	pnp	P05055;Q8X9M3	Escherichia coli (strain K12) OX=83333;Escherichia coli O157:H7 OX=83334	1;3	3;2	uniprot-e+coli+k12-filtered-reviewed_03_2018	>sp|P05055|PNP_ECOLI Polyribonucleotide nucleotidyltransferase OS=Escherichia coli (strain K12) OX=83333 GN=pnp PE=1 SV=3;>sp|Q8X9M3|PNP_ECO57 Polyribonucleotide nucleotidyltransferase OS=Escherichia coli O157:H7 OX=83334 GN=pnp PE=3 SV=2	39	120	_IPGSFFR_.2|_IPGSFFRR_[-156].2|_GDISEFAPR_.2|_LHILGVMEQAINAPR_.3|_LHILGVMEQ[+1]AINAPR_.3|_LHILGVMEQ[+1]AIN[+1]APR_.3|_LHILGVMEQAINAPR_.2|_LHILGVMEQAINAPR_.4|_WDWQ[+1]PEPVNEALNAR_.2|_WDWQPEPVNEALNAR_.2|_WDWQ[+1]PEPVNEALNAR_.3|_WDWQPEPVNEALNAR_.3|_WDWQPEPVN[+1]EALNAR_.3|_[-18]EGLVHISQIADK_.3|_EGLVHISQIADK_.3|_EGLVHISQIADK_.2|_YAQVDVIK_.2|_YAQVDVIK_.1|_MLNPIVR_.2|_EGLVHISQIADKR_.3|_EGLVHISQIADKR_[-1…	8342.92	7438.71
RimI / VC	RimI	VC	217	P05055;Q8X9M3			-0.0676145	0.0676145	-4.57855	0.954215	0.316037	0.703403	0.365897	P05055;Q8X9M3	PNP_ECOLI;PNP_ECO57	Polyribonucleotide nucleotidyltransferase	pnp	P05055;Q8X9M3	Escherichia coli (strain K12) OX=83333;Escherichia coli O157:H7 OX=83334	1;3	3;2	uniprot-e+coli+k12-filtered-reviewed_03_2018	>sp|P05055|PNP_ECOLI Polyribonucleotide nucleotidyltransferase OS=Escherichia coli (strain K12) OX=83333 GN=pnp PE=1 SV=3;>sp|Q8X9M3|PNP_ECO57 Polyribonucleotide nucleotidyltransferase OS=Escherichia coli O157:H7 OX=83334 GN=pnp PE=3 SV=2	39	120	_IPGSFFR_.2|_IPGSFFRR_[-156].2|_GDISEFAPR_.2|_LHILGVMEQAINAPR_.3|_LHILGVMEQ[+1]AINAPR_.3|_LHILGVMEQ[+1]AIN[+1]APR_.3|_LHILGVMEQAINAPR_.2|_LHILGVMEQAINAPR_.4|_WDWQ[+1]PEPVNEALNAR_.2|_WDWQPEPVNEALNAR_.2|_WDWQ[+1]PEPVNEALNAR_.3|_WDWQPEPVNEALNAR_.3|_WDWQPEPVN[+1]EALNAR_.3|_[-18]EGLVHISQIADK_.3|_EGLVHISQIADK_.3|_EGLVHISQIADK_.2|_YAQVDVIK_.2|_YAQVDVIK_.1|_MLNPIVR_.2|_EGLVHISQIADKR_.3|_EGLVHISQIADKR_[-1…	8342.92	7960.94
PhnO / VC	PhnO	VC	210	P05055;Q8X9M3			-0.189999	0.189999	-12.3393	0.876607	0.412015	3.02489e-07	1.71689e-06	P05055;Q8X9M3	PNP_ECOLI;PNP_ECO57	Polyribonucleotide nucleotidyltransferase	pnp	P05055;Q8X9M3	Escherichia coli (strain K12) OX=83333;Escherichia coli O157:H7 OX=83334	1;3	3;2	uniprot-e+coli+k12-filtered-reviewed_03_2018	>sp|P05055|PNP_ECOLI Polyribonucleotide nucleotidyltransferase OS=Escherichia coli (strain K12) OX=83333 GN=pnp PE=1 SV=3;>sp|Q8X9M3|PNP_ECO57 Polyribonucleotide nucleotidyltransferase OS=Escherichia coli O157:H7 OX=83334 GN=pnp PE=3 SV=2	39	120	_IPGSFFR_.2|_IPGSFFRR_[-156].2|_GDISEFAPR_.2|_LHILGVMEQAINAPR_.3|_LHILGVMEQ[+1]AINAPR_.3|_LHILGVMEQ[+1]AIN[+1]APR_.3|_LHILGVMEQAINAPR_.2|_LHILGVMEQAINAPR_.4|_WDWQ[+1]PEPVNEALNAR_.2|_WDWQPEPVNEALNAR_.2|_WDWQ[+1]PEPVNEALNAR_.3|_WDWQPEPVNEALNAR_.3|_WDWQPEPVN[+1]EALNAR_.3|_[-18]EGLVHISQIADK_.3|_EGLVHISQIADK_.3|_EGLVHISQIADK_.2|_YAQVDVIK_.2|_YAQVDVIK_.1|_MLNPIVR_.2|_EGLVHISQIADKR_.3|_EGLVHISQIADKR_[-1…	8342.92	7313.46
YjaB / VC	YjaB	VC	15	P05194			0.120015	0.120015	8.67462	1.08675	0.172954	0.211981	0.164012	P05194	AROD_ECOLI	3-dehydroquinate dehydratase	aroD	P05194	Escherichia coli (strain K12) OX=83333	1	2	uniprot-e+coli+k12-filtered-reviewed_03_2018	>sp|P05194|AROD_ECOLI 3-dehydroquinate dehydratase OS=Escherichia coli (strain K12) OX=83333 GN=aroD PE=1 SV=2	7	7	_DLVIGTGAPK_.2|_TVLTILHQA_.2|_ETMPEKPLLFTFR_.3|_VDHYADLSNVESVMAAAK_.3|_EADFDILEWR_.2|_ASAPGQISVNDLR_.2|_TPEAEEIIAR_.2	322.046	349.982
YiaC / VC	YiaC	VC	15	P05194			0.132249	0.132249	9.60012	1.096	0.197658	0.0476031	0.0538724	P05194	AROD_ECOLI	3-dehydroquinate dehydratase	aroD	P05194	Escherichia coli (strain K12) OX=83333	1	2	uniprot-e+coli+k12-filtered-reviewed_03_2018	>sp|P05194|AROD_ECOLI 3-dehydroquinate dehydratase OS=Escherichia coli (strain K12) OX=83333 GN=aroD PE=1 SV=2	7	7	_DLVIGTGAPK_.2|_TVLTILHQA_.2|_ETMPEKPLLFTFR_.3|_VDHYADLSNVESVMAAAK_.3|_EADFDILEWR_.2|_ASAPGQISVNDLR_.2|_TPEAEEIIAR_.2	322.046	352.963
RimI / VC	RimI	VC	16	P05194			0.0495155	0.0495155	3.49173	1.03492	0.189622	0.731872	0.375006	P05194	AROD_ECOLI	3-dehydroquinate dehydratase	aroD	P05194	Escherichia coli (strain K12) OX=83333	1	2	uniprot-e+coli+k12-filtered-reviewed_03_2018	>sp|P05194|AROD_ECOLI 3-dehydroquinate dehydratase OS=Escherichia coli (strain K12) OX=83333 GN=aroD PE=1 SV=2	7	7	_DLVIGTGAPK_.2|_TVLTILHQA_.2|_ETMPEKPLLFTFR_.3|_VDHYADLSNVESVMAAAK_.3|_EADFDILEWR_.2|_ASAPGQISVNDLR_.2|_TPEAEEIIAR_.2	322.046	333.291
PhnO / VC	PhnO	VC	15	P05194			0.0752144	0.0752144	5.35176	1.05352	0.208584	0.68844	0.36113	P05194	AROD_ECOLI	3-dehydroquinate dehydratase	aroD	P05194	Escherichia coli (strain K12) OX=83333	1	2	uniprot-e+coli+k12-filtered-reviewed_03_2018	>sp|P05194|AROD_ECOLI 3-dehydroquinate dehydratase OS=Escherichia coli (strain K12) OX=83333 GN=aroD PE=1 SV=2	7	7	_DLVIGTGAPK_.2|_TVLTILHQA_.2|_ETMPEKPLLFTFR_.3|_VDHYADLSNVESVMAAAK_.3|_EADFDILEWR_.2|_ASAPGQISVNDLR_.2|_TPEAEEIIAR_.2	322.046	339.281
YjaB / VC	YjaB	VC	14	P05458			-0.125342	0.125342	-8.32133	0.916787	0.381985	0.735399	0.376198	P05458	PTRA_ECOLI	Protease 3	ptrA	P05458	Escherichia coli (strain K12) OX=83333	1	1	uniprot-e+coli+k12-filtered-reviewed_03_2018	>sp|P05458|PTRA_ECOLI Protease 3 OS=Escherichia coli (strain K12) OX=83333 GN=ptrA PE=1 SV=1	15	16	_AFFPTAEAK_.2|_IWYISPK_.2|_GIIIHYVPALPR_.3|_ADVSLILR_.2|_SWYNQMMDSAEK_.2|_SPGTLSDWLQK_.2|_SGARPEFMVIGNMTEAQATTLAR_.3|_VPVEHTLDAVNIADR_.3|_LADFFHQAVVEPQGMAILSQISGSQNGK_.3|_ISAQTFADWQK_.2|_MAQVSAETINPAHPGSK_.3|_FSGGNLETLSDKPGNPVQQALK_.3|_AADIALSLPELN[+1]PYIPDDFSLIK_.3|_AADIALSLPELNPYIPDDFSLIK_.3|_DMDYVEWLADTMIR_.2|_TAFYLEVENDALPGAVDR_.2	211.522	193.921
YiaC / VC	YiaC	VC	10	P05458			-0.468054	0.468054	-27.7061	0.722939	0.440382	0.0065398	0.0110938	P05458	PTRA_ECOLI	Protease 3	ptrA	P05458	Escherichia coli (strain K12) OX=83333	1	1	uniprot-e+coli+k12-filtered-reviewed_03_2018	>sp|P05458|PTRA_ECOLI Protease 3 OS=Escherichia coli (strain K12) OX=83333 GN=ptrA PE=1 SV=1	15	16	_AFFPTAEAK_.2|_IWYISPK_.2|_GIIIHYVPALPR_.3|_ADVSLILR_.2|_SWYNQMMDSAEK_.2|_SPGTLSDWLQK_.2|_SGARPEFMVIGNMTEAQATTLAR_.3|_VPVEHTLDAVNIADR_.3|_LADFFHQAVVEPQGMAILSQISGSQNGK_.3|_ISAQTFADWQK_.2|_MAQVSAETINPAHPGSK_.3|_FSGGNLETLSDKPGNPVQQALK_.3|_AADIALSLPELN[+1]PYIPDDFSLIK_.3|_AADIALSLPELNPYIPDDFSLIK_.3|_DMDYVEWLADTMIR_.2|_TAFYLEVENDALPGAVDR_.2	211.522	152.918
RimI / VC	RimI	VC	16	P05458			-0.0602849	0.0602849	-4.09253	0.959075	0.357127	0.602103	0.330852	P05458	PTRA_ECOLI	Protease 3	ptrA	P05458	Escherichia coli (strain K12) OX=83333	1	1	uniprot-e+coli+k12-filtered-reviewed_03_2018	>sp|P05458|PTRA_ECOLI Protease 3 OS=Escherichia coli (strain K12) OX=83333 GN=ptrA PE=1 SV=1	15	16	_AFFPTAEAK_.2|_IWYISPK_.2|_GIIIHYVPALPR_.3|_ADVSLILR_.2|_SWYNQMMDSAEK_.2|_SPGTLSDWLQK_.2|_SGARPEFMVIGNMTEAQATTLAR_.3|_VPVEHTLDAVNIADR_.3|_LADFFHQAVVEPQGMAILSQISGSQNGK_.3|_ISAQTFADWQK_.2|_MAQVSAETINPAHPGSK_.3|_FSGGNLETLSDKPGNPVQQALK_.3|_AADIALSLPELN[+1]PYIPDDFSLIK_.3|_AADIALSLPELNPYIPDDFSLIK_.3|_DMDYVEWLADTMIR_.2|_TAFYLEVENDALPGAVDR_.2	211.522	202.866
PhnO / VC	PhnO	VC	14	P05458			-0.375671	0.375671	-22.9253	0.770747	0.551961	0.067874	0.0709858	P05458	PTRA_ECOLI	Protease 3	ptrA	P05458	Escherichia coli (strain K12) OX=83333	1	1	uniprot-e+coli+k12-filtered-reviewed_03_2018	>sp|P05458|PTRA_ECOLI Protease 3 OS=Escherichia coli (strain K12) OX=83333 GN=ptrA PE=1 SV=1	15	16	_AFFPTAEAK_.2|_IWYISPK_.2|_GIIIHYVPALPR_.3|_ADVSLILR_.2|_SWYNQMMDSAEK_.2|_SPGTLSDWLQK_.2|_SGARPEFMVIGNMTEAQATTLAR_.3|_VPVEHTLDAVNIADR_.3|_LADFFHQAVVEPQGMAILSQISGSQNGK_.3|_ISAQTFADWQK_.2|_MAQVSAETINPAHPGSK_.3|_FSGGNLETLSDKPGNPVQQALK_.3|_AADIALSLPELN[+1]PYIPDDFSLIK_.3|_AADIALSLPELNPYIPDDFSLIK_.3|_DMDYVEWLADTMIR_.2|_TAFYLEVENDALPGAVDR_.2	211.522	163.03
YjaB / VC	YjaB	VC	42	P05459			-0.0312149	0.0312149	-2.14041	0.978596	0.267641	0.81246	0.400844	P05459	PDXB_ECOLI	Erythronate-4-phosphate dehydrogenase	pdxB	P05459	Escherichia coli (strain K12) OX=83333	2	2	uniprot-e+coli+k12-filtered-reviewed_03_2018	>sp|P05459|PDXB_ECOLI Erythronate-4-phosphate dehydrogenase OS=Escherichia coli (strain K12) OX=83333 GN=pdxB PE=2 SV=2	15	18	_SLKPGAILINAC[+57]R_.3|_SLDELVQR_.2|_VAGIPGEFDK_.2|_TVGIVGVGNVGR_.2|_ILVDENMPYAR_.2|_DGFSLYDR_.2|_GAVVDNTALLTC[+57]LNEGQK_.3|_ITLHGPLDQPTLK_.3|_VDIGTSHIAGYTLEGK_.3|_LGEVTAVPGR[+1]PIPVAQLADADALMVR_.3|_LGEVTAVPGRPIPVAQLADADALMVR_.3|_LGEVTAVPGRPIPVAQ[+1]LADADALMVR_.4|_GTTQVFEAYSK_.2|_VNESLLAGKPIK_.3|_ADILTFHTPLFK_.3|_ADILTFHTPLFK_.2|_FVGTATAGTDHVDEAWLK_.3|_LGFNAVHHPAR_.3	632.979	619.43
YiaC / VC	YiaC	VC	42	P05459			0.198193	0.198193	14.726	1.14726	0.317295	0.022655	0.030244	P05459	PDXB_ECOLI	Erythronate-4-phosphate dehydrogenase	pdxB	P05459	Escherichia coli (strain K12) OX=83333	2	2	uniprot-e+coli+k12-filtered-reviewed_03_2018	>sp|P05459|PDXB_ECOLI Erythronate-4-phosphate dehydrogenase OS=Escherichia coli (strain K12) OX=83333 GN=pdxB PE=2 SV=2	15	18	_SLKPGAILINAC[+57]R_.3|_SLDELVQR_.2|_VAGIPGEFDK_.2|_TVGIVGVGNVGR_.2|_ILVDENMPYAR_.2|_DGFSLYDR_.2|_GAVVDNTALLTC[+57]LNEGQK_.3|_ITLHGPLDQPTLK_.3|_VDIGTSHIAGYTLEGK_.3|_LGEVTAVPGR[+1]PIPVAQLADADALMVR_.3|_LGEVTAVPGRPIPVAQLADADALMVR_.3|_LGEVTAVPGRPIPVAQ[+1]LADADALMVR_.4|_GTTQVFEAYSK_.2|_VNESLLAGKPIK_.3|_ADILTFHTPLFK_.3|_ADILTFHTPLFK_.2|_FVGTATAGTDHVDEAWLK_.3|_LGFNAVHHPAR_.3	632.979	726.191
RimI / VC	RimI	VC	42	P05459			0.0321857	0.0321857	2.25601	1.02256	0.288372	0.371863	0.242293	P05459	PDXB_ECOLI	Erythronate-4-phosphate dehydrogenase	pdxB	P05459	Escherichia coli (strain K12) OX=83333	2	2	uniprot-e+coli+k12-filtered-reviewed_03_2018	>sp|P05459|PDXB_ECOLI Erythronate-4-phosphate dehydrogenase OS=Escherichia coli (strain K12) OX=83333 GN=pdxB PE=2 SV=2	15	18	_SLKPGAILINAC[+57]R_.3|_SLDELVQR_.2|_VAGIPGEFDK_.2|_TVGIVGVGNVGR_.2|_ILVDENMPYAR_.2|_DGFSLYDR_.2|_GAVVDNTALLTC[+57]LNEGQK_.3|_ITLHGPLDQPTLK_.3|_VDIGTSHIAGYTLEGK_.3|_LGEVTAVPGR[+1]PIPVAQLADADALMVR_.3|_LGEVTAVPGRPIPVAQLADADALMVR_.3|_LGEVTAVPGRPIPVAQ[+1]LADADALMVR_.4|_GTTQVFEAYSK_.2|_VNESLLAGKPIK_.3|_ADILTFHTPLFK_.3|_ADILTFHTPLFK_.2|_FVGTATAGTDHVDEAWLK_.3|_LGFNAVHHPAR_.3	632.979	647.259
PhnO / VC	PhnO	VC	38	P05459			0.00949882	0.00949882	0.660581	1.00661	0.293588	0.599187	0.329597	P05459	PDXB_ECOLI	Erythronate-4-phosphate dehydrogenase	pdxB	P05459	Escherichia coli (strain K12) OX=83333	2	2	uniprot-e+coli+k12-filtered-reviewed_03_2018	>sp|P05459|PDXB_ECOLI Erythronate-4-phosphate dehydrogenase OS=Escherichia coli (strain K12) OX=83333 GN=pdxB PE=2 SV=2	15	18	_SLKPGAILINAC[+57]R_.3|_SLDELVQR_.2|_VAGIPGEFDK_.2|_TVGIVGVGNVGR_.2|_ILVDENMPYAR_.2|_DGFSLYDR_.2|_GAVVDNTALLTC[+57]LNEGQK_.3|_ITLHGPLDQPTLK_.3|_VDIGTSHIAGYTLEGK_.3|_LGEVTAVPGR[+1]PIPVAQLADADALMVR_.3|_LGEVTAVPGRPIPVAQLADADALMVR_.3|_LGEVTAVPGRPIPVAQ[+1]LADADALMVR_.4|_GTTQVFEAYSK_.2|_VNESLLAGKPIK_.3|_ADILTFHTPLFK_.3|_ADILTFHTPLFK_.2|_FVGTATAGTDHVDEAWLK_.3|_LGFNAVHHPAR_.3	632.979	637.16
YjaB / VC	YjaB	VC	9	P05791;Q8XAV1			0.09949	0.09949	7.13947	1.07139	0.490093	0.607905	0.332825	P05791;Q8XAV1	ILVD_ECOLI;ILVD_ECO57	Dihydroxy-acid dehydratase	ilvD	P05791;Q8XAV1	Escherichia coli (strain K12) OX=83333;Escherichia coli O157:H7 OX=83334	1;3	5;3	uniprot-e+coli+k12-filtered-reviewed_03_2018	>sp|P05791|ILVD_ECOLI Dihydroxy-acid dehydratase OS=Escherichia coli (strain K12) OX=83333 GN=ilvD PE=1 SV=5;>sp|Q8XAV1|ILVD_ECO57 Dihydroxy-acid dehydratase OS=Escherichia coli O157:H7 OX=83334 GN=ilvD PE=3 SV=3	14	16	_VVAGDVVVIR_.2|_LVAEQIEAAGGVAK_.2|_AGGVIGILGELDR_.2|_GIQLQVSDAELAAR_.2|_GGPGMQEMLYPTSFLK_.2|_LNIPVIFVSGGPMEAGK_.2|_ITPGMLMASLR_.2|_AYASLATSADK_.2|_VYESQDDAVEAILGGK_.2|_AC[+57]ALITDGR_.2|_VSDSQSDQVER_.2|_IVELTK_.1|_LDLVDAMIQGADPK_.2|_NVLGLTLPQ[+1]TLEQYDVMLTQDDAVK_.3|_NVLGLTLPQTLEQ[+1]YDVMLTQDDAVK_.3|_NVLGLTLPQTLEQYDVMLTQDDAVK_.3	122.123	130.842
YiaC / VC	YiaC	VC	8	P05791;Q8XAV1			-0.159295	0.159295	-10.4537	0.895463	0.317557	0.446189	0.272977	P05791;Q8XAV1	ILVD_ECOLI;ILVD_ECO57	Dihydroxy-acid dehydratase	ilvD	P05791;Q8XAV1	Escherichia coli (strain K12) OX=83333;Escherichia coli O157:H7 OX=83334	1;3	5;3	uniprot-e+coli+k12-filtered-reviewed_03_2018	>sp|P05791|ILVD_ECOLI Dihydroxy-acid dehydratase OS=Escherichia coli (strain K12) OX=83333 GN=ilvD PE=1 SV=5;>sp|Q8XAV1|ILVD_ECO57 Dihydroxy-acid dehydratase OS=Escherichia coli O157:H7 OX=83334 GN=ilvD PE=3 SV=3	14	16	_VVAGDVVVIR_.2|_LVAEQIEAAGGVAK_.2|_AGGVIGILGELDR_.2|_GIQLQVSDAELAAR_.2|_GGPGMQEMLYPTSFLK_.2|_LNIPVIFVSGGPMEAGK_.2|_ITPGMLMASLR_.2|_AYASLATSADK_.2|_VYESQDDAVEAILGGK_.2|_AC[+57]ALITDGR_.2|_VSDSQSDQVER_.2|_IVELTK_.1|_LDLVDAMIQGADPK_.2|_NVLGLTLPQ[+1]TLEQYDVMLTQDDAVK_.3|_NVLGLTLPQTLEQ[+1]YDVMLTQDDAVK_.3|_NVLGLTLPQTLEQYDVMLTQDDAVK_.3	122.123	109.357
RimI / VC	RimI	VC	9	P05791;Q8XAV1			-0.0877808	0.0877808	-5.90309	0.940969	0.476587	0.707974	0.367216	P05791;Q8XAV1	ILVD_ECOLI;ILVD_ECO57	Dihydroxy-acid dehydratase	ilvD	P05791;Q8XAV1	Escherichia coli (strain K12) OX=83333;Escherichia coli O157:H7 OX=83334	1;3	5;3	uniprot-e+coli+k12-filtered-reviewed_03_2018	>sp|P05791|ILVD_ECOLI Dihydroxy-acid dehydratase OS=Escherichia coli (strain K12) OX=83333 GN=ilvD PE=1 SV=5;>sp|Q8XAV1|ILVD_ECO57 Dihydroxy-acid dehydratase OS=Escherichia coli O157:H7 OX=83334 GN=ilvD PE=3 SV=3	14	16	_VVAGDVVVIR_.2|_LVAEQIEAAGGVAK_.2|_AGGVIGILGELDR_.2|_GIQLQVSDAELAAR_.2|_GGPGMQEMLYPTSFLK_.2|_LNIPVIFVSGGPMEAGK_.2|_ITPGMLMASLR_.2|_AYASLATSADK_.2|_VYESQDDAVEAILGGK_.2|_AC[+57]ALITDGR_.2|_VSDSQSDQVER_.2|_IVELTK_.1|_LDLVDAMIQGADPK_.2|_NVLGLTLPQ[+1]TLEQYDVMLTQDDAVK_.3|_NVLGLTLPQTLEQ[+1]YDVMLTQDDAVK_.3|_NVLGLTLPQTLEQYDVMLTQDDAVK_.3	122.123	114.914
PhnO / VC	PhnO	VC	9	P05791;Q8XAV1			-0.0987686	0.0987686	-6.61703	0.93383	0.416667	0.555585	0.314396	P05791;Q8XAV1	ILVD_ECOLI;ILVD_ECO57	Dihydroxy-acid dehydratase	ilvD	P05791;Q8XAV1	Escherichia coli (strain K12) OX=83333;Escherichia coli O157:H7 OX=83334	1;3	5;3	uniprot-e+coli+k12-filtered-reviewed_03_2018	>sp|P05791|ILVD_ECOLI Dihydroxy-acid dehydratase OS=Escherichia coli (strain K12) OX=83333 GN=ilvD PE=1 SV=5;>sp|Q8XAV1|ILVD_ECO57 Dihydroxy-acid dehydratase OS=Escherichia coli O157:H7 OX=83334 GN=ilvD PE=3 SV=3	14	16	_VVAGDVVVIR_.2|_LVAEQIEAAGGVAK_.2|_AGGVIGILGELDR_.2|_GIQLQVSDAELAAR_.2|_GGPGMQEMLYPTSFLK_.2|_LNIPVIFVSGGPMEAGK_.2|_ITPGMLMASLR_.2|_AYASLATSADK_.2|_VYESQDDAVEAILGGK_.2|_AC[+57]ALITDGR_.2|_VSDSQSDQVER_.2|_IVELTK_.1|_LDLVDAMIQGADPK_.2|_NVLGLTLPQ[+1]TLEQYDVMLTQDDAVK_.3|_NVLGLTLPQTLEQ[+1]YDVMLTQDDAVK_.3|_NVLGLTLPQTLEQYDVMLTQDDAVK_.3	122.123	114.042
YjaB / VC	YjaB	VC	23	P05793			-0.0536599	0.0536599	-3.6511	0.963489	0.45933	0.661971	0.351918	P05793	ILVC_ECOLI	Ketol-acid reductoisomerase (NADP(+))	ilvC	P05793	Escherichia coli (strain K12) OX=83333	1	4	uniprot-e+coli+k12-filtered-reviewed_03_2018	>sp|P05793|ILVC_ECOLI Ketol-acid reductoisomerase (NADP(+)) OS=Escherichia coli (strain K12) OX=83333 GN=ilvC PE=1 SV=4	25	36	_EIMAPLFQK_.2|_AYALSEQLK_.2|_IGEQEYFDK_.2|_DEFADGASYLQGKK_[-128].2|_GVLMIAMVK_.2|_QGGITLMMDR_.2|_TAFETAPQYEGK_.2|_TAFETAPQYEGK_.3|_LVEEGTDPAYAEK_.2|_LVEEGTDPAYAEK_.3|_ANYFNTLNLR_.2|_ANYFN[+1]TLNLR_.2|_ANYFNTLNLR_.3|_DEFADGASYLQGK_.2|_DEFADGASYLQ[+1]GK_.2|_DEFADGASYLQGK_.3|_VVIVGC[+57]GAQGLNQGLNMR_.3|_VVIVGC[+57]GAQGLNQGLNMR_.2|_DITVVMVAPK_.2|_DSGLDISYALR_.2|_AIPEGAVDNGQLR_.2|_AIPEGAVDNGQLR_.3|_[-…	172.875	166.563
YiaC / VC	YiaC	VC	16	P05793			-0.112874	0.112874	-7.52561	0.924744	0.539025	0.0255695	0.0332041	P05793	ILVC_ECOLI	Ketol-acid reductoisomerase (NADP(+))	ilvC	P05793	Escherichia coli (strain K12) OX=83333	1	4	uniprot-e+coli+k12-filtered-reviewed_03_2018	>sp|P05793|ILVC_ECOLI Ketol-acid reductoisomerase (NADP(+)) OS=Escherichia coli (strain K12) OX=83333 GN=ilvC PE=1 SV=4	25	36	_EIMAPLFQK_.2|_AYALSEQLK_.2|_IGEQEYFDK_.2|_DEFADGASYLQGKK_[-128].2|_GVLMIAMVK_.2|_QGGITLMMDR_.2|_TAFETAPQYEGK_.2|_TAFETAPQYEGK_.3|_LVEEGTDPAYAEK_.2|_LVEEGTDPAYAEK_.3|_ANYFNTLNLR_.2|_ANYFN[+1]TLNLR_.2|_ANYFNTLNLR_.3|_DEFADGASYLQGK_.2|_DEFADGASYLQ[+1]GK_.2|_DEFADGASYLQGK_.3|_VVIVGC[+57]GAQGLNQGLNMR_.3|_VVIVGC[+57]GAQGLNQGLNMR_.2|_DITVVMVAPK_.2|_DSGLDISYALR_.2|_AIPEGAVDNGQLR_.2|_AIPEGAVDNGQLR_.3|_[-…	172.875	159.865
RimI / VC	RimI	VC	22	P05793			-0.0719375	0.0719375	-4.86405	0.951359	0.580862	0.606476	0.332225	P05793	ILVC_ECOLI	Ketol-acid reductoisomerase (NADP(+))	ilvC	P05793	Escherichia coli (strain K12) OX=83333	1	4	uniprot-e+coli+k12-filtered-reviewed_03_2018	>sp|P05793|ILVC_ECOLI Ketol-acid reductoisomerase (NADP(+)) OS=Escherichia coli (strain K12) OX=83333 GN=ilvC PE=1 SV=4	25	36	_EIMAPLFQK_.2|_AYALSEQLK_.2|_IGEQEYFDK_.2|_DEFADGASYLQGKK_[-128].2|_GVLMIAMVK_.2|_QGGITLMMDR_.2|_TAFETAPQYEGK_.2|_TAFETAPQYEGK_.3|_LVEEGTDPAYAEK_.2|_LVEEGTDPAYAEK_.3|_ANYFNTLNLR_.2|_ANYFN[+1]TLNLR_.2|_ANYFNTLNLR_.3|_DEFADGASYLQGK_.2|_DEFADGASYLQ[+1]GK_.2|_DEFADGASYLQGK_.3|_VVIVGC[+57]GAQGLNQGLNMR_.3|_VVIVGC[+57]GAQGLNQGLNMR_.2|_DITVVMVAPK_.2|_DSGLDISYALR_.2|_AIPEGAVDNGQLR_.2|_AIPEGAVDNGQLR_.3|_[-…	172.875	164.466
PhnO / VC	PhnO	VC	22	P05793			-0.0777947	0.0777947	-5.24951	0.947505	0.399071	0.270812	0.195255	P05793	ILVC_ECOLI	Ketol-acid reductoisomerase (NADP(+))	ilvC	P05793	Escherichia coli (strain K12) OX=83333	1	4	uniprot-e+coli+k12-filtered-reviewed_03_2018	>sp|P05793|ILVC_ECOLI Ketol-acid reductoisomerase (NADP(+)) OS=Escherichia coli (strain K12) OX=83333 GN=ilvC PE=1 SV=4	25	36	_EIMAPLFQK_.2|_AYALSEQLK_.2|_IGEQEYFDK_.2|_DEFADGASYLQGKK_[-128].2|_GVLMIAMVK_.2|_QGGITLMMDR_.2|_TAFETAPQYEGK_.2|_TAFETAPQYEGK_.3|_LVEEGTDPAYAEK_.2|_LVEEGTDPAYAEK_.3|_ANYFNTLNLR_.2|_ANYFN[+1]TLNLR_.2|_ANYFNTLNLR_.3|_DEFADGASYLQGK_.2|_DEFADGASYLQ[+1]GK_.2|_DEFADGASYLQGK_.3|_VVIVGC[+57]GAQGLNQGLNMR_.3|_VVIVGC[+57]GAQGLNQGLNMR_.2|_DITVVMVAPK_.2|_DSGLDISYALR_.2|_AIPEGAVDNGQLR_.2|_AIPEGAVDNGQLR_.3|_[-…	172.875	163.8
YjaB / VC	YjaB	VC	9	P05852;Q8XBK3			-0.370493	0.370493	-22.6482	0.773518	0.207272	0.00168385	0.00359213	P05852;Q8XBK3	TSAD_ECOLI;TSAD_ECO57	tRNA N6-adenosine threonylcarbamoyltransferase	tsaD	P05852;Q8XBK3	Escherichia coli (strain K12) OX=83333;Escherichia coli O157:H7 OX=83334	1;3	2;1	uniprot-e+coli+k12-filtered-reviewed_03_2018	>sp|P05852|TSAD_ECOLI tRNA N6-adenosine threonylcarbamoyltransferase OS=Escherichia coli (strain K12) OX=83333 GN=tsaD PE=1 SV=2;>sp|Q8XBK3|TSAD_ECO57 tRNA N6-adenosine threonylcarbamoyltransferase OS=Escherichia coli O157:H7 OX=83334 GN=tsaD PE=3 SV=1	5	5	_LVMAGGVSANR_.2|_LLGLDYPGGPLLSK_.2|_AGATADLGVSVRPR_.3|_WPLAELPAA_.2|_DIDAVAYTAGPGLVGALLVGATVGR_.3	161.803	125.158
YiaC / VC	YiaC	VC	10	P05852;Q8XBK3			-0.368071	0.368071	-22.5182	0.774818	0.538616	0.0398847	0.0469801	P05852;Q8XBK3	TSAD_ECOLI;TSAD_ECO57	tRNA N6-adenosine threonylcarbamoyltransferase	tsaD	P05852;Q8XBK3	Escherichia coli (strain K12) OX=83333;Escherichia coli O157:H7 OX=83334	1;3	2;1	uniprot-e+coli+k12-filtered-reviewed_03_2018	>sp|P05852|TSAD_ECOLI tRNA N6-adenosine threonylcarbamoyltransferase OS=Escherichia coli (strain K12) OX=83333 GN=tsaD PE=1 SV=2;>sp|Q8XBK3|TSAD_ECO57 tRNA N6-adenosine threonylcarbamoyltransferase OS=Escherichia coli O157:H7 OX=83334 GN=tsaD PE=3 SV=1	5	5	_LVMAGGVSANR_.2|_LLGLDYPGGPLLSK_.2|_AGATADLGVSVRPR_.3|_WPLAELPAA_.2|_DIDAVAYTAGPGLVGALLVGATVGR_.3	161.803	125.368
RimI / VC	RimI	VC	9	P05852;Q8XBK3			-0.258827	0.258827	-16.4233	0.835767	0.505533	0.210865	0.163327	P05852;Q8XBK3	TSAD_ECOLI;TSAD_ECO57	tRNA N6-adenosine threonylcarbamoyltransferase	tsaD	P05852;Q8XBK3	Escherichia coli (strain K12) OX=83333;Escherichia coli O157:H7 OX=83334	1;3	2;1	uniprot-e+coli+k12-filtered-reviewed_03_2018	>sp|P05852|TSAD_ECOLI tRNA N6-adenosine threonylcarbamoyltransferase OS=Escherichia coli (strain K12) OX=83333 GN=tsaD PE=1 SV=2;>sp|Q8XBK3|TSAD_ECO57 tRNA N6-adenosine threonylcarbamoyltransferase OS=Escherichia coli O157:H7 OX=83334 GN=tsaD PE=3 SV=1	5	5	_LVMAGGVSANR_.2|_LLGLDYPGGPLLSK_.2|_AGATADLGVSVRPR_.3|_WPLAELPAA_.2|_DIDAVAYTAGPGLVGALLVGATVGR_.3	161.803	135.23
PhnO / VC	PhnO	VC	9	P05852;Q8XBK3			-0.375419	0.375419	-22.9118	0.770882	0.340579	0.0163126	0.0232858	P05852;Q8XBK3	TSAD_ECOLI;TSAD_ECO57	tRNA N6-adenosine threonylcarbamoyltransferase	tsaD	P05852;Q8XBK3	Escherichia coli (strain K12) OX=83333;Escherichia coli O157:H7 OX=83334	1;3	2;1	uniprot-e+coli+k12-filtered-reviewed_03_2018	>sp|P05852|TSAD_ECOLI tRNA N6-adenosine threonylcarbamoyltransferase OS=Escherichia coli (strain K12) OX=83333 GN=tsaD PE=1 SV=2;>sp|Q8XBK3|TSAD_ECO57 tRNA N6-adenosine threonylcarbamoyltransferase OS=Escherichia coli O157:H7 OX=83334 GN=tsaD PE=3 SV=1	5	5	_LVMAGGVSANR_.2|_LLGLDYPGGPLLSK_.2|_AGATADLGVSVRPR_.3|_WPLAELPAA_.2|_DIDAVAYTAGPGLVGALLVGATVGR_.3	161.803	124.731
YjaB / VC	YjaB	VC	63	P06149			-0.0844744	0.0844744	-5.6872	0.943128	0.41656	0.05976	0.0642723	P06149	DLD_ECOLI	Quinone-dependent D-lactate dehydrogenase	dld	P06149	Escherichia coli (strain K12) OX=83333	1	3	uniprot-e+coli+k12-filtered-reviewed_03_2018	>sp|P06149|DLD_ECOLI Quinone-dependent D-lactate dehydrogenase OS=Escherichia coli (strain K12) OX=83333 GN=dld PE=1 SV=3	26	36	_DIYDIAEK_.2|_DIEADTPAR_.2|_EQMLELLQQR_.2|_SWLVDYFK_.2|_GEQVLAYPGTTLYSLEK_.2|_GEQVLAYPGTTLYSLEK_.3|_LDTFEAEK_.2|_VRDIEADTPAR_.3|_MPFFFNLK_.2|_DTFLMIDK_.2|_LVGSSHLLTDPAK_.3|_LVGSSHLLTDPAK_.2|_AFLNELAR_.2|_QAEGDFFVC[+57]TPEEGSK_.2|_HILANFEN[+1]LPVAGEYMHR_.4|_HILANFENLPVAGEYMHR_.4|_HILAN[+1]FENLPVAGEYMHR_.4|_HILANFENLPVAGEYMHR_.3|_GPAYTEMSLFAR_.2|_GPAYTEMSLFAR_.3|_YGKDTFLMIDK_.3|_ENDPTNSMNPGIGK_.2|_…	543.38	512.477
YiaC / VC	YiaC	VC	62	P06149			0.154072	0.154072	11.2706	1.11271	0.305697	0.0453952	0.0519675	P06149	DLD_ECOLI	Quinone-dependent D-lactate dehydrogenase	dld	P06149	Escherichia coli (strain K12) OX=83333	1	3	uniprot-e+coli+k12-filtered-reviewed_03_2018	>sp|P06149|DLD_ECOLI Quinone-dependent D-lactate dehydrogenase OS=Escherichia coli (strain K12) OX=83333 GN=dld PE=1 SV=3	26	36	_DIYDIAEK_.2|_DIEADTPAR_.2|_EQMLELLQQR_.2|_SWLVDYFK_.2|_GEQVLAYPGTTLYSLEK_.2|_GEQVLAYPGTTLYSLEK_.3|_LDTFEAEK_.2|_VRDIEADTPAR_.3|_MPFFFNLK_.2|_DTFLMIDK_.2|_LVGSSHLLTDPAK_.3|_LVGSSHLLTDPAK_.2|_AFLNELAR_.2|_QAEGDFFVC[+57]TPEEGSK_.2|_HILANFEN[+1]LPVAGEYMHR_.4|_HILANFENLPVAGEYMHR_.4|_HILAN[+1]FENLPVAGEYMHR_.4|_HILANFENLPVAGEYMHR_.3|_GPAYTEMSLFAR_.2|_GPAYTEMSLFAR_.3|_YGKDTFLMIDK_.3|_ENDPTNSMNPGIGK_.2|_…	543.38	604.622
RimI / VC	RimI	VC	64	P06149			0.00337788	0.00337788	0.234411	1.00234	0.39351	0.906164	0.428196	P06149	DLD_ECOLI	Quinone-dependent D-lactate dehydrogenase	dld	P06149	Escherichia coli (strain K12) OX=83333	1	3	uniprot-e+coli+k12-filtered-reviewed_03_2018	>sp|P06149|DLD_ECOLI Quinone-dependent D-lactate dehydrogenase OS=Escherichia coli (strain K12) OX=83333 GN=dld PE=1 SV=3	26	36	_DIYDIAEK_.2|_DIEADTPAR_.2|_EQMLELLQQR_.2|_SWLVDYFK_.2|_GEQVLAYPGTTLYSLEK_.2|_GEQVLAYPGTTLYSLEK_.3|_LDTFEAEK_.2|_VRDIEADTPAR_.3|_MPFFFNLK_.2|_DTFLMIDK_.2|_LVGSSHLLTDPAK_.3|_LVGSSHLLTDPAK_.2|_AFLNELAR_.2|_QAEGDFFVC[+57]TPEEGSK_.2|_HILANFEN[+1]LPVAGEYMHR_.4|_HILANFENLPVAGEYMHR_.4|_HILAN[+1]FENLPVAGEYMHR_.4|_HILANFENLPVAGEYMHR_.3|_GPAYTEMSLFAR_.2|_GPAYTEMSLFAR_.3|_YGKDTFLMIDK_.3|_ENDPTNSMNPGIGK_.2|_…	543.38	544.654
PhnO / VC	PhnO	VC	63	P06149			-0.039211	0.039211	-2.6813	0.973187	0.482091	0.825596	0.404909	P06149	DLD_ECOLI	Quinone-dependent D-lactate dehydrogenase	dld	P06149	Escherichia coli (strain K12) OX=83333	1	3	uniprot-e+coli+k12-filtered-reviewed_03_2018	>sp|P06149|DLD_ECOLI Quinone-dependent D-lactate dehydrogenase OS=Escherichia coli (strain K12) OX=83333 GN=dld PE=1 SV=3	26	36	_DIYDIAEK_.2|_DIEADTPAR_.2|_EQMLELLQQR_.2|_SWLVDYFK_.2|_GEQVLAYPGTTLYSLEK_.2|_GEQVLAYPGTTLYSLEK_.3|_LDTFEAEK_.2|_VRDIEADTPAR_.3|_MPFFFNLK_.2|_DTFLMIDK_.2|_LVGSSHLLTDPAK_.3|_LVGSSHLLTDPAK_.2|_AFLNELAR_.2|_QAEGDFFVC[+57]TPEEGSK_.2|_HILANFEN[+1]LPVAGEYMHR_.4|_HILANFENLPVAGEYMHR_.4|_HILAN[+1]FENLPVAGEYMHR_.4|_HILANFENLPVAGEYMHR_.3|_GPAYTEMSLFAR_.2|_GPAYTEMSLFAR_.3|_YGKDTFLMIDK_.3|_ENDPTNSMNPGIGK_.2|_…	543.38	528.81
YjaB / VC	YjaB	VC	37	P06610			0.0664945	0.0664945	4.71692	1.04717	0.39771	0.553608	0.313713	P06610	BTUE_ECOLI	Thioredoxin/glutathione peroxidase BtuE	btuE	P06610	Escherichia coli (strain K12) OX=83333	1	1	uniprot-e+coli+k12-filtered-reviewed_03_2018	>sp|P06610|BTUE_ECOLI Thioredoxin/glutathione peroxidase BtuE OS=Escherichia coli (strain K12) OX=83333 GN=btuE PE=1 SV=1	10	20	_LIAAAPTAVAPEESGFYAR_.3|_LIAAAPTAVAPEESGFYAR_.2|_DIDGEVTTLEK_.2|_MQDSILTTVVK_.2|_FAGNVLLIVNVASK_.2|_FSPDMTPEDPIVMESIK_.2|_FSPDMTPEDPIVMESIK_.3|_GRAPLYPDDILWNFEK_.3|_APLYPDDILWNFEK_.2|_APLYPDDILWN[+1]FEK_.3|_APLYPDDILWNFEK_.3|_C[+57]GLTPQYEQLENIQK_.2|_C[+57]GLTPQ[+1]YEQLENIQK_.2|_C[+57]GLTPQYEQLENIQK_.3|_C[+57]GLTPQ[+1]YEQLEN[+1]IQK_.3|_C[+57]GLTPQYEQ[+1]LENIQK_.3|_C[+57]GLTPQ[+1]YEQLENIQK_.3|_IEV…	551.176	577.175
YiaC / VC	YiaC	VC	36	P06610			0.06955	0.06955	4.93893	1.04939	0.262326	0.457274	0.27745	P06610	BTUE_ECOLI	Thioredoxin/glutathione peroxidase BtuE	btuE	P06610	Escherichia coli (strain K12) OX=83333	1	1	uniprot-e+coli+k12-filtered-reviewed_03_2018	>sp|P06610|BTUE_ECOLI Thioredoxin/glutathione peroxidase BtuE OS=Escherichia coli (strain K12) OX=83333 GN=btuE PE=1 SV=1	10	20	_LIAAAPTAVAPEESGFYAR_.3|_LIAAAPTAVAPEESGFYAR_.2|_DIDGEVTTLEK_.2|_MQDSILTTVVK_.2|_FAGNVLLIVNVASK_.2|_FSPDMTPEDPIVMESIK_.2|_FSPDMTPEDPIVMESIK_.3|_GRAPLYPDDILWNFEK_.3|_APLYPDDILWNFEK_.2|_APLYPDDILWN[+1]FEK_.3|_APLYPDDILWNFEK_.3|_C[+57]GLTPQYEQLENIQK_.2|_C[+57]GLTPQ[+1]YEQLENIQK_.2|_C[+57]GLTPQYEQLENIQK_.3|_C[+57]GLTPQ[+1]YEQLEN[+1]IQK_.3|_C[+57]GLTPQYEQ[+1]LENIQK_.3|_C[+57]GLTPQ[+1]YEQLENIQK_.3|_IEV…	551.176	578.399
RimI / VC	RimI	VC	36	P06610			-0.111487	0.111487	-7.43664	0.925634	0.32915	0.83151	0.406504	P06610	BTUE_ECOLI	Thioredoxin/glutathione peroxidase BtuE	btuE	P06610	Escherichia coli (strain K12) OX=83333	1	1	uniprot-e+coli+k12-filtered-reviewed_03_2018	>sp|P06610|BTUE_ECOLI Thioredoxin/glutathione peroxidase BtuE OS=Escherichia coli (strain K12) OX=83333 GN=btuE PE=1 SV=1	10	20	_LIAAAPTAVAPEESGFYAR_.3|_LIAAAPTAVAPEESGFYAR_.2|_DIDGEVTTLEK_.2|_MQDSILTTVVK_.2|_FAGNVLLIVNVASK_.2|_FSPDMTPEDPIVMESIK_.2|_FSPDMTPEDPIVMESIK_.3|_GRAPLYPDDILWNFEK_.3|_APLYPDDILWNFEK_.2|_APLYPDDILWN[+1]FEK_.3|_APLYPDDILWNFEK_.3|_C[+57]GLTPQYEQLENIQK_.2|_C[+57]GLTPQ[+1]YEQLENIQK_.2|_C[+57]GLTPQYEQLENIQK_.3|_C[+57]GLTPQ[+1]YEQLEN[+1]IQK_.3|_C[+57]GLTPQYEQ[+1]LENIQK_.3|_C[+57]GLTPQ[+1]YEQLENIQK_.3|_IEV…	551.176	510.187
PhnO / VC	PhnO	VC	40	P06610			-0.0316447	0.0316447	-2.16957	0.978304	0.396284	0.654317	0.349839	P06610	BTUE_ECOLI	Thioredoxin/glutathione peroxidase BtuE	btuE	P06610	Escherichia coli (strain K12) OX=83333	1	1	uniprot-e+coli+k12-filtered-reviewed_03_2018	>sp|P06610|BTUE_ECOLI Thioredoxin/glutathione peroxidase BtuE OS=Escherichia coli (strain K12) OX=83333 GN=btuE PE=1 SV=1	10	20	_LIAAAPTAVAPEESGFYAR_.3|_LIAAAPTAVAPEESGFYAR_.2|_DIDGEVTTLEK_.2|_MQDSILTTVVK_.2|_FAGNVLLIVNVASK_.2|_FSPDMTPEDPIVMESIK_.2|_FSPDMTPEDPIVMESIK_.3|_GRAPLYPDDILWNFEK_.3|_APLYPDDILWNFEK_.2|_APLYPDDILWN[+1]FEK_.3|_APLYPDDILWNFEK_.3|_C[+57]GLTPQYEQLENIQK_.2|_C[+57]GLTPQ[+1]YEQLENIQK_.2|_C[+57]GLTPQYEQLENIQK_.3|_C[+57]GLTPQ[+1]YEQLEN[+1]IQK_.3|_C[+57]GLTPQYEQ[+1]LENIQK_.3|_C[+57]GLTPQ[+1]YEQLENIQK_.3|_IEV…	551.176	539.218
YjaB / VC	YjaB	VC	83	P06612			-0.0250862	0.0250862	-1.72381	0.982762	0.338172	0.0696809	0.0724909	P06612	TOP1_ECOLI	DNA topoisomerase 1	topA	P06612	Escherichia coli (strain K12) OX=83333	1	2	uniprot-e+coli+k12-filtered-reviewed_03_2018	>sp|P06612|TOP1_ECOLI DNA topoisomerase 1 OS=Escherichia coli (strain K12) OX=83333 GN=topA PE=1 SV=2	40	50	_ALVIVESPAK_.2|_APLVEELYR_.2|_NGEVAPPKEDPVPLPELPC[+57]EK_.3|_N[+1]GEVAPPKEDPVPLPELPC[+57]EK_.3|_SDAYFVLR_.2|_GYISDNFGK_.2|_FSEASLVK_.2|_GIGRPSTYASIISTIQDR_.3|_YLADAPQQDPEGNK_.2|_QFVAC[+57]QMTPAK_.2|_YLPESPNQYASK_.2|_IKGYDGPIVEC[+57]EK_.3|_GYDGPIVEC[+57]EK_.2|_AEKDPEEGGMRPNQMVLTSIDC[+57]PTC[+57]GR_.4|_VVGYMVSPLLWK_.2|_MGEIVTDRLEENFR_.3|_LHVC[+57]GNNPTC[+57]DGYEIEEGEFR_.3|_DGAAGVFLAANTFPK_.2|_DGAAG…	731.312	718.706
YiaC / VC	YiaC	VC	79	P06612			0.011524	0.011524	0.801982	1.00802	0.317695	0.0518367	0.057504	P06612	TOP1_ECOLI	DNA topoisomerase 1	topA	P06612	Escherichia coli (strain K12) OX=83333	1	2	uniprot-e+coli+k12-filtered-reviewed_03_2018	>sp|P06612|TOP1_ECOLI DNA topoisomerase 1 OS=Escherichia coli (strain K12) OX=83333 GN=topA PE=1 SV=2	40	50	_ALVIVESPAK_.2|_APLVEELYR_.2|_NGEVAPPKEDPVPLPELPC[+57]EK_.3|_N[+1]GEVAPPKEDPVPLPELPC[+57]EK_.3|_SDAYFVLR_.2|_GYISDNFGK_.2|_FSEASLVK_.2|_GIGRPSTYASIISTIQDR_.3|_YLADAPQQDPEGNK_.2|_QFVAC[+57]QMTPAK_.2|_YLPESPNQYASK_.2|_IKGYDGPIVEC[+57]EK_.3|_GYDGPIVEC[+57]EK_.2|_AEKDPEEGGMRPNQMVLTSIDC[+57]PTC[+57]GR_.4|_VVGYMVSPLLWK_.2|_MGEIVTDRLEENFR_.3|_LHVC[+57]GNNPTC[+57]DGYEIEEGEFR_.3|_DGAAGVFLAANTFPK_.2|_DGAAG…	731.312	737.177
RimI / VC	RimI	VC	84	P06612			-0.148721	0.148721	-9.79505	0.90205	0.353111	0.00221999	0.00453909	P06612	TOP1_ECOLI	DNA topoisomerase 1	topA	P06612	Escherichia coli (strain K12) OX=83333	1	2	uniprot-e+coli+k12-filtered-reviewed_03_2018	>sp|P06612|TOP1_ECOLI DNA topoisomerase 1 OS=Escherichia coli (strain K12) OX=83333 GN=topA PE=1 SV=2	40	50	_ALVIVESPAK_.2|_APLVEELYR_.2|_NGEVAPPKEDPVPLPELPC[+57]EK_.3|_N[+1]GEVAPPKEDPVPLPELPC[+57]EK_.3|_SDAYFVLR_.2|_GYISDNFGK_.2|_FSEASLVK_.2|_GIGRPSTYASIISTIQDR_.3|_YLADAPQQDPEGNK_.2|_QFVAC[+57]QMTPAK_.2|_YLPESPNQYASK_.2|_IKGYDGPIVEC[+57]EK_.3|_GYDGPIVEC[+57]EK_.2|_AEKDPEEGGMRPNQMVLTSIDC[+57]PTC[+57]GR_.4|_VVGYMVSPLLWK_.2|_MGEIVTDRLEENFR_.3|_LHVC[+57]GNNPTC[+57]DGYEIEEGEFR_.3|_DGAAGVFLAANTFPK_.2|_DGAAG…	731.312	659.68
PhnO / VC	PhnO	VC	78	P06612			0.0340768	0.0340768	2.39014	1.0239	0.335292	0.022619	0.0302094	P06612	TOP1_ECOLI	DNA topoisomerase 1	topA	P06612	Escherichia coli (strain K12) OX=83333	1	2	uniprot-e+coli+k12-filtered-reviewed_03_2018	>sp|P06612|TOP1_ECOLI DNA topoisomerase 1 OS=Escherichia coli (strain K12) OX=83333 GN=topA PE=1 SV=2	40	50	_ALVIVESPAK_.2|_APLVEELYR_.2|_NGEVAPPKEDPVPLPELPC[+57]EK_.3|_N[+1]GEVAPPKEDPVPLPELPC[+57]EK_.3|_SDAYFVLR_.2|_GYISDNFGK_.2|_FSEASLVK_.2|_GIGRPSTYASIISTIQDR_.3|_YLADAPQQDPEGNK_.2|_QFVAC[+57]QMTPAK_.2|_YLPESPNQYASK_.2|_IKGYDGPIVEC[+57]EK_.3|_GYDGPIVEC[+57]EK_.2|_AEKDPEEGGMRPNQMVLTSIDC[+57]PTC[+57]GR_.4|_VVGYMVSPLLWK_.2|_MGEIVTDRLEENFR_.3|_LHVC[+57]GNNPTC[+57]DGYEIEEGEFR_.3|_DGAAGVFLAANTFPK_.2|_DGAAG…	731.312	748.792
YjaB / VC	YjaB	VC	7	P06616;P58070			-0.219105	0.219105	-14.0902	0.859098	0.335068	0.409096	0.257998	P06616;P58070	ERA_ECOLI;ERA_ECO57	GTPase Era	era	P06616;P58070	Escherichia coli (strain K12) OX=83333;Escherichia coli O157:H7 OX=83334	1;3	2;1	uniprot-e+coli+k12-filtered-reviewed_03_2018	>sp|P06616|ERA_ECOLI GTPase Era OS=Escherichia coli (strain K12) OX=83333 GN=era PE=1 SV=2;>sp|P58070|ERA_ECO57 GTPase Era OS=Escherichia coli O157:H7 OX=83334 GN=era PE=3 SV=1	7	7	_APVILAVNK_.2|_APVILAVNKVDNVQEK_.3|_WTPDDEMVLNK_.2|_IVGIHTEGAYQAIYVDTPGLHMEEK_.4|_FLGAELPYSVTVEIER_.2|_SGWADDER_.2|_GGYDINGLILVER_.2	181.107	155.588
YiaC / VC	YiaC	VC	6	P06616;P58070			-0.00577527	0.00577527	-0.399511	0.996005	0.342829	0.12469	0.111858	P06616;P58070	ERA_ECOLI;ERA_ECO57	GTPase Era	era	P06616;P58070	Escherichia coli (strain K12) OX=83333;Escherichia coli O157:H7 OX=83334	1;3	2;1	uniprot-e+coli+k12-filtered-reviewed_03_2018	>sp|P06616|ERA_ECOLI GTPase Era OS=Escherichia coli (strain K12) OX=83333 GN=era PE=1 SV=2;>sp|P58070|ERA_ECO57 GTPase Era OS=Escherichia coli O157:H7 OX=83334 GN=era PE=3 SV=1	7	7	_APVILAVNK_.2|_APVILAVNKVDNVQEK_.3|_WTPDDEMVLNK_.2|_IVGIHTEGAYQAIYVDTPGLHMEEK_.4|_FLGAELPYSVTVEIER_.2|_SGWADDER_.2|_GGYDINGLILVER_.2	181.107	180.383
RimI / VC	RimI	VC	6	P06616;P58070			0.0663652	0.0663652	4.70753	1.04708	0.271002	0.529249	0.304547	P06616;P58070	ERA_ECOLI;ERA_ECO57	GTPase Era	era	P06616;P58070	Escherichia coli (strain K12) OX=83333;Escherichia coli O157:H7 OX=83334	1;3	2;1	uniprot-e+coli+k12-filtered-reviewed_03_2018	>sp|P06616|ERA_ECOLI GTPase Era OS=Escherichia coli (strain K12) OX=83333 GN=era PE=1 SV=2;>sp|P58070|ERA_ECO57 GTPase Era OS=Escherichia coli O157:H7 OX=83334 GN=era PE=3 SV=1	7	7	_APVILAVNK_.2|_APVILAVNKVDNVQEK_.3|_WTPDDEMVLNK_.2|_IVGIHTEGAYQAIYVDTPGLHMEEK_.4|_FLGAELPYSVTVEIER_.2|_SGWADDER_.2|_GGYDINGLILVER_.2	181.107	189.632
PhnO / VC	PhnO	VC	6	P06616;P58070			0.286217	0.286217	21.9438	1.21944	0.204745	0.191553	0.152433	P06616;P58070	ERA_ECOLI;ERA_ECO57	GTPase Era	era	P06616;P58070	Escherichia coli (strain K12) OX=83333;Escherichia coli O157:H7 OX=83334	1;3	2;1	uniprot-e+coli+k12-filtered-reviewed_03_2018	>sp|P06616|ERA_ECOLI GTPase Era OS=Escherichia coli (strain K12) OX=83333 GN=era PE=1 SV=2;>sp|P58070|ERA_ECO57 GTPase Era OS=Escherichia coli O157:H7 OX=83334 GN=era PE=3 SV=1	7	7	_APVILAVNK_.2|_APVILAVNKVDNVQEK_.3|_WTPDDEMVLNK_.2|_IVGIHTEGAYQAIYVDTPGLHMEEK_.4|_FLGAELPYSVTVEIER_.2|_SGWADDER_.2|_GGYDINGLILVER_.2	181.107	220.848
YjaB / VC	YjaB	VC	4	P06709			0.391785	0.391785	31.2016	1.31202	0.337856	0.320916	0.219583	P06709	BIRA_ECOLI	Bifunctional ligase/repressor BirA	birA	P06709	Escherichia coli (strain K12) OX=83333	1	1	uniprot-e+coli+k12-filtered-reviewed_03_2018	>sp|P06709|BIRA_ECOLI Bifunctional ligase/repressor BirA OS=Escherichia coli (strain K12) OX=83333 GN=birA PE=1 SV=1	4	4	_SGDAC[+57]IAEYQQAGR_.2|_DWGVDVFTVPGK_.2|_NTLAAMLIR_.2|_WPNDLYLQDR_.2	68.4286	89.7794
YiaC / VC	YiaC	VC	3	P06709			-0.425484	0.425484	-25.5411	0.744589	0.0876626	0.0147133	0.0215082	P06709	BIRA_ECOLI	Bifunctional ligase/repressor BirA	birA	P06709	Escherichia coli (strain K12) OX=83333	1	1	uniprot-e+coli+k12-filtered-reviewed_03_2018	>sp|P06709|BIRA_ECOLI Bifunctional ligase/repressor BirA OS=Escherichia coli (strain K12) OX=83333 GN=birA PE=1 SV=1	4	4	_SGDAC[+57]IAEYQQAGR_.2|_DWGVDVFTVPGK_.2|_NTLAAMLIR_.2|_WPNDLYLQDR_.2	68.4286	50.9512
RimI / VC	RimI	VC	4	P06709			0.361344	0.361344	28.4622	1.28462	0.103164	0.583175	0.324229	P06709	BIRA_ECOLI	Bifunctional ligase/repressor BirA	birA	P06709	Escherichia coli (strain K12) OX=83333	1	1	uniprot-e+coli+k12-filtered-reviewed_03_2018	>sp|P06709|BIRA_ECOLI Bifunctional ligase/repressor BirA OS=Escherichia coli (strain K12) OX=83333 GN=birA PE=1 SV=1	4	4	_SGDAC[+57]IAEYQQAGR_.2|_DWGVDVFTVPGK_.2|_NTLAAMLIR_.2|_WPNDLYLQDR_.2	68.4286	87.9049
PhnO / VC	PhnO	VC	3	P06709			-0.358467	0.358467	-22.0007	0.779993	0.183822	0.50246	0.29495	P06709	BIRA_ECOLI	Bifunctional ligase/repressor BirA	birA	P06709	Escherichia coli (strain K12) OX=83333	1	1	uniprot-e+coli+k12-filtered-reviewed_03_2018	>sp|P06709|BIRA_ECOLI Bifunctional ligase/repressor BirA OS=Escherichia coli (strain K12) OX=83333 GN=birA PE=1 SV=1	4	4	_SGDAC[+57]IAEYQQAGR_.2|_DWGVDVFTVPGK_.2|_NTLAAMLIR_.2|_WPNDLYLQDR_.2	68.4286	53.3738
YjaB / VC	YjaB	VC	52	P06715			-0.268057	0.268057	-16.9563	0.830437	0.622352	0.134713	0.118287	P06715	GSHR_ECOLI	Glutathione reductase	gor	P06715	Escherichia coli (strain K12) OX=83333	1	1	uniprot-e+coli+k12-filtered-reviewed_03_2018	>sp|P06715|GSHR_ECOLI Glutathione reductase OS=Escherichia coli (strain K12) OX=83333 GN=gor PE=1 SV=1	19	34	_EPAN[+1]DNINLEAAGVK_.2|_EPANDNINLEAAGVK_.2|_EPANDNINLEAAGVK_.3|_EPANDNIN[+1]LEAAGVK_.3|_LVC[+57]VGSEEK_.2|_IHTSYENVLGK_.3|_IHTSYENVLGK_.2|_FNWETLIASR_.2|_YQNTNIEGIYAVGDNTGAVELTPVAVAAGR_.3|_YQNTNIEGIYAVGDN[+1]TGAVELTPVAVAAGR_.3|_SSFTAMYTAVTTHR_.3|_NTDGSLTLELEDGR_.2|_N[+1]TDGSLTLELEDGR_.2|_HYDYIAIGGGSGGIASINR_.3|_HYDYIAIGGGSGGIASIN[+1]R_.3|_ELGGTC[+57]VNVGC[+57]VPK_.2|_ELGGTC[+57]VNVGC[+57]VPK_.3|…	580.298	481.901
YiaC / VC	YiaC	VC	52	P06715			-0.056526	0.056526	-3.84232	0.961577	0.309089	0.16271	0.135892	P06715	GSHR_ECOLI	Glutathione reductase	gor	P06715	Escherichia coli (strain K12) OX=83333	1	1	uniprot-e+coli+k12-filtered-reviewed_03_2018	>sp|P06715|GSHR_ECOLI Glutathione reductase OS=Escherichia coli (strain K12) OX=83333 GN=gor PE=1 SV=1	19	34	_EPAN[+1]DNINLEAAGVK_.2|_EPANDNINLEAAGVK_.2|_EPANDNINLEAAGVK_.3|_EPANDNIN[+1]LEAAGVK_.3|_LVC[+57]VGSEEK_.2|_IHTSYENVLGK_.3|_IHTSYENVLGK_.2|_FNWETLIASR_.2|_YQNTNIEGIYAVGDNTGAVELTPVAVAAGR_.3|_YQNTNIEGIYAVGDN[+1]TGAVELTPVAVAAGR_.3|_SSFTAMYTAVTTHR_.3|_NTDGSLTLELEDGR_.2|_N[+1]TDGSLTLELEDGR_.2|_HYDYIAIGGGSGGIASINR_.3|_HYDYIAIGGGSGGIASIN[+1]R_.3|_ELGGTC[+57]VNVGC[+57]VPK_.2|_ELGGTC[+57]VNVGC[+57]VPK_.3|…	580.298	558.001
RimI / VC	RimI	VC	55	P06715			-0.254434	0.254434	-16.1684	0.838316	0.343045	0.0799105	0.0803287	P06715	GSHR_ECOLI	Glutathione reductase	gor	P06715	Escherichia coli (strain K12) OX=83333	1	1	uniprot-e+coli+k12-filtered-reviewed_03_2018	>sp|P06715|GSHR_ECOLI Glutathione reductase OS=Escherichia coli (strain K12) OX=83333 GN=gor PE=1 SV=1	19	34	_EPAN[+1]DNINLEAAGVK_.2|_EPANDNINLEAAGVK_.2|_EPANDNINLEAAGVK_.3|_EPANDNIN[+1]LEAAGVK_.3|_LVC[+57]VGSEEK_.2|_IHTSYENVLGK_.3|_IHTSYENVLGK_.2|_FNWETLIASR_.2|_YQNTNIEGIYAVGDNTGAVELTPVAVAAGR_.3|_YQNTNIEGIYAVGDN[+1]TGAVELTPVAVAAGR_.3|_SSFTAMYTAVTTHR_.3|_NTDGSLTLELEDGR_.2|_N[+1]TDGSLTLELEDGR_.2|_HYDYIAIGGGSGGIASINR_.3|_HYDYIAIGGGSGGIASIN[+1]R_.3|_ELGGTC[+57]VNVGC[+57]VPK_.2|_ELGGTC[+57]VNVGC[+57]VPK_.3|…	580.298	486.473
PhnO / VC	PhnO	VC	54	P06715			-0.0278466	0.0278466	-1.91167	0.980883	0.361029	0.101531	0.0955987	P06715	GSHR_ECOLI	Glutathione reductase	gor	P06715	Escherichia coli (strain K12) OX=83333	1	1	uniprot-e+coli+k12-filtered-reviewed_03_2018	>sp|P06715|GSHR_ECOLI Glutathione reductase OS=Escherichia coli (strain K12) OX=83333 GN=gor PE=1 SV=1	19	34	_EPAN[+1]DNINLEAAGVK_.2|_EPANDNINLEAAGVK_.2|_EPANDNINLEAAGVK_.3|_EPANDNIN[+1]LEAAGVK_.3|_LVC[+57]VGSEEK_.2|_IHTSYENVLGK_.3|_IHTSYENVLGK_.2|_FNWETLIASR_.2|_YQNTNIEGIYAVGDNTGAVELTPVAVAAGR_.3|_YQNTNIEGIYAVGDN[+1]TGAVELTPVAVAAGR_.3|_SSFTAMYTAVTTHR_.3|_NTDGSLTLELEDGR_.2|_N[+1]TDGSLTLELEDGR_.2|_HYDYIAIGGGSGGIASINR_.3|_HYDYIAIGGGSGGIASIN[+1]R_.3|_ELGGTC[+57]VNVGC[+57]VPK_.2|_ELGGTC[+57]VNVGC[+57]VPK_.3|…	580.298	569.204
YjaB / VC	YjaB	VC	3	P06846			-0.535508	0.535508	-31.0084	0.689916	0.503166	0.328638	0.222824	P06846	EBGR_ECOLI	HTH-type transcriptional regulator EbgR	ebgR	P06846	Escherichia coli (strain K12) OX=83333	4	2	uniprot-e+coli+k12-filtered-reviewed_03_2018	>sp|P06846|EBGR_ECOLI HTH-type transcriptional regulator EbgR OS=Escherichia coli (strain K12) OX=83333 GN=ebgR PE=4 SV=2	3	3	_ALPLLVFVPSK_.2|_IGFIGGEDEPGK_.2|_GGFSSSSGYELAK_.2	82.9266	57.2124
YiaC / VC	YiaC	VC	2	P06846			1.69996	1.69996	224.893	3.24893	0.515043	0.946736	0.439358	P06846	EBGR_ECOLI	HTH-type transcriptional regulator EbgR	ebgR	P06846	Escherichia coli (strain K12) OX=83333	4	2	uniprot-e+coli+k12-filtered-reviewed_03_2018	>sp|P06846|EBGR_ECOLI HTH-type transcriptional regulator EbgR OS=Escherichia coli (strain K12) OX=83333 GN=ebgR PE=4 SV=2	3	3	_ALPLLVFVPSK_.2|_IGFIGGEDEPGK_.2|_GGFSSSSGYELAK_.2	82.9266	269.423
RimI / VC	RimI	VC	4	P06846			-0.297412	0.297412	-18.6289	0.813711	0.678885	0.697881	0.364123	P06846	EBGR_ECOLI	HTH-type transcriptional regulator EbgR	ebgR	P06846	Escherichia coli (strain K12) OX=83333	4	2	uniprot-e+coli+k12-filtered-reviewed_03_2018	>sp|P06846|EBGR_ECOLI HTH-type transcriptional regulator EbgR OS=Escherichia coli (strain K12) OX=83333 GN=ebgR PE=4 SV=2	3	3	_ALPLLVFVPSK_.2|_IGFIGGEDEPGK_.2|_GGFSSSSGYELAK_.2	82.9266	67.4783
PhnO / VC	PhnO	VC	3	P06846			0.346047	0.346047	27.1073	1.27107	0.164278	0.0244725	0.0321299	P06846	EBGR_ECOLI	HTH-type transcriptional regulator EbgR	ebgR	P06846	Escherichia coli (strain K12) OX=83333	4	2	uniprot-e+coli+k12-filtered-reviewed_03_2018	>sp|P06846|EBGR_ECOLI HTH-type transcriptional regulator EbgR OS=Escherichia coli (strain K12) OX=83333 GN=ebgR PE=4 SV=2	3	3	_ALPLLVFVPSK_.2|_IGFIGGEDEPGK_.2|_GGFSSSSGYELAK_.2	82.9266	105.406
YjaB / VC	YjaB	VC	279	P06959			-0.0788497	0.0788497	-5.31877	0.946812	0.571545	0.240437	0.179368	P06959	ODP2_ECOLI	Dihydrolipoyllysine-residue acetyltransferase component of pyruvate dehydrogenase complex	aceF	P06959	Escherichia coli (strain K12) OX=83333	1	3	uniprot-e+coli+k12-filtered-reviewed_03_2018	>sp|P06959|ODP2_ECOLI Dihydrolipoyllysine-residue acetyltransferase component of pyruvate dehydrogenase complex OS=Escherichia coli (strain K12) OX=83333 GN=aceF PE=1 SV=3	49	124	_FGEIEEVELGR_.2|_FGEIEEVELGR[+1]_.2|_FGEIEEVELGR_.3|_AVAAALEQMPR_.2|_AVAAALEQ[+1]MPR_.2|_AVAAALEQM[+16]PR_.2|_[+43]AVAAALEQMPR_.2|_[+43]AVAAALEQ[+1]MPR_.2|_FITIINNTLSDIRR_.3|_FITIIN[+1]NTLSDIRR_[-156].2|_FITIINN[+1]TLSDIRR_[-156].2|_FITIINNTLSDIRR_[-156].2|_VD[-18]FS[+80]KFGEIEEVELGR_.3|_SAMEPVWNGK_.2|_SAMEPVWN[+1]GK_.2|_SAM[+16]EPVWNGK_.2|_ELMTISK_.2|_SEFAENDAYVHATPLIRR_[-156].3|_TDITELEAFRK_.3|…	13215.2	12512.3
YiaC / VC	YiaC	VC	280	P06959			0.0169413	0.0169413	1.1812	1.01181	0.479943	0.739369	0.377418	P06959	ODP2_ECOLI	Dihydrolipoyllysine-residue acetyltransferase component of pyruvate dehydrogenase complex	aceF	P06959	Escherichia coli (strain K12) OX=83333	1	3	uniprot-e+coli+k12-filtered-reviewed_03_2018	>sp|P06959|ODP2_ECOLI Dihydrolipoyllysine-residue acetyltransferase component of pyruvate dehydrogenase complex OS=Escherichia coli (strain K12) OX=83333 GN=aceF PE=1 SV=3	49	124	_FGEIEEVELGR_.2|_FGEIEEVELGR[+1]_.2|_FGEIEEVELGR_.3|_AVAAALEQMPR_.2|_AVAAALEQ[+1]MPR_.2|_AVAAALEQM[+16]PR_.2|_[+43]AVAAALEQMPR_.2|_[+43]AVAAALEQ[+1]MPR_.2|_FITIINNTLSDIRR_.3|_FITIIN[+1]NTLSDIRR_[-156].2|_FITIINN[+1]TLSDIRR_[-156].2|_FITIINNTLSDIRR_[-156].2|_VD[-18]FS[+80]KFGEIEEVELGR_.3|_SAMEPVWNGK_.2|_SAMEPVWN[+1]GK_.2|_SAM[+16]EPVWNGK_.2|_ELMTISK_.2|_SEFAENDAYVHATPLIRR_[-156].3|_TDITELEAFRK_.3|…	13215.2	13371.3
RimI / VC	RimI	VC	278	P06959			0.154947	0.154947	11.3381	1.11338	0.4406	8.40554e-11	8.71892e-10	P06959	ODP2_ECOLI	Dihydrolipoyllysine-residue acetyltransferase component of pyruvate dehydrogenase complex	aceF	P06959	Escherichia coli (strain K12) OX=83333	1	3	uniprot-e+coli+k12-filtered-reviewed_03_2018	>sp|P06959|ODP2_ECOLI Dihydrolipoyllysine-residue acetyltransferase component of pyruvate dehydrogenase complex OS=Escherichia coli (strain K12) OX=83333 GN=aceF PE=1 SV=3	49	124	_FGEIEEVELGR_.2|_FGEIEEVELGR[+1]_.2|_FGEIEEVELGR_.3|_AVAAALEQMPR_.2|_AVAAALEQ[+1]MPR_.2|_AVAAALEQM[+16]PR_.2|_[+43]AVAAALEQMPR_.2|_[+43]AVAAALEQ[+1]MPR_.2|_FITIINNTLSDIRR_.3|_FITIIN[+1]NTLSDIRR_[-156].2|_FITIINN[+1]TLSDIRR_[-156].2|_FITIINNTLSDIRR_[-156].2|_VD[-18]FS[+80]KFGEIEEVELGR_.3|_SAMEPVWNGK_.2|_SAMEPVWN[+1]GK_.2|_SAM[+16]EPVWNGK_.2|_ELMTISK_.2|_SEFAENDAYVHATPLIRR_[-156].3|_TDITELEAFRK_.3|…	13215.2	14713.5
PhnO / VC	PhnO	VC	283	P06959			-0.104883	0.104883	-7.01196	0.92988	0.610455	0.688377	0.36113	P06959	ODP2_ECOLI	Dihydrolipoyllysine-residue acetyltransferase component of pyruvate dehydrogenase complex	aceF	P06959	Escherichia coli (strain K12) OX=83333	1	3	uniprot-e+coli+k12-filtered-reviewed_03_2018	>sp|P06959|ODP2_ECOLI Dihydrolipoyllysine-residue acetyltransferase component of pyruvate dehydrogenase complex OS=Escherichia coli (strain K12) OX=83333 GN=aceF PE=1 SV=3	49	124	_FGEIEEVELGR_.2|_FGEIEEVELGR[+1]_.2|_FGEIEEVELGR_.3|_AVAAALEQMPR_.2|_AVAAALEQ[+1]MPR_.2|_AVAAALEQM[+16]PR_.2|_[+43]AVAAALEQMPR_.2|_[+43]AVAAALEQ[+1]MPR_.2|_FITIINNTLSDIRR_.3|_FITIIN[+1]NTLSDIRR_[-156].2|_FITIINN[+1]TLSDIRR_[-156].2|_FITIINNTLSDIRR_[-156].2|_VD[-18]FS[+80]KFGEIEEVELGR_.3|_SAMEPVWNGK_.2|_SAMEPVWN[+1]GK_.2|_SAM[+16]EPVWNGK_.2|_ELMTISK_.2|_SEFAENDAYVHATPLIRR_[-156].3|_TDITELEAFRK_.3|…	13215.2	12288.5
YjaB / VC	YjaB	VC	6	P06961			0.356234	0.356234	28.008	1.28008	0.483372	0.392158	0.251092	P06961	CCA_ECOLI	Multifunctional CCA protein	cca	P06961	Escherichia coli (strain K12) OX=83333	1	1	uniprot-e+coli+k12-filtered-reviewed_03_2018	>sp|P06961|CCA_ECOLI Multifunctional CCA protein OS=Escherichia coli (strain K12) OX=83333 GN=cca PE=1 SV=1	8	8	_DALLGLPVK_.2|_EAWEVAQSVPTK_.2|_GLTPPELWPR_.2|_TGFESADYPQGR_.2|_LVEQLC[+57]QR_.2|_NPQVFFQVLR_.2|_VLFPEIDALFGVPAPAK_.3|_ETESALTTR_.2	105.423	134.95
YiaC / VC	YiaC	VC	8	P06961			0.174753	0.174753	12.8771	1.12877	0.41247	0.650041	0.348303	P06961	CCA_ECOLI	Multifunctional CCA protein	cca	P06961	Escherichia coli (strain K12) OX=83333	1	1	uniprot-e+coli+k12-filtered-reviewed_03_2018	>sp|P06961|CCA_ECOLI Multifunctional CCA protein OS=Escherichia coli (strain K12) OX=83333 GN=cca PE=1 SV=1	8	8	_DALLGLPVK_.2|_EAWEVAQSVPTK_.2|_GLTPPELWPR_.2|_TGFESADYPQGR_.2|_LVEQLC[+57]QR_.2|_NPQVFFQVLR_.2|_VLFPEIDALFGVPAPAK_.3|_ETESALTTR_.2	105.423	118.999
RimI / VC	RimI	VC	8	P06961			0.612209	0.612209	52.8598	1.5286	0.443349	0.337338	0.226541	P06961	CCA_ECOLI	Multifunctional CCA protein	cca	P06961	Escherichia coli (strain K12) OX=83333	1	1	uniprot-e+coli+k12-filtered-reviewed_03_2018	>sp|P06961|CCA_ECOLI Multifunctional CCA protein OS=Escherichia coli (strain K12) OX=83333 GN=cca PE=1 SV=1	8	8	_DALLGLPVK_.2|_EAWEVAQSVPTK_.2|_GLTPPELWPR_.2|_TGFESADYPQGR_.2|_LVEQLC[+57]QR_.2|_NPQVFFQVLR_.2|_VLFPEIDALFGVPAPAK_.3|_ETESALTTR_.2	105.423	161.15
PhnO / VC	PhnO	VC	7	P06961			0.0927786	0.0927786	6.64221	1.06642	0.551523	0.46246	0.279698	P06961	CCA_ECOLI	Multifunctional CCA protein	cca	P06961	Escherichia coli (strain K12) OX=83333	1	1	uniprot-e+coli+k12-filtered-reviewed_03_2018	>sp|P06961|CCA_ECOLI Multifunctional CCA protein OS=Escherichia coli (strain K12) OX=83333 GN=cca PE=1 SV=1	8	8	_DALLGLPVK_.2|_EAWEVAQSVPTK_.2|_GLTPPELWPR_.2|_TGFESADYPQGR_.2|_LVEQLC[+57]QR_.2|_NPQVFFQVLR_.2|_VLFPEIDALFGVPAPAK_.3|_ETESALTTR_.2	105.423	112.426
YjaB / VC	YjaB	VC	9	P06968;P64007			-0.0808287	0.0808287	-5.44856	0.945514	0.254401	0.421061	0.262934	P06968;P64007	DUT_ECOLI;DUT_ECO57	Deoxyuridine 5'-triphosphate nucleotidohydrolase	dut	P06968;P64007	Escherichia coli (strain K12) OX=83333;Escherichia coli O157:H7 OX=83334	1;3	1	uniprot-e+coli+k12-filtered-reviewed_03_2018	>sp|P06968|DUT_ECOLI Deoxyuridine 5'-triphosphate nucleotidohydrolase OS=Escherichia coli (strain K12) OX=83333 GN=dut PE=1 SV=1;>sp|P64007|DUT_ECO57 Deoxyuridine 5'-triphosphate nucleotidohydrolase OS=Escherichia coli O157:H7 OX=83334 GN=dut PE=3 SV=1	2	3	_GQDSFTIQPGER_.2|_GQDSFTIQ[+1]PGER_.2|_EFPLPTYATSGSAGLDLR_.2	655.198	619.499
YiaC / VC	YiaC	VC	9	P06968;P64007			-0.020779	0.020779	-1.42997	0.9857	0.516927	0.659254	0.351347	P06968;P64007	DUT_ECOLI;DUT_ECO57	Deoxyuridine 5'-triphosphate nucleotidohydrolase	dut	P06968;P64007	Escherichia coli (strain K12) OX=83333;Escherichia coli O157:H7 OX=83334	1;3	1	uniprot-e+coli+k12-filtered-reviewed_03_2018	>sp|P06968|DUT_ECOLI Deoxyuridine 5'-triphosphate nucleotidohydrolase OS=Escherichia coli (strain K12) OX=83333 GN=dut PE=1 SV=1;>sp|P64007|DUT_ECO57 Deoxyuridine 5'-triphosphate nucleotidohydrolase OS=Escherichia coli O157:H7 OX=83334 GN=dut PE=3 SV=1	2	3	_GQDSFTIQPGER_.2|_GQDSFTIQ[+1]PGER_.2|_EFPLPTYATSGSAGLDLR_.2	655.198	645.829
RimI / VC	RimI	VC	9	P06968;P64007			0.00587277	0.00587277	0.407899	1.00408	0.205072	0.893778	0.424817	P06968;P64007	DUT_ECOLI;DUT_ECO57	Deoxyuridine 5'-triphosphate nucleotidohydrolase	dut	P06968;P64007	Escherichia coli (strain K12) OX=83333;Escherichia coli O157:H7 OX=83334	1;3	1	uniprot-e+coli+k12-filtered-reviewed_03_2018	>sp|P06968|DUT_ECOLI Deoxyuridine 5'-triphosphate nucleotidohydrolase OS=Escherichia coli (strain K12) OX=83333 GN=dut PE=1 SV=1;>sp|P64007|DUT_ECO57 Deoxyuridine 5'-triphosphate nucleotidohydrolase OS=Escherichia coli O157:H7 OX=83334 GN=dut PE=3 SV=1	2	3	_GQDSFTIQPGER_.2|_GQDSFTIQ[+1]PGER_.2|_EFPLPTYATSGSAGLDLR_.2	655.198	657.87
PhnO / VC	PhnO	VC	9	P06968;P64007			-0.0509365	0.0509365	-3.46905	0.96531	0.352515	0.264395	0.192037	P06968;P64007	DUT_ECOLI;DUT_ECO57	Deoxyuridine 5'-triphosphate nucleotidohydrolase	dut	P06968;P64007	Escherichia coli (strain K12) OX=83333;Escherichia coli O157:H7 OX=83334	1;3	1	uniprot-e+coli+k12-filtered-reviewed_03_2018	>sp|P06968|DUT_ECOLI Deoxyuridine 5'-triphosphate nucleotidohydrolase OS=Escherichia coli (strain K12) OX=83333 GN=dut PE=1 SV=1;>sp|P64007|DUT_ECO57 Deoxyuridine 5'-triphosphate nucleotidohydrolase OS=Escherichia coli O157:H7 OX=83334 GN=dut PE=3 SV=1	2	3	_GQDSFTIQPGER_.2|_GQDSFTIQ[+1]PGER_.2|_EFPLPTYATSGSAGLDLR_.2	655.198	632.469
YjaB / VC	YjaB	VC	8	P06983;Q8XAP3			-0.0489103	0.0489103	-3.33338	0.966666	0.161141	0.344572	0.229869	P06983;Q8XAP3	HEM3_ECOLI;HEM3_ECO57	Porphobilinogen deaminase	hemC	P06983;Q8XAP3	Escherichia coli (strain K12) OX=83333;Escherichia coli O157:H7 OX=83334	1;3	2	uniprot-e+coli+k12-filtered-reviewed_03_2018	>sp|P06983|HEM3_ECOLI Porphobilinogen deaminase OS=Escherichia coli (strain K12) OX=83333 GN=hemC PE=1 SV=2;>sp|Q8XAP3|HEM3_ECO57 Porphobilinogen deaminase OS=Escherichia coli O157:H7 OX=83334 GN=hemC PE=3 SV=2	9	12	_GDVILDTPLAK_.2|_ALVGAPDGSQIIR_.2|_DAFVSNNYDSLDALPAGSIVGTSSLR_.3|_GDVILDTPLAK[+42]VGGK_.3|_LDNGEYDAIILAVAGLK_.3|_DVPVEFPQGLGLVTIC[+57]ER_.3|_DVPVEFPQGLGLVTIC[+57]ER_.2|_AALPPEISLPAVGQGAVGIEC[+57]R_.3|_GAPQ[+1]DAEQMGISLAEELLNNGAR_.3|_GAPQDAEQ[+1]MGISLAEELLNNGAR_.3|_GAPQDAEQMGISLAEELLNNGAR_.3|_LEGGC[+57]QVPIGSYAELIDGEIWLR_.3	263.463	254.681
YiaC / VC	YiaC	VC	7	P06983;Q8XAP3			0.00465804	0.00465804	0.323392	1.00323	0.27127	0.688651	0.36119	P06983;Q8XAP3	HEM3_ECOLI;HEM3_ECO57	Porphobilinogen deaminase	hemC	P06983;Q8XAP3	Escherichia coli (strain K12) OX=83333;Escherichia coli O157:H7 OX=83334	1;3	2	uniprot-e+coli+k12-filtered-reviewed_03_2018	>sp|P06983|HEM3_ECOLI Porphobilinogen deaminase OS=Escherichia coli (strain K12) OX=83333 GN=hemC PE=1 SV=2;>sp|Q8XAP3|HEM3_ECO57 Porphobilinogen deaminase OS=Escherichia coli O157:H7 OX=83334 GN=hemC PE=3 SV=2	9	12	_GDVILDTPLAK_.2|_ALVGAPDGSQIIR_.2|_DAFVSNNYDSLDALPAGSIVGTSSLR_.3|_GDVILDTPLAK[+42]VGGK_.3|_LDNGEYDAIILAVAGLK_.3|_DVPVEFPQGLGLVTIC[+57]ER_.3|_DVPVEFPQGLGLVTIC[+57]ER_.2|_AALPPEISLPAVGQGAVGIEC[+57]R_.3|_GAPQ[+1]DAEQMGISLAEELLNNGAR_.3|_GAPQDAEQ[+1]MGISLAEELLNNGAR_.3|_GAPQDAEQMGISLAEELLNNGAR_.3|_LEGGC[+57]QVPIGSYAELIDGEIWLR_.3	263.463	264.315
RimI / VC	RimI	VC	8	P06983;Q8XAP3			-0.0302418	0.0302418	-2.07438	0.979256	0.267312	0.501178	0.294456	P06983;Q8XAP3	HEM3_ECOLI;HEM3_ECO57	Porphobilinogen deaminase	hemC	P06983;Q8XAP3	Escherichia coli (strain K12) OX=83333;Escherichia coli O157:H7 OX=83334	1;3	2	uniprot-e+coli+k12-filtered-reviewed_03_2018	>sp|P06983|HEM3_ECOLI Porphobilinogen deaminase OS=Escherichia coli (strain K12) OX=83333 GN=hemC PE=1 SV=2;>sp|Q8XAP3|HEM3_ECO57 Porphobilinogen deaminase OS=Escherichia coli O157:H7 OX=83334 GN=hemC PE=3 SV=2	9	12	_GDVILDTPLAK_.2|_ALVGAPDGSQIIR_.2|_DAFVSNNYDSLDALPAGSIVGTSSLR_.3|_GDVILDTPLAK[+42]VGGK_.3|_LDNGEYDAIILAVAGLK_.3|_DVPVEFPQGLGLVTIC[+57]ER_.3|_DVPVEFPQGLGLVTIC[+57]ER_.2|_AALPPEISLPAVGQGAVGIEC[+57]R_.3|_GAPQ[+1]DAEQMGISLAEELLNNGAR_.3|_GAPQDAEQ[+1]MGISLAEELLNNGAR_.3|_GAPQDAEQMGISLAEELLNNGAR_.3|_LEGGC[+57]QVPIGSYAELIDGEIWLR_.3	263.463	257.998
PhnO / VC	PhnO	VC	6	P06983;Q8XAP3			0.161444	0.161444	11.8406	1.11841	0.13014	0.0511539	0.0569503	P06983;Q8XAP3	HEM3_ECOLI;HEM3_ECO57	Porphobilinogen deaminase	hemC	P06983;Q8XAP3	Escherichia coli (strain K12) OX=83333;Escherichia coli O157:H7 OX=83334	1;3	2	uniprot-e+coli+k12-filtered-reviewed_03_2018	>sp|P06983|HEM3_ECOLI Porphobilinogen deaminase OS=Escherichia coli (strain K12) OX=83333 GN=hemC PE=1 SV=2;>sp|Q8XAP3|HEM3_ECO57 Porphobilinogen deaminase OS=Escherichia coli O157:H7 OX=83334 GN=hemC PE=3 SV=2	9	12	_GDVILDTPLAK_.2|_ALVGAPDGSQIIR_.2|_DAFVSNNYDSLDALPAGSIVGTSSLR_.3|_GDVILDTPLAK[+42]VGGK_.3|_LDNGEYDAIILAVAGLK_.3|_DVPVEFPQGLGLVTIC[+57]ER_.3|_DVPVEFPQGLGLVTIC[+57]ER_.2|_AALPPEISLPAVGQGAVGIEC[+57]R_.3|_GAPQ[+1]DAEQMGISLAEELLNNGAR_.3|_GAPQDAEQ[+1]MGISLAEELLNNGAR_.3|_GAPQDAEQMGISLAEELLNNGAR_.3|_LEGGC[+57]QVPIGSYAELIDGEIWLR_.3	263.463	294.659
YjaB / VC	YjaB	VC	31	P06986			0.0314296	0.0314296	2.20244	1.02202	0.356117	0.00581123	0.0101288	P06986	HIS8_ECOLI	Histidinol-phosphate aminotransferase	hisC	P06986	Escherichia coli (strain K12) OX=83333	1	2	uniprot-e+coli+k12-filtered-reviewed_03_2018	>sp|P06986|HIS8_ECOLI Histidinol-phosphate aminotransferase OS=Escherichia coli (strain K12) OX=83333 GN=hisC PE=1 SV=2	13	17	_STVTITDLAR_.2|_AFALAGLR_.2|_VAQIIAER_.2|_VVYVC[+57]SPNNPTGQ[+1]LINPQDFR_.3|_VVYVC[+57]SPNNPTGQLINPQDFR_.3|_EYLIAALK_.2|_AVIENYAQYAGVKPEQVLVSR_.3|_SLWDQGIILR_.2|_GADEGIELLIR_.2|_VIAPYPLSTPVADIAAQALSPQGIVAMR_.3|_VIAPYPLSTPVADIAAQ[+1]ALSPQGIVAMR_.3|_VIAPYPLSTPVADIAAQALSPQGIVAMR_.4|_VIAPYPLSTPVADIAAQ[+1]ALSPQGIVAMR_.4|_DQNKQPSLSGC[+57]LR_.3|_TLLELTR_.2|_TVPTLDNWQLDLQGISDKLDGVK_.3|_C[+57]GFTLAN[+1]EE…	593.77	606.847
YiaC / VC	YiaC	VC	27	P06986			-0.0801412	0.0801412	-5.40349	0.945965	0.178355	0.010659	0.0165549	P06986	HIS8_ECOLI	Histidinol-phosphate aminotransferase	hisC	P06986	Escherichia coli (strain K12) OX=83333	1	2	uniprot-e+coli+k12-filtered-reviewed_03_2018	>sp|P06986|HIS8_ECOLI Histidinol-phosphate aminotransferase OS=Escherichia coli (strain K12) OX=83333 GN=hisC PE=1 SV=2	13	17	_STVTITDLAR_.2|_AFALAGLR_.2|_VAQIIAER_.2|_VVYVC[+57]SPNNPTGQ[+1]LINPQDFR_.3|_VVYVC[+57]SPNNPTGQLINPQDFR_.3|_EYLIAALK_.2|_AVIENYAQYAGVKPEQVLVSR_.3|_SLWDQGIILR_.2|_GADEGIELLIR_.2|_VIAPYPLSTPVADIAAQALSPQGIVAMR_.3|_VIAPYPLSTPVADIAAQ[+1]ALSPQGIVAMR_.3|_VIAPYPLSTPVADIAAQALSPQGIVAMR_.4|_VIAPYPLSTPVADIAAQ[+1]ALSPQGIVAMR_.4|_DQNKQPSLSGC[+57]LR_.3|_TLLELTR_.2|_TVPTLDNWQLDLQGISDKLDGVK_.3|_C[+57]GFTLAN[+1]EE…	593.77	561.685
RimI / VC	RimI	VC	30	P06986			-0.0940265	0.0940265	-6.30958	0.936904	0.532116	0.000632656	0.00154189	P06986	HIS8_ECOLI	Histidinol-phosphate aminotransferase	hisC	P06986	Escherichia coli (strain K12) OX=83333	1	2	uniprot-e+coli+k12-filtered-reviewed_03_2018	>sp|P06986|HIS8_ECOLI Histidinol-phosphate aminotransferase OS=Escherichia coli (strain K12) OX=83333 GN=hisC PE=1 SV=2	13	17	_STVTITDLAR_.2|_AFALAGLR_.2|_VAQIIAER_.2|_VVYVC[+57]SPNNPTGQ[+1]LINPQDFR_.3|_VVYVC[+57]SPNNPTGQLINPQDFR_.3|_EYLIAALK_.2|_AVIENYAQYAGVKPEQVLVSR_.3|_SLWDQGIILR_.2|_GADEGIELLIR_.2|_VIAPYPLSTPVADIAAQALSPQGIVAMR_.3|_VIAPYPLSTPVADIAAQ[+1]ALSPQGIVAMR_.3|_VIAPYPLSTPVADIAAQALSPQGIVAMR_.4|_VIAPYPLSTPVADIAAQ[+1]ALSPQGIVAMR_.4|_DQNKQPSLSGC[+57]LR_.3|_TLLELTR_.2|_TVPTLDNWQLDLQGISDKLDGVK_.3|_C[+57]GFTLAN[+1]EE…	593.77	556.305
PhnO / VC	PhnO	VC	31	P06986			0.21374	0.21374	15.9691	1.15969	0.54681	0.692061	0.362419	P06986	HIS8_ECOLI	Histidinol-phosphate aminotransferase	hisC	P06986	Escherichia coli (strain K12) OX=83333	1	2	uniprot-e+coli+k12-filtered-reviewed_03_2018	>sp|P06986|HIS8_ECOLI Histidinol-phosphate aminotransferase OS=Escherichia coli (strain K12) OX=83333 GN=hisC PE=1 SV=2	13	17	_STVTITDLAR_.2|_AFALAGLR_.2|_VAQIIAER_.2|_VVYVC[+57]SPNNPTGQ[+1]LINPQDFR_.3|_VVYVC[+57]SPNNPTGQLINPQDFR_.3|_EYLIAALK_.2|_AVIENYAQYAGVKPEQVLVSR_.3|_SLWDQGIILR_.2|_GADEGIELLIR_.2|_VIAPYPLSTPVADIAAQALSPQGIVAMR_.3|_VIAPYPLSTPVADIAAQ[+1]ALSPQGIVAMR_.3|_VIAPYPLSTPVADIAAQALSPQGIVAMR_.4|_VIAPYPLSTPVADIAAQ[+1]ALSPQGIVAMR_.4|_DQNKQPSLSGC[+57]LR_.3|_TLLELTR_.2|_TVPTLDNWQLDLQGISDKLDGVK_.3|_C[+57]GFTLAN[+1]EE…	593.77	688.589
YjaB / VC	YjaB	VC	28	P06987			-0.387688	0.387688	-23.5646	0.764354	0.38861	7.86061e-05	0.000250546	P06987	HIS7_ECOLI	Histidine biosynthesis bifunctional protein HisB	hisB	P06987	Escherichia coli (strain K12) OX=83333	1	1	uniprot-e+coli+k12-filtered-reviewed_03_2018	>sp|P06987|HIS7_ECOLI Histidine biosynthesis bifunctional protein HisB OS=Escherichia coli (strain K12) OX=83333 GN=hisB PE=1 SV=1	11	12	_FGFVLPMDEC[+57]LAR_.2|_YLFIDR_.2|_ANSYVIGDR_.2|_YLAEQAMDR_.2|_VEGDTLPSSK_.2|_AEFTYQR_.2|_VGDLSTEMIEHFFR_.3|_LAFEPGVIPELLK_.2|_LAFEPGVIPELLK_.3|_DGTLISEPPSDFQVDR_.2|_VESLFK[+42]AFGR_.2|_ATDIQLAENMGITGLR_.2	612.799	468.395
YiaC / VC	YiaC	VC	27	P06987			-0.292609	0.292609	-18.3576	0.816424	0.304211	0.0162116	0.0231696	P06987	HIS7_ECOLI	Histidine biosynthesis bifunctional protein HisB	hisB	P06987	Escherichia coli (strain K12) OX=83333	1	1	uniprot-e+coli+k12-filtered-reviewed_03_2018	>sp|P06987|HIS7_ECOLI Histidine biosynthesis bifunctional protein HisB OS=Escherichia coli (strain K12) OX=83333 GN=hisB PE=1 SV=1	11	12	_FGFVLPMDEC[+57]LAR_.2|_YLFIDR_.2|_ANSYVIGDR_.2|_YLAEQAMDR_.2|_VEGDTLPSSK_.2|_AEFTYQR_.2|_VGDLSTEMIEHFFR_.3|_LAFEPGVIPELLK_.2|_LAFEPGVIPELLK_.3|_DGTLISEPPSDFQVDR_.2|_VESLFK[+42]AFGR_.2|_ATDIQLAENMGITGLR_.2	612.799	500.304
RimI / VC	RimI	VC	27	P06987			-0.503313	0.503313	-29.4515	0.705485	0.375865	5.73534e-07	3.09034e-06	P06987	HIS7_ECOLI	Histidine biosynthesis bifunctional protein HisB	hisB	P06987	Escherichia coli (strain K12) OX=83333	1	1	uniprot-e+coli+k12-filtered-reviewed_03_2018	>sp|P06987|HIS7_ECOLI Histidine biosynthesis bifunctional protein HisB OS=Escherichia coli (strain K12) OX=83333 GN=hisB PE=1 SV=1	11	12	_FGFVLPMDEC[+57]LAR_.2|_YLFIDR_.2|_ANSYVIGDR_.2|_YLAEQAMDR_.2|_VEGDTLPSSK_.2|_AEFTYQR_.2|_VGDLSTEMIEHFFR_.3|_LAFEPGVIPELLK_.2|_LAFEPGVIPELLK_.3|_DGTLISEPPSDFQVDR_.2|_VESLFK[+42]AFGR_.2|_ATDIQLAENMGITGLR_.2	612.799	432.32
PhnO / VC	PhnO	VC	28	P06987			-0.236192	0.236192	-15.1017	0.848983	0.444272	0.0308411	0.038456	P06987	HIS7_ECOLI	Histidine biosynthesis bifunctional protein HisB	hisB	P06987	Escherichia coli (strain K12) OX=83333	1	1	uniprot-e+coli+k12-filtered-reviewed_03_2018	>sp|P06987|HIS7_ECOLI Histidine biosynthesis bifunctional protein HisB OS=Escherichia coli (strain K12) OX=83333 GN=hisB PE=1 SV=1	11	12	_FGFVLPMDEC[+57]LAR_.2|_YLFIDR_.2|_ANSYVIGDR_.2|_YLAEQAMDR_.2|_VEGDTLPSSK_.2|_AEFTYQR_.2|_VGDLSTEMIEHFFR_.3|_LAFEPGVIPELLK_.2|_LAFEPGVIPELLK_.3|_DGTLISEPPSDFQVDR_.2|_VESLFK[+42]AFGR_.2|_ATDIQLAENMGITGLR_.2	612.799	520.256
YjaB / VC	YjaB	VC	29	P06988			0.0504405	0.0504405	3.55811	1.03558	0.248042	0.606034	0.332077	P06988	HISX_ECOLI	Histidinol dehydrogenase	hisD	P06988	Escherichia coli (strain K12) OX=83333	1	5	uniprot-e+coli+k12-filtered-reviewed_03_2018	>sp|P06988|HISX_ECOLI Histidinol dehydrogenase OS=Escherichia coli (strain K12) OX=83333 GN=hisD PE=1 SV=5	10	14	_TVNDILDNVK_.2|_MTVQELSK_.2|_PAISASESITR_.2|_LPPVDVETQPGVR_.2|_LPPVDVETQPGVR_.3|_IFGPGNAFVTEAK_.2|_IFGPGN[+1]AFVTEAK_.2|_EGFSALASTIETLAAAER_.3|_EGFSALASTIETLAAAER_.2|_QLAELPR_.2|_VSAEEIAAASER_.2|_VSAEEIAAASER_.3|_MTVQELSKEGFSALASTIETLAAAER_.3|_RVAEAVERQLAELPR_.4	298.062	308.668
YiaC / VC	YiaC	VC	28	P06988			-0.153761	0.153761	-10.1096	0.898904	0.301694	0.0249944	0.0326281	P06988	HISX_ECOLI	Histidinol dehydrogenase	hisD	P06988	Escherichia coli (strain K12) OX=83333	1	5	uniprot-e+coli+k12-filtered-reviewed_03_2018	>sp|P06988|HISX_ECOLI Histidinol dehydrogenase OS=Escherichia coli (strain K12) OX=83333 GN=hisD PE=1 SV=5	10	14	_TVNDILDNVK_.2|_MTVQELSK_.2|_PAISASESITR_.2|_LPPVDVETQPGVR_.2|_LPPVDVETQPGVR_.3|_IFGPGNAFVTEAK_.2|_IFGPGN[+1]AFVTEAK_.2|_EGFSALASTIETLAAAER_.3|_EGFSALASTIETLAAAER_.2|_QLAELPR_.2|_VSAEEIAAASER_.2|_VSAEEIAAASER_.3|_MTVQELSKEGFSALASTIETLAAAER_.3|_RVAEAVERQLAELPR_.4	298.062	267.929
RimI / VC	RimI	VC	30	P06988			-0.193221	0.193221	-12.5349	0.874651	0.313438	0.0935162	0.0900672	P06988	HISX_ECOLI	Histidinol dehydrogenase	hisD	P06988	Escherichia coli (strain K12) OX=83333	1	5	uniprot-e+coli+k12-filtered-reviewed_03_2018	>sp|P06988|HISX_ECOLI Histidinol dehydrogenase OS=Escherichia coli (strain K12) OX=83333 GN=hisD PE=1 SV=5	10	14	_TVNDILDNVK_.2|_MTVQELSK_.2|_PAISASESITR_.2|_LPPVDVETQPGVR_.2|_LPPVDVETQPGVR_.3|_IFGPGNAFVTEAK_.2|_IFGPGN[+1]AFVTEAK_.2|_EGFSALASTIETLAAAER_.3|_EGFSALASTIETLAAAER_.2|_QLAELPR_.2|_VSAEEIAAASER_.2|_VSAEEIAAASER_.3|_MTVQELSKEGFSALASTIETLAAAER_.3|_RVAEAVERQLAELPR_.4	298.062	260.7
PhnO / VC	PhnO	VC	29	P06988			0.0360044	0.0360044	2.52703	1.02527	0.391063	0.203157	0.159053	P06988	HISX_ECOLI	Histidinol dehydrogenase	hisD	P06988	Escherichia coli (strain K12) OX=83333	1	5	uniprot-e+coli+k12-filtered-reviewed_03_2018	>sp|P06988|HISX_ECOLI Histidinol dehydrogenase OS=Escherichia coli (strain K12) OX=83333 GN=hisD PE=1 SV=5	10	14	_TVNDILDNVK_.2|_MTVQELSK_.2|_PAISASESITR_.2|_LPPVDVETQPGVR_.2|_LPPVDVETQPGVR_.3|_IFGPGNAFVTEAK_.2|_IFGPGN[+1]AFVTEAK_.2|_EGFSALASTIETLAAAER_.3|_EGFSALASTIETLAAAER_.2|_QLAELPR_.2|_VSAEEIAAASER_.2|_VSAEEIAAASER_.3|_MTVQELSKEGFSALASTIETLAAAER_.3|_RVAEAVERQLAELPR_.4	298.062	305.594
YjaB / VC	YjaB	VC	3	P06989;Q9S5G3			-0.178133	0.178133	-11.6154	0.883846	0.504976	0.497561	0.293112	P06989;Q9S5G3	HIS2_ECOLI;HIS2_ECO57	Histidine biosynthesis bifunctional protein HisIE	hisI	P06989;Q9S5G3	Escherichia coli (strain K12) OX=83333;Escherichia coli O157:H7 OX=83334	3	3;1	uniprot-e+coli+k12-filtered-reviewed_03_2018	>sp|P06989|HIS2_ECOLI Histidine biosynthesis bifunctional protein HisIE OS=Escherichia coli (strain K12) OX=83333 GN=hisI PE=3 SV=3;>sp|Q9S5G3|HIS2_ECO57 Histidine biosynthesis bifunctional protein HisIE OS=Escherichia coli O157:H7 OX=83334 GN=hisI PE=3 SV=1	2	2	_VGEEGVETALAATVHDR_.3|_KSADPETSYTAK[+42]LYASGTK_.3	72.8976	64.4302
YiaC / VC	YiaC	VC	3	P06989;Q9S5G3			-0.298124	0.298124	-18.6691	0.813309	0.429253	0.310706	0.21501	P06989;Q9S5G3	HIS2_ECOLI;HIS2_ECO57	Histidine biosynthesis bifunctional protein HisIE	hisI	P06989;Q9S5G3	Escherichia coli (strain K12) OX=83333;Escherichia coli O157:H7 OX=83334	3	3;1	uniprot-e+coli+k12-filtered-reviewed_03_2018	>sp|P06989|HIS2_ECOLI Histidine biosynthesis bifunctional protein HisIE OS=Escherichia coli (strain K12) OX=83333 GN=hisI PE=3 SV=3;>sp|Q9S5G3|HIS2_ECO57 Histidine biosynthesis bifunctional protein HisIE OS=Escherichia coli O157:H7 OX=83334 GN=hisI PE=3 SV=1	2	2	_VGEEGVETALAATVHDR_.3|_KSADPETSYTAK[+42]LYASGTK_.3	72.8976	59.2883
RimI / VC	RimI	VC	3	P06989;Q9S5G3			-0.285766	0.285766	-17.9694	0.820306	0.327849	0.238506	0.178423	P06989;Q9S5G3	HIS2_ECOLI;HIS2_ECO57	Histidine biosynthesis bifunctional protein HisIE	hisI	P06989;Q9S5G3	Escherichia coli (strain K12) OX=83333;Escherichia coli O157:H7 OX=83334	3	3;1	uniprot-e+coli+k12-filtered-reviewed_03_2018	>sp|P06989|HIS2_ECOLI Histidine biosynthesis bifunctional protein HisIE OS=Escherichia coli (strain K12) OX=83333 GN=hisI PE=3 SV=3;>sp|Q9S5G3|HIS2_ECO57 Histidine biosynthesis bifunctional protein HisIE OS=Escherichia coli O157:H7 OX=83334 GN=hisI PE=3 SV=1	2	2	_VGEEGVETALAATVHDR_.3|_KSADPETSYTAK[+42]LYASGTK_.3	72.8976	59.7983
PhnO / VC	PhnO	VC	3	P06989;Q9S5G3			0.0801779	0.0801779	5.71484	1.05715	0.262041	0.609929	0.333553	P06989;Q9S5G3	HIS2_ECOLI;HIS2_ECO57	Histidine biosynthesis bifunctional protein HisIE	hisI	P06989;Q9S5G3	Escherichia coli (strain K12) OX=83333;Escherichia coli O157:H7 OX=83334	3	3;1	uniprot-e+coli+k12-filtered-reviewed_03_2018	>sp|P06989|HIS2_ECOLI Histidine biosynthesis bifunctional protein HisIE OS=Escherichia coli (strain K12) OX=83333 GN=hisI PE=3 SV=3;>sp|Q9S5G3|HIS2_ECO57 Histidine biosynthesis bifunctional protein HisIE OS=Escherichia coli O157:H7 OX=83334 GN=hisI PE=3 SV=1	2	2	_VGEEGVETALAATVHDR_.3|_KSADPETSYTAK[+42]LYASGTK_.3	72.8976	77.0635
YjaB / VC	YjaB	VC	12	P06992;Q8XA14			0.294008	0.294008	22.6042	1.22604	0.439027	0.173391	0.142083	P06992;Q8XA14	RSMA_ECOLI;RSMA_ECO57	Ribosomal RNA small subunit methyltransferase A	rsmA	P06992;Q8XA14	Escherichia coli (strain K12) OX=83333;Escherichia coli O157:H7 OX=83334	1;3	1	uniprot-e+coli+k12-filtered-reviewed_03_2018	>sp|P06992|RSMA_ECOLI Ribosomal RNA small subunit methyltransferase A OS=Escherichia coli (strain K12) OX=83333 GN=rsmA PE=1 SV=1;>sp|Q8XA14|RSMA_ECO57 Ribosomal RNA small subunit methyltransferase A OS=Escherichia coli O157:H7 OX=83334 GN=rsmA PE=3 SV=1	7	10	_LDQLTVIELDR_.2|_ITTEAFNQR_.2|_ITTEAFNQRR_[-156].2|_GQAMVEIGPGLAALTEPVGER_.3|_GQAMVEIGPGLAALTEPVGER_.2|_GQ[+1]AMVEIGPGLAALTEPVGER_.2|_LDQLTVIELDRDLAAR_.3|_FGQNFLNDQFVIDSIVSAINPQK_.3|_NSLGNLFSVEVLTGMGIDPAMR_.3|_N[+1]SLGN[+1]LFSVEVLTGMGIDPAMR_.3	461.6	565.941
YiaC / VC	YiaC	VC	12	P06992;Q8XA14			0.494372	0.494372	40.8707	1.40871	0.68004	0.142793	0.123205	P06992;Q8XA14	RSMA_ECOLI;RSMA_ECO57	Ribosomal RNA small subunit methyltransferase A	rsmA	P06992;Q8XA14	Escherichia coli (strain K12) OX=83333;Escherichia coli O157:H7 OX=83334	1;3	1	uniprot-e+coli+k12-filtered-reviewed_03_2018	>sp|P06992|RSMA_ECOLI Ribosomal RNA small subunit methyltransferase A OS=Escherichia coli (strain K12) OX=83333 GN=rsmA PE=1 SV=1;>sp|Q8XA14|RSMA_ECO57 Ribosomal RNA small subunit methyltransferase A OS=Escherichia coli O157:H7 OX=83334 GN=rsmA PE=3 SV=1	7	10	_LDQLTVIELDR_.2|_ITTEAFNQR_.2|_ITTEAFNQRR_[-156].2|_GQAMVEIGPGLAALTEPVGER_.3|_GQAMVEIGPGLAALTEPVGER_.2|_GQ[+1]AMVEIGPGLAALTEPVGER_.2|_LDQLTVIELDRDLAAR_.3|_FGQNFLNDQFVIDSIVSAINPQK_.3|_NSLGNLFSVEVLTGMGIDPAMR_.3|_N[+1]SLGN[+1]LFSVEVLTGMGIDPAMR_.3	461.6	650.259
RimI / VC	RimI	VC	12	P06992;Q8XA14			0.440471	0.440471	35.7048	1.35705	0.622443	0.1564	0.131918	P06992;Q8XA14	RSMA_ECOLI;RSMA_ECO57	Ribosomal RNA small subunit methyltransferase A	rsmA	P06992;Q8XA14	Escherichia coli (strain K12) OX=83333;Escherichia coli O157:H7 OX=83334	1;3	1	uniprot-e+coli+k12-filtered-reviewed_03_2018	>sp|P06992|RSMA_ECOLI Ribosomal RNA small subunit methyltransferase A OS=Escherichia coli (strain K12) OX=83333 GN=rsmA PE=1 SV=1;>sp|Q8XA14|RSMA_ECO57 Ribosomal RNA small subunit methyltransferase A OS=Escherichia coli O157:H7 OX=83334 GN=rsmA PE=3 SV=1	7	10	_LDQLTVIELDR_.2|_ITTEAFNQR_.2|_ITTEAFNQRR_[-156].2|_GQAMVEIGPGLAALTEPVGER_.3|_GQAMVEIGPGLAALTEPVGER_.2|_GQ[+1]AMVEIGPGLAALTEPVGER_.2|_LDQLTVIELDRDLAAR_.3|_FGQNFLNDQFVIDSIVSAINPQK_.3|_NSLGNLFSVEVLTGMGIDPAMR_.3|_N[+1]SLGN[+1]LFSVEVLTGMGIDPAMR_.3	461.6	626.413
PhnO / VC	PhnO	VC	13	P06992;Q8XA14			0.164921	0.164921	12.1105	1.1211	0.63949	0.758228	0.383364	P06992;Q8XA14	RSMA_ECOLI;RSMA_ECO57	Ribosomal RNA small subunit methyltransferase A	rsmA	P06992;Q8XA14	Escherichia coli (strain K12) OX=83333;Escherichia coli O157:H7 OX=83334	1;3	1	uniprot-e+coli+k12-filtered-reviewed_03_2018	>sp|P06992|RSMA_ECOLI Ribosomal RNA small subunit methyltransferase A OS=Escherichia coli (strain K12) OX=83333 GN=rsmA PE=1 SV=1;>sp|Q8XA14|RSMA_ECO57 Ribosomal RNA small subunit methyltransferase A OS=Escherichia coli O157:H7 OX=83334 GN=rsmA PE=3 SV=1	7	10	_LDQLTVIELDR_.2|_ITTEAFNQR_.2|_ITTEAFNQRR_[-156].2|_GQAMVEIGPGLAALTEPVGER_.3|_GQAMVEIGPGLAALTEPVGER_.2|_GQ[+1]AMVEIGPGLAALTEPVGER_.2|_LDQLTVIELDRDLAAR_.3|_FGQNFLNDQFVIDSIVSAINPQK_.3|_NSLGNLFSVEVLTGMGIDPAMR_.3|_N[+1]SLGN[+1]LFSVEVLTGMGIDPAMR_.3	461.6	517.502
YjaB / VC	YjaB	VC	49	P06996			0.0507971	0.0507971	3.58371	1.03584	0.325389	0.000135109	0.000402221	P06996	OMPC_ECOLI	Outer membrane protein C	ompC	P06996	Escherichia coli (strain K12) OX=83333	1	1	uniprot-e+coli+k12-filtered-reviewed_03_2018	>sp|P06996|OMPC_ECOLI Outer membrane protein C OS=Escherichia coli (strain K12) OX=83333 GN=ompC PE=1 SV=1	14	30	_INLLDDNQFTR_.2|_INLLDDNQFTR_.3|_FQDVGSFDYGR_.2|_GYDDEDILK_.2|_YVDVGATYYFNK_.2|_GN[-17]GFATYR_.2|_AETYTGGLK_.2|_VDGLHYFSDNKDVDGDQTYMR_.4|_VDGLHYFSDNKDVDGDQTYMR_.3|_NGNPSGEGFTSGVTNNGR_.3|_NGNPSGEGFTSGVTNNGR_.2|_N[+1]GN[+1]PSGEGFTSGVTNNGR_.2|_N[+1]GNPSGEGFTSGVTNNGR_.2|_NGN[+1]PSGEGFTSGVTNNGR_.2|_NGNPSGEGFTSGVTN[+1]NGR_.2|_NGNPSGEGFTSGVTNN[+1]GR_.2|_N[+1]GNPSGEGFTSGVTNN[+1]GR_.2|_NGN[+1]PSGEGFTSGVTN…	775.312	803.097
YiaC / VC	YiaC	VC	47	P06996			-0.31361	0.31361	-19.5374	0.804626	0.310555	0.00235151	0.00477846	P06996	OMPC_ECOLI	Outer membrane protein C	ompC	P06996	Escherichia coli (strain K12) OX=83333	1	1	uniprot-e+coli+k12-filtered-reviewed_03_2018	>sp|P06996|OMPC_ECOLI Outer membrane protein C OS=Escherichia coli (strain K12) OX=83333 GN=ompC PE=1 SV=1	14	30	_INLLDDNQFTR_.2|_INLLDDNQFTR_.3|_FQDVGSFDYGR_.2|_GYDDEDILK_.2|_YVDVGATYYFNK_.2|_GN[-17]GFATYR_.2|_AETYTGGLK_.2|_VDGLHYFSDNKDVDGDQTYMR_.4|_VDGLHYFSDNKDVDGDQTYMR_.3|_NGNPSGEGFTSGVTNNGR_.3|_NGNPSGEGFTSGVTNNGR_.2|_N[+1]GN[+1]PSGEGFTSGVTNNGR_.2|_N[+1]GNPSGEGFTSGVTNNGR_.2|_NGN[+1]PSGEGFTSGVTNNGR_.2|_NGNPSGEGFTSGVTN[+1]NGR_.2|_NGNPSGEGFTSGVTNN[+1]GR_.2|_N[+1]GNPSGEGFTSGVTNN[+1]GR_.2|_NGN[+1]PSGEGFTSGVTN…	775.312	623.836
RimI / VC	RimI	VC	48	P06996			-0.0336076	0.0336076	-2.30258	0.976974	0.330113	0.000145731	0.00043017	P06996	OMPC_ECOLI	Outer membrane protein C	ompC	P06996	Escherichia coli (strain K12) OX=83333	1	1	uniprot-e+coli+k12-filtered-reviewed_03_2018	>sp|P06996|OMPC_ECOLI Outer membrane protein C OS=Escherichia coli (strain K12) OX=83333 GN=ompC PE=1 SV=1	14	30	_INLLDDNQFTR_.2|_INLLDDNQFTR_.3|_FQDVGSFDYGR_.2|_GYDDEDILK_.2|_YVDVGATYYFNK_.2|_GN[-17]GFATYR_.2|_AETYTGGLK_.2|_VDGLHYFSDNKDVDGDQTYMR_.4|_VDGLHYFSDNKDVDGDQTYMR_.3|_NGNPSGEGFTSGVTNNGR_.3|_NGNPSGEGFTSGVTNNGR_.2|_N[+1]GN[+1]PSGEGFTSGVTNNGR_.2|_N[+1]GNPSGEGFTSGVTNNGR_.2|_NGN[+1]PSGEGFTSGVTNNGR_.2|_NGNPSGEGFTSGVTN[+1]NGR_.2|_NGNPSGEGFTSGVTNN[+1]GR_.2|_N[+1]GNPSGEGFTSGVTNN[+1]GR_.2|_NGN[+1]PSGEGFTSGVTN…	775.312	757.46
PhnO / VC	PhnO	VC	51	P06996			-0.0144667	0.0144667	-0.997747	0.990023	0.331422	2.89317e-05	0.000102413	P06996	OMPC_ECOLI	Outer membrane protein C	ompC	P06996	Escherichia coli (strain K12) OX=83333	1	1	uniprot-e+coli+k12-filtered-reviewed_03_2018	>sp|P06996|OMPC_ECOLI Outer membrane protein C OS=Escherichia coli (strain K12) OX=83333 GN=ompC PE=1 SV=1	14	30	_INLLDDNQFTR_.2|_INLLDDNQFTR_.3|_FQDVGSFDYGR_.2|_GYDDEDILK_.2|_YVDVGATYYFNK_.2|_GN[-17]GFATYR_.2|_AETYTGGLK_.2|_VDGLHYFSDNKDVDGDQTYMR_.4|_VDGLHYFSDNKDVDGDQTYMR_.3|_NGNPSGEGFTSGVTNNGR_.3|_NGNPSGEGFTSGVTNNGR_.2|_N[+1]GN[+1]PSGEGFTSGVTNNGR_.2|_N[+1]GNPSGEGFTSGVTNNGR_.2|_NGN[+1]PSGEGFTSGVTNNGR_.2|_NGNPSGEGFTSGVTN[+1]NGR_.2|_NGNPSGEGFTSGVTNN[+1]GR_.2|_N[+1]GNPSGEGFTSGVTNN[+1]GR_.2|_NGN[+1]PSGEGFTSGVTN…	775.312	767.577
[truncated: 4,975 more rows]

## Sheet: Table_S1B2
Supplemental Table 1B-2 -- Protein level quantification : significant changes shown (absolute log2 fold> 1 fold = absolute normal ratio fold > 2 fold, Q value < 0.01)
[truncated: 5,339 more rows]

## Sheet: Table_S1C
Supplemental Table 1C: Overlap with acka-regulated sites matching the heatmap in figure S5A.
Site-level fold changes of acetylation sites regulated by at least one KAT overexpression or ackA KO. NA means either not detected or not significant (FDR<0.01, log2 fold change > 2; fold-change>4).
	Trypsin					GluC
	YfiQ	YjaB	YiaC	RimI	PhnO	YfiQ	YjaB	YiaC	RimI	Δacka
[truncated: 1,269 more rows]

## Sheet: Table_1D1
Supplemental Table 1D-1 -- Protein level quantification : significant changes shown (absolute log2 fold> 1 fold = absolute normal ratio fold > 2 fold, Q value < 0.01)
[truncated: 1,341 more rows]

[truncated: 1 more sheets: Table_1D2]
