# Supplementary material for: Identification of Novel Protein Lysine Acetyltransferases in Escherichia coli
Source: mBio. 2018 Oct 23;9(5):e01905-18. doi: 10.1128/mBio.01905-18 (PMC6199490; doi:10.1128/mBio.01905-18)
Supplement: TABLE S2 [file mbo005184126st2.xlsx]

## Sheet: Table_S2A
Supplemental Table 2A. Translation-associated proteins with significant acetylation sites
Protein_Lysine	KAT					AcP
	YfiQ	YjaB	YiaC	RimI	PhnO	ΔackA
All translation-associated proteins
ADK_136	4.07436	NA	2.93786	NA	NA	NA	adenylate kinase
ADK_141	NA	NA	NA	NA	NA	3.12
ADK_145	NA	NA	NA	NA	NA	3.46
ADK_157	NA	NA	NA	NA	NA	5.73
ADK_192	NA	NA	NA	NA	NA	4.79
ADK_211	NA	NA	NA	NA	NA	4.43
ALAS_592	NA	NA	NA	NA	NA	3.91	alanine—tRNA ligase/DNA-binding transcriptional repressor
ALAS_731	NA	NA	NA	NA	NA	4.05
ARGS_49	5.7287	NA	NA	NA	NA	NA	arginine—tRNA ligase
ASPS_283	NA	NA	NA	NA	NA	3.21	aspartate—tRNA ligase
ASPS_332	NA	NA	NA	NA	NA	3.4
ASPS_353	NA	NA	NA	NA	NA	2.84
ASPS_586	2.47174	NA	NA	NA	NA	NA
CMOM_12	4.11454	NA	NA	NA	NA	NA	tRNA cmo5U34 methyltransferase
CYSS_73	NA	NA	NA	NA	NA	3.39	cysteine—tRNA ligase
DER_272	NA	2.05295	4.54148	NA	NA	NA	50S ribosomal subunit stability factor
DER_408	2.45991	2.09852	NA	NA	NA	NA
DER_435	2.44821	NA	2.63504	NA	NA	NA
DER_467	4.20805	3.2805	NA	NA	NA	NA
ETTA_434	NA	2.90577	2.94987	NA	NA	NA	energy-dependent translational throttle protein EttA
ETTA_546	5.19329	NA	NA	NA	NA	NA
FMT_45_46	3.65282	NA	8.6372	NA	NA	NA	10-formyltetrahydrofolate:L-methionyl-tRNAfMet N-formyltransferase
FRR_15	NA	NA	NA	NA	NA	3.34	ribosome-recycling factor
FRR_21	NA	NA	NA	NA	NA	3.33
FRR_66	2.99697	NA	NA	NA	NA	NA
FRR_115	NA	NA	NA	NA	NA	4
FRR_144	NA	NA	NA	NA	NA	2.43
FRR_146	NA	NA	NA	NA	NA	3.16
FRR_162	NA	NA	NA	NA	NA	2.94
FUSA_153	NA	NA	NA	NA	NA	4.28	elongation factor G
FUSA_159	NA	NA	NA	NA	NA	3.79
FUSA_375	NA	NA	NA	NA	NA	3.51
FUSA_425	2.1781	NA	NA	NA	NA	NA
FUSA_430	2.19845	NA	NA	NA	NA	NA
FUSA_541	NA	NA	NA	NA	NA	4.3
FUSA_555	NA	NA	NA	NA	NA	3.14
FUSA_609	NA	NA	NA	NA	NA	2.96
GLYQ_301	NA	NA	2.39074	NA	4.53838	NA	glycine—tRNA ligase subunit α
GLYS_72	NA	NA	NA	NA	NA	2.21	glycine—tRNA ligase subunit β
GLYS_112	5.62559	NA	NA	NA	NA	NA
GLYS_146	2.32852	NA	2.37369	NA	NA	NA
GLYS_475	3.06605	NA	NA	NA	NA	NA
GLYS_592	NA	NA	NA	NA	NA	2.89
HISS_53	2.49985	NA	2.73217	NA	NA	NA	histidine—tRNA ligase
ILES_116	NA	NA	NA	NA	NA	3.36	isoleucine—tRNA ligase
ILES_436	NA	NA	NA	NA	NA	3.48
ILES_619	NA	NA	NA	NA	NA	6.22
ILES_934	NA	NA	NA	NA	NA	5.18
INFA_39	5.97768	3.48856	5.82754	NA	NA	NA	translation initiation factor IF-1
INFA_52	NA	NA	NA	NA	NA	3.3
INFB_58	4.47329	NA	3.6668	NA	NA	NA	translation initiation factor IF-2
INFB_576	NA	NA	3.76072	NA	NA	NA
INFB_660	NA	2.01116	8.18793	NA	NA	NA
INFB_808	2.7268	4.13693	2.59215	NA	NA	NA
INFC_97	2.09522	NA	NA	NA	NA	NA	translation initiation factor IF-3
INFC_110	NA	2.30549	2.50384	NA	NA	NA
LYSS_82	NA	NA	NA	NA	NA	3.91	lysine—tRNA ligase, constitutive
LYSS_114	NA	NA	NA	NA	NA	3.71
LYSU_25	2.86595	NA	NA	NA	NA	NA	lysine—tRNA ligase [multifunctional]
LYSU_114	NA	NA	NA	NA	NA	5.56
LYSU_115	NA	NA	NA	NA	NA	5.14
LYSU_156	NA	NA	2.05511	NA	NA	4.54
LYSU_179	NA	NA	NA	NA	NA	4.42
METG_403	NA	NA	NA	NA	NA	2.96	methionine—tRNA ligase
METG_529	NA	NA	NA	NA	NA	3.57
PHET_496	2.90697	NA	3.48643	NA	NA	NA	phenylalanine—tRNA ligase subunit β
RPLA_141	NA	3.60655	NA	NA	NA	3.46	ribosomal subunit L1
RPLA_154	NA	NA	NA	NA	NA	3.75
RPLA_184	NA	NA	NA	NA	NA	3.23
RPLA_197	NA	NA	NA	NA	NA	4.34
RPLB_18_28	2.84882	NA	NA	NA	NA	NA	ribosomal subunit L2
RPLB_26	3.77499	2.15067	NA	NA	NA	NA
RPLB_28	3.51707	NA	NA	NA	NA	NA
RPLB_36	3.06069	NA	NA	NA	NA	NA
RPLB_147	3.76955	NA	NA	NA	NA	NA
RPLB_207	4.21118	2.6939	4.56847	NA	NA	NA
RPLB_242	NA	2.53814	3.54051	NA	NA	NA
RPLB_242_253	4.90641	NA	NA	NA	NA	NA
RPLB_265	5.8081	NA	3.05723	NA	NA	NA
RPLC_62	3.63371	3.46242	4.65273	NA	NA	NA	ribosomal subunit L3
RPLC_62_70	4.33446	NA	2.00028	NA	NA	NA
RPLC_70	3.24689	3.49995	4.88161	NA	NA	NA
RPLC_116_123	4.19169	2.37947	6.79537	NA	NA	NA
RPLC_123	6.12557	2.95564	6.11131	NA	NA	NA
RPLC_157_159_160	3.77623	NA	5.55504	NA	NA	NA
RPLC_159_160	5.38506	NA	NA	NA	NA	NA
RPLC_190	NA	NA	2.77617	NA	NA	NA
RPLD_47	3.31833	NA	3.6601	NA	NA	NA	ribosomal subunit L4
RPLD_74	6.45082	3.52587	8.66871	NA	NA	NA
RPLD_98_99	7.07895	3.23942	NA	NA	NA	NA
RPLD_106	NA	NA	NA	NA	NA	2.59
RPLE_9	2.95779	NA	NA	NA	NA	NA	ribosomal subunit L5
RPLE_14	3.32944	NA	NA	NA	NA	NA
RPLE_15	3.48363	NA	NA	NA	NA	NA
RPLE_47	NA	NA	NA	NA	NA	4.13
RPLE_48	NA	NA	NA	NA	NA	4.36
RPLE_69	3.90197	NA	NA	NA	NA	NA
RPLE_72_78	NA	NA	2.10531	NA	NA	NA
RPLE_78	3.59803	4.62748	7.97817	NA	NA	NA
RPLE_88	NA	NA	2.53709	NA	NA	NA
RPLE_120	NA	NA	NA	NA	NA	3.64
RPLE_145	NA	NA	NA	NA	NA	3.91
RPLF_6	3.01966	NA	NA	NA	NA	NA	ribosomal subunit L6
RPLF_18	NA	NA	NA	NA	NA	7.09
RPLF_27	NA	NA	3.23535	NA	NA	NA
RPLF_44	NA	NA	NA	NA	NA	3.96
RPLF_158_160	6.53549	3.47913	9.77685	NA	NA	NA
RPLI_42	NA	NA	NA	NA	NA	7.78	ribosomal subunit L9
RPLI_57	NA	NA	NA	NA	NA	5.59
RPLI_89	NA	NA	NA	NA	NA	3.34
RPLI_112	NA	NA	NA	NA	NA	5.52
RPLJ_97	2.42484	NA	NA	NA	NA	NA	ribosomal subunit L10
RPLJ_101	NA	NA	NA	NA	NA	6.99
RPLJ_105	NA	NA	NA	NA	NA	4.9
RPLK_51	NA	NA	NA	NA	NA	4.7	ribosomal subunit L11
RPLK_72	2.69152	NA	NA	NA	NA	NA
RPLK_81	5.87924	2.39089	2.39959	NA	NA	NA
RPLK_81_82	5.43328	NA	NA	NA	NA	NA
RPLK_95_100	5.30574	NA	NA	NA	NA	NA
RPLK_97_100	5.5565	NA	NA	NA	NA	NA
RPLL_82	NA	NA	NA	NA	NA	6.43	ribosomal subunit L12
RPLL_85	NA	NA	NA	NA	NA	8.05
RPLL_101	NA	NA	NA	NA	NA	3.81
RPLM_1_2	NA	NA	5.4063	NA	NA	NA	ribosomal subunit L13
RPLM_2	NA	NA	4.30787	NA	NA	NA
RPLN_23	NA	NA	2.62848	NA	NA	NA	ribosomal subunit L14
RPLN_53_59	2.09262	NA	NA	NA	NA	NA
RPLN_59	7.02723	NA	NA	NA	NA	NA
RPLN_114	NA	NA	NA	NA	NA	6
RPLO_13_14_17	4.01891	NA	NA	NA	NA	NA	ribosomal subunit L15
RPLO_63	6.136	4.03203	10.0175	NA	NA	NA
RPLO_141	NA	NA	NA	NA	NA	3.17
RPLP_34	2.16347	NA	NA	NA	NA	NA	ribosomal subunit L16
RPLP_118	NA	NA	NA	NA	NA	3.66
RPLP_123	NA	NA	3.23685	NA	NA	NA
RPLQ_99	6.05455	3.06773	3.1507	NA	NA	NA	ribosomal subunit L17
RPLQ_121	NA	NA	NA	NA	NA	6.69
RPLR_17	3.88834	NA	NA	NA	NA	NA	ribosomal subunit L18
RPLR_63	NA	NA	NA	NA	NA	5.13
RPLR_68	NA	NA	NA	NA	NA	3.65
RPLR_76	2.86077	NA	NA	NA	NA	NA
RPLR_85	NA	NA	NA	NA	NA	4.24
RPLR_88	NA	NA	NA	NA	NA	3.71
RPLS_6	NA	NA	NA	NA	NA	4.53	ribosomal subunit L19
RPLS_37	NA	NA	NA	NA	NA	2.62
RPLS_87	3.74176	NA	3.26116	NA	NA	NA
RPLS_96	2.96564	5.87947	NA	NA	NA	NA
RPLT_41	4.7908	NA	NA	NA	NA	NA	ribosomal subunit L20
RPLT_112	NA	NA	NA	NA	NA	3.11
RPLU_60	NA	NA	NA	NA	NA	3.3	ribosomal subunit L21
RPLV_41	4.44974	NA	NA	NA	NA	NA	ribosomal subunit L22
RPLV_70	NA	NA	NA	NA	NA	5.17
RPLV_83	7.00617	3.12567	7.4327	NA	NA	NA
RPLW_19	3.98111	NA	NA	NA	NA	NA	ribosomal subunit L23
RPLW_26	NA	NA	NA	NA	NA	5.34
RPLW_33	2.5297	NA	2.6213	NA	NA	3.08
RPLX_43	2.84586	NA	NA	NA	NA	NA	ribosomal subunit L24
RPLX_97	NA	6.39453	5.34957	NA	NA	NA
RPLY_25	NA	2.01327	2.29968	NA	NA	4.23	ribosomal subunit L25
RPLY_34	NA	NA	NA	NA	NA	5.51
RPLY_46	NA	NA	NA	NA	NA	4.45
RPLY_85	NA	NA	NA	NA	NA	3.99
RPMA_44	5.16607	3.19711	7.94699	NA	NA	6.67	ribosomal subunit L27
RPMB_10	5.8462	NA	5.24146	NA	NA	NA	ribosomal subunit L28
RPMC_9	NA	NA	NA	NA	NA	4.21	ribosomal subunit L29
RPMC_44	6.11673	NA	2.25112	NA	NA	NA
RPMC_54	NA	NA	NA	NA	NA	3.89
RPMC_60	NA	NA	NA	NA	NA	3.89
RPME_8	NA	NA	NA	NA	NA	5.63	ribosomal subunit L30
RPME_23	5.02058	NA	NA	NA	NA	NA
RPME_39	NA	NA	NA	NA	NA	3.72
RPME_47	3.1623	2.20112	4.7388	2.39521	NA	NA
RPMF_32	NA	NA	NA	NA	NA	4.54	ribosomal subunit L31
RPMG_10	NA	NA	NA	NA	NA	2.96	ribosomal subunit L32
RPMG_33	NA	NA	NA	NA	NA	3.6
RPMG_37	3.08448	NA	NA	NA	NA	NA
RPMG_38	3.29369	NA	NA	NA	NA	NA
RPMG_50	2.85359	NA	NA	NA	NA	7.53
RPMH_11	5.07959	NA	NA	NA	NA	NA	ribosomal subunit L33
RPMJ_8_9	6.78632	NA	6.84646	NA	NA	NA	ribosomal subunit L34
RPSA_155	NA	2.36038	NA	NA	NA	NA	ribosomal subunit S1
RPSA_272	NA	NA	NA	NA	NA	4.09
RPSA_279	NA	NA	NA	NA	NA	3.44
RPSA_363	NA	NA	NA	NA	NA	3.82
RPSA_464	NA	NA	NA	NA	NA	4.44
RPSA_536	2.38242	NA	NA	NA	NA	NA
RPSA_552	2.63486	NA	NA	NA	NA	NA
RPSB_11	3.50754	NA	NA	NA	NA	NA	ribosomal subunit S2
RPSB_26	3.31425	NA	NA	NA	NA	NA
RPSB_45	NA	NA	NA	NA	NA	5.66
RPSB_59	NA	NA	NA	NA	NA	5.95
RPSB_105	NA	NA	NA	NA	NA	5.41
RPSB_115	NA	NA	NA	NA	NA	4.69
RPSB_128	NA	NA	NA	NA	NA	3.9
RPSB_131	2.03741	NA	NA	NA	NA	NA
RPSC_45	NA	NA	NA	NA	NA	10.7	ribosomal subunit S3
RPSC_49	NA	NA	NA	NA	NA	5.24
RPSC_62	NA	NA	6.07598	NA	NA	NA
RPSC_108	NA	NA	NA	NA	NA	4.88
RPSC_219	2.12182	NA	2.98488	NA	NA	3.1
RPSD_8_10	6.17619	NA	4.99964	NA	NA	NA	ribosomal subunit S4
RPSD_22	4.08056	2.54342	7.19632	NA	NA	NA
RPSD_31	NA	NA	3.61428	NA	NA	NA
RPSD_33	NA	NA	5.48244	NA	NA	NA
RPSD_45	NA	NA	7.0847	NA	NA	NA
RPSD_77	NA	NA	NA	NA	NA	7.21
RPSD_167	NA	NA	NA	NA	NA	2.56
RPSD_183	4.20032	NA	2.63362	NA	NA	8.38
RPSE_14	2.93287	NA	NA	NA	NA	NA	ribosomal subunit S5
RPSE_52	NA	NA	3.87176	NA	NA	NA
RPSE_156	2.90504	3.00911	3.10251	NA	NA	NA
RPSF_35	NA	NA	NA	NA	NA	4.78	ribosomal subunit S6
RPSF_53	5.42593	NA	NA	NA	NA	NA
RPSF_56	NA	NA	NA	NA	NA	9.57
RPSG_131	NA	NA	NA	NA	NA	4.36	ribosomal subunit S7
RPSG_136_137	2.78514	NA	NA	NA	NA	NA
RPSG_171	NA	NA	4.89351	NA	NA	NA
RPSH_31	NA	NA	2.04001	NA	NA	7.66	ribosomal subunit S8
RPSH_64	2.9537	NA	2.42363	NA	NA	NA
RPSI_22_27	4.20398	NA	NA	NA	NA	NA	ribosomal subunit S9
RPSI_100	2.33253	NA	3.61866	NA	NA	NA
RPSJ_30	NA	NA	NA	NA	NA	6.13	ribosomal subunit S10
RPSJ_46	3.1694	NA	3.50274	NA	NA	NA
RPSJ_59	4.76093	NA	NA	NA	NA	NA
RPSJ_82	NA	NA	NA	NA	NA	6.62
RPSK_75	NA	NA	NA	NA	NA	3.42	ribosomal subunit S11
RPSK_87	NA	NA	4.26887	NA	NA	NA
RPSL_108	3.61475	NA	NA	NA	NA	5.37	ribosomal subunit S12
RPSL_116_120_123	4.43173	NA	NA	NA	NA	NA
RPSL_120_123	3.75441	NA	NA	NA	NA	NA
RPSM_78	NA	2.46814	4.80863	NA	NA	NA	ribosomal subunit S13
RPSN_97	4.51367	NA	6.53399	NA	NA	NA	ribosomal subunit S14
RPSN_98	3.09946	NA	5.57966	NA	NA	NA
RPSP_46	NA	NA	NA	NA	NA	7.06	ribosomal subunit S16
RPSQ_16	NA	NA	NA	NA	NA	3.94	ribosomal subunit S17
RPSQ_30_36	4.96072	2.43904	7.32211	NA	NA	NA
RPSQ_30_36_39	3.98656	NA	NA	NA	NA	NA
RPSQ_36	4.68114	2.54035	5.78237	NA	NA	NA
RPSQ_36_39	6.97145	NA	3.98211	NA	NA	NA
RPSQ_69	5.4195	5.34155	4.59332	NA	NA	NA
RPSQ_69_71	4.03074	NA	NA	NA	NA	NA
RPSQ_71	5.75759	5.30566	4.66706	NA	NA	NA
RPSR_30	2.69683	NA	NA	NA	NA	5.68	ribosomal subunit S18
RPSR_38	2.70844	NA	NA	NA	NA	NA
RPSS_6_7	2.68299	NA	NA	NA	NA	NA	ribosomal subunit S19
RPSS_17	4.60392	NA	NA	NA	NA	NA
RPSS_29	NA	NA	NA	NA	NA	4.57
RPSS_70	2.08174	NA	4.61576	NA	NA	NA
RPST_49	NA	NA	NA	NA	NA	5.91	ribosomal subunit S20
RPSU_25	NA	NA	NA	NA	NA	4.87	ribosomal subunit S21
SERS_17	2.88997	NA	NA	NA	NA	NA	serine—tRNA ligase
SERS_166	NA	NA	5.24291	NA	NA	NA
THRS_226	NA	NA	NA	NA	NA	4.24	threonine-tRNA ligase
THRS_346	2.17524	NA	NA	NA	NA	NA
THRS_577	4.43106	NA	NA	NA	NA	NA
TSF_24	NA	NA	NA	NA	NA	3.45	protein chain elongation factor EF-Ts
TSF_95	NA	NA	NA	NA	NA	3.55
TSF_247	NA	NA	NA	NA	NA	2.51
TUF1_177	NA	NA	NA	NA	NA	2.9	translation elongation factor Tu 1
TUF1_209	NA	NA	NA	NA	NA	3.23
TUF1_253	NA	NA	NA	NA	NA	2.68
TUF1_314	NA	NA	NA	NA	NA	2.74
TYRS_8	NA	NA	NA	NA	NA	4.94	tyrosine—tRNA ligase
TYRS_85	NA	NA	NA	NA	NA	2.38
VALS_178	NA	NA	NA	NA	NA	3.14	valine—tRNA ligase
VALS_317	NA	NA	NA	NA	NA	3.63
VALS_593	4.29191	NA	NA	NA	NA	4.49
VALS_596	NA	NA	NA	NA	NA	NA
VALS_909	NA	NA	NA	NA	NA	2.56
YBAK_73	NA	NA	NA	NA	NA	3.33	Cys-tRNAPro and Cys-tRNACys deacylase
Ribosomal Subunits Only
RPLA_141	NA	3.60655	NA	NA	NA	3.46	ribosomal subunit L1
RPLA_154	NA	NA	NA	NA	NA	3.75
RPLA_184	NA	NA	NA	NA	NA	3.23
RPLA_197	NA	NA	NA	NA	NA	4.34
RPLB_18_28	2.84882	NA	NA	NA	NA	NA	ribosomal subunit L2
RPLB_26	3.77499	2.15067	NA	NA	NA	NA
RPLB_28	3.51707	NA	NA	NA	NA	NA
RPLB_36	3.06069	NA	NA	NA	NA	NA
RPLB_147	3.76955	NA	NA	NA	NA	NA
RPLB_207	4.21118	2.6939	4.56847	NA	NA	NA
RPLB_242	NA	2.53814	3.54051	NA	NA	NA
RPLB_242_253	4.90641	NA	NA	NA	NA	NA
RPLB_265	5.8081	NA	3.05723	NA	NA	NA
RPLC_62	3.63371	3.46242	4.65273	NA	NA	NA	ribosomal subunit L3
RPLC_62_70	4.33446	NA	2.00028	NA	NA	NA
RPLC_70	3.24689	3.49995	4.88161	NA	NA	NA
RPLC_116_123	4.19169	2.37947	6.79537	NA	NA	NA
RPLC_123	6.12557	2.95564	6.11131	NA	NA	NA
RPLC_157_159_160	3.77623	NA	5.55504	NA	NA	NA
RPLC_159_160	5.38506	NA	NA	NA	NA	NA
RPLC_190	NA	NA	2.77617	NA	NA	NA
RPLD_47	3.31833	NA	3.6601	NA	NA	NA	ribosomal subunit L4
RPLD_74	6.45082	3.52587	8.66871	NA	NA	NA
RPLD_98_99	7.07895	3.23942	NA	NA	NA	NA
RPLD_106	NA	NA	NA	NA	NA	2.59
RPLE_9	2.95779	NA	NA	NA	NA	NA	ribosomal subunit L5
RPLE_14	3.32944	NA	NA	NA	NA	NA
RPLE_15	3.48363	NA	NA	NA	NA	NA
RPLE_47	NA	NA	NA	NA	NA	4.13
RPLE_48	NA	NA	NA	NA	NA	4.36
RPLE_69	3.90197	NA	NA	NA	NA	NA
RPLE_72_78	NA	NA	2.10531	NA	NA	NA
RPLE_78	3.59803	4.62748	7.97817	NA	NA	NA
RPLE_88	NA	NA	2.53709	NA	NA	NA
RPLE_120	NA	NA	NA	NA	NA	3.64
RPLE_145	NA	NA	NA	NA	NA	3.91
RPLF_6	3.01966	NA	NA	NA	NA	NA	ribosomal subunit L6
RPLF_18	NA	NA	NA	NA	NA	7.09
RPLF_27	NA	NA	3.23535	NA	NA	NA
RPLF_44	NA	NA	NA	NA	NA	3.96
RPLF_158_160	6.53549	3.47913	9.77685	NA	NA	NA
RPLI_42	NA	NA	NA	NA	NA	7.78	ribosomal subunit L9
RPLI_57	NA	NA	NA	NA	NA	5.59
RPLI_89	NA	NA	NA	NA	NA	3.34
RPLI_112	NA	NA	NA	NA	NA	5.52
RPLJ_97	2.42484	NA	NA	NA	NA	NA	ribosomal subunit L10
RPLJ_101	NA	NA	NA	NA	NA	6.99
RPLJ_105	NA	NA	NA	NA	NA	4.9
RPLK_51	NA	NA	NA	NA	NA	4.7	ribosomal subunit L11
RPLK_72	2.69152	NA	NA	NA	NA	NA
RPLK_81	5.87924	2.39089	2.39959	NA	NA	NA
RPLK_81_82	5.43328	NA	NA	NA	NA	NA
RPLK_95_100	5.30574	NA	NA	NA	NA	NA
RPLK_97_100	5.5565	NA	NA	NA	NA	NA
RPLL_82	NA	NA	NA	NA	NA	6.43	ribosomal subunit L12
RPLL_85	NA	NA	NA	NA	NA	8.05
RPLL_101	NA	NA	NA	NA	NA	3.81
RPLM_1_2	NA	NA	5.86105	NA	NA	NA	ribosomal subunit L13
RPLM_2	NA	NA	4.30787	NA	NA	NA
RPLN_23	NA	NA	2.62848	NA	NA	NA	ribosomal subunit L14
RPLN_53_59	2.09262	NA	NA	NA	NA	NA
RPLN_59	7.02723	NA	NA	NA	NA	NA
RPLN_114	NA	NA	NA	NA	NA	6
RPLO_13_14_17	4.01891	NA	NA	NA	NA	NA	ribosomal subunit L15
RPLO_63	6.136	4.03203	10.0175	NA	NA	NA
RPLO_141	NA	NA	NA	NA	NA	3.17
RPLP_34	2.16347	NA	NA	NA	NA	NA	ribosomal subunit L16
RPLP_118	NA	NA	NA	NA	NA	3.66
RPLP_123	NA	NA	3.23685	NA	NA	NA
RPLQ_99	6.05455	3.06773	3.1507	NA	NA	NA	ribosomal subunit L17
RPLQ_121	NA	NA	NA	NA	NA	6.69
RPLR_17	3.88834	NA	NA	NA	NA	NA	ribosomal subunit L18
RPLR_63	NA	NA	NA	NA	NA	5.13
RPLR_68	NA	NA	NA	NA	NA	3.65
RPLR_76	2.86077	NA	NA	NA	NA	NA
RPLR_85	NA	NA	NA	NA	NA	4.24
RPLR_88	NA	NA	NA	NA	NA	3.71
RPLS_6	NA	NA	NA	NA	NA	4.53	ribosomal subunit L19
RPLS_37	NA	NA	NA	NA	NA	2.62
RPLS_87	3.74176	NA	3.26116	NA	NA	NA
RPLS_96	2.96564	5.87947	NA	NA	NA	NA
RPLT_41	4.7908	NA	NA	NA	NA	NA	ribosomal subunit L20
RPLT_112	NA	NA	NA	NA	NA	3.11
RPLU_60	NA	NA	NA	NA	NA	3.3	ribosomal subunit L21
RPLV_41	4.44974	NA	NA	NA	NA	NA	ribosomal subunit L22
RPLV_70	NA	NA	NA	NA	NA	5.17
RPLV_83	7.00617	3.12567	7.4327	NA	NA	NA
RPLW_19	3.98111	NA	NA	NA	NA	NA	ribosomal subunit L23
RPLW_26	NA	NA	NA	NA	NA	5.34
RPLW_33	2.5297	NA	2.28301	NA	NA	3.08
RPLX_43	2.84586	NA	NA	NA	NA	NA	ribosomal subunit L24
RPLX_97	NA	6.39453	5.34957	NA	NA	NA
RPLY_25	NA	2.01327	2.29968	NA	NA	4.23	ribosomal subunit L25
RPLY_34	NA	NA	NA	NA	NA	5.51
RPLY_46	NA	NA	NA	NA	NA	4.45
RPLY_85	NA	NA	NA	NA	NA	3.99
RPMA_44	5.16607	3.19711	7.94699	NA	NA	6.67	ribosomal subunit L27
RPMB_10	5.8462	NA	5.24146	NA	NA	NA	ribosomal subunit L28
RPMC_9	NA	NA	NA	NA	NA	4.21	ribosomal subunit L29
RPMC_44	6.11673	NA	2.25112	NA	NA	NA
RPMC_54	NA	NA	NA	NA	NA	3.89
RPMC_60	NA	NA	NA	NA	NA	3.89
RPME_8	NA	NA	NA	NA	NA	5.63	ribosomal subunit L30
RPME_23	5.02058	NA	NA	NA	NA	NA
RPME_39	NA	NA	NA	NA	NA	3.72
RPME_47	3.1623	2.20112	4.42968	2.39521	NA	NA
RPMF_32	NA	NA	NA	NA	NA	4.54	ribosomal subunit L31
RPMG_10	NA	NA	NA	NA	NA	2.96	ribosomal subunit L32
RPMG_33	NA	NA	NA	NA	NA	3.6
RPMG_37	3.08448	NA	NA	NA	NA	NA
RPMG_38	3.29369	NA	NA	NA	NA	NA
RPMG_50	2.85359	NA	NA	NA	NA	7.53
RPMH_11	5.07959	NA	NA	NA	NA	NA	ribosomal subunit L33
RPMJ_8_9	6.78632	NA	6.84646	NA	NA	NA	ribosomal subunit L34
RPSA_155	NA	2.36038	NA	NA	NA	NA	ribosomal subunit S1
RPSA_272	NA	NA	NA	NA	NA	4.09
RPSA_279	NA	NA	NA	NA	NA	3.44
RPSA_363	NA	NA	NA	NA	NA	3.82
RPSA_464	NA	NA	NA	NA	NA	4.44
RPSA_536	2.38242	NA	NA	NA	NA	NA
RPSA_552	2.63486	NA	NA	NA	NA	NA
RPSB_11	3.50754	NA	NA	NA	NA	NA	ribosomal subunit S2
RPSB_26	3.31425	NA	NA	NA	NA	NA
RPSB_45	NA	NA	NA	NA	NA	5.66
RPSB_59	NA	NA	NA	NA	NA	5.95
RPSB_105	NA	NA	NA	NA	NA	5.41
RPSB_115	NA	NA	NA	NA	NA	4.69
RPSB_128	NA	NA	NA	NA	NA	3.9
RPSB_131	2.03741	NA	NA	NA	NA	NA
RPSC_45	NA	NA	NA	NA	NA	10.7	ribosomal subunit S3
RPSC_49	NA	NA	NA	NA	NA	5.24
RPSC_62	NA	NA	6.07598	NA	NA	NA
RPSC_108	NA	NA	NA	NA	NA	4.88
RPSC_219	2.12182	NA	2.98488	NA	NA	3.1
RPSD_8_10	6.17619	NA	4.99964	NA	NA	NA	ribosomal subunit S4
RPSD_22	4.08056	2.54342	7.19632	NA	NA	NA
RPSD_31	NA	NA	3.61428	NA	NA	NA
RPSD_33	NA	NA	5.48244	NA	NA	NA
RPSD_45	NA	NA	7.0847	NA	NA	NA
RPSD_77	NA	NA	NA	NA	NA	7.21
RPSD_167	NA	NA	NA	NA	NA	2.56
RPSD_183	4.20032	NA	2.63362	NA	NA	8.38
RPSE_14	2.93287	NA	NA	NA	NA	NA	ribosomal subunit S5
RPSE_52	NA	NA	3.87176	NA	NA	NA
RPSE_156	2.90504	3.00911	3.10251	NA	NA	NA
RPSF_35	NA	NA	NA	NA	NA	4.78	ribosomal subunit S6
RPSF_53	5.42593	NA	NA	NA	NA	NA
RPSF_56	NA	NA	NA	NA	NA	9.57
RPSG_131	NA	NA	NA	NA	NA	4.36	ribosomal subunit S7
RPSG_136_137	2.78514	NA	NA	NA	NA	NA
RPSG_171	NA	NA	4.89351	NA	NA	NA
RPSH_31	NA	NA	2.04001	NA	NA	7.66	ribosomal subunit S8
RPSH_64	2.9537	NA	2.42363	NA	NA	NA
RPSI_22_27	4.20398	NA	NA	NA	NA	NA	ribosomal subunit S9
RPSI_100	2.33253	NA	3.61866	NA	NA	NA
RPSJ_30	NA	NA	NA	NA	NA	6.13	ribosomal subunit S10
RPSJ_46	3.1694	NA	3.50274	NA	NA	NA
RPSJ_59	4.76093	NA	NA	NA	NA	NA
RPSJ_82	NA	NA	NA	NA	NA	6.62
RPSK_75	NA	NA	NA	NA	NA	3.42	ribosomal subunit S11
RPSK_87	NA	NA	4.26887	NA	NA	NA
RPSL_108	3.61475	NA	NA	NA	NA	5.37	ribosomal subunit S12
RPSL_116_120_123	4.43173	NA	NA	NA	NA	NA
RPSL_120_123	3.75441	NA	NA	NA	NA	NA
RPSM_78	NA	2.46814	4.80863	NA	NA	NA	ribosomal subunit S13
RPSN_97	4.51367	NA	6.53399	NA	NA	NA	ribosomal subunit S14
RPSN_98	3.09946	NA	5.57966	NA	NA	NA
RPSP_46	NA	NA	NA	NA	NA	7.06	ribosomal subunit S16
RPSQ_16	NA	NA	NA	NA	NA	3.94	ribosomal subunit S17
RPSQ_30_36	4.96072	2.43904	7.32211	NA	NA	NA
RPSQ_30_36_39	3.98656	NA	NA	NA	NA	NA
RPSQ_36	4.68114	2.54035	5.78237	NA	NA	NA
RPSQ_36_39	6.97145	NA	3.98211	NA	NA	NA
RPSQ_69	5.4195	5.34155	4.59332	NA	NA	NA
RPSQ_69_71	4.03074	NA	NA	NA	NA	NA
RPSQ_71	5.75759	5.30566	4.66706	NA	NA	NA
RPSR_30	2.69683	NA	NA	NA	NA	5.68	ribosomal subunit S18
RPSR_38	2.70844	NA	NA	NA	NA	NA
RPSS_6_7	2.68299	NA	NA	NA	NA	NA	ribosomal subunit S19
RPSS_17	4.60392	NA	NA	NA	NA	NA
RPSS_29	NA	NA	NA	NA	NA	4.57
RPSS_70	2.08174	NA	4.61576	NA	NA	NA
RPST_49	NA	NA	NA	NA	NA	5.91	ribosomal subunit S20
RPSU_25	NA	NA	NA	NA	NA	4.87	ribosomal subunit S21
ligases only
ALAS_592	NA	NA	NA	NA	NA	3.91	alanine—tRNA ligase/DNA-binding transcriptional repressor
ALAS_731	NA	NA	NA	NA	NA	4.05
ARGS_49	5.7287	NA	NA	NA	NA	NA	arginine—tRNA ligase
ASPS_283	NA	NA	NA	NA	NA	3.21	aspartate—tRNA ligase
ASPS_332	NA	NA	NA	NA	NA	3.4
ASPS_353	NA	NA	NA	NA	NA	2.84
ASPS_586	2.47174	NA	NA	NA	NA	NA
CYSS_73	NA	NA	NA	NA	NA	3.39	cysteine—tRNA ligase
GLYQ_301	NA	NA	2.39074	NA	4.53838	NA	glycine—tRNA ligase subunit α
GLYS_72	NA	NA	NA	NA	NA	2.21	glycine—tRNA ligase subunit β
GLYS_112	5.62559	NA	NA	NA	NA	NA
GLYS_146	2.32852	NA	2.37369	NA	NA	NA
GLYS_475	3.06605	NA	NA	NA	NA	NA
GLYS_592	NA	NA	NA	NA	NA	2.89
HISS_53	2.49985	NA	2.73217	NA	NA	NA	histidine—tRNA ligase
ILES_116	NA	NA	NA	NA	NA	3.36	isoleucine—tRNA ligase
ILES_436	NA	NA	NA	NA	NA	3.48
ILES_619	NA	NA	NA	NA	NA	6.22
ILES_934	NA	NA	NA	NA	NA	5.18
LYSS_82	NA	NA	NA	NA	NA	3.91	lysine—tRNA ligase, constitutive
LYSS_114	NA	NA	NA	NA	NA	3.71
LYSU_25	2.86595	NA	NA	NA	NA	NA	lysine—tRNA ligase [multifunctional]
LYSU_114	NA	NA	NA	NA	NA	5.56
LYSU_115	NA	NA	NA	NA	NA	5.14
LYSU_156	NA	NA	2.05511	NA	NA	4.54
LYSU_179	NA	NA	NA	NA	NA	4.42
METG_403	NA	NA	NA	NA	NA	2.96	methionine—tRNA ligase
METG_529	NA	NA	NA	NA	NA	3.57
PHET_496	2.90697	NA	3.48643	NA	NA	NA	phenylalanine—tRNA ligase subunit β
SERS_17	2.88997	NA	NA	NA	NA	NA	serine—tRNA ligase
SERS_166	NA	NA	5.24291	NA	NA	NA
THRS_226	NA	NA	NA	NA	NA	4.24
THRS_346	2.17524	NA	NA	NA	NA	NA
THRS_577	4.43106	NA	NA	NA	NA	NA
TYRS_8	NA	NA	NA	NA	NA	4.94	tyrosine—tRNA ligase
TYRS_85	NA	NA	NA	NA	NA	2.38
VALS_178	NA	NA	NA	NA	NA	3.14	valine—tRNA ligase
VALS_317	NA	NA	NA	NA	NA	3.63
VALS_593	4.29191	NA	NA	NA	NA	4.49
VALS_596	3.5947	NA	NA	NA	NA	NA
VALS_909	NA	NA	NA	NA	NA	2.56
elongation factors
FUSA_153	NA	NA	NA	NA	NA	4.28	elongation factor G
FUSA_159	NA	NA	NA	NA	NA	3.79
FUSA_375	NA	NA	NA	NA	NA	3.51
FUSA_425	2.1781	NA	NA	NA	NA	NA
FUSA_430	2.19845	NA	NA	NA	NA	NA
FUSA_541	NA	NA	NA	NA	NA	4.3
FUSA_555	NA	NA	NA	NA	NA	3.14
FUSA_609	NA	NA	NA	NA	NA	2.96
TSF_24	NA	NA	NA	NA	NA	3.45	protein chain elongation factor EF-Ts
TSF_95	NA	NA	NA	NA	NA	3.55
TSF_247	NA	NA	NA	NA	NA	2.51
TUF1_177	NA	NA	NA	NA	NA	2.9	translation elongation factor Tu 1
TUF1_209	NA	NA	NA	NA	NA	3.23
TUF1_253	NA	NA	NA	NA	NA	2.68
TUF1_314	NA	NA	NA	NA	NA	2.74
initiation factors
INFA_39	5.97768	3.48856	5.82754	NA	NA	NA	translation initiation factor IF-1
INFA_52	NA	NA	NA	NA	NA	3.3
INFB_58	4.47329	NA	3.6668	NA	NA	NA	translation initiation factor IF-2
INFB_576	NA	NA	3.76072	NA	NA	NA
INFB_660	NA	2.01116	8.18793	NA	NA	NA
INFB_808	2.7268	4.13693	2.59215	NA	NA	NA
INFC_97	2.09522	NA	NA	NA	NA	NA	translation initiation factor IF-3
INFC_110	NA	2.30549	2.50384	NA	NA	NA

## Sheet: Table_S2B
Supplemental Table S2B. Specific pathways and proteins with significant acetylation sites (matching Figure 5)
Protein_Lysine	KAT				AcP
	YfiQ	YiaC	YjaB	RimI	ΔackA
EMP
PGI	none					phosphoglucose isomerase
PFKA_317	4.54457	NA	NA	NA	NA	phosphofructokinase A
PFKB_148	NA	NA	NA	NA	4.85	phosphofructokinase B
FBAA_3	NA	NA	NA	NA	3.12	fructose bisphosphate aldolase
FBAA_9	NA	NA	NA	NA	3.35
FBAA_20	NA	NA	NA	NA	4.4
FBAA_72	NA	NA	NA	NA	2.5
FBAA_251	NA	NA	NA	NA	4.02
FBAA_348	NA	NA	NA	NA	5.44
TPIA_11	NA	NA	NA	NA	3.03	triose phosphate isomerase
TPIA_103	NA	NA	NA	NA	2.98
TPIA_111	NA	NA	NA	NA	2.81
GAPA_61	NA	NA	NA	NA	3.36	glyceraldehyde 3-phosphate dehydrogenase
GAPA_124	NA	NA	NA	NA	3.67
GAPA_132	NA	NA	NA	NA	3.6
GAPA_138	NA	NA	NA	NA	3.47
GAPA_184	NA	NA	NA	NA	1.84
GAPA_192	NA	NA	NA	NA	2.93
GAPA_249	NA	NA	NA	NA	3.47
PGK_5	NA	NA	NA	NA	3.22	phosphoglycerate kinase
PGK_27	NA	NA	NA	NA	2.19
PGK_30	NA	NA	NA	NA	3.27
PGK_49	NA	NA	NA	NA	2.48
PGK_84	NA	NA	NA	NA	2.92
PGK_119	NA	NA	NA	NA	2.64
PGK_119_120	NA	NA	NA	NA	10.65
PGK_120	NA	NA	NA	NA	4.17
PGK_243	NA	NA	2.12191	NA	3.91
PGK_299	NA	NA	NA	NA	4.41
GPMA_18	NA	NA	NA	NA	4.76	phosphoglycerate mutase
GPMA_86	2.89374	2.10013	NA	NA	NA
GPMA_100	NA	NA	NA	NA	3.04
GPMA_100_106	NA	NA	NA	NA	10.97
GPMA_106	NA	NA	NA	NA	3.31
GPMA_142	NA	NA	NA	NA	7.03
GPMA_146	NA	NA	NA	NA	5.31
ENO_85	NA	NA	NA	NA	2.43	enolase
ENO_92	NA	NA	NA	NA	2.3
ENO_195	NA	NA	NA	NA	2.19
ENO_311	NA	NA	NA	NA	3.68
ENO_333	NA	NA	NA	NA	2.96
ENO_419	NA	NA	NA	NA	2.83
PYKA_219	NA	NA	NA	NA	3.09	pyruvate kinase A
PYKF_13	NA	NA	NA	NA	2.54	pyruvate kinase F
PYKF_76	NA	NA	NA	NA	2.41
PYKF_145	NA	NA	NA	NA	3.14
PYKF_317	NA	NA	NA	NA	2.5
PYKF_421	NA	NA	NA	NA	4.68
ACEE_250	NA	NA	NA	NA	6.72	PDHC subunit
ACEE_310	NA	NA	NA	NA	7.86
ACEE_329	NA	NA	NA	NA	5.45
ACEE_375	NA	NA	NA	NA	4.99
ACEE_412	NA	NA	NA	NA	6.94
ACEE_436	NA	NA	NA	NA	10.12
ACEE_458	2.1329	NA	NA	NA	4.97
ACEE_508	NA	NA	NA	NA	6.73
ACEE_558	NA	NA	NA	NA	3.96
ACEE_716	3.02204	NA	NA	NA	NA
ACEE_881	NA	NA	NA	NA	8.54
ACEF_268	NA	NA	NA	NA	5.28	PDHC subunit
ACEF_317	NA	NA	NA	NA	5.01
ACEF_346	NA	NA	NA	NA	4.6
ACEF_396	NA	NA	NA	NA	13.71
ACEF_456	NA	NA	NA	NA	4.6
ACEF_531	NA	NA	NA	NA	8.54
ACEF_587	NA	NA	NA	NA	9.29
LPDA_67	NA	NA	NA	NA	5.16	PDHC subunit
LPDA_80	NA	NA	NA	NA	7.64
LPDA_85	NA	NA	NA	NA	6.81
LPDA_92	NA	NA	NA	NA	4.66
LPDA_106	NA	NA	NA	NA	4.55
LPDA_111	NA	NA	NA	NA	7.27
LPDA_118	NA	NA	NA	NA	4.76
LPDA_278	NA	NA	NA	NA	9.12
LPDA_284	NA	NA	NA	NA	8.81
LPDA_299	NA	NA	NA	NA	10.13
LPDA_365	NA	NA	NA	NA	6.6
LPDA_370	NA	NA	NA	NA	7.83
LPDA_403	NA	NA	NA	NA	9.52
LIPA_12	4.75	5.26	3.52	NA	NA	lipoyl synthase
LIPA_18	4.51	4.05	2.58	NA	NA
LIPA_25	2.91263	3.18715	NA	NA	NA
LIPA_37	4.64	4.01239	NA	NA	NA
LIPA_42	4.67371	5.06995	2.12865	NA	NA
LIPA_44	NA	NA	3.49045	NA	NA
LIPA_56	3.54013	4.67287	2.11117	NA	NA
LIPB_1_5	6.97971	NA	NA	NA	NA	lipoyl(octanoyl) transferase (LipB)
	YfiQ	YiaC	YjaB	RimI	AcP
Entner-Doudoroff pathway
ZWF_60	NA	NA	NA	NA	3.14	NADP+-dependent glucose-6-phosphate dehydrogenase
ZWF_109	NA	NA	NA	NA	3.08
ZWF_181	NA	NA	NA	NA	4.66
PGL	none					6-phosphogluconolactonase
EDD	none					phosphogluconate dehydratase
EDA_24	NA	NA	2.17683	2.13308	NA	KHG/KDPG aldolase
EDA_25	NA	NA	2.46014	2.30039	NA
GNTR_19	3.59375	4.67861	NA	NA	NA	Gluconate represssor
	YfiQ	YiaC	YjaB	RimI	AcP
Pentose Phosphate Pathway
ZWF_60	NA	NA	NA	NA	3.14	NADP+-dependent glucose-6-phosphate dehydrogenase
ZWF_109	NA	NA	NA	NA	3.08
ZWF_181	NA	NA	NA	NA	4.66
PGL	none					6-phosphogluconolactonase
GND_301	NA	NA	NA	NA	3.06	6-phosphogluconate dehydrogenase, decarboxylating
GND_314	NA	NA	NA	NA	3.85
GND_320	NA	NA	NA	NA	2.95
GND_454	2.68693	NA	NA	NA	NA
RPIA_7	NA	NA	NA	NA	3.08	ribose 5-phosphate isomerase A
RPIB	none					ribose 5-phosphate isomerase B
RPE	none					ribulose phosphate 3-epimerase
TKTA_316	NA	NA	NA	NA	2.92	transketolase 1
TKTA_452	2.16126	NA	NA	NA	NA
TKTB_342	NA	NA	NA	NA	4.41	transketolase 2
TKTB_451	3.01881	NA	NA	NA	NA
TKTB_533	NA	NA	NA	NA	3.88
TALA	none					transaldolase 1
TALB_4	NA	NA	NA	NA	3.96	transaldolase 2
TALB_50	NA	NA	NA	NA	3.92
TALB_187	NA	NA	3.45375	NA	NA
TALB_250	NA	NA	NA	NA	3.23
TALB_301	NA	NA	NA	NA	2.56
TALB_308	NA	NA	NA	NA	3.29
