# Supplementary material for: Identification of Novel Protein Lysine Acetyltransferases in Escherichia coli
Source: mBio. 2018 Oct 23;9(5):e01905-18. doi: 10.1128/mBio.01905-18 (PMC6199490; doi:10.1128/mBio.01905-18)
Supplement: TABLE S3 [file mbo005184126st3.xlsx]

## Sheet: Table_S3A - RimI
genome	RimI
GCF_000005825	WP_012957273.1	Bacillus pseudofirmus OF4	cellular organisms	Bacteria	Terrabacteria group	Firmicutes	Bacilli	Bacillales	Bacillaceae	Bacillus	Bacillus pseudofirmus
GCF_000005845	NP_418790.1	Escherichia coli str. K-12 substr. MG1655	cellular organisms	Bacteria	Proteobacteria	Gammaproteobacteria	Enterobacterales	Enterobacteriaceae	Escherichia	Escherichia coli	Escherichia coli K-12
GCF_000006605	WP_041626418.1	Corynebacterium jeikeium K411	cellular organisms	Bacteria	Terrabacteria group	Actinobacteria	Actinobacteria	Corynebacteriales	Corynebacteriaceae	Corynebacterium	Corynebacterium jeikeium
GCF_000006725	WP_010892970.1	Xylella fastidiosa 9a5c	cellular organisms	Bacteria	Proteobacteria	Gammaproteobacteria	Xanthomonadales	Xanthomonadaceae	Xylella	Xylella fastidiosa
GCF_000006745	NP_230306.1 NP_231963.1	Vibrio cholerae O1 biovar El Tor str. N16961	cellular organisms	Bacteria	Proteobacteria	Gammaproteobacteria	Vibrionales	Vibrionaceae	Vibrio	Vibrio cholerae	Vibrio cholerae O1	Vibrio cholerae O1 biovar El Tor
GCF_000006765	NP_253367.1 NP_250633.1	Pseudomonas aeruginosa PAO1	cellular organisms	Bacteria	Proteobacteria	Gammaproteobacteria	Pseudomonadales	Pseudomonadaceae	Pseudomonas	Pseudomonas aeruginosa group	Pseudomonas aeruginosa
GCF_000006785	NP_269866.1	Streptococcus pyogenes M1 GAS	cellular organisms	Bacteria	Terrabacteria group	Firmicutes	Bacilli	Lactobacillales	Streptococcaceae	Streptococcus	Streptococcus pyogenes	Streptococcus pyogenes serotype M1
GCF_000006845	YP_207212.1	Neisseria gonorrhoeae FA 1090	cellular organisms	Bacteria	Proteobacteria	Betaproteobacteria	Neisseriales	Neisseriaceae	Neisseria	Neisseria gonorrhoeae
GCF_000006865	NP_266449.1 NP_266450.1	Lactococcus lactis subsp. lactis Il1403	cellular organisms	Bacteria	Terrabacteria group	Firmicutes	Bacilli	Lactobacillales	Streptococcaceae	Lactococcus	Lactococcus lactis	Lactococcus lactis subsp. lactis
GCF_000006905	NP_418877.1	Caulobacter vibrioides CB15	cellular organisms	Bacteria	Proteobacteria	Alphaproteobacteria	Caulobacterales	Caulobacteraceae	Caulobacter	Caulobacter vibrioides
GCF_000006925	NP_710112.1	Shigella flexneri 2a str. 301	cellular organisms	Bacteria	Proteobacteria	Gammaproteobacteria	Enterobacterales	Enterobacteriaceae	Shigella	Shigella flexneri	Shigella flexneri 2a
GCF_000006945	NP_463414.1	Salmonella enterica subsp. enterica serovar Typhimurium str. LT2	cellular organisms	Bacteria	Proteobacteria	Gammaproteobacteria	Enterobacterales	Enterobacteriaceae	Salmonella	Salmonella enterica	Salmonella enterica subsp. enterica	Salmonella ent
GCF_000006965	NP_384509.1	Sinorhizobium meliloti 1021	cellular organisms	Bacteria	Proteobacteria	Alphaproteobacteria	Rhizobiales	Rhizobiaceae	Sinorhizobium/Ensifer group	Sinorhizobium	Sinorhizobium meliloti
GCF_000007045	NP_357724.1	Streptococcus pneumoniae R6	cellular organisms	Bacteria	Terrabacteria group	Firmicutes	Bacilli	Lactobacillales	Streptococcaceae	Streptococcus	Streptococcus pneumoniae
GCF_000007085	WP_041587105.1	Caldanaerobacter subterraneus subsp. tengcongensis MB4	cellular organisms	Bacteria	Terrabacteria group	Firmicutes	Clostridia	Thermoanaerobacterales	Thermoanaerobacteraceae	Caldanaerobacter	Caldanaerobacter subterraneus	Caldanaerobacter subterran
GCF_000007125	WP_004684575.1	Brucella melitensis bv. 1 str. 16M	cellular organisms	Bacteria	Proteobacteria	Alphaproteobacteria	Rhizobiales	Brucellaceae	Brucella	Brucella melitensis	Brucella melitensis bv. 1
GCF_000007145	NP_636035.2	Xanthomonas campestris pv. campestris str. ATCC 33913	cellular organisms	Bacteria	Proteobacteria	Gammaproteobacteria	Xanthomonadales	Xanthomonadaceae	Xanthomonas	Xanthomonas campestris	Xanthomonas campestris pv. campestris
GCF_000007265	NP_688748.1	Streptococcus agalactiae 2603V/R	cellular organisms	Bacteria	Terrabacteria group	Firmicutes	Bacilli	Lactobacillales	Streptococcaceae	Streptococcus	Streptococcus agalactiae	Streptococcus agalactiae serogroup V
GCF_000007325	NP_603273.1	Fusobacterium nucleatum subsp. nucleatum ATCC 25586	cellular organisms	Bacteria	Fusobacteria	Fusobacteriia	Fusobacteriales	Fusobacteriaceae	Fusobacterium	Fusobacterium nucleatum	Fusobacterium nucleatum subsp. nucleatum
GCF_000007465	NP_720836.1	Streptococcus mutans UA159	cellular organisms	Bacteria	Terrabacteria group	Firmicutes	Bacilli	Lactobacillales	Streptococcaceae	Streptococcus	Streptococcus mutans
GCF_000007485	WP_011096129.1	Tropheryma whipplei str. Twist	cellular organisms	Bacteria	Terrabacteria group	Actinobacteria	Actinobacteria	Micrococcales	unclassified Micrococcales	Tropheryma	Tropheryma whipplei
GCF_000007525	NP_696615.1	Bifidobacterium longum NCC2705	cellular organisms	Bacteria	Terrabacteria group	Actinobacteria	Actinobacteria	Bifidobacteriales	Bifidobacteriaceae	Bifidobacterium	Bifidobacterium longum
GCF_000007565	NP_742858.1 NP_745101.1	Pseudomonas putida KT2440	cellular organisms	Bacteria	Proteobacteria	Gammaproteobacteria	Pseudomonadales	Pseudomonadaceae	Pseudomonas	Pseudomonas putida group	Pseudomonas putida
GCF_000007625	WP_011100572.1	Clostridium tetani E88	cellular organisms	Bacteria	Terrabacteria group	Firmicutes	Clostridia	Clostridiales	Clostridiaceae	Clostridium	Clostridium tetani
GCF_000007645	NP_765206.1	Staphylococcus epidermidis ATCC 12228	cellular organisms	Bacteria	Terrabacteria group	Firmicutes	Bacilli	Bacillales	Staphylococcaceae	Staphylococcus	Staphylococcus epidermidis
GCF_000007705	WP_011137000.1	Chromobacterium violaceum ATCC 12472	cellular organisms	Bacteria	Proteobacteria	Betaproteobacteria	Neisseriales	Chromobacteriaceae	Chromobacterium group	Chromobacterium	Chromobacterium violaceum
GCF_000007745	WP_011200761.1	[Mannheimia] succiniciproducens MBEL55E	cellular organisms	Bacteria	Proteobacteria	Gammaproteobacteria	Pasteurellales	Pasteurellaceae	Basfia	[Mannheimia] succiniciproducens
GCF_000007765	NP_819821.1	Coxiella burnetii RSA 493	cellular organisms	Bacteria	Proteobacteria	Gammaproteobacteria	Legionellales	Coxiellaceae	Coxiella	Coxiella burnetii
GCF_000007785	NP_816121.1 NP_816120.1	Enterococcus faecalis V583	cellular organisms	Bacteria	Terrabacteria group	Firmicutes	Bacilli	Lactobacillales	Enterococcaceae	Enterococcus	Enterococcus faecalis
GCF_000007805	NP_790831.1	Pseudomonas syringae pv. tomato str. DC3000	cellular organisms	Bacteria	Proteobacteria	Gammaproteobacteria	Pseudomonadales	Pseudomonadaceae	Pseudomonas	Pseudomonas syringae group	Pseudomonas syringae group genomosp. 3	Pseudomonas syringae pv. to
GCF_000007825	NP_830139.1 NP_831832.1	Bacillus cereus ATCC 14579	cellular organisms	Bacteria	Terrabacteria group	Firmicutes	Bacilli	Bacillales	Bacillaceae	Bacillus	Bacillus cereus group	Bacillus cereus
GCF_000007845	NP_842813.1 NP_844481.1	Bacillus anthracis str. Ames	cellular organisms	Bacteria	Terrabacteria group	Firmicutes	Bacilli	Bacillales	Bacillaceae	Bacillus	Bacillus cereus group	Bacillus anthracis
GCF_000007865	WP_003873393.1	Mycobacterium avium subsp. paratuberculosis K-10	cellular organisms	Bacteria	Terrabacteria group	Actinobacteria	Actinobacteria	Corynebacteriales	Mycobacteriaceae	Mycobacterium	Mycobacterium avium complex (MAC)	Mycobacterium avium	Mycobacterium
GCF_000007925	NP_875498.1	Prochlorococcus marinus subsp. marinus str. CCMP1375	cellular organisms	Bacteria	Terrabacteria group	Cyanobacteria/Melainabacteria group	Cyanobacteria	Synechococcales	Prochloraceae	Prochlorococcus	Prochlorococcus marinus	Prochlorococcus marinus
GCF_000007945	WP_010944255.1	[Haemophilus] ducreyi 35000HP	cellular organisms	Bacteria	Proteobacteria	Gammaproteobacteria	Pasteurellales	Pasteurellaceae	Haemophilus	[Haemophilus] ducreyi
GCF_000007985	NP_952807.1	Geobacter sulfurreducens PCA	cellular organisms	Bacteria	Proteobacteria	delta/epsilon subdivisions	Deltaproteobacteria	Desulfuromonadales	Geobacteraceae	Geobacter	Geobacter sulfurreducens
GCF_000008165	YP_026530.1 YP_028197.1	Bacillus anthracis str. Sterne	cellular organisms	Bacteria	Terrabacteria group	Firmicutes	Bacilli	Bacillales	Bacillaceae	Bacillus	Bacillus cereus group	Bacillus anthracis
GCF_000008325	WP_017365373.1
GCF_000008345	WP_002514788.1
GCF_000008465	WP_011235116.1 WP_011235389.1	Idiomarina loihiensis L2TR	cellular organisms	Bacteria	Proteobacteria	Gammaproteobacteria	Alteromonadales	Idiomarinaceae	Idiomarina	Idiomarina loihiensis
GCF_000008485	YP_095530.1 YP_094157.1	Legionella pneumophila subsp. pneumophila str. Philadelphia 1	cellular organisms	Bacteria	Proteobacteria	Gammaproteobacteria	Legionellales	Legionellaceae	Legionella	Legionella pneumophila	Legionella pneumophila subsp. pneumophila
GCF_000008505	YP_034586.1 YP_036227.1	[Bacillus thuringiensis] serovar konkukian str. 97-27	cellular organisms	Bacteria	Terrabacteria group	Firmicutes	Bacilli	Bacillales	Bacillaceae	Bacillus	Bacillus cereus group	Bacillus thuringiensis	[Bacillus thuringiensis] serovar konkukian
GCF_000008625	NP_213398.1	Aquifex aeolicus VF5	cellular organisms	Bacteria	Aquificae	Aquificae	Aquificales	Aquificaceae	Aquifex	Aquifex aeolicus
GCF_000008765	NP_349444.1	Clostridium acetobutylicum ATCC 824	cellular organisms	Bacteria	Terrabacteria group	Firmicutes	Clostridia	Clostridiales	Clostridiaceae	Clostridium	Clostridium acetobutylicum
GCF_000008805	NP_274868.1	Neisseria meningitidis MC58	cellular organisms	Bacteria	Proteobacteria	Betaproteobacteria	Neisseriales	Neisseriaceae	Neisseria	Neisseria meningitidis	Neisseria meningitidis serogroup B
GCF_000008865	NP_313358.1	Escherichia coli O157:H7 str. Sakai	cellular organisms	Bacteria	Proteobacteria	Gammaproteobacteria	Enterobacterales	Enterobacteriaceae	Escherichia	Escherichia coli	Escherichia coli O157:H7
GCF_000008925	YP_536108.1	Lactobacillus salivarius UCC118	cellular organisms	Bacteria	Terrabacteria group	Firmicutes	Bacilli	Lactobacillales	Lactobacillaceae	Lactobacillus	Lactobacillus salivarius
GCF_000008985	YP_170035.1 YP_169239.1	Francisella tularensis subsp. tularensis SCHU S4	cellular organisms	Bacteria	Proteobacteria	Gammaproteobacteria	Thiotrichales	Francisellaceae	Francisella	Francisella tularensis	Francisella tularensis subsp. tularensis
GCF_000009045	NP_388474.1	Bacillus subtilis subsp. subtilis str. 168	cellular organisms	Bacteria	Terrabacteria group	Firmicutes	Bacilli	Bacillales	Bacillaceae	Bacillus	Bacillus subtilis group	Bacillus subtilis	Bacillus subtilis subsp. subtilis
GCF_000009065	YP_002345505.1	Yersinia pestis CO92	cellular organisms	Bacteria	Proteobacteria	Gammaproteobacteria	Enterobacterales	Yersiniaceae	Yersinia	Yersinia pseudotuberculosis complex	Yersinia pestis
GCF_000009125	WP_011001317.1	Ralstonia solanacearum GMI1000	cellular organisms	Bacteria	Proteobacteria	Betaproteobacteria	Burkholderiales	Burkholderiaceae	Ralstonia	Ralstonia solanacearum
GCF_000009145	WP_011111967.1	Nitrosomonas europaea ATCC 19718	cellular organisms	Bacteria	Proteobacteria	Betaproteobacteria	Nitrosomonadales	Nitrosomonadaceae	Nitrosomonas	Nitrosomonas europaea
GCF_000009205	YP_001086620.1	Clostridioides difficile 630	cellular organisms	Bacteria	Terrabacteria group	Firmicutes	Clostridia	Clostridiales	Peptostreptococcaceae	Clostridioides	Clostridioides difficile
GCF_000009345	YP_001004922.1	Yersinia enterocolitica subsp. enterocolitica 8081	cellular organisms	Bacteria	Proteobacteria	Gammaproteobacteria	Enterobacterales	Yersiniaceae	Yersinia	Yersinia enterocolitica	Yersinia enterocolitica subsp. enterocolitica
GCF_000009365	WP_011587925.1 WP_011588324.1	Alcanivorax borkumensis SK2	cellular organisms	Bacteria	Proteobacteria	Gammaproteobacteria	Oceanospirillales	Alcanivoracaceae	Alcanivorax	Alcanivorax borkumensis
GCF_000009545	WP_015911916.1	Streptococcus uberis 0140J	cellular organisms	Bacteria	Terrabacteria group	Firmicutes	Bacilli	Lactobacillales	Streptococcaceae	Streptococcus	Streptococcus uberis
GCF_000009765	WP_010986379.1	Streptomyces avermitilis MA-4680 = NBRC 14893	cellular organisms	Bacteria	Terrabacteria group	Actinobacteria	Actinobacteria	Streptomycetales	Streptomycetaceae	Streptomyces	Streptomyces avermitilis
GCF_000009825	WP_035204836.1	Bacillus clausii KSM-K16	cellular organisms	Bacteria	Terrabacteria group	Firmicutes	Bacilli	Bacillales	Bacillaceae	Bacillus	Bacillus clausii
GCF_000009865	WP_011275291.1	Staphylococcus haemolyticus JCSC1435	cellular organisms	Bacteria	Terrabacteria group	Firmicutes	Bacilli	Bacillales	Staphylococcaceae	Staphylococcus	Staphylococcus haemolyticus
GCF_000009905	WP_011197040.1	Symbiobacterium thermophilum IAM 14863	cellular organisms	Bacteria	Terrabacteria group	Firmicutes	Clostridia	Clostridiales	Symbiobacteriaceae	Symbiobacterium	Symbiobacterium thermophilum
GCF_000009985	WP_011386801.1	Magnetospirillum magneticum AMB-1	cellular organisms	Bacteria	Proteobacteria	Alphaproteobacteria	Rhodospirillales	Rhodospirillaceae	Magnetospirillum	Magnetospirillum magneticum
GCF_000010065	WP_011243564.1	Synechococcus elongatus PCC 6301	cellular organisms	Bacteria	Terrabacteria group	Cyanobacteria/Melainabacteria group	Cyanobacteria	Synechococcales	Synechococcaceae	Synechococcus	Synechococcus elongatus
GCF_000010125	WP_002482770.1	Staphylococcus saprophyticus subsp. saprophyticus ATCC 15305	cellular organisms	Bacteria	Terrabacteria group	Firmicutes	Bacilli	Bacillales	Staphylococcaceae	Staphylococcus	Staphylococcus saprophyticus	Staphylococcus saprophyticus subsp. saprophy
GCF_000010145	WP_004563312.1	Lactobacillus fermentum IFO 3956	cellular organisms	Bacteria	Terrabacteria group	Firmicutes	Bacilli	Lactobacillales	Lactobacillaceae	Lactobacillus	Lactobacillus fermentum
GCF_000010165	WP_012684257.1 WP_015892057.1 WP_012685687.1	Brevibacillus brevis NBRC 100599	cellular organisms	Bacteria	Terrabacteria group	Firmicutes	Bacilli	Bacillales	Paenibacillaceae	Brevibacillus	Brevibacillus brevis
GCF_000010185	WP_012290902.1	Finegoldia magna ATCC 29328	cellular organisms	Bacteria	Terrabacteria group	Firmicutes	Tissierellia	Tissierellales	Peptoniphilaceae	Finegoldia	Finegoldia magna
GCF_000010285	WP_012397739.1	Kocuria rhizophila DC2201	cellular organisms	Bacteria	Terrabacteria group	Actinobacteria	Actinobacteria	Micrococcales	Micrococcaceae	Kocuria	Kocuria rhizophila
GCF_000010305	WP_083765571.1	Gemmatimonas aurantiaca T-27	cellular organisms	Bacteria	FCB group	Gemmatimonadetes	Gemmatimonadetes	Gemmatimonadales	Gemmatimonadaceae	Gemmatimonas	Gemmatimonas aurantiaca
GCF_000010425	WP_011743223.1	Bifidobacterium adolescentis ATCC 15703	cellular organisms	Bacteria	Terrabacteria group	Actinobacteria	Actinobacteria	Bifidobacteriales	Bifidobacteriaceae	Bifidobacterium	Bifidobacterium adolescentis
GCF_000010525	WP_012173224.1	Azorhizobium caulinodans ORS 571	cellular organisms	Bacteria	Proteobacteria	Alphaproteobacteria	Rhizobiales	Xanthobacteraceae	Azorhizobium	Azorhizobium caulinodans
GCF_000010605	WP_042496368.1	Streptomyces griseus subsp. griseus NBRC 13350	cellular organisms	Bacteria	Terrabacteria group	Actinobacteria	Actinobacteria	Streptomycetales	Streptomycetaceae	Streptomyces	Streptomyces griseus group	Streptomyces griseus subgroup	Streptomyces g
GCF_000010625	WP_012268101.1	Microcystis aeruginosa NIES-843	cellular organisms	Bacteria	Terrabacteria group	Cyanobacteria/Melainabacteria group	Cyanobacteria	Oscillatoriophycideae	Chroococcales	Microcystaceae	Microcystis	Microcystis aeruginosa
GCF_000010665	WP_015860520.1	Desulfovibrio magneticus RS-1	cellular organisms	Bacteria	Proteobacteria	delta/epsilon subdivisions	Deltaproteobacteria	Desulfovibrionales	Desulfovibrionaceae	Desulfovibrio	Desulfovibrio magneticus
GCF_000010785	WP_012963836.1	Hydrogenobacter thermophilus TK-6	cellular organisms	Bacteria	Aquificae	Aquificae	Aquificales	Aquificaceae	Hydrogenobacter	Hydrogenobacter thermophilus
GCF_000010985	WP_013008223.1	Deferribacter desulfuricans SSM1	cellular organisms	Bacteria	Deferribacteres	Deferribacteres	Deferribacterales	Deferribacteraceae	Deferribacter	Deferribacter desulfuricans
GCF_000011025	WP_012903083.1	Rothia mucilaginosa DY-18	cellular organisms	Bacteria	Terrabacteria group	Actinobacteria	Actinobacteria	Micrococcales	Micrococcaceae	Rothia	Rothia mucilaginosa
GCF_000011065	NP_810386.1	Bacteroides thetaiotaomicron VPI-5482	cellular organisms	Bacteria	FCB group	Bacteroidetes/Chlorobi group	Bacteroidetes	Bacteroidia	Bacteroidales	Bacteroidaceae	Bacteroides	Bacteroides thetaiotaomicron
GCF_000011245	WP_011065053.1	Oceanobacillus iheyensis HTE831	cellular organisms	Bacteria	Terrabacteria group	Firmicutes	Bacilli	Bacillales	Bacillaceae	Oceanobacillus	Oceanobacillus iheyensis
GCF_000011305	WP_006769725.1	Corynebacterium efficiens YS-314	cellular organisms	Bacteria	Terrabacteria group	Actinobacteria	Actinobacteria	Corynebacteriales	Corynebacteriaceae	Corynebacterium	Corynebacterium efficiens
GCF_000011325	NP_599829.1	Corynebacterium glutamicum ATCC 13032	cellular organisms	Bacteria	Terrabacteria group	Actinobacteria	Actinobacteria	Corynebacteriales	Corynebacteriaceae	Corynebacterium	Corynebacterium glutamicum
GCF_000011345	NP_681261.1	Thermosynechococcus elongatus BP-1	cellular organisms	Bacteria	Terrabacteria group	Cyanobacteria/Melainabacteria group	Cyanobacteria	Synechococcales	Synechococcaceae	Thermosynechococcus	Thermosynechococcus elongatus
GCF_000011365	NP_767438.1	Bradyrhizobium diazoefficiens USDA 110	cellular organisms	Bacteria	Proteobacteria	Alphaproteobacteria	Rhizobiales	Bradyrhizobiaceae	Bradyrhizobium	Bradyrhizobium diazoefficiens
GCF_000011385	NP_925009.1	Gloeobacter violaceus PCC 7421	cellular organisms	Bacteria	Terrabacteria group	Cyanobacteria/Melainabacteria group	Cyanobacteria	Gloeobacteria	Gloeobacterales	Gloeobacteraceae	Gloeobacter	Gloeobacter violaceus
GCF_000011465	WP_011132722.1	Prochlorococcus marinus subsp. pastoris str. CCMP1986	cellular organisms	Bacteria	Terrabacteria group	Cyanobacteria/Melainabacteria group	Cyanobacteria	Synechococcales	Prochloraceae	Prochlorococcus	Prochlorococcus marinus	Prochlorococcus marinus
GCF_000011485	WP_011130432.1	Prochlorococcus marinus str. MIT 9313	cellular organisms	Bacteria	Terrabacteria group	Cyanobacteria/Melainabacteria group	Cyanobacteria	Synechococcales	Prochloraceae	Prochlorococcus	Prochlorococcus marinus
GCF_000011545	YP_108779.1	Burkholderia pseudomallei K96243	cellular organisms	Bacteria	Proteobacteria	Betaproteobacteria	Burkholderiales	Burkholderiaceae	Burkholderia	pseudomallei group	Burkholderia pseudomallei
GCF_000011645	WP_003179229.1	Bacillus licheniformis DSM 13 = ATCC 14580	cellular organisms	Bacteria	Terrabacteria group	Firmicutes	Bacilli	Bacillales	Bacillaceae	Bacillus	Bacillus subtilis group	Bacillus licheniformis
GCF_000011685	WP_034953343.1	Gluconobacter oxydans 621H	cellular organisms	Bacteria	Proteobacteria	Alphaproteobacteria	Rhodospirillales	Acetobacteraceae	Gluconobacter	Gluconobacter oxydans
GCF_000011705	YP_103221.1	Burkholderia mallei ATCC 23344	cellular organisms	Bacteria	Proteobacteria	Betaproteobacteria	Burkholderiales	Burkholderiaceae	Burkholderia	pseudomallei group	Burkholderia mallei
GCF_000011805	YP_203882.1	Vibrio fischeri ES114	cellular organisms	Bacteria	Proteobacteria	Gammaproteobacteria	Vibrionales	Vibrionaceae	Aliivibrio	Aliivibrio fischeri
GCF_000011905	WP_010936383.1	Dehalococcoides mccartyi 195	cellular organisms	Bacteria	Terrabacteria group	Chloroflexi	Dehalococcoidia	Dehalococcoidales	Dehalococcoidaceae	Dehalococcoides	Dehalococcoides mccartyi
GCF_000011965	WP_011046141.1	Ruegeria pomeroyi DSS-3	cellular organisms	Bacteria	Proteobacteria	Alphaproteobacteria	Rhodobacterales	Rhodobacteraceae	Ruegeria	Ruegeria pomeroyi
GCF_000011985	YP_193311.1	Lactobacillus acidophilus NCFM	cellular organisms	Bacteria	Terrabacteria group	Firmicutes	Bacilli	Lactobacillales	Lactobacillaceae	Lactobacillus	Lactobacillus acidophilus
GCF_000012005	YP_405972.1	Shigella dysenteriae Sd197	cellular organisms	Bacteria	Proteobacteria	Gammaproteobacteria	Enterobacterales	Enterobacteriaceae	Shigella	Shigella dysenteriae
GCF_000012245	YP_233953.1 YP_235604.1	Pseudomonas syringae pv. syringae B728a	cellular organisms	Bacteria	Proteobacteria	Gammaproteobacteria	Pseudomonadales	Pseudomonadaceae	Pseudomonas	Pseudomonas syringae group	Pseudomonas syringae group genomosp. 1	Pseudomonas syringae	Pseudomon
GCF_000012305	WP_011279691.1	Psychrobacter arcticus 273-4	cellular organisms	Bacteria	Proteobacteria	Gammaproteobacteria	Pseudomonadales	Moraxellaceae	Psychrobacter	Psychrobacter arcticus
GCF_000012325	WP_011041952.1	Colwellia psychrerythraea 34H	cellular organisms	Bacteria	Proteobacteria	Gammaproteobacteria	Alteromonadales	Colwelliaceae	Colwellia	Colwellia psychrerythraea
GCF_000012405	WP_011293026.1	Thermobifida fusca YX	cellular organisms	Bacteria	Terrabacteria group	Actinobacteria	Actinobacteria	Streptosporangiales	Nocardiopsaceae	Thermobifida	Thermobifida fusca
GCF_000012425	WP_011287730.1	Dechloromonas aromatica RCB	cellular organisms	Bacteria	Proteobacteria	Betaproteobacteria	Rhodocyclales	Azonexaceae	Dechloromonas	Dechloromonas aromatica
GCF_000012465	WP_011294748.1	Prochlorococcus marinus str. NATL2A	cellular organisms	Bacteria	Terrabacteria group	Cyanobacteria/Melainabacteria group	Cyanobacteria	Synechococcales	Prochloraceae	Prochlorococcus	Prochlorococcus marinus
GCF_000012605	WP_011370034.1	Hydrogenovibrio crunogenus XCL-2	cellular organisms	Bacteria	Proteobacteria	Gammaproteobacteria	Thiotrichales	Piscirickettsiaceae	Hydrogenovibrio	Hydrogenovibrio crunogenus
GCF_000012645	WP_011376650.1	Prochlorococcus marinus str. MIT 9312	cellular organisms	Bacteria	Terrabacteria group	Cyanobacteria/Melainabacteria group	Cyanobacteria	Synechococcales	Prochloraceae	Prochlorococcus	Prochlorococcus marinus
GCF_000012665	WP_011367896.1	Desulfovibrio alaskensis G20	cellular organisms	Bacteria	Proteobacteria	delta/epsilon subdivisions	Deltaproteobacteria	Desulfovibrionales	Desulfovibrionaceae	Desulfovibrio	Desulfovibrio alaskensis
GCF_000012685	WP_011553339.1	Myxococcus xanthus DK 1622	cellular organisms	Bacteria	Proteobacteria	delta/epsilon subdivisions	Deltaproteobacteria	Myxococcales	Cystobacterineae	Myxococcaceae	Myxococcus	Myxococcus xanthus
GCF_000012725	WP_011313351.1	Nitrobacter winogradskyi Nb-255	cellular organisms	Bacteria	Proteobacteria	Alphaproteobacteria	Rhizobiales	Bradyrhizobiaceae	Nitrobacter	Nitrobacter winogradskyi
GCF_000012745	WP_041433101.1	Thiobacillus denitrificans ATCC 25259	cellular organisms	Bacteria	Proteobacteria	Betaproteobacteria	Nitrosomonadales	Thiobacillaceae	Thiobacillus	Thiobacillus denitrificans
GCF_000012805	WP_004269127.1	Nitrosococcus oceani ATCC 19707	cellular organisms	Bacteria	Proteobacteria	Gammaproteobacteria	Chromatiales	Chromatiaceae	Nitrosococcus	Nitrosococcus oceani
GCF_000012865	WP_011343654.1	Carboxydothermus hydrogenoformans Z-2901	cellular organisms	Bacteria	Terrabacteria group	Firmicutes	Clostridia	Thermoanaerobacterales	Thermoanaerobacteraceae	Carboxydothermus	Carboxydothermus hydrogenoformans
GCF_000012885	WP_011341018.1	Pelobacter carbinolicus DSM 2380	cellular organisms	Bacteria	Proteobacteria	delta/epsilon subdivisions	Deltaproteobacteria	Desulfuromonadales	Desulfuromonadaceae	Pelobacter	Pelobacter carbinolicus
GCF_000012905	YP_352268.1	Rhodobacter sphaeroides 2.4.1	cellular organisms	Bacteria	Proteobacteria	Alphaproteobacteria	Rhodobacterales	Rhodobacteraceae	Rhodobacter	Rhodobacter sphaeroides
GCF_000012925	WP_004512003.1	Geobacter metallireducens GS-15	cellular organisms	Bacteria	Proteobacteria	delta/epsilon subdivisions	Deltaproteobacteria	Desulfuromonadales	Geobacteraceae	Geobacter	Geobacter metallireducens
GCF_000012965	WP_011372831.1	Sulfurimonas denitrificans DSM 1251	cellular organisms	Bacteria	Proteobacteria	delta/epsilon subdivisions	Epsilonproteobacteria	Campylobacterales	Helicobacteraceae	Sulfurimonas	Sulfurimonas denitrificans
GCF_000012985	WP_041599975.1 WP_011396470.1	Hahella chejuensis KCTC 2396	cellular organisms	Bacteria	Proteobacteria	Gammaproteobacteria	Oceanospirillales	Hahellaceae	Hahella	Hahella chejuensis
GCF_000013005	WP_011414617.1	Erythrobacter litoralis HTCC2594	cellular organisms	Bacteria	Proteobacteria	Alphaproteobacteria	Sphingomonadales	Erythrobacteraceae	Erythrobacter	Erythrobacter litoralis
GCF_000013025	WP_011645556.1 WP_011647558.1	Hyphomonas neptunium ATCC 15444	cellular organisms	Bacteria	Proteobacteria	Alphaproteobacteria	Rhodobacterales	Hyphomonadaceae	Hyphomonas	Hyphomonas neptunium
GCF_000013085	YP_428845.1 YP_427849.1	Rhodospirillum rubrum ATCC 11170	cellular organisms	Bacteria	Proteobacteria	Alphaproteobacteria	Rhodospirillales	Rhodospirillaceae	Rhodospirillum	Rhodospirillum rubrum
GCF_000013105	YP_430990.1	Moorella thermoacetica ATCC 39073	cellular organisms	Bacteria	Terrabacteria group	Firmicutes	Clostridia	Thermoanaerobacterales	Thermoanaerobacteraceae	Moorella group	Moorella	Moorella thermoacetica
GCF_000013285	WP_003457406.1	Clostridium perfringens ATCC 13124	cellular organisms	Bacteria	Terrabacteria group	Firmicutes	Clostridia	Clostridiales	Clostridiaceae	Clostridium	Clostridium perfringens
GCF_000013325	WP_011444645.1	Novosphingobium aromaticivorans DSM 12444	cellular organisms	Bacteria	Proteobacteria	Alphaproteobacteria	Sphingomonadales	Sphingomonadaceae	Novosphingobium	Novosphingobium aromaticivorans
GCF_000013345	WP_023839783.1	Frankia casuarinae	cellular organisms	Bacteria	Terrabacteria group	Actinobacteria	Actinobacteria	Frankiales	Frankiaceae	Frankia
GCF_000013365	WP_011439488.1	Rhodopseudomonas palustris HaA2	cellular organisms	Bacteria	Proteobacteria	Alphaproteobacteria	Rhizobiales	Bradyrhizobiaceae	Rhodopseudomonas	Rhodopseudomonas palustris
GCF_000013405	WP_049749921.1	Syntrophus aciditrophicus SB	cellular organisms	Bacteria	Proteobacteria	delta/epsilon subdivisions	Deltaproteobacteria	Syntrophobacterales	Syntrophaceae	Syntrophus	Syntrophus aciditrophicus
GCF_000013425	YP_500759.1	Staphylococcus aureus subsp. aureus NCTC 8325	cellular organisms	Bacteria	Terrabacteria group	Firmicutes	Bacilli	Bacillales	Staphylococcaceae	Staphylococcus	Staphylococcus aureus	Staphylococcus aureus subsp. aureus
GCF_000013605	WP_011462519.1	Rhodoferax ferrireducens T118	cellular organisms	Bacteria	Proteobacteria	Betaproteobacteria	Burkholderiales	Comamonadaceae	Rhodoferax	Rhodoferax ferrireducens
GCF_000013645	WP_011488890.1	Paraburkholderia xenovorans LB400	cellular organisms	Bacteria	Proteobacteria	Betaproteobacteria	Burkholderiales	Burkholderiaceae	Paraburkholderia	Paraburkholderia xenovorans
GCF_000013665	WP_083763012.1 WP_011469387.1	Saccharophagus degradans 2-40	cellular organisms	Bacteria	Proteobacteria	Gammaproteobacteria	Cellvibrionales	Cellvibrionaceae	Saccharophagus	Saccharophagus degradans
GCF_000013745	WP_011470948.1	Rhodopseudomonas palustris BisB18	cellular organisms	Bacteria	Proteobacteria	Alphaproteobacteria	Rhizobiales	Bradyrhizobiaceae	Rhodopseudomonas	Rhodopseudomonas palustris
GCF_000013765	WP_011497283.1	Shewanella denitrificans OS217	cellular organisms	Bacteria	Proteobacteria	Gammaproteobacteria	Alteromonadales	Shewanellaceae	Shewanella	Shewanella denitrificans
GCF_000013885	WP_011508628.1	Nitrobacter hamburgensis X14	cellular organisms	Bacteria	Proteobacteria	Alphaproteobacteria	Rhizobiales	Bradyrhizobiaceae	Nitrobacter	Nitrobacter hamburgensis
GCF_000013945	WP_011671018.1	Leptospira borgpetersenii serovar Hardjo-bovis str. L550	cellular organisms	Bacteria	Spirochaetes	Spirochaetia	Leptospirales	Leptospiraceae	Leptospira	Leptospira borgpetersenii	Leptospira borgpetersenii serovar Hardjo-bovis
GCF_000013985	WP_011542353.1	Sphingopyxis alaskensis RB2256	cellular organisms	Bacteria	Proteobacteria	Alphaproteobacteria	Sphingomonadales	Sphingomonadaceae	Sphingopyxis	Sphingopyxis alaskensis
GCF_000014045	WP_011567894.1	Roseobacter denitrificans OCh 114	cellular organisms	Bacteria	Proteobacteria	Alphaproteobacteria	Rhodobacterales	Rhodobacteraceae	Roseobacter	Roseobacter denitrificans
GCF_000014125	WP_011722955.1	Clostridium novyi NT	cellular organisms	Bacteria	Terrabacteria group	Firmicutes	Clostridia	Clostridiales	Clostridiaceae	Clostridium	Clostridium novyi
GCF_000014185	WP_011563797.1	Rubrobacter xylanophilus DSM 9941	cellular organisms	Bacteria	Terrabacteria group	Actinobacteria	Rubrobacteria	Rubrobacterales	Rubrobacteraceae	Rubrobacter	Rubrobacter xylanophilus
GCF_000014205	YP_001034324.1	Streptococcus sanguinis SK36	cellular organisms	Bacteria	Terrabacteria group	Firmicutes	Bacilli	Lactobacillales	Streptococcaceae	Streptococcus	Streptococcus sanguinis
GCF_000014225	WP_011574196.1 WP_011576848.1	Pseudoalteromonas atlantica T6c	cellular organisms	Bacteria	Proteobacteria	Gammaproteobacteria	Alteromonadales	Pseudoalteromonadaceae	Pseudoalteromonas	Pseudoalteromonas atlantica
GCF_000014265	WP_011612017.1	Trichodesmium erythraeum IMS101	cellular organisms	Bacteria	Terrabacteria group	Cyanobacteria/Melainabacteria group	Cyanobacteria	Oscillatoriophycideae	Oscillatoriales	Microcoleaceae	Trichodesmium	Trichodesmium erythraeum
GCF_000014285	WP_011631095.1	Granulibacter bethesdensis CGDNIH1	cellular organisms	Bacteria	Proteobacteria	Alphaproteobacteria	Rhodospirillales	Acetobacteraceae	Granulibacter	Granulibacter bethesdensis
GCF_000014385	WP_002820782.1	Oenococcus oeni PSU-1	cellular organisms	Bacteria	Terrabacteria group	Firmicutes	Bacilli	Lactobacillales	Leuconostocaceae	Oenococcus	Oenococcus oeni
GCF_000014425	WP_025012206.1	Lactobacillus gasseri ATCC 33323 = JCM 1131	cellular organisms	Bacteria	Terrabacteria group	Firmicutes	Bacilli	Lactobacillales	Lactobacillaceae	Lactobacillus	Lactobacillus gasseri
GCF_000014445	WP_011680375.1 WP_011680374.1	Leuconostoc mesenteroides subsp. mesenteroides ATCC 8293	cellular organisms	Bacteria	Terrabacteria group	Firmicutes	Bacilli	Lactobacillales	Leuconostocaceae	Leuconostoc	Leuconostoc mesenteroides	Leuconostoc mesenteroides subsp. mesenteroides
GCF_000014465	WP_011667381.1	Lactobacillus brevis ATCC 367	cellular organisms	Bacteria	Terrabacteria group	Firmicutes	Bacilli	Lactobacillales	Lactobacillaceae	Lactobacillus	Lactobacillus brevis
GCF_000014505	WP_002833279.1	Pediococcus pentosaceus ATCC 25745	cellular organisms	Bacteria	Terrabacteria group	Firmicutes	Bacilli	Lactobacillales	Lactobacillaceae	Pediococcus	Pediococcus pentosaceus
GCF_000014525	YP_807435.1	Lactobacillus paracasei ATCC 334	cellular organisms	Bacteria	Terrabacteria group	Firmicutes	Bacilli	Lactobacillales	Lactobacillaceae	Lactobacillus	Lactobacillus casei group	Lactobacillus paracasei
GCF_000014565	WP_009479397.1	Rhodococcus jostii RHA1	cellular organisms	Bacteria	Terrabacteria group	Actinobacteria	Actinobacteria	Corynebacteriales	Nocardiaceae	Rhodococcus	Rhodococcus jostii
GCF_000014705	WP_011636174.1	Shewanella frigidimarina NCIMB 400	cellular organisms	Bacteria	Proteobacteria	Gammaproteobacteria	Alteromonadales	Shewanellaceae	Shewanella	Shewanella frigidimarina
GCF_000014725	WP_011641260.1	Syntrophomonas wolfei subsp. wolfei str. Goettingen G311	cellular organisms	Bacteria	Terrabacteria group	Firmicutes	Clostridia	Clostridiales	Syntrophomonadaceae	Syntrophomonas	Syntrophomonas wolfei	Syntrophomonas wolfei subsp. wolfei
GCF_000014745	WP_011643398.1 WP_011644955.1	Maricaulis maris MCS10	cellular organisms	Bacteria	Proteobacteria	Alphaproteobacteria	Rhodobacterales	Hyphomonadaceae	Maricaulis	Maricaulis maris
GCF_000014765	WP_011634367.1	Nitrosomonas eutropha C91	cellular organisms	Bacteria	Proteobacteria	Betaproteobacteria	Nitrosomonadales	Nitrosomonadaceae	Nitrosomonas	Nitrosomonas eutropha
GCF_000014785	WP_011628302.1	Alkalilimnicola ehrlichii MLHE-1	cellular organisms	Bacteria	Proteobacteria	Gammaproteobacteria	Chromatiales	Ectothiorhodospiraceae	Alkalilimnicola	Alkalilimnicola ehrlichii
GCF_000014805	YP_855270.1	Aeromonas hydrophila subsp. hydrophila ATCC 7966	cellular organisms	Bacteria	Proteobacteria	Gammaproteobacteria	Aeromonadales	Aeromonadaceae	Aeromonas	Aeromonas hydrophila	Aeromonas hydrophila subsp. hydrophila
GCF_000014825	WP_011661663.1	Rhodopseudomonas palustris BisA53	cellular organisms	Bacteria	Proteobacteria	Alphaproteobacteria	Rhizobiales	Bradyrhizobiaceae	Rhodopseudomonas	Rhodopseudomonas palustris
GCF_000014865	WP_011712326.1 WP_011713543.1	Magnetococcus marinus MC-1	cellular organisms	Bacteria	Proteobacteria	Alphaproteobacteria	Magnetococcales	Magnetococcaceae	Magnetococcus	Magnetococcus marinus
GCF_000014885	WP_020913946.1	Shewanella piezotolerans WP3	cellular organisms	Bacteria	Proteobacteria	Gammaproteobacteria	Alteromonadales	Shewanellaceae	Shewanella	Shewanella piezotolerans
GCF_000014925	WP_011775533.1	Paenarthrobacter aurescens TC1	cellular organisms	Bacteria	Terrabacteria group	Actinobacteria	Actinobacteria	Micrococcales	Micrococcaceae	Paenarthrobacter	Paenarthrobacter aurescens
GCF_000014965	WP_011698916.1	Syntrophobacter fumaroxidans MPOB	cellular organisms	Bacteria	Proteobacteria	delta/epsilon subdivisions	Deltaproteobacteria	Syntrophobacterales	Syntrophobacteraceae	Syntrophobacter	Syntrophobacter fumaroxidans
GCF_000015005	YP_885958.1	Mycobacterium smegmatis str. MC2 155	cellular organisms	Bacteria	Terrabacteria group	Actinobacteria	Actinobacteria	Corynebacteriales	Mycobacteriaceae	Mycobacterium	Mycobacterium fortuitum complex	Mycobacterium smegmatis
GCF_000015025	WP_083760612.1	Acidothermus cellulolyticus 11B	cellular organisms	Bacteria	Terrabacteria group	Actinobacteria	Actinobacteria	Acidothermales	Acidothermaceae	Acidothermus	Acidothermus cellulolyticus
GCF_000015045	WP_041532807.1	Pelobacter propionicus DSM 2379	cellular organisms	Bacteria	Proteobacteria	delta/epsilon subdivisions	Deltaproteobacteria	Desulfuromonadales	Desulfuromonadaceae	Pelobacter	Pelobacter propionicus
GCF_000015245	WP_011760705.1 WP_011759272.1	Shewanella amazonensis SB2B	cellular organisms	Bacteria	Proteobacteria	Gammaproteobacteria	Alteromonadales	Shewanellaceae	Shewanella	Shewanella amazonensis
GCF_000015285	WP_011771469.1	Psychromonas ingrahamii 37	cellular organisms	Bacteria	Proteobacteria	Gammaproteobacteria	Alteromonadales	Psychromonadaceae	Psychromonas	Psychromonas ingrahamii
GCF_000015305	WP_011778746.1	Mycobacterium vanbaalenii PYR-1	cellular organisms	Bacteria	Terrabacteria group	Actinobacteria	Actinobacteria	Corynebacteriales	Mycobacteriaceae	Mycobacterium	Mycobacterium fortuitum complex	Mycobacterium vanbaalenii
GCF_000015345	WP_081423619.1	Dichelobacter nodosus VCS1703A	cellular organisms	Bacteria	Proteobacteria	Gammaproteobacteria	Cardiobacteriales	Cardiobacteriaceae	Dichelobacter	Dichelobacter nodosus
GCF_000015445	WP_005767955.1	Bartonella bacilliformis KC583	cellular organisms	Bacteria	Proteobacteria	Alphaproteobacteria	Rhizobiales	Bartonellaceae	Bartonella	Bartonella bacilliformis
GCF_000015505	WP_011803207.1	Polaromonas naphthalenivorans CJ2	cellular organisms	Bacteria	Proteobacteria	Betaproteobacteria	Burkholderiales	Comamonadaceae	Polaromonas	Polaromonas naphthalenivorans
GCF_000015565	WP_083758767.1	Verminephrobacter eiseniae EF01-2	cellular organisms	Bacteria	Proteobacteria	Betaproteobacteria	Burkholderiales	Comamonadaceae	Verminephrobacter	Verminephrobacter eiseniae
GCF_000015585	WP_011813492.1	Halorhodospira halophila SL1	cellular organisms	Bacteria	Proteobacteria	Gammaproteobacteria	Chromatiales	Ectothiorhodospiraceae	Halorhodospira	Halorhodospira halophila
GCF_000015645	WP_011818626.1	Prochlorococcus marinus str. AS9601	cellular organisms	Bacteria	Terrabacteria group	Cyanobacteria/Melainabacteria group	Cyanobacteria	Synechococcales	Prochloraceae	Prochlorococcus	Prochlorococcus marinus
GCF_000015665	WP_011820487.1	Prochlorococcus marinus str. MIT 9515	cellular organisms	Bacteria	Terrabacteria group	Cyanobacteria/Melainabacteria group	Cyanobacteria	Synechococcales	Prochloraceae	Prochlorococcus	Prochlorococcus marinus
GCF_000015725	WP_011827903.1	Methylibium petroleiphilum PM1	cellular organisms	Bacteria	Proteobacteria	Betaproteobacteria	Burkholderiales	unclassified Burkholderiales	Burkholderiales Genera incertae sedis	Methylibium	Methylibium petroleiphilum
GCF_000015745	WP_008882026.1	Geobacillus thermodenitrificans NG80-2	cellular organisms	Bacteria	Terrabacteria group	Firmicutes	Bacilli	Bacillales	Bacillaceae	Geobacillus	Geobacillus thermodenitrificans
GCF_000015865	WP_003515898.1	Ruminiclostridium thermocellum ATCC 27405	cellular organisms	Bacteria	Terrabacteria group	Firmicutes	Clostridia	Clostridiales	Ruminococcaceae	Ruminiclostridium	Ruminiclostridium thermocellum
GCF_000016065	WP_011866740.1	Shewanella loihica PV-4	cellular organisms	Bacteria	Proteobacteria	Gammaproteobacteria	Alteromonadales	Shewanellaceae	Shewanella	Shewanella loihica
GCF_000016165	WP_011879183.1	Desulfotomaculum reducens MI-1	cellular organisms	Bacteria	Terrabacteria group	Firmicutes	Clostridia	Clostridiales	Peptococcaceae	Desulfotomaculum	Desulfotomaculum reducens
GCF_000016185	WP_012567772.1	Rhodospirillum centenum SW	cellular organisms	Bacteria	Proteobacteria	Alphaproteobacteria	Rhodospirillales	Rhodospirillaceae	Rhodospirillum	Rhodospirillum centenum
GCF_000016285	WP_012654831.1	Agrobacterium vitis S4	cellular organisms	Bacteria	Proteobacteria	Alphaproteobacteria	Rhizobiales	Rhizobiaceae	Rhizobium/Agrobacterium group	Agrobacterium	Agrobacterium vitis
GCF_000016345	WP_011902757.1	Polynucleobacter asymbioticus QLW-P1DMWA-1	cellular organisms	Bacteria	Proteobacteria	Betaproteobacteria	Burkholderiales	Burkholderiaceae	Polynucleobacter	Polynucleobacter asymbioticus
GCF_000016405	WP_011909242.1	Rhodobacter sphaeroides ATCC 17025	cellular organisms	Bacteria	Proteobacteria	Alphaproteobacteria	Rhodobacterales	Rhodobacteraceae	Rhodobacter	Rhodobacter sphaeroides
GCF_000016425	WP_018831270.1	Salinispora tropica CNB-440	cellular organisms	Bacteria	Terrabacteria group	Actinobacteria	Actinobacteria	Micromonosporales	Micromonosporaceae	Salinispora	Salinispora tropica
GCF_000016505	WP_011989327.1	Clostridium kluyveri DSM 555	cellular organisms	Bacteria	Terrabacteria group	Firmicutes	Clostridia	Clostridiales	Clostridiaceae	Clostridium	Clostridium kluyveri
GCF_000016545	WP_011915829.1	Caldicellulosiruptor saccharolyticus DSM 8903	cellular organisms	Bacteria	Terrabacteria group	Firmicutes	Clostridia	Thermoanaerobacterales	Thermoanaerobacterales Family III. Incertae Sedis	Caldicellulosiruptor	Caldicellulosiruptor saccharolyticus
GCF_000016565	WP_011921075.1	Pseudomonas mendocina ymp	cellular organisms	Bacteria	Proteobacteria	Gammaproteobacteria	Pseudomonadales	Pseudomonadaceae	Pseudomonas	Pseudomonas aeruginosa group	Pseudomonas mendocina
GCF_000016745	WP_011939041.1	Geobacter uraniireducens Rf4	cellular organisms	Bacteria	Proteobacteria	delta/epsilon subdivisions	Deltaproteobacteria	Desulfuromonadales	Geobacteraceae	Geobacter	Geobacter uraniireducens
GCF_000016765	WP_012048599.1	Sphingomonas wittichii RW1	cellular organisms	Bacteria	Proteobacteria	Alphaproteobacteria	Sphingomonadales	Sphingomonadaceae	Sphingomonas	Sphingomonas wittichii
GCF_000016825	WP_003667403.1	Lactobacillus reuteri DSM 20016	cellular organisms	Bacteria	Terrabacteria group	Firmicutes	Bacilli	Lactobacillales	Lactobacillaceae	Lactobacillus	Lactobacillus reuteri
GCF_000016985	WP_012062073.1 WP_041720318.1	Alkaliphilus metalliredigens QYMF	cellular organisms	Bacteria	Terrabacteria group	Firmicutes	Clostridia	Clostridiales	Clostridiaceae	Alkaliphilus	Alkaliphilus metalliredigens
GCF_000017005	WP_041789482.1	Streptococcus gordonii str. Challis substr. CH1	cellular organisms	Bacteria	Terrabacteria group	Firmicutes	Bacilli	Lactobacillales	Streptococcaceae	Streptococcus	Streptococcus gordonii	Streptococcus gordonii str. Challis
GCF_000017045	YP_001389047.1	Clostridium botulinum A str. Hall	cellular organisms	Bacteria	Terrabacteria group	Firmicutes	Clostridia	Clostridiales	Clostridiaceae	Clostridium	Clostridium botulinum	Clostridium botulinum A
GCF_000017145	YP_001325733.1	Sinorhizobium medicae WSM419	cellular organisms	Bacteria	Proteobacteria	Alphaproteobacteria	Rhizobiales	Rhizobiaceae	Sinorhizobium/Ensifer group	Sinorhizobium	Sinorhizobium medicae
GCF_000017245	WP_012073178.1	Actinobacillus succinogenes 130Z	cellular organisms	Bacteria	Proteobacteria	Gammaproteobacteria	Pasteurellales	Pasteurellaceae	Actinobacillus	Actinobacillus succinogenes
GCF_000017265	WP_012524003.1	Phenylobacterium zucineum HLK1	cellular organisms	Bacteria	Proteobacteria	Alphaproteobacteria	Caulobacterales	Caulobacteraceae	Phenylobacterium	Phenylobacterium zucineum
GCF_000017305	WP_012084930.1 WP_012086146.1	Kineococcus radiotolerans SRS30216 = ATCC BAA-149	cellular organisms	Bacteria	Terrabacteria group	Actinobacteria	Actinobacteria	Kineosporiales	Kineosporiaceae	Kineococcus	Kineococcus radiotolerans
GCF_000017405	WP_012091003.1 WP_012091015.1	Ochrobactrum anthropi ATCC 49188	cellular organisms	Bacteria	Proteobacteria	Alphaproteobacteria	Rhizobiales	Brucellaceae	Ochrobactrum	Ochrobactrum anthropi
GCF_000017425	WP_041809378.1	Bacillus cytotoxicus NVH 391-98	cellular organisms	Bacteria	Terrabacteria group	Firmicutes	Bacilli	Bacillales	Bacillaceae	Bacillus	Bacillus cereus group	Bacillus cytotoxicus
GCF_000017465	WP_009650942.1	Campylobacter curvus 525.92	cellular organisms	Bacteria	Proteobacteria	delta/epsilon subdivisions	Epsilonproteobacteria	Campylobacterales	Campylobacteraceae	Campylobacter	Campylobacter curvus
GCF_000017565	WP_012112472.1	Parvibaculum lavamentivorans DS-1	cellular organisms	Bacteria	Proteobacteria	Alphaproteobacteria	Rhizobiales	Rhodobiaceae	Parvibaculum	Parvibaculum lavamentivorans
GCF_000017645	WP_012113844.1	Xanthobacter autotrophicus Py2	cellular organisms	Bacteria	Proteobacteria	Alphaproteobacteria	Rhizobiales	Xanthobacteraceae	Xanthobacter	Xanthobacter autotrophicus
GCF_000017685	WP_012387707.1	Leptospira biflexa serovar Patoc strain 'Patoc 1 (Paris)'	cellular organisms	Bacteria	Spirochaetes	Spirochaetia	Leptospirales	Leptospiraceae	Leptospira	Leptospira biflexa	Leptospira biflexa serovar Patoc
GCF_000017705	WP_021017991.1	Vibrio campbellii ATCC BAA-1116	cellular organisms	Bacteria	Proteobacteria	Gammaproteobacteria	Vibrionales	Vibrionaceae	Vibrio	Vibrio harveyi group	Vibrio campbellii
GCF_000017805	WP_012122532.1 WP_012121529.1	Roseiflexus castenholzii DSM 13941	cellular organisms	Bacteria	Terrabacteria group	Chloroflexi	Chloroflexia	Chloroflexales	Roseiflexineae	Roseiflexaceae	Roseiflexus	Roseiflexus castenholzii
GCF_000018025	WP_049772175.1	Shewanella sediminis HAW-EB3	cellular organisms	Bacteria	Proteobacteria	Gammaproteobacteria	Alteromonadales	Shewanellaceae	Shewanella	Shewanella sediminis
GCF_000018105	WP_012162461.1	Acaryochloris marina MBIC11017	cellular organisms	Bacteria	Terrabacteria group	Cyanobacteria/Melainabacteria group	Cyanobacteria	Synechococcales	Acaryochloridaceae	Acaryochloris	Acaryochloris marina
GCF_000018145	WP_012179502.1	Dinoroseobacter shibae DFL 12 = DSM 16493	cellular organisms	Bacteria	Proteobacteria	Alphaproteobacteria	Rhodobacterales	Rhodobacteraceae	Dinoroseobacter	Dinoroseobacter shibae
GCF_000018265	WP_012184261.1	Salinispora arenicola CNS-205	cellular organisms	Bacteria	Terrabacteria group	Actinobacteria	Actinobacteria	Micromonosporales	Micromonosporaceae	Salinispora	Salinispora arenicola
GCF_000018285	WP_083766714.1	Shewanella pealeana ATCC 700345	cellular organisms	Bacteria	Proteobacteria	Gammaproteobacteria	Alteromonadales	Shewanellaceae	Shewanella	Shewanella pealeana
GCF_000018325	WP_012160307.1	Alkaliphilus oremlandii OhILAs	cellular organisms	Bacteria	Terrabacteria group	Firmicutes	Clostridia	Clostridiales	Clostridiaceae	Alkaliphilus	Alkaliphilus oremlandii
GCF_000018405	WP_012173930.1	Desulfococcus oleovorans Hxd3	cellular organisms	Bacteria	Proteobacteria	delta/epsilon subdivisions	Deltaproteobacteria	Desulfobacterales	Desulfobacteraceae	Desulfococcus	Desulfococcus oleovorans
GCF_000018545	YP_002824596.1	Sinorhizobium fredii NGR234	cellular organisms	Bacteria	Proteobacteria	Alphaproteobacteria	Rhizobiales	Rhizobiaceae	Sinorhizobium/Ensifer group	Sinorhizobium	Sinorhizobium fredii group	Sinorhizobium fredii
GCF_000018585	WP_012195649.1	Prochlorococcus marinus str. MIT 9211	cellular organisms	Bacteria	Terrabacteria group	Cyanobacteria/Melainabacteria group	Cyanobacteria	Synechococcales	Prochloraceae	Prochlorococcus	Prochlorococcus marinus
GCF_000018665	WP_013804496.1	Delftia acidovorans SPH-1	cellular organisms	Bacteria	Proteobacteria	Betaproteobacteria	Burkholderiales	Comamonadaceae	Delftia	Delftia acidovorans
GCF_000018685	WP_012198378.1	Lachnoclostridium phytofermentans ISDg	cellular organisms	Bacteria	Terrabacteria group	Firmicutes	Clostridia	Clostridiales	Lachnospiraceae	Lachnoclostridium	Lachnoclostridium phytofermentans
GCF_000018785	WP_081423657.1	Acholeplasma laidlawii PG-8A	cellular organisms	Bacteria	Terrabacteria group	Tenericutes	Mollicutes	Acholeplasmatales	Acholeplasmataceae	Acholeplasma	Acholeplasma laidlawii
GCF_000018865	YP_001636312.1	Chloroflexus aurantiacus J-10-fl	cellular organisms	Bacteria	Terrabacteria group	Chloroflexi	Chloroflexia	Chloroflexales	Chloroflexineae	Chloroflexaceae	Chloroflexus	Chloroflexus aurantiacus
GCF_000018885	WP_049758913.1	Renibacterium salmoninarum ATCC 33209	cellular organisms	Bacteria	Terrabacteria group	Actinobacteria	Actinobacteria	Micrococcales	Micrococcaceae	Renibacterium	Renibacterium salmoninarum
GCF_000019165	WP_012282794.1	Heliobacterium modesticaldum Ice1	cellular organisms	Bacteria	Terrabacteria group	Firmicutes	Clostridia	Clostridiales	Heliobacteriaceae	Heliobacterium	Heliobacterium modesticaldum
GCF_000019225	WP_012486554.1	Cellvibrio japonicus Ueda107	cellular organisms	Bacteria	Proteobacteria	Gammaproteobacteria	Cellvibrionales	Cellvibrionaceae	Cellvibrio	Cellvibrio japonicus
GCF_000019285	WP_012280986.1 WP_012280112.1	Francisella philomiragia subsp. philomiragia ATCC 25017	cellular organisms	Bacteria	Proteobacteria	Gammaproteobacteria	Thiotrichales	Francisellaceae	Francisella	Francisella philomiragia
GCF_000019345	WP_006688620.1	Ureaplasma parvum serovar 3 str. ATCC 27815	cellular organisms	Bacteria	Terrabacteria group	Tenericutes	Mollicutes	Mycoplasmatales	Mycoplasmataceae	Ureaplasma	Ureaplasma parvum	Ureaplasma parvum serovar 3
GCF_000019405	WP_012340887.1	Haemophilus somnus 2336	cellular organisms	Bacteria	Proteobacteria	Gammaproteobacteria	Pasteurellales	Pasteurellaceae	Histophilus	Histophilus somni
GCF_000019585	WP_011257697.1	Xanthomonas oryzae pv. oryzae PXO99A	cellular organisms	Bacteria	Proteobacteria	Gammaproteobacteria	Xanthomonadales	Xanthomonadaceae	Xanthomonas	Xanthomonas oryzae	Xanthomonas oryzae pv. oryzae
GCF_000019725	WP_012317649.1	Methylobacterium radiotolerans JCM 2831	cellular organisms	Bacteria	Proteobacteria	Alphaproteobacteria	Rhizobiales	Methylobacteriaceae	Methylobacterium	Methylobacterium radiotolerans
GCF_000019745	WP_012357888.1	Polynucleobacter necessarius STIR1	cellular organisms	Bacteria	Proteobacteria	Betaproteobacteria	Burkholderiales	Burkholderiaceae	Polynucleobacter	Polynucleobacter necessarius
GCF_000019785	WP_012345408.1	Leptothrix cholodnii SP-6	cellular organisms	Bacteria	Proteobacteria	Betaproteobacteria	Burkholderiales	unclassified Burkholderiales	Burkholderiales Genera incertae sedis	Leptothrix	Leptothrix cholodnii
GCF_000019845	WP_012384053.1 WP_012384082.1	Beijerinckia indica subsp. indica ATCC 9039	cellular organisms	Bacteria	Proteobacteria	Alphaproteobacteria	Rhizobiales	Beijerinckiaceae	Beijerinckia	Beijerinckia indica	Beijerinckia indica subsp. indica
GCF_000019905	WP_012371661.1	Exiguobacterium sibiricum 255-15	cellular organisms	Bacteria	Terrabacteria group	Firmicutes	Bacilli	Bacillales	Bacillales incertae sedis	Bacillales Family XII. Incertae Sedis	Exiguobacterium	Exiguobacterium sibiricum
GCF_000019945	WP_012455264.1	Methylobacterium populi BJ001	cellular organisms	Bacteria	Proteobacteria	Alphaproteobacteria	Rhizobiales	Methylobacteriaceae	Methylobacterium	Methylobacterium populi
GCF_000020005	WP_012446884.1	Natranaerobius thermophilus JW/NM-WN-LF	cellular organisms	Bacteria	Terrabacteria group	Firmicutes	Clostridia	Natranaerobiales	Natranaerobiaceae	Natranaerobius	Natranaerobius thermophilus
GCF_000020025	WP_012412219.1	Nostoc punctiforme PCC 73102	cellular organisms	Bacteria	Terrabacteria group	Cyanobacteria/Melainabacteria group	Cyanobacteria	Nostocales	Nostocaceae	Nostoc	Nostoc punctiforme
GCF_000020045	WP_012400760.1	Paraburkholderia phymatum STM815	cellular organisms	Bacteria	Proteobacteria	Betaproteobacteria	Burkholderiales	Burkholderiaceae	Paraburkholderia	Paraburkholderia phymatum
GCF_000020145	WP_012415322.1	Elusimicrobium minutum Pei191	cellular organisms	Bacteria	Elusimicrobia	Elusimicrobia	Elusimicrobiales	Elusimicrobiaceae	Elusimicrobium	Elusimicrobium minutum
GCF_000020165	WP_012425216.1	Clostridium botulinum B str. Eklund 17B (NRP)	cellular organisms	Bacteria	Terrabacteria group	Firmicutes	Clostridia	Clostridiales	Clostridiaceae	Clostridium	Clostridium botulinum	Clostridium botulinum B
GCF_000020205	WP_004626595.1	Ralstonia pickettii 12J	cellular organisms	Bacteria	Proteobacteria	Betaproteobacteria	Burkholderiales	Burkholderiaceae	Ralstonia	Ralstonia pickettii
GCF_000020385	WP_012470356.1	Geobacter lovleyi SZ	cellular organisms	Bacteria	Proteobacteria	delta/epsilon subdivisions	Deltaproteobacteria	Desulfuromonadales	Geobacteraceae	Geobacter	Geobacter lovleyi
GCF_000020485	WP_012635157.1	Halothermothrix orenii H 168	cellular organisms	Bacteria	Terrabacteria group	Firmicutes	Clostridia	Halanaerobiales	Halanaerobiaceae	Halothermothrix	Halothermothrix orenii
GCF_000020605	WP_012741724.1	[Eubacterium] rectale ATCC 33656	cellular organisms	Bacteria	Terrabacteria group	Firmicutes	Clostridia	Clostridiales	Lachnospiraceae	unclassified Lachnospiraceae	[Eubacterium] rectale
GCF_000020725	WP_012530833.1	Geobacter bemidjiensis Bem	cellular organisms	Bacteria	Proteobacteria	delta/epsilon subdivisions	Deltaproteobacteria	Desulfuromonadales	Geobacteraceae	Geobacter	Geobacter bemidjiensis
GCF_000020945	WP_012543717.1	Coprothermobacter proteolyticus DSM 5265	cellular organisms	Bacteria	Terrabacteria group	Coprothermobacterota	Coprothermobacteria	Coprothermobacterales	Coprothermobacteraceae	Coprothermobacter	Coprothermobacter proteolyticus
GCF_000020965	WP_012547504.1	Dictyoglomus thermophilum H-6-12	cellular organisms	Bacteria	Dictyoglomi	Dictyoglomia	Dictyoglomales	Dictyoglomaceae	Dictyoglomus	Dictyoglomus thermophilum
GCF_000020985	YP_002248425.1	Thermodesulfovibrio yellowstonii DSM 11347	cellular organisms	Bacteria	Nitrospirae	Nitrospira	Nitrospirales	Nitrospiraceae	Thermodesulfovibrio	Thermodesulfovibrio yellowstonii
GCF_000021025	WP_012696036.1	Laribacter hongkongensis HLHK9	cellular organisms	Bacteria	Proteobacteria	Betaproteobacteria	Neisseriales	Chromobacteriaceae	Laribacter	Laribacter hongkongensis
GCF_000021325	WP_012224648.1	Gluconacetobacter diazotrophicus PA1 5	cellular organisms	Bacteria	Proteobacteria	Alphaproteobacteria	Rhodospirillales	Acetobacteraceae	Gluconacetobacter	Gluconacetobacter diazotrophicus
GCF_000021345	WP_012556377.1	Rhizobium leguminosarum bv. trifolii WSM2304	cellular organisms	Bacteria	Proteobacteria	Alphaproteobacteria	Rhizobiales	Rhizobiaceae	Rhizobium/Agrobacterium group	Rhizobium	Rhizobium leguminosarum	Rhizobium leguminosarum bv. trifolii
GCF_000021385	WP_012611498.1	Desulfovibrio vulgaris str. 'Miyazaki F'	cellular organisms	Bacteria	Proteobacteria	delta/epsilon subdivisions	Deltaproteobacteria	Desulfovibrionales	Desulfovibrionaceae	Desulfovibrio	Desulfovibrio vulgaris
GCF_000021485	WP_012537234.1	Acidithiobacillus ferrooxidans ATCC 23270	cellular organisms	Bacteria	Proteobacteria	Acidithiobacillia	Acidithiobacillales	Acidithiobacillaceae	Acidithiobacillus	Acidithiobacillus ferrooxidans
GCF_000021545	WP_012675118.1	Sulfurihydrogenibium azorense Az-Fu1	cellular organisms	Bacteria	Aquificae	Aquificae	Aquificales	Hydrogenothermaceae	Sulfurihydrogenibium	Sulfurihydrogenibium azorense
GCF_000021565	WP_012675825.1	Persephonella marina EX-H1	cellular organisms	Bacteria	Aquificae	Aquificae	Aquificales	Hydrogenothermaceae	Persephonella	Persephonella marina
GCF_000021645	YP_002352857.1	Dictyoglomus turgidum DSM 6724	cellular organisms	Bacteria	Dictyoglomi	Dictyoglomia	Dictyoglomales	Dictyoglomaceae	Dictyoglomus	Dictyoglomus turgidum
GCF_000021685	WP_012641589.1	Thermomicrobium roseum DSM 5159	cellular organisms	Bacteria	Terrabacteria group	Chloroflexi	Thermomicrobia	Thermomicrobiales	Thermomicrobiaceae	Thermomicrobium	Thermomicrobium roseum
GCF_000021745	WP_012591883.1 WP_012590198.1	Methylocella silvestris BL2	cellular organisms	Bacteria	Proteobacteria	Alphaproteobacteria	Rhizobiales	Beijerinckiaceae	Methylocella	Methylocella silvestris
GCF_000021865	WP_013068928.1	Rhodobacter capsulatus SB 1003	cellular organisms	Bacteria	Proteobacteria	Alphaproteobacteria	Rhodobacterales	Rhodobacteraceae	Rhodobacter	Rhodobacter capsulatus
GCF_000021885	WP_015940033.1	Glaesserella parasuis SH0165	cellular organisms	Bacteria	Proteobacteria	Gammaproteobacteria	Pasteurellales	Pasteurellaceae	Glaesserella	Glaesserella parasuis
GCF_000021925	WP_005817348.1 WP_015944073.1	Desulfitobacterium hafniense DCB-2	cellular organisms	Bacteria	Terrabacteria group	Firmicutes	Clostridia	Clostridiales	Peptococcaceae	Desulfitobacterium	Desulfitobacterium hafniense
GCF_000021945	WP_085953528.1	Chloroflexus aggregans DSM 9485	cellular organisms	Bacteria	Terrabacteria group	Chloroflexi	Chloroflexia	Chloroflexales	Chloroflexineae	Chloroflexaceae	Chloroflexus	Chloroflexus aggregans
GCF_000021985	WP_095206572.1 WP_012637159.1	Thioalkalivibrio sulfidiphilus HL-EbGr7	cellular organisms	Bacteria	Proteobacteria	Gammaproteobacteria	Chromatiales	Ectothiorhodospiraceae	Thioalkalivibrio	Thioalkalivibrio sulfidiphilus
GCF_000022005	YP_002515431.1	Caulobacter vibrioides NA1000	cellular organisms	Bacteria	Proteobacteria	Alphaproteobacteria	Caulobacterales	Caulobacteraceae	Caulobacter	Caulobacter vibrioides	Caulobacter vibrioides CB15
GCF_000022025	WP_015937778.1	Pseudarthrobacter chlorophenolicus A6	cellular organisms	Bacteria	Terrabacteria group	Actinobacteria	Actinobacteria	Micrococcales	Micrococcaceae	Pseudarthrobacter	Pseudarthrobacter chlorophenolicus
GCF_000022065	WP_015924341.1	[Clostridium] cellulolyticum H10	cellular organisms	Bacteria	Terrabacteria group	Firmicutes	Clostridia	Clostridiales	Ruminococcaceae	Ruminiclostridium	[Clostridium] cellulolyticum
GCF_000022085	WP_015930940.1 WP_015928335.1	Methylobacterium nodulans ORS 2060	cellular organisms	Bacteria	Proteobacteria	Alphaproteobacteria	Rhizobiales	Methylobacteriaceae	Methylobacterium	Methylobacterium nodulans
GCF_000022125	WP_012624804.1	Desulfovibrio desulfuricans subsp. desulfuricans str. ATCC 27774	cellular organisms	Bacteria	Proteobacteria	delta/epsilon subdivisions	Deltaproteobacteria	Desulfovibrionales	Desulfovibrionaceae	Desulfovibrio	Desulfovibrio desulfuricans	Desulfovi
GCF_000022145	WP_012633779.1	Anaeromyxobacter dehalogenans 2CP-1	cellular organisms	Bacteria	Proteobacteria	delta/epsilon subdivisions	Deltaproteobacteria	Myxococcales	Cystobacterineae	Anaeromyxobacteraceae	Anaeromyxobacter	Anaeromyxobacter dehalogenans
GCF_000022265	WP_012647855.1	Geobacter daltonii FRC-32	cellular organisms	Bacteria	Proteobacteria	delta/epsilon subdivisions	Deltaproteobacteria	Desulfuromonadales	Geobacteraceae	Geobacter	Geobacter daltonii
GCF_000022325	WP_015907041.1	Caldicellulosiruptor bescii DSM 6725	cellular organisms	Bacteria	Terrabacteria group	Firmicutes	Clostridia	Thermoanaerobacterales	Thermoanaerobacterales Family III. Incertae Sedis	Caldicellulosiruptor	Caldicellulosiruptor bescii
GCF_000022565	WP_052294684.1 WP_015896080.1	Acidobacterium capsulatum ATCC 51196	cellular organisms	Bacteria	Acidobacteria	Acidobacteriia	Acidobacteriales	Acidobacteriaceae	Acidobacterium	Acidobacterium capsulatum
GCF_000022725	WP_012754639.1	Bartonella grahamii as4aup	cellular organisms	Bacteria	Proteobacteria	Alphaproteobacteria	Rhizobiales	Bartonellaceae	Bartonella	Bartonella grahamii
GCF_000022905	WP_010189479.1	Corynebacterium aurimucosum ATCC 700975	cellular organisms	Bacteria	Terrabacteria group	Actinobacteria	Actinobacteria	Corynebacteriales	Corynebacteriaceae	Corynebacterium	Corynebacterium aurimucosum
GCF_000022965	WP_004218033.1	Bifidobacterium animalis subsp. lactis DSM 10140	cellular organisms	Bacteria	Terrabacteria group	Actinobacteria	Actinobacteria	Bifidobacteriales	Bifidobacteriaceae	Bifidobacterium	Bifidobacterium animalis	Bifidobacterium animalis subsp. lactis
GCF_000023025	WP_015819190.1 WP_015820849.1	Teredinibacter turnerae T7901	cellular organisms	Bacteria	Proteobacteria	Gammaproteobacteria	Cellvibrionales	Cellvibrionaceae	Teredinibacter	Teredinibacter turnerae
GCF_000023065	WP_015879841.1	Tolumonas auensis DSM 9187	cellular organisms	Bacteria	Proteobacteria	Gammaproteobacteria	Aeromonadales	Aeromonadaceae	Tolumonas	Tolumonas auensis
GCF_000023105	WP_015883554.1	Beutenbergia cavernae DSM 12333	cellular organisms	Bacteria	Terrabacteria group	Actinobacteria	Actinobacteria	Micrococcales	Beutenbergiaceae	Beutenbergia	Beutenbergia cavernae
GCF_000023145	WP_012732347.1	Corynebacterium kroppenstedtii DSM 44385	cellular organisms	Bacteria	Terrabacteria group	Actinobacteria	Actinobacteria	Corynebacteriales	Corynebacteriaceae	Corynebacterium	Corynebacterium kroppenstedtii
GCF_000023205	WP_010080422.1	Micrococcus luteus NCTC 2665	cellular organisms	Bacteria	Terrabacteria group	Actinobacteria	Actinobacteria	Micrococcales	Micrococcaceae	Micrococcus	Micrococcus luteus
GCF_000023225	WP_015772890.1	Desulfomicrobium baculatum DSM 4028	cellular organisms	Bacteria	Proteobacteria	delta/epsilon subdivisions	Deltaproteobacteria	Desulfovibrionales	Desulfomicrobiaceae	Desulfomicrobium	Desulfomicrobium baculatum
GCF_000023245	WP_041838583.1	Actinosynnema mirum DSM 43827	cellular organisms	Bacteria	Terrabacteria group	Actinobacteria	Actinobacteria	Pseudonocardiales	Pseudonocardiaceae	Actinosynnema	Actinosynnema mirum
GCF_000023265	WP_015797910.1	Acidimicrobium ferrooxidans DSM 10331	cellular organisms	Bacteria	Terrabacteria group	Actinobacteria	Acidimicrobiia	Acidimicrobiales	Acidimicrobiaceae	Acidimicrobium	Acidimicrobium ferrooxidans
GCF_000023405	YP_003155696.1	Brachybacterium faecium DSM 4810	cellular organisms	Bacteria	Terrabacteria group	Actinobacteria	Actinobacteria	Micrococcales	Dermabacteraceae	Brachybacterium	Brachybacterium faecium
GCF_000023445	WP_015851811.1	Desulfovibrio salexigens DSM 2638	cellular organisms	Bacteria	Proteobacteria	delta/epsilon subdivisions	Deltaproteobacteria	Desulfovibrionales	Desulfovibrionaceae	Desulfovibrio	Desulfovibrio salexigens
GCF_000023605	WP_012773313.1	Pectobacterium carotovorum subsp. carotovorum PC1	cellular organisms	Bacteria	Proteobacteria	Gammaproteobacteria	Enterobacterales	Pectobacteriaceae	Pectobacterium	Pectobacterium carotovorum	Pectobacterium carotovorum subsp. carotovorum
GCF_000023705	WP_041928636.1	Methylotenera mobilis JLW8	cellular organisms	Bacteria	Proteobacteria	Betaproteobacteria	Nitrosomonadales	Methylophilaceae	Methylotenera	Methylotenera mobilis
GCF_000023745	WP_015830833.1	Methylovorus glucosetrophus SIP3-4	cellular organisms	Bacteria	Proteobacteria	Betaproteobacteria	Nitrosomonadales	Methylophilaceae	Methylovorus	Methylovorus glucosotrophus
GCF_000023785	WP_015828907.1	Hirschia baltica ATCC 49814	cellular organisms	Bacteria	Proteobacteria	Alphaproteobacteria	Rhodobacterales	Hyphomonadaceae	Hirschia	Hirschia baltica
GCF_000023845	WP_015778729.1	Cryptobacterium curtum DSM 15641	cellular organisms	Bacteria	Terrabacteria group	Actinobacteria	Coriobacteriia	Eggerthellales	Eggerthellaceae	Cryptobacterium	Cryptobacterium curtum
GCF_000023865	WP_012795968.1	Saccharomonospora viridis DSM 43017	cellular organisms	Bacteria	Terrabacteria group	Actinobacteria	Actinobacteria	Pseudonocardiales	Pseudonocardiaceae	Saccharomonospora	Saccharomonospora viridis
GCF_000023885	WP_012797404.1	Slackia heliotrinireducens DSM 20476	cellular organisms	Bacteria	Terrabacteria group	Actinobacteria	Coriobacteriia	Eggerthellales	Eggerthellaceae	Slackia	Slackia heliotrinireducens
GCF_000023905	WP_015769725.1	Leptotrichia buccalis C-1013-b	cellular organisms	Bacteria	Fusobacteria	Fusobacteriia	Fusobacteriales	Leptotrichiaceae	Leptotrichia	Leptotrichia buccalis
GCF_000023925	WP_012802220.1	Kytococcus sedentarius DSM 20547	cellular organisms	Bacteria	Terrabacteria group	Actinobacteria	Actinobacteria	Micrococcales	Dermacoccaceae	Kytococcus	Kytococcus sedentarius
GCF_000024025	WP_012785223.1	Catenulispora acidiphila DSM 44928	cellular organisms	Bacteria	Terrabacteria group	Actinobacteria	Actinobacteria	Catenulisporales	Catenulisporaceae	Catenulispora	Catenulispora acidiphila
GCF_000024065	WP_015770922.1	Jonesia denitrificans DSM 20603	cellular organisms	Bacteria	Terrabacteria group	Actinobacteria	Actinobacteria	Micrococcales	Jonesiaceae	Jonesia	Jonesia denitrificans
GCF_000024085	WP_012800736.1	Kangiella koreensis DSM 16069	cellular organisms	Bacteria	Proteobacteria	Gammaproteobacteria	Oceanospirillales	Kangiellaceae	Kangiella	Kangiella koreensis
GCF_000024105	WP_012803655.1	Anaerococcus prevotii DSM 20548	cellular organisms	Bacteria	Terrabacteria group	Firmicutes	Tissierellia	Tissierellales	Peptoniphilaceae	Anaerococcus	Anaerococcus prevotii
GCF_000024205	WP_015759129.1	Desulfotomaculum acetoxidans DSM 771	cellular organisms	Bacteria	Terrabacteria group	Firmicutes	Clostridia	Clostridiales	Peptococcaceae	Desulfotomaculum	Desulfotomaculum acetoxidans
GCF_000024225	WP_012808277.1	Atopobium parvulum DSM 20469	cellular organisms	Bacteria	Terrabacteria group	Actinobacteria	Coriobacteriia	Coriobacteriales	Atopobiaceae	Atopobium	Atopobium parvulum
GCF_000024265	WP_009305212.1	Eggerthella lenta DSM 2243	cellular organisms	Bacteria	Terrabacteria group	Actinobacteria	Coriobacteriia	Eggerthellales	Eggerthellaceae	Eggerthella	Eggerthella lenta
GCF_000024285	WP_012809803.1	Alicyclobacillus acidocaldarius subsp. acidocaldarius DSM 446	cellular organisms	Bacteria	Terrabacteria group	Firmicutes	Bacilli	Bacillales	Alicyclobacillaceae	Alicyclobacillus	Alicyclobacillus acidocaldarius	Alicyclobacillus acidocaldarius subs
GCF_000024325	WP_015751980.1	Desulfohalobium retbaense DSM 5692	cellular organisms	Bacteria	Proteobacteria	delta/epsilon subdivisions	Deltaproteobacteria	Desulfovibrionales	Desulfohalobiaceae	Desulfohalobium	Desulfohalobium retbaense
GCF_000024345	WP_012923594.1	Kribbella flavida DSM 17836	cellular organisms	Bacteria	Terrabacteria group	Actinobacteria	Actinobacteria	Propionibacteriales	Nocardioidaceae	Kribbella	Kribbella flavida
GCF_000024365	WP_015746523.1	Nakamurella multipartita DSM 44233	cellular organisms	Bacteria	Terrabacteria group	Actinobacteria	Actinobacteria	Nakamurellales	Nakamurellaceae	Nakamurella	Nakamurella multipartita
GCF_000024385	WP_012854572.1	Thermomonospora curvata DSM 43183	cellular organisms	Bacteria	Terrabacteria group	Actinobacteria	Actinobacteria	Streptosporangiales	Thermomonosporaceae	Thermomonospora	Thermomonospora curvata
GCF_000024405	WP_012859787.1	Sebaldella termitidis ATCC 33386	cellular organisms	Bacteria	Fusobacteria	Fusobacteriia	Fusobacteriales	Leptotrichiaceae	Sebaldella	Sebaldella termitidis
GCF_000024545	WP_041625480.1	Stackebrandtia nassauensis DSM 44728	cellular organisms	Bacteria	Terrabacteria group	Actinobacteria	Actinobacteria	Glycomycetales	Glycomycetaceae	Stackebrandtia	Stackebrandtia nassauensis
GCF_000024565	WP_012858334.1	Streptobacillus moniliformis DSM 12112	cellular organisms	Bacteria	Fusobacteria	Fusobacteriia	Fusobacteriales	Leptotrichiaceae	Streptobacillus	Streptobacillus moniliformis
GCF_000024605	WP_015738199.1	Ammonifex degensii KC4	cellular organisms	Bacteria	Terrabacteria group	Firmicutes	Clostridia	Thermoanaerobacterales	Thermoanaerobacteraceae	Moorella group	Ammonifex	Ammonifex degensii
GCF_000024725	WP_041354609.1	Nitrosococcus halophilus Nc 4	cellular organisms	Bacteria	Proteobacteria	Gammaproteobacteria	Chromatiales	Chromatiaceae	Nitrosococcus	Nitrosococcus halophilus
GCF_000024765	WP_012824438.1	Halothiobacillus neapolitanus c2	cellular organisms	Bacteria	Proteobacteria	Gammaproteobacteria	Chromatiales	Halothiobacillaceae	Halothiobacillus	Halothiobacillus neapolitanus
GCF_000024785	WP_012833544.1	Gordonia bronchialis DSM 43247	cellular organisms	Bacteria	Terrabacteria group	Actinobacteria	Actinobacteria	Corynebacteriales	Gordoniaceae	Gordonia	Gordonia bronchialis
GCF_000024865	WP_012887891.1	Streptosporangium roseum DSM 43021	cellular organisms	Bacteria	Terrabacteria group	Actinobacteria	Actinobacteria	Streptosporangiales	Streptosporangiaceae	Streptosporangium	Streptosporangium roseum
GCF_000024905	YP_003317011.1	Thermanaerovibrio acidaminovorans DSM 6589	cellular organisms	Bacteria	Synergistetes	Synergistia	Synergistales	Synergistaceae	Thermanaerovibrio	Thermanaerovibrio acidaminovorans
GCF_000024925	WP_012867893.1	Sanguibacter keddieii DSM 10542	cellular organisms	Bacteria	Terrabacteria group	Actinobacteria	Actinobacteria	Micrococcales	Sanguibacteraceae	Sanguibacter	Sanguibacter keddieii
GCF_000024945	WP_012864456.1	Veillonella parvula DSM 2008	cellular organisms	Bacteria	Terrabacteria group	Firmicutes	Negativicutes	Veillonellales	Veillonellaceae	Veillonella	Veillonella parvula
GCF_000024965	WP_012877457.1	Xylanimonas cellulosilytica DSM 15894	cellular organisms	Bacteria	Terrabacteria group	Actinobacteria	Actinobacteria	Micrococcales	Promicromonosporaceae	Xylanimonas	Xylanimonas cellulosilytica
GCF_000024985	WP_012871398.1	Sphaerobacter thermophilus DSM 20745	cellular organisms	Bacteria	Terrabacteria group	Chloroflexi	Thermomicrobia	Sphaerobacteridae	Sphaerobacterales	Sphaerobacterineae	Sphaerobacteraceae	Sphaerobacter	Sphaerobacter thermophilus
GCF_000025005	WP_012874002.1	Thermobaculum terrenum ATCC BAA-798	cellular organisms	Bacteria	Terrabacteria group	unclassified Terrabacteria group	Thermobaculum	Thermobaculum terrenum
GCF_000025065	WP_012883357.1	Dickeya zeae Ech586	cellular organisms	Bacteria	Proteobacteria	Gammaproteobacteria	Enterobacterales	Pectobacteriaceae	Dickeya	Dickeya zeae
GCF_000025085	WP_002461431.1	Staphylococcus lugdunensis HKU09-01	cellular organisms	Bacteria	Terrabacteria group	Firmicutes	Bacilli	Bacillales	Staphylococcaceae	Staphylococcus	Staphylococcus lugdunensis
GCF_000025185	WP_012911476.1	Pirellula staleyi DSM 6068	cellular organisms	Bacteria	PVC group	Planctomycetes	Planctomycetia	Planctomycetales	Planctomycetaceae	Pirellula	Pirellula staleyi
GCF_000025205	WP_012914280.1	Gardnerella vaginalis 409-05	cellular organisms	Bacteria	Terrabacteria group	Actinobacteria	Actinobacteria	Bifidobacteriales	Bifidobacteriaceae	Gardnerella	Gardnerella vaginalis
GCF_000025225	WP_012993307.1	Mageeibacillus indolicus UPII9-5	cellular organisms	Bacteria	Terrabacteria group	Firmicutes	Clostridia	Clostridiales	Ruminococcaceae	Mageeibacillus	Mageeibacillus indolicus
GCF_000025265	WP_081425367.1	Conexibacter woesei DSM 14684	cellular organisms	Bacteria	Terrabacteria group	Actinobacteria	Thermoleophilia	Solirubrobacterales	Conexibacteraceae	Conexibacter	Conexibacter woesei
GCF_000025305	WP_012938920.1	Acidaminococcus fermentans DSM 20731	cellular organisms	Bacteria	Terrabacteria group	Firmicutes	Negativicutes	Acidaminococcales	Acidaminococcaceae	Acidaminococcus	Acidaminococcus fermentans
GCF_000025345	WP_049788639.1	Geodermatophilus obscurus DSM 43160	cellular organisms	Bacteria	Terrabacteria group	Actinobacteria	Actinobacteria	Geodermatophilales	Geodermatophilaceae	Geodermatophilus	Geodermatophilus obscurus
GCF_000025405	WP_041457469.1	Pantoea ananatis LMG 20103	cellular organisms	Bacteria	Proteobacteria	Gammaproteobacteria	Enterobacterales	Erwiniaceae	Pantoea	Pantoea ananatis
GCF_000025485	WP_012969506.1 WP_043795689.1	Allochromatium vinosum DSM 180	cellular organisms	Bacteria	Proteobacteria	Gammaproteobacteria	Chromatiales	Chromatiaceae	Allochromatium	Allochromatium vinosum
GCF_000025565	YP_003611297.1	Enterobacter cloacae subsp. cloacae ATCC 13047	cellular organisms	Bacteria	Proteobacteria	Gammaproteobacteria	Enterobacterales	Enterobacteriaceae	Enterobacter	Enterobacter cloacae complex	Enterobacter cloacae	Enterobacter cloacae subsp. cloacae
GCF_000025605	WP_012992402.1	Thermocrinis albus DSM 14484	cellular organisms	Bacteria	Aquificae	Aquificae	Aquificales	Aquificaceae	Thermocrinis	Thermocrinis albus
GCF_000025645	WP_012994663.1	Thermoanaerobacter italicus Ab9	cellular organisms	Bacteria	Terrabacteria group	Firmicutes	Clostridia	Thermoanaerobacterales	Thermoanaerobacteraceae	Thermoanaerobacter	Thermoanaerobacter italicus
GCF_000025705	WP_013030354.1	Sideroxydans lithotrophicus ES-1	cellular organisms	Bacteria	Proteobacteria	Betaproteobacteria	Nitrosomonadales	Gallionellaceae	Sideroxydans	Sideroxydans lithotrophicus
GCF_000025725	WP_083772372.1	Denitrovibrio acetiphilus DSM 12809	cellular organisms	Bacteria	Deferribacteres	Deferribacteres	Deferribacterales	Deferribacteraceae	Denitrovibrio	Denitrovibrio acetiphilus
GCF_000025945	WP_011187347.1	Desulfotalea psychrophila LSv54	cellular organisms	Bacteria	Proteobacteria	delta/epsilon subdivisions	Deltaproteobacteria	Desulfobacterales	Desulfobulbaceae	Desulfotalea	Desulfotalea psychrophila
GCF_000025965	WP_041646582.1	Aromatoleum aromaticum EbN1	cellular organisms	Bacteria	Proteobacteria	Betaproteobacteria	Rhodocyclales	Rhodocyclaceae	Aromatoleum	Aromatoleum aromaticum
GCF_000026125	WP_011871247.1	Herminiimonas arsenicoxydans	cellular organisms	Bacteria	Proteobacteria	Betaproteobacteria	Burkholderiales	Oxalobacteraceae	Herminiimonas
GCF_000026325	YP_002415569.1	Escherichia coli UMN026	cellular organisms	Bacteria	Proteobacteria	Gammaproteobacteria	Enterobacterales	Enterobacteriaceae	Escherichia	Escherichia coli
GCF_000026345	YP_002410694.1	Escherichia coli IAI39	cellular organisms	Bacteria	Proteobacteria	Gammaproteobacteria	Enterobacterales	Enterobacteriaceae	Escherichia	Escherichia coli
GCF_000026405	WP_004899074.1 WP_004899072.1	Leuconostoc citreum KM20	cellular organisms	Bacteria	Terrabacteria group	Firmicutes	Bacilli	Lactobacillales	Leuconostocaceae	Leuconostoc	Leuconostoc citreum
GCF_000026505	WP_014570000.1	Lactobacillus rhamnosus GG	cellular organisms	Bacteria	Terrabacteria group	Firmicutes	Bacilli	Lactobacillales	Lactobacillaceae	Lactobacillus	Lactobacillus rhamnosus
GCF_000026605	WP_012678540.1	Streptococcus equi subsp. zooepidemicus	cellular organisms	Bacteria	Terrabacteria group	Firmicutes	Bacilli	Lactobacillales	Streptococcaceae	Streptococcus	Streptococcus dysgalactiae group	Streptococcus equi
GCF_000026745	YP_003027936.1	Streptococcus suis BM407	cellular organisms	Bacteria	Terrabacteria group	Firmicutes	Bacilli	Lactobacillales	Streptococcaceae	Streptococcus	Streptococcus suis
GCF_000027165	YP_003447048.1	Streptococcus mitis B6	cellular organisms	Bacteria	Terrabacteria group	Firmicutes	Bacilli	Lactobacillales	Streptococcaceae	Streptococcus	Streptococcus mitis
GCF_000027225	WP_038199266.1	Xenorhabdus bovienii SS-2004	cellular organisms	Bacteria	Proteobacteria	Gammaproteobacteria	Enterobacterales	Morganellaceae	Xenorhabdus	Xenorhabdus bovienii
GCF_000027305	NP_438183.1	Haemophilus influenzae Rd KW20	cellular organisms	Bacteria	Proteobacteria	Gammaproteobacteria	Pasteurellales	Pasteurellaceae	Haemophilus	Haemophilus influenzae
GCF_000046685	WP_011179033.1	Bartonella quintana str. Toulouse	cellular organisms	Bacteria	Proteobacteria	Alphaproteobacteria	Rhizobiales	Bartonellaceae	Bartonella	Bartonella quintana
GCF_000046705	WP_011180178.1	Bartonella henselae str. Houston-1	cellular organisms	Bacteria	Proteobacteria	Alphaproteobacteria	Rhizobiales	Bartonellaceae	Bartonella	Bartonella henselae
GCF_000055785	WP_011508283.1 WP_011507818.1	Chromohalobacter salexigens DSM 3043	cellular organisms	Bacteria	Proteobacteria	Gammaproteobacteria	Oceanospirillales	Halomonadaceae	Chromohalobacter	Chromohalobacter salexigens
GCF_000055945	WP_011527216.1	Lawsonia intracellularis PHE/MN1-00	cellular organisms	Bacteria	Proteobacteria	delta/epsilon subdivisions	Deltaproteobacteria	Desulfovibrionales	Desulfovibrionaceae	Lawsonia	Lawsonia intracellularis
GCF_000056065	WP_011544121.1	Lactobacillus delbrueckii subsp. bulgaricus ATCC 11842 = JCM 1002	cellular organisms	Bacteria	Terrabacteria group	Firmicutes	Bacilli	Lactobacillales	Lactobacillaceae	Lactobacillus	Lactobacillus delbrueckii	Lactobacillus delbrueckii subsp. bulgar
GCF_000058485	WP_011602336.1	Frankia alni ACN14a	cellular organisms	Bacteria	Terrabacteria group	Actinobacteria	Actinobacteria	Frankiales	Frankiaceae	Frankia	Frankia alni
GCF_000062885	WP_011875132.1	Saccharopolyspora erythraea NRRL 2338	cellular organisms	Bacteria	Terrabacteria group	Actinobacteria	Actinobacteria	Pseudonocardiales	Pseudonocardiaceae	Saccharopolyspora	Saccharopolyspora erythraea
GCF_000063585	YP_001255806.1	Clostridium botulinum A str. ATCC 3502	cellular organisms	Bacteria	Terrabacteria group	Firmicutes	Clostridia	Clostridiales	Clostridiaceae	Clostridium	Clostridium botulinum	Clostridium botulinum A
GCF_000067165	WP_012239861.1	Sorangium cellulosum So ce56	cellular organisms	Bacteria	Proteobacteria	delta/epsilon subdivisions	Deltaproteobacteria	Myxococcales	Sorangiineae	Polyangiaceae	Sorangium	Sorangium cellulosum
GCF_000067205	WP_012248624.1	Bordetella petrii	cellular organisms	Bacteria	Proteobacteria	Betaproteobacteria	Burkholderiales	Alcaligenaceae	Bordetella
GCF_000069185	YP_001704463.1	Mycobacterium abscessus	cellular organisms	Bacteria	Terrabacteria group	Actinobacteria	Actinobacteria	Corynebacteriales	Mycobacteriaceae	Mycobacterium	Mycobacterium chelonae complex	Mycobacterium abscessus subgroup
GCF_000069225	WP_012297967.1	Clavibacter sepedonicus	cellular organisms	Bacteria	Terrabacteria group	Actinobacteria	Actinobacteria	Micrococcales	Microbacteriaceae	Clavibacter
GCF_000069945	WP_012359645.1	Corynebacterium urealyticum DSM 7109	cellular organisms	Bacteria	Terrabacteria group	Actinobacteria	Actinobacteria	Corynebacteriales	Corynebacteriaceae	Corynebacterium	Corynebacterium urealyticum
GCF_000069965	WP_004245652.1	Proteus mirabilis HI4320	cellular organisms	Bacteria	Proteobacteria	Gammaproteobacteria	Enterobacterales	Morganellaceae	Proteus	Proteus mirabilis
GCF_000070465	WP_012416751.1	Bordetella avium 197N	cellular organisms	Bacteria	Proteobacteria	Betaproteobacteria	Burkholderiales	Alcaligenaceae	Bordetella	Bordetella avium
GCF_000072485	WP_012479100.1	Stenotrophomonas maltophilia K279a	cellular organisms	Bacteria	Proteobacteria	Gammaproteobacteria	Xanthomonadales	Xanthomonadaceae	Stenotrophomonas	Stenotrophomonas maltophilia group	Stenotrophomonas maltophilia
GCF_000091125	WP_013040347.1	Sphingobium japonicum UT26S	cellular organisms	Bacteria	Proteobacteria	Alphaproteobacteria	Sphingomonadales	Sphingomonadaceae	Sphingobium	Sphingobium japonicum
GCF_000091305	WP_013001385.1	Streptomyces scabiei 87.22	cellular organisms	Bacteria	Terrabacteria group	Actinobacteria	Actinobacteria	Streptomycetales	Streptomycetaceae	Streptomyces	Streptomyces scabiei
GCF_000091325	WP_013052680.1	Shewanella violacea DSS12	cellular organisms	Bacteria	Proteobacteria	Gammaproteobacteria	Alteromonadales	Shewanellaceae	Shewanella	Shewanella violacea
GCF_000091465	WP_029222735.1	Vibrio tasmaniensis LGP32	cellular organisms	Bacteria	Proteobacteria	Gammaproteobacteria	Vibrionales	Vibrionaceae	Vibrio	Vibrio tasmaniensis
GCF_000091565	WP_013035842.1	Erwinia amylovora CFBP1430	cellular organisms	Bacteria	Proteobacteria	Gammaproteobacteria	Enterobacterales	Erwiniaceae	Erwinia	Erwinia amylovora
GCF_000091765	WP_013085858.1	Lactobacillus crispatus ST1	cellular organisms	Bacteria	Terrabacteria group	Firmicutes	Bacilli	Lactobacillales	Lactobacillaceae	Lactobacillus	Lactobacillus crispatus
GCF_000091785	WP_003637015.1 WP_003634143.1	Legionella longbeachae NSW150	cellular organisms	Bacteria	Proteobacteria	Gammaproteobacteria	Legionellales	Legionellaceae	Legionella	Legionella longbeachae
GCF_000092025	NP_353385.1	Agrobacterium fabrum str. C58	cellular organisms	Bacteria	Proteobacteria	Alphaproteobacteria	Rhizobiales	Rhizobiaceae	Rhizobium/Agrobacterium group	Agrobacterium	Agrobacterium tumefaciens complex	Agrobacterium fabrum
GCF_000092045	WP_011423761.1	Rhizobium etli CFN 42	cellular organisms	Bacteria	Proteobacteria	Alphaproteobacteria	Rhizobiales	Rhizobiaceae	Rhizobium/Agrobacterium group	Rhizobium	Rhizobium etli
GCF_000092105	WP_013109431.1	Planctopirus limnophila DSM 3776	cellular organisms	Bacteria	PVC group	Planctomycetes	Planctomycetia	Planctomycetales	Planctomycetaceae	Planctopirus	Planctopirus limnophila
GCF_000092205	WP_049824330.1	Desulfurivibrio alkaliphilus AHT 2	cellular organisms	Bacteria	Proteobacteria	delta/epsilon subdivisions	Deltaproteobacteria	Desulfobacterales	Desulfobulbaceae	Desulfurivibrio	Desulfurivibrio alkaliphilus
GCF_000092225	WP_049825767.1	Tsukamurella paurometabola DSM 20162	cellular organisms	Bacteria	Terrabacteria group	Actinobacteria	Actinobacteria	Corynebacteriales	Tsukamurellaceae	Tsukamurella	Tsukamurella paurometabola
GCF_000092245	WP_013134715.1	Arcobacter nitrofigilis DSM 7299	cellular organisms	Bacteria	Proteobacteria	delta/epsilon subdivisions	Epsilonproteobacteria	Campylobacterales	Campylobacteraceae	Arcobacter	Arcobacter nitrofigilis
GCF_000092265	WP_013108125.1	Moraxella catarrhalis BBH18	cellular organisms	Bacteria	Proteobacteria	Gammaproteobacteria	Pseudomonadales	Moraxellaceae	Moraxella	Moraxella catarrhalis
GCF_000092285	WP_013077223.1	Caulobacter segnis ATCC 21756	cellular organisms	Bacteria	Proteobacteria	Alphaproteobacteria	Caulobacterales	Caulobacteraceae	Caulobacter	Caulobacter segnis
GCF_000092365	WP_013170526.1	Arcanobacterium haemolyticum DSM 20595	cellular organisms	Bacteria	Terrabacteria group	Actinobacteria	Actinobacteria	Actinomycetales	Actinomycetaceae	Arcanobacterium	Arcanobacterium haemolyticum
GCF_000092385	WP_043491216.1	Streptomyces bingchenggensis BCW-1	cellular organisms	Bacteria	Terrabacteria group	Actinobacteria	Actinobacteria	Streptomycetales	Streptomycetaceae	Streptomyces	Streptomyces bingchenggensis
GCF_000092405	WP_041433336.1	Syntrophothermus lipocalidus DSM 12680	cellular organisms	Bacteria	Terrabacteria group	Firmicutes	Clostridia	Clostridiales	Syntrophomonadaceae	Syntrophothermus	Syntrophothermus lipocalidus
GCF_000092505	WP_013103576.1 WP_013103577.1	Leuconostoc kimchii IMSNU 11154	cellular organisms	Bacteria	Terrabacteria group	Firmicutes	Bacilli	Lactobacillales	Leuconostocaceae	Leuconostoc	Leuconostoc kimchii
GCF_000092565	NP_713767.1	Leptospira interrogans serovar Lai str. 56601	cellular organisms	Bacteria	Spirochaetes	Spirochaetia	Leptospirales	Leptospiraceae	Leptospira	Leptospira interrogans	Leptospira interrogans serovar Lai
GCF_000092645	WP_013130875.1	Thermobispora bispora DSM 43833	cellular organisms	Bacteria	Terrabacteria group	Actinobacteria	Actinobacteria	Actinobacteria incertae sedis	Thermobispora	Thermobispora bispora
GCF_000092825	WP_013137299.1	Segniliparus rotundus DSM 44985	cellular organisms	Bacteria	Terrabacteria group	Actinobacteria	Actinobacteria	Corynebacteriales	Segniliparaceae	Segniliparus	Segniliparus rotundus
GCF_000092865	WP_013117818.1	Cellulomonas flavigena DSM 20109	cellular organisms	Bacteria	Terrabacteria group	Actinobacteria	Actinobacteria	Micrococcales	Cellulomonadaceae	Cellulomonas	Cellulomonas flavigena
GCF_000092905	WP_083780281.1	Kyrpidia tusciae DSM 2912	cellular organisms	Bacteria	Terrabacteria group	Firmicutes	Bacilli	Bacillales	Alicyclobacillaceae	Kyrpidia	Kyrpidia tusciae
GCF_000092925	WP_013168735.1	Starkeya novella DSM 506	cellular organisms	Bacteria	Proteobacteria	Alphaproteobacteria	Rhizobiales	Xanthobacteraceae	Starkeya	Starkeya novella
GCF_000092985	WP_019609823.1	Nocardiopsis dassonvillei subsp. dassonvillei DSM 43111	cellular organisms	Bacteria	Terrabacteria group	Actinobacteria	Actinobacteria	Streptosporangiales	Nocardiopsaceae	Nocardiopsis	Nocardiopsis dassonvillei	Nocardiopsis dassonvillei subsp. das
GCF_000093025	WP_013148974.1	Methylotenera versatilis 301	cellular organisms	Bacteria	Proteobacteria	Betaproteobacteria	Nitrosomonadales	Methylophilaceae	Methylotenera	Methylotenera versatilis
GCF_000093085	WP_013171516.1	[Bacillus] selenitireducens MLS10	cellular organisms	Bacteria	Terrabacteria group	Firmicutes	Bacilli	Bacillales	Sporolactobacillaceae	unclassified Sporolactobacillaceae	[Bacillus] selenitireducens
GCF_000143085	WP_041350856.1	Nitrosococcus watsonii C-113	cellular organisms	Bacteria	Proteobacteria	Gammaproteobacteria	Chromatiales	Chromatiaceae	Nitrosococcus	Nitrosococcus watsonii
GCF_000143145	WP_013217432.1	Hyphomicrobium denitrificans ATCC 51888	cellular organisms	Bacteria	Proteobacteria	Alphaproteobacteria	Rhizobiales	Hyphomicrobiaceae	Hyphomicrobium	Hyphomicrobium denitrificans
GCF_000143165	WP_013218188.1	Dehalogenimonas lykanthroporepellens BL-DC-9	cellular organisms	Bacteria	Terrabacteria group	Chloroflexi	Dehalococcoidia	Dehalogenimonas	Dehalogenimonas lykanthroporepellens
GCF_000143825	WP_005286553.1	Corynebacterium genitalium ATCC 33030	cellular organisms	Bacteria	Terrabacteria group	Actinobacteria	Actinobacteria	Corynebacteriales	Corynebacteriaceae	Corynebacterium	Corynebacterium genitalium
GCF_000143845	WP_013251053.1	Olsenella uli DSM 7084	cellular organisms	Bacteria	Terrabacteria group	Actinobacteria	Coriobacteriia	Coriobacteriales	Atopobiaceae	Olsenella	Olsenella uli
GCF_000143965	WP_050762308.1	Desulfarculus baarsii DSM 2075	cellular organisms	Bacteria	Proteobacteria	delta/epsilon subdivisions	Deltaproteobacteria	Desulfarculales	Desulfarculaceae	Desulfarculus	Desulfarculus baarsii
GCF_000144605	WP_013267654.1	Brevundimonas subvibrioides ATCC 15264	cellular organisms	Bacteria	Proteobacteria	Alphaproteobacteria	Caulobacterales	Caulobacteraceae	Brevundimonas	Brevundimonas subvibrioides
GCF_000144625	WP_041708846.1	[Clostridium] saccharolyticum WM1	cellular organisms	Bacteria	Terrabacteria group	Firmicutes	Clostridia	Clostridiales	Lachnospiraceae	Lachnoclostridium	[Clostridium] saccharolyticum
GCF_000144645	WP_013276642.1	Thermosediminibacter oceani DSM 16646	cellular organisms	Bacteria	Terrabacteria group	Firmicutes	Clostridia	Thermoanaerobacterales	Thermoanaerobacterales Family III. Incertae Sedis	Thermosediminibacter	Thermosediminibacter oceani
GCF_000144675	WP_013241274.1	Corynebacterium pseudotuberculosis C231	cellular organisms	Bacteria	Terrabacteria group	Actinobacteria	Actinobacteria	Corynebacteriales	Corynebacteriaceae	Corynebacterium	Corynebacterium pseudotuberculosis
GCF_000144695	WP_013279022.1	Acetohalobium arabaticum DSM 5501	cellular organisms	Bacteria	Terrabacteria group	Firmicutes	Clostridia	Halanaerobiales	Halobacteroidaceae	Acetohalobium	Acetohalobium arabaticum
GCF_000145235	WP_013288557.1	Micromonospora aurantiaca ATCC 27029	cellular organisms	Bacteria	Terrabacteria group	Actinobacteria	Actinobacteria	Micromonosporales	Micromonosporaceae	Micromonospora	Micromonospora aurantiaca
GCF_000145255	WP_013292595.1	Gallionella capsiferriformans ES-2	cellular organisms	Bacteria	Proteobacteria	Betaproteobacteria	Nitrosomonadales	Gallionellaceae	Gallionella	Gallionella capsiferriformans
GCF_000145275	WP_010075815.1	Clostridium cellulovorans 743B	cellular organisms	Bacteria	Terrabacteria group	Firmicutes	Clostridia	Clostridiales	Clostridiaceae	Clostridium	Clostridium cellulovorans
GCF_000145615	WP_013298597.1	Thermoanaerobacterium thermosaccharolyticum DSM 571	cellular organisms	Bacteria	Terrabacteria group	Firmicutes	Clostridia	Thermoanaerobacterales	Thermoanaerobacterales Family III. Incertae Sedis	Thermoanaerobacterium	Thermoanaerobacterium thermos
GCF_000146025	WP_015423521.1	uncultured Termite group 1 bacterium phylotype Rs-D17	cellular organisms	Bacteria	Elusimicrobia	environmental samples	uncultured Termite group 1 bacterium
GCF_000146165	NP_716785.1	Shewanella oneidensis MR-1	cellular organisms	Bacteria	Proteobacteria	Gammaproteobacteria	Alteromonadales	Shewanellaceae	Shewanella	Shewanella oneidensis
GCF_000146185	WP_012738650.1	[Eubacterium] eligens ATCC 27750	cellular organisms	Bacteria	Terrabacteria group	Firmicutes	Clostridia	Clostridiales	Eubacteriaceae	Eubacterium	[Eubacterium] eligens
GCF_000146345	WP_008901952.1	Peptoniphilus duerdenii ATCC BAA-1640	cellular organisms	Bacteria	Terrabacteria group	Firmicutes	Tissierellia	Tissierellales	Peptoniphilaceae	Peptoniphilus	Peptoniphilus duerdenii
GCF_000146505	WP_012819900.1	Fibrobacter succinogenes subsp. succinogenes S85	cellular organisms	Bacteria	FCB group	Fibrobacteres	Fibrobacteria	Fibrobacterales	Fibrobacteraceae	Fibrobacter	Fibrobacter succinogenes	Fibrobacter succinogenes subsp. succinogenes
GCF_000146855	WP_005368110.1	[Eubacterium] yurii subsp. margaretiae ATCC 43715	cellular organisms	Bacteria	Terrabacteria group	Firmicutes	Clostridia	Clostridiales	Peptostreptococcaceae	Peptoanaerobacter	[Eubacterium] yurii	[Eubacterium] yurii subsp. margaretiae
GCF_000147675	WP_007788846.1	Peptostreptococcus stomatis DSM 17678	cellular organisms	Bacteria	Terrabacteria group	Firmicutes	Clostridia	Clostridiales	Peptostreptococcaceae	Peptostreptococcus	Peptostreptococcus stomatis
GCF_000147695	WP_003869318.1	Thermoanaerobacter wiegelii Rt8.B1	cellular organisms	Bacteria	Terrabacteria group	Firmicutes	Clostridia	Thermoanaerobacterales	Thermoanaerobacteraceae	Thermoanaerobacter	Thermoanaerobacter wiegelii
GCF_000147835	WP_013847007.1	Sphingobium chlorophenolicum L-1	cellular organisms	Bacteria	Proteobacteria	Alphaproteobacteria	Sphingomonadales	Sphingomonadaceae	Sphingobium	Sphingobium chlorophenolicum
GCF_000148645	WP_013344326.1 WP_013347008.1	Ferrimonas balearica DSM 9799	cellular organisms	Bacteria	Proteobacteria	Gammaproteobacteria	Alteromonadales	Ferrimonadaceae	Ferrimonas	Ferrimonas balearica
GCF_000148995	WP_003758159.1	Listeria grayi DSM 20601	cellular organisms	Bacteria	Terrabacteria group	Firmicutes	Bacilli	Bacillales	Listeriaceae	Listeria	Listeria grayi
GCF_000152145	WP_006560927.1	Oscillochloris trichoides DG-6	cellular organisms	Bacteria	Terrabacteria group	Chloroflexi	Chloroflexia	Chloroflexales	Chloroflexineae	Oscillochloridaceae	Oscillochloris	Oscillochloris trichoides
GCF_000152625	WP_050754096.1	Roseovarius nubinhibens ISM	cellular organisms	Bacteria	Proteobacteria	Alphaproteobacteria	Rhodobacterales	Rhodobacteraceae	Roseovarius	Roseovarius nubinhibens
GCF_000152725	WP_009806241.1	Pseudooceanicola batsensis HTCC2597	cellular organisms	Bacteria	Proteobacteria	Alphaproteobacteria	Rhodobacterales	Rhodobacteraceae	Pseudooceanicola	Pseudooceanicola batsensis
GCF_000152805	WP_008334368.1	Maritimibacter alkaliphilus HTCC2654	cellular organisms	Bacteria	Proteobacteria	Alphaproteobacteria	Rhodobacterales	Rhodobacteraceae	Maritimibacter	Maritimibacter alkaliphilus
GCF_000152825	WP_013300023.1	Parvularcula bermudensis HTCC2503	cellular organisms	Bacteria	Proteobacteria	Alphaproteobacteria	Parvularculales	Parvularculaceae	Parvularcula	Parvularcula bermudensis
GCF_000152885	WP_006956464.1 WP_006956388.1 WP_006955692.1	Idiomarina baltica OS145	cellular organisms	Bacteria	Proteobacteria	Gammaproteobacteria	Alteromonadales	Idiomarinaceae	Idiomarina	Idiomarina baltica
GCF_000153105	WP_002655248.1	Blastopirellula marina DSM 3645	cellular organisms	Bacteria	PVC group	Planctomycetes	Planctomycetia	Planctomycetales	Planctomycetaceae	Blastopirellula	Blastopirellula marina
GCF_000153125	WP_008296299.1	Congregibacter litoralis KT71	cellular organisms	Bacteria	Proteobacteria	Gammaproteobacteria	Cellvibrionales	Halieaceae	Congregibacter	Congregibacter litoralis
GCF_000153145	WP_009773091.1	marine actinobacterium PHSC20C1	cellular organisms	Bacteria	Terrabacteria group	Actinobacteria	Actinobacteria	unclassified Actinobacteria (class)	unclassified Actinobacteria (class) (miscellaneous)
GCF_000153185	WP_008044975.1 WP_008045178.1	Reinekea blandensis MED297	cellular organisms	Bacteria	Proteobacteria	Gammaproteobacteria	Oceanospirillales	Saccharospirillaceae	Reinekea	Reinekea blandensis
GCF_000153205	WP_005004245.1	Nitrococcus mobilis Nb-231	cellular organisms	Bacteria	Proteobacteria	Gammaproteobacteria	Chromatiales	Ectothiorhodospiraceae	Nitrococcus	Nitrococcus mobilis
GCF_000153245	WP_009837606.1 WP_009838662.1	Pseudoalteromonas tunicata D2	cellular organisms	Bacteria	Proteobacteria	Gammaproteobacteria	Alteromonadales	Pseudoalteromonadaceae	Pseudoalteromonas	Pseudoalteromonas tunicata
GCF_000153305	WP_007255120.1	Oceanicola granulosus HTCC2516	cellular organisms	Bacteria	Proteobacteria	Alphaproteobacteria	Rhodobacterales	Rhodobacteraceae	Oceanicola	Oceanicola granulosus
GCF_000153345	WP_007022043.1	Neptuniibacter caesariensis	cellular organisms	Bacteria	Proteobacteria	Gammaproteobacteria	Oceanospirillales	Oceanospirillaceae	Neptuniibacter
GCF_000153465	WP_009211046.1	Aurantimonas manganoxydans SI85-9A1	cellular organisms	Bacteria	Proteobacteria	Alphaproteobacteria	Rhizobiales	Aurantimonadaceae	Aurantimonas	Aurantimonas manganoxydans
GCF_000153565	WP_050757986.1	Bermanella marisrubri	cellular organisms	Bacteria	Proteobacteria	Gammaproteobacteria	Oceanospirillales	Oceanospirillaceae	Bermanella
GCF_000153705	WP_007068864.1	Fulvimarina pelagi HTCC2506	cellular organisms	Bacteria	Proteobacteria	Alphaproteobacteria	Rhizobiales	Aurantimonadaceae	Fulvimarina	Fulvimarina pelagi
GCF_000153725	WP_007793900.1	Pelagibaca bermudensis HTCC2601	cellular organisms	Bacteria	Proteobacteria	Alphaproteobacteria	Rhodobacterales	Rhodobacteraceae	Pelagibaca	Pelagibaca bermudensis
GCF_000153765	WP_009849880.1 WP_009850081.1	Mariprofundus ferrooxydans PV-1	cellular organisms	Bacteria	Proteobacteria	Zetaproteobacteria	Mariprofundales	Mariprofundaceae	Mariprofundus	Mariprofundus ferrooxydans
GCF_000153885	WP_005362060.1	Eubacterium ventriosum ATCC 27560	cellular organisms	Bacteria	Terrabacteria group	Firmicutes	Clostridia	Clostridiales	Eubacteriaceae	Eubacterium	Eubacterium ventriosum
GCF_000153905	WP_005421972.1	Blautia obeum ATCC 29174	cellular organisms	Bacteria	Terrabacteria group	Firmicutes	Clostridia	Clostridiales	Lachnospiraceae	Blautia	Blautia obeum
GCF_000153925	WP_004847559.1	Ruminococcus torques ATCC 27756	cellular organisms	Bacteria	Terrabacteria group	Firmicutes	Clostridia	Clostridiales	Lachnospiraceae	Blautia	[Ruminococcus] torques
GCF_000154065	WP_006428038.1	Dorea longicatena DSM 13814	cellular organisms	Bacteria	Terrabacteria group	Firmicutes	Clostridia	Clostridiales	Lachnospiraceae	Dorea	Dorea longicatena
GCF_000154225	WP_003790508.1	Actinomyces odontolyticus ATCC 17982	cellular organisms	Bacteria	Terrabacteria group	Actinobacteria	Actinobacteria	Actinomycetales	Actinomycetaceae	Actinomyces	Actinomyces odontolyticus
GCF_000154285	WP_004797498.1	Absiella dolichum DSM 3991	cellular organisms	Bacteria	Terrabacteria group	Firmicutes	Erysipelotrichia	Erysipelotrichales	Erysipelotrichaceae	Absiella	Absiella dolichum
GCF_000154345	WP_003533880.1	[Clostridium] leptum DSM 753	cellular organisms	Bacteria	Terrabacteria group	Firmicutes	Clostridia	Clostridiales	Ruminococcaceae	Ruminiclostridium	[Clostridium] leptum
GCF_000154425	WP_004850302.1	Coprococcus eutactus ATCC 27759	cellular organisms	Bacteria	Terrabacteria group	Firmicutes	Clostridia	Clostridiales	Lachnospiraceae	Coprococcus	Coprococcus eutactus
GCF_000154445	WP_007285843.1	Intestinibacter bartlettii DSM 16795	cellular organisms	Bacteria	Terrabacteria group	Firmicutes	Clostridia	Clostridiales	Peptostreptococcaceae	Intestinibacter	Intestinibacter bartlettii
GCF_000154485	WP_003537916.1	Erysipelatoclostridium ramosum DSM 1402	cellular organisms	Bacteria	Terrabacteria group	Firmicutes	Erysipelotrichia	Erysipelotrichales	Erysipelotrichaceae	Erysipelatoclostridium	Erysipelatoclostridium ramosum
GCF_000154505	WP_004607214.1	[Clostridium] scindens ATCC 35704	cellular organisms	Bacteria	Terrabacteria group	Firmicutes	Clostridia	Clostridiales	Lachnospiraceae	Lachnoclostridium	[Clostridium] scindens
GCF_000154565	WP_006873314.1	Anaerotruncus colihominis DSM 17241	cellular organisms	Bacteria	Terrabacteria group	Firmicutes	Clostridia	Clostridiales	Ruminococcaceae	Anaerotruncus	Anaerotruncus colihominis
GCF_000154705	WP_007199751.1 WP_040449484.1	Hoeflea phototrophica DFL-43	cellular organisms	Bacteria	Proteobacteria	Alphaproteobacteria	Rhizobiales	Phyllobacteriaceae	Hoeflea	Hoeflea phototrophica
GCF_000154785	WP_013962926.1	Roseobacter litoralis Och 149	cellular organisms	Bacteria	Proteobacteria	Alphaproteobacteria	Rhodobacterales	Rhodobacteraceae	Roseobacter	Roseobacter litoralis
GCF_000154805	WP_004610248.1	[Clostridium] spiroforme DSM 1552	cellular organisms	Bacteria	Terrabacteria group	Firmicutes	Erysipelotrichia	Erysipelotrichales	Erysipelotrichaceae	Erysipelatoclostridium	[Clostridium] spiroforme
GCF_000154825	WP_007050079.1	Anaerofustis stercorihominis DSM 17244	cellular organisms	Bacteria	Terrabacteria group	Firmicutes	Clostridia	Clostridiales	Eubacteriaceae	Anaerofustis	Anaerofustis stercorihominis
GCF_000155205	WP_005609303.1	Ruminococcus lactaris ATCC 29176	cellular organisms	Bacteria	Terrabacteria group	Firmicutes	Clostridia	Clostridiales	Ruminococcaceae	Ruminococcus	Ruminococcus lactaris
GCF_000155555	WP_006103009.1	Coleofasciculus chthonoplastes PCC 7420	cellular organisms	Bacteria	Terrabacteria group	Cyanobacteria/Melainabacteria group	Cyanobacteria	Oscillatoriophycideae	Oscillatoriales	Coleofasciculaceae	Coleofasciculus	Coleofasciculus chthonoplastes
GCF_000155855	WP_008121482.1	[Bacteroides] pectinophilus ATCC 43243	cellular organisms	Bacteria	Terrabacteria group	Firmicutes	Clostridia	Clostridiales	unclassified Clostridiales	[Bacteroides] pectinophilus
GCF_000155875	WP_008373670.1	Coprococcus comes ATCC 27758	cellular organisms	Bacteria	Terrabacteria group	Firmicutes	Clostridia	Clostridiales	Lachnospiraceae	Coprococcus	Coprococcus comes
GCF_000155955	WP_005839503.1	Mitsuokella multacida DSM 20544	cellular organisms	Bacteria	Terrabacteria group	Firmicutes	Negativicutes	Selenomonadales	Selenomonadaceae	Mitsuokella	Mitsuokella multacida
GCF_000156015	WP_005602544.1	Butyrivibrio crossotus DSM 2876	cellular organisms	Bacteria	Terrabacteria group	Firmicutes	Clostridia	Clostridiales	Lachnospiraceae	Butyrivibrio	Butyrivibrio crossotus
GCF_000156035	WP_004613721.1	Tyzzerella nexilis DSM 1787	cellular organisms	Bacteria	Terrabacteria group	Firmicutes	Clostridia	Clostridiales	Lachnospiraceae	Tyzzerella	Tyzzerella nexilis
GCF_000156055	WP_006438955.1	[Clostridium] hiranonis DSM 13275	cellular organisms	Bacteria	Terrabacteria group	Firmicutes	Clostridia	Clostridiales	Peptostreptococcaceae	unclassified Peptostreptococcaceae	[Clostridium] hiranonis
GCF_000156175	WP_006723868.1	Collinsella intestinalis DSM 13280	cellular organisms	Bacteria	Terrabacteria group	Actinobacteria	Coriobacteriia	Coriobacteriales	Coriobacteriaceae	Collinsella	Collinsella intestinalis
GCF_000156215	WP_040360851.1	Collinsella stercoris DSM 13279	cellular organisms	Bacteria	Terrabacteria group	Actinobacteria	Coriobacteriia	Coriobacteriales	Coriobacteriaceae	Collinsella	Collinsella stercoris
GCF_000156355	WP_043888421.1 WP_008290325.1	Methylophaga thiooxydans DMS010	cellular organisms	Bacteria	Proteobacteria	Gammaproteobacteria	Thiotrichales	Piscirickettsiaceae	Methylophaga	Methylophaga thiooxydans
GCF_000156435	WP_086015605.1	Streptomyces viridosporus ATCC 14672	cellular organisms	Bacteria	Terrabacteria group	Actinobacteria	Actinobacteria	Streptomycetales	Streptomycetaceae	Streptomyces	Streptomyces viridosporus
GCF_000156515	WP_006445086.1	[Clostridium] hylemonae DSM 15053	cellular organisms	Bacteria	Terrabacteria group	Firmicutes	Clostridia	Clostridiales	Lachnospiraceae	Lachnoclostridium	[Clostridium] hylemonae
GCF_000156535	WP_006858613.1	Roseburia intestinalis L1-82	cellular organisms	Bacteria	Terrabacteria group	Firmicutes	Clostridia	Clostridiales	Lachnospiraceae	Roseburia	Roseburia intestinalis
GCF_000156575	WP_004829184.1	Anaerococcus lactolyticus ATCC 51172	cellular organisms	Bacteria	Terrabacteria group	Firmicutes	Tissierellia	Tissierellales	Peptoniphilaceae	Anaerococcus	Anaerococcus lactolyticus
GCF_000156655	WP_003865450.1	Holdemanella biformis DSM 3989	cellular organisms	Bacteria	Terrabacteria group	Firmicutes	Erysipelotrichia	Erysipelotrichales	Erysipelotrichaceae	Holdemanella	Holdemanella biformis
GCF_000156675	WP_004220548.1	Blautia hansenii DSM 20583	cellular organisms	Bacteria	Terrabacteria group	Firmicutes	Clostridia	Clostridiales	Lachnospiraceae	Blautia	Blautia hansenii
GCF_000157355	WP_005237007.1 WP_005229417.1	Enterococcus casseliflavus EC20	cellular organisms	Bacteria	Terrabacteria group	Firmicutes	Bacilli	Lactobacillales	Enterococcaceae	Enterococcus	Enterococcus casseliflavus
GCF_000157895	WP_023371133.1	Mycobacterium kansasii ATCC 12478	cellular organisms	Bacteria	Terrabacteria group	Actinobacteria	Actinobacteria	Corynebacteriales	Mycobacteriaceae	Mycobacterium	Mycobacterium kansasii
GCF_000157975	WP_005947704.1	Blautia hydrogenotrophica DSM 10507	cellular organisms	Bacteria	Terrabacteria group	Firmicutes	Clostridia	Clostridiales	Lachnospiraceae	Blautia	Blautia hydrogenotrophica
GCF_000158075	WP_007707489.1	[Clostridium] asparagiforme DSM 15981	cellular organisms	Bacteria	Terrabacteria group	Firmicutes	Clostridia	Clostridiales	Lachnospiraceae	Lachnoclostridium	[Clostridium] asparagiforme
GCF_000158095	WP_008197255.1	Labrenzia alexandrii DFL-11	cellular organisms	Bacteria	Proteobacteria	Alphaproteobacteria	Rhodobacterales	Rhodobacteraceae	Labrenzia	Labrenzia alexandrii
GCF_000158175	WP_050759382.1	Luminiphilus syltensis NOR5-1B	cellular organisms	Bacteria	Proteobacteria	Gammaproteobacteria	Cellvibrionales	Halieaceae	Luminiphilus	Luminiphilus syltensis
GCF_000158195	WP_005882843.1	Fusobacterium mortiferum ATCC 9817	cellular organisms	Bacteria	Fusobacteria	Fusobacteriia	Fusobacteriales	Fusobacteriaceae	Fusobacterium	Fusobacterium mortiferum
GCF_000158215	WP_008794334.1	Fusobacterium periodonticum 2_1_31	cellular organisms	Bacteria	Fusobacteria	Fusobacteriia	Fusobacteriales	Fusobacteriaceae	Fusobacterium	Fusobacterium periodonticum
GCF_000158275	WP_008699982.1	Fusobacterium nucleatum subsp. animalis 7_1	cellular organisms	Bacteria	Fusobacteria	Fusobacteriia	Fusobacteriales	Fusobacteriaceae	Fusobacterium	Fusobacterium nucleatum	Fusobacterium nucleatum subsp. animalis
GCF_000158315	WP_005982505.1	Fusobacterium ulcerans ATCC 49185	cellular organisms	Bacteria	Fusobacteria	Fusobacteriia	Fusobacteriales	Fusobacteriaceae	Fusobacterium	Fusobacterium ulcerans
GCF_000158475	WP_051347024.1	Oxalobacter formigenes HOxBLS	cellular organisms	Bacteria	Proteobacteria	Betaproteobacteria	Burkholderiales	Oxalobacteraceae	Oxalobacter	Oxalobacter formigenes
GCF_000158615	WP_003823216.1	Eikenella corrodens ATCC 23834	cellular organisms	Bacteria	Proteobacteria	Betaproteobacteria	Neisseriales	Neisseriaceae	Eikenella	Eikenella corrodens
GCF_000158655	WP_006353130.1	[Clostridium] methylpentosum DSM 5476	cellular organisms	Bacteria	Terrabacteria group	Firmicutes	Clostridia	Clostridiales	Ruminococcaceae	Ruminiclostridium	[Clostridium] methylpentosum
GCF_000158915	WP_086015868.1	Streptomyces himastatinicus ATCC 53653	cellular organisms	Bacteria	Terrabacteria group	Actinobacteria	Actinobacteria	Streptomycetales	Streptomycetaceae	Streptomyces	Streptomyces himastatinicus
GCF_000158955	WP_003992402.1	Streptomyces viridochromogenes DSM 40736	cellular organisms	Bacteria	Terrabacteria group	Actinobacteria	Actinobacteria	Streptomycetales	Streptomycetaceae	Streptomyces	Streptomyces viridochromogenes
GCF_000159015	WP_006547434.1	Actinomyces coleocanis DSM 15436	cellular organisms	Bacteria	Terrabacteria group	Actinobacteria	Actinobacteria	Actinomycetales	Actinomycetaceae	Actinomyces	Actinomyces coleocanis
GCF_000159035	WP_050765660.1	Actinomyces urogenitalis DSM 15434	cellular organisms	Bacteria	Terrabacteria group	Actinobacteria	Actinobacteria	Actinomycetales	Actinomycetaceae	Actinomyces	Actinomyces urogenitalis
GCF_000159095	WP_004837606.1	Anaerococcus tetradius ATCC 35098	cellular organisms	Bacteria	Terrabacteria group	Firmicutes	Tissierellia	Tissierellales	Peptoniphilaceae	Anaerococcus	Anaerococcus tetradius
GCF_000159115	WP_005277169.1	Corynebacterium accolens ATCC 49725	cellular organisms	Bacteria	Terrabacteria group	Actinobacteria	Actinobacteria	Corynebacteriales	Corynebacteriaceae	Corynebacterium	Corynebacterium accolens
GCF_000159155	YP_003985844.1	Gardnerella vaginalis ATCC 14019	cellular organisms	Bacteria	Terrabacteria group	Actinobacteria	Actinobacteria	Bifidobacteriales	Bifidobacteriaceae	Gardnerella	Gardnerella vaginalis
GCF_000159235	WP_006303160.1	Atopobium vaginae DSM 15829	cellular organisms	Bacteria	Terrabacteria group	Actinobacteria	Coriobacteriia	Coriobacteriales	Atopobiaceae	Atopobium	Atopobium vaginae
GCF_000159315	WP_003561005.1	Lactobacillus hilgardii DSM 20176 = ATCC 8290	cellular organisms	Bacteria	Terrabacteria group	Firmicutes	Bacilli	Lactobacillales	Lactobacillaceae	Lactobacillus	Lactobacillus hilgardii
GCF_000159435	WP_003717562.1	Lactobacillus vaginalis DSM 5837 = ATCC 49540	cellular organisms	Bacteria	Terrabacteria group	Firmicutes	Bacilli	Lactobacillales	Lactobacillaceae	Lactobacillus	Lactobacillus vaginalis
GCF_000159635	WP_006839503.1	Corynebacterium lipophiloflavum DSM 44291	cellular organisms	Bacteria	Terrabacteria group	Actinobacteria	Actinobacteria	Corynebacteriales	Corynebacteriaceae	Corynebacterium	Corynebacterium lipophiloflavum
GCF_000160035	WP_023355560.1	Catonella morbi ATCC 51271	cellular organisms	Bacteria	Terrabacteria group	Firmicutes	Clostridia	Clostridiales	Lachnospiraceae	Catonella	Catonella morbi
GCF_000160055	WP_007069357.1	Dialister invisus DSM 15470	cellular organisms	Bacteria	Terrabacteria group	Firmicutes	Negativicutes	Veillonellales	Veillonellaceae	Dialister	Dialister invisus
GCF_000160075	WP_023392336.1 WP_023392335.1	Abiotrophia defectiva ATCC 49176	cellular organisms	Bacteria	Terrabacteria group	Firmicutes	Bacilli	Lactobacillales	Aerococcaceae	Abiotrophia	Abiotrophia defectiva
GCF_000160115	WP_006906629.1	Shuttleworthia satelles DSM 14600	cellular organisms	Bacteria	Terrabacteria group	Firmicutes	Clostridia	Clostridiales	Lachnospiraceae	Shuttleworthia	Shuttleworthia satelles
GCF_000160435	WP_003794058.1	Kingella oralis ATCC 51147	cellular organisms	Bacteria	Proteobacteria	Betaproteobacteria	Neisseriales	Neisseriaceae	Kingella	Kingella oralis
GCF_000160455	WP_009201627.1	Acetomicrobium hydrogeniformans ATCC BAA-1850	cellular organisms	Bacteria	Synergistetes	Synergistia	Synergistales	Synergistaceae	Acetomicrobium	Acetomicrobium hydrogeniformans
GCF_000160575	WP_002827995.1 WP_002827994.1	Weissella paramesenteroides ATCC 33313	cellular organisms	Bacteria	Terrabacteria group	Firmicutes	Bacilli	Lactobacillales	Leuconostocaceae	Weissella	Weissella paramesenteroides
GCF_000160635	WP_007156555.1	Oribacterium sinus F0268	cellular organisms	Bacteria	Terrabacteria group	Firmicutes	Clostridia	Clostridiales	Lachnospiraceae	Oribacterium	Oribacterium sinus
GCF_000160655	WP_004139580.1	Cardiobacterium hominis ATCC 15826	cellular organisms	Bacteria	Proteobacteria	Gammaproteobacteria	Cardiobacteriales	Cardiobacteriaceae	Cardiobacterium	Cardiobacterium hominis
GCF_000160675	WP_005604944.1	Granulicatella adiacens ATCC 49175	cellular organisms	Bacteria	Terrabacteria group	Firmicutes	Bacilli	Lactobacillales	Carnobacteriaceae	Granulicatella	Granulicatella adiacens
GCF_000160775	WP_007078583.1	Aeromicrobium marinum DSM 15272	cellular organisms	Bacteria	Terrabacteria group	Actinobacteria	Actinobacteria	Propionibacteriales	Nocardioidaceae	Aeromicrobium	Aeromicrobium marinum
GCF_000160835	WP_040458941.1	Lactobacillus antri DSM 16041	cellular organisms	Bacteria	Terrabacteria group	Firmicutes	Bacilli	Lactobacillales	Lactobacillaceae	Lactobacillus	Lactobacillus antri
GCF_000160875	WP_029327246.1	Lactobacillus iners DSM 13335	cellular organisms	Bacteria	Terrabacteria group	Firmicutes	Bacilli	Lactobacillales	Lactobacillaceae	Lactobacillus	Lactobacillus iners
GCF_000161455	WP_006093166.1 WP_006094641.1	Bacillus pseudomycoides DSM 12442	cellular organisms	Bacteria	Terrabacteria group	Firmicutes	Bacilli	Bacillales	Bacillaceae	Bacillus	Bacillus cereus group	Bacillus pseudomycoides
GCF_000161775	WP_005978861.1	Silicibacter lacuscaerulensis ITI-1157	cellular organisms	Bacteria	Proteobacteria	Alphaproteobacteria	Rhodobacterales	Rhodobacteraceae	Ruegeria	Ruegeria lacuscaerulensis
GCF_000161935	WP_040456011.1	Lactobacillus coleohominis 101-4-CHN	cellular organisms	Bacteria	Terrabacteria group	Firmicutes	Bacilli	Lactobacillales	Lactobacillaceae	Lactobacillus	Lactobacillus coleohominis
GCF_000161975	WP_005838545.1	Eubacterium saphenum ATCC 49989	cellular organisms	Bacteria	Terrabacteria group	Firmicutes	Clostridia	Clostridiales	Clostridiales incertae sedis	Clostridiales Family XIII. Incertae Sedis	[Eubacterium] saphenum
GCF_000162475	WP_006703872.1	Granulicatella elegans ATCC 700633	cellular organisms	Bacteria	Terrabacteria group	Firmicutes	Bacilli	Lactobacillales	Carnobacteriaceae	Granulicatella	Granulicatella elegans
GCF_000162755	WP_006872927.1 WP_006870027.1	Legionella drancourtii LLAP12	cellular organisms	Bacteria	Proteobacteria	Gammaproteobacteria	Legionellales	Legionellaceae	Legionella	Legionella drancourtii
GCF_000162875	WP_006362182.1	Slackia exigua ATCC 700122	cellular organisms	Bacteria	Terrabacteria group	Actinobacteria	Coriobacteriia	Eggerthellales	Eggerthellaceae	Slackia	Slackia exigua
GCF_000163775	WP_040628516.1	Simonsiella muelleri ATCC 29453	cellular organisms	Bacteria	Proteobacteria	Betaproteobacteria	Neisseriales	Neisseriaceae	Simonsiella	Simonsiella muelleri
GCF_000163895	WP_014262496.1	Filifactor alocis ATCC 35896	cellular organisms	Bacteria	Terrabacteria group	Firmicutes	Clostridia	Clostridiales	Peptostreptococcaceae	Filifactor	Filifactor alocis
GCF_000164135	WP_007172581.1	Mycobacterium parascrofulaceum ATCC BAA-614	cellular organisms	Bacteria	Terrabacteria group	Actinobacteria	Actinobacteria	Corynebacteriales	Mycobacteriaceae	Mycobacterium	Mycobacterium parascrofulaceum
GCF_000164395	WP_003617066.1	Komagataeibacter hansenii ATCC 23769	cellular organisms	Bacteria	Proteobacteria	Alphaproteobacteria	Rhodospirillales	Acetobacteraceae	Komagataeibacter	Komagataeibacter hansenii
GCF_000164635	WP_007006191.1	Roseomonas cervicalis ATCC 49957	cellular organisms	Bacteria	Proteobacteria	Alphaproteobacteria	Rhodospirillales	Acetobacteraceae	Roseomonas	Roseomonas cervicalis
GCF_000164675	WP_013904202.1	Streptococcus parasanguinis ATCC 15912	cellular organisms	Bacteria	Terrabacteria group	Firmicutes	Bacilli	Lactobacillales	Streptococcaceae	Streptococcus	Streptococcus parasanguinis
GCF_000164695	WP_013397589.1	Rothia dentocariosa ATCC 17931	cellular organisms	Bacteria	Terrabacteria group	Actinobacteria	Actinobacteria	Micrococcales	Micrococcaceae	Rothia	Rothia dentocariosa
GCF_000164865	WP_013367723.1 WP_013367740.1	[Enterobacter] lignolyticus SCF1	cellular organisms	Bacteria	Proteobacteria	Gammaproteobacteria	Enterobacterales	Enterobacteriaceae	Pluralibacter	[Enterobacter] lignolyticus
GCF_000164985	WP_013369872.1	Paenibacillus polymyxa SC2	cellular organisms	Bacteria	Terrabacteria group	Firmicutes	Bacilli	Bacillales	Paenibacillaceae	Paenibacillus	Paenibacillus polymyxa
GCF_000165485	WP_002614765.1	Stigmatella aurantiaca DW4/3-1	cellular organisms	Bacteria	Proteobacteria	delta/epsilon subdivisions	Deltaproteobacteria	Myxococcales	Cystobacterineae	Archangiaceae	Stigmatella	Stigmatella aurantiaca
GCF_000165505	WP_013386655.1	Ilyobacter polytropus DSM 2926	cellular organisms	Bacteria	Fusobacteria	Fusobacteriia	Fusobacteriales	Fusobacteriaceae	Ilyobacter	Ilyobacter polytropus
GCF_000165675	WP_010008070.1	Leuconostoc fallax KCTC 3537	cellular organisms	Bacteria	Terrabacteria group	Firmicutes	Bacilli	Lactobacillales	Leuconostocaceae	Leuconostoc	Leuconostoc fallax
GCF_000165715	WP_081460602.1	Rubinisphaera brasiliensis DSM 5305	cellular organisms	Bacteria	PVC group	Planctomycetes	Planctomycetia	Planctomycetales	Planctomycetaceae	Rubinisphaera	Rubinisphaera brasiliensis
GCF_000165735	WP_006941421.1	Megasphaera micronuciformis F0359	cellular organisms	Bacteria	Terrabacteria group	Firmicutes	Negativicutes	Veillonellales	Veillonellaceae	Megasphaera	Megasphaera micronuciformis
GCF_000165795	WP_006300414.1	Aminomonas paucivorans DSM 12260	cellular organisms	Bacteria	Synergistetes	Synergistia	Synergistales	Synergistaceae	Aminomonas	Aminomonas paucivorans
GCF_000165905	YP_003971182.1	Bifidobacterium bifidum PRL2010	cellular organisms	Bacteria	Terrabacteria group	Actinobacteria	Actinobacteria	Bifidobacteriales	Bifidobacteriaceae	Bifidobacterium	Bifidobacterium bifidum
GCF_000166055	WP_081449561.1	Rhodomicrobium vannielii ATCC 17100	cellular organisms	Bacteria	Proteobacteria	Alphaproteobacteria	Rhizobiales	Hyphomicrobiaceae	Rhodomicrobium	Rhodomicrobium vannielii
GCF_000166135	WP_013427287.1	Frankia inefficax	cellular organisms	Bacteria	Terrabacteria group	Actinobacteria	Actinobacteria	Frankiales	Frankiaceae	Frankia
GCF_000166295	WP_014576085.1 WP_014576798.1	Marinobacter adhaerens HP15	cellular organisms	Bacteria	Proteobacteria	Gammaproteobacteria	Alteromonadales	Alteromonadaceae	Marinobacter	Marinobacter adhaerens
GCF_000167195	WP_007307610.1	Crocosphaera watsonii WH 8501	cellular organisms	Bacteria	Terrabacteria group	Cyanobacteria/Melainabacteria group	Cyanobacteria	Oscillatoriophycideae	Chroococcales	Aphanothecaceae	Crocosphaera	Crocosphaera watsonii
GCF_000167355	WP_081450056.1	Desulfuromonas acetoxidans DSM 684	cellular organisms	Bacteria	Proteobacteria	delta/epsilon subdivisions	Deltaproteobacteria	Desulfuromonadales	Desulfuromonadaceae	Desulfuromonas	Desulfuromonas acetoxidans
GCF_000169035	WP_006235850.1	Collinsella aerofaciens ATCC 25986	cellular organisms	Bacteria	Terrabacteria group	Actinobacteria	Coriobacteriia	Coriobacteriales	Coriobacteriaceae	Collinsella	Collinsella aerofaciens
GCF_000169155	WP_007290099.1	Thermosinus carboxydivorans Nor1	cellular organisms	Bacteria	Terrabacteria group	Firmicutes	Negativicutes	Selenomonadales	Sporomusaceae	Thermosinus	Thermosinus carboxydivorans
GCF_000169235	WP_005332136.1	Dorea formicigenerans ATCC 27755	cellular organisms	Bacteria	Terrabacteria group	Firmicutes	Clostridia	Clostridiales	Lachnospiraceae	Dorea	Dorea formicigenerans
GCF_000169255	WP_006572783.1	Pseudoflavonifractor capillosus ATCC 29799	cellular organisms	Bacteria	Terrabacteria group	Firmicutes	Clostridia	Clostridiales	unclassified Clostridiales	Pseudoflavonifractor	Pseudoflavonifractor capillosus
GCF_000169415	WP_005859224.1	Sagittula stellata E-37	cellular organisms	Bacteria	Proteobacteria	Alphaproteobacteria	Rhodobacterales	Rhodobacteraceae	Sagittula	Sagittula stellata
GCF_000170895	WP_006970088.1	Plesiocystis pacifica SIR-1	cellular organisms	Bacteria	Proteobacteria	delta/epsilon subdivisions	Deltaproteobacteria	Myxococcales	Nannocystineae	Nannocystaceae	Plesiocystis	Plesiocystis pacifica
GCF_000171615	WP_010170558.1	Bacillus coahuilensis m4-4	cellular organisms	Bacteria	Terrabacteria group	Firmicutes	Bacilli	Bacillales	Bacillaceae	Bacillus	Bacillus coahuilensis
GCF_000171775	WP_010047966.1	Gemmata obscuriglobus UQM 2246	cellular organisms	Bacteria	PVC group	Planctomycetes	Planctomycetia	Planctomycetales	Gemmataceae	Gemmata	Gemmata obscuriglobus
GCF_000172095	WP_007117545.1	Oceanibulbus indolifex HEL-45	cellular organisms	Bacteria	Proteobacteria	Alphaproteobacteria	Rhodobacterales	Rhodobacteraceae	Oceanibulbus	Oceanibulbus indolifex
GCF_000172635	WP_014948712.1	Alteromonas macleodii ATCC 27126	cellular organisms	Bacteria	Proteobacteria	Gammaproteobacteria	Alteromonadales	Alteromonadaceae	Alteromonas	Alteromonas macleodii
GCF_000172975	WP_005658817.1	Dethiosulfovibrio peptidovorans DSM 11002	cellular organisms	Bacteria	Synergistetes	Synergistia	Synergistales	Synergistaceae	Dethiosulfovibrio	Dethiosulfovibrio peptidovorans
GCF_000173615	WP_007546865.1	Sulfurihydrogenibium yellowstonense SS-5	cellular organisms	Bacteria	Aquificae	Aquificae	Aquificales	Hydrogenothermaceae	Sulfurihydrogenibium	Sulfurihydrogenibium yellowstonense
GCF_000173795	WP_006506923.1	Catenibacterium mitsuokai DSM 15897	cellular organisms	Bacteria	Terrabacteria group	Firmicutes	Erysipelotrichia	Erysipelotrichales	Erysipelotrichaceae	Catenibacterium	Catenibacterium mitsuokai
GCF_000173815	WP_006863357.1	Marvinbryantia formatexigens DSM 14469	cellular organisms	Bacteria	Terrabacteria group	Firmicutes	Clostridia	Clostridiales	Lachnospiraceae	Marvinbryantia	Marvinbryantia formatexigens
GCF_000173915	WP_003145020.1	Gemella haemolysans ATCC 10379	cellular organisms	Bacteria	Terrabacteria group	Firmicutes	Bacilli	Bacillales	Bacillales incertae sedis	Bacillales Family XI. Incertae Sedis	Gemella	Gemella haemolysans
GCF_000173975	WP_005347625.1	[Eubacterium] hallii DSM 3353	cellular organisms	Bacteria	Terrabacteria group	Firmicutes	Clostridia	Clostridiales	Eubacteriaceae	Eubacterium	[Eubacterium] hallii
GCF_000174015	WP_003149951.1	Atopobium rimae ATCC 49626	cellular organisms	Bacteria	Terrabacteria group	Actinobacteria	Coriobacteriia	Coriobacteriales	Atopobiaceae	Atopobium	Atopobium rimae
GCF_000174195	WP_007888419.1	Roseburia inulinivorans DSM 16841	cellular organisms	Bacteria	Terrabacteria group	Firmicutes	Clostridia	Clostridiales	Lachnospiraceae	Roseburia	Roseburia inulinivorans
GCF_000174395	YP_006376304.1 YP_006376303.1	Enterococcus faecium DO	cellular organisms	Bacteria	Terrabacteria group	Firmicutes	Bacilli	Lactobacillales	Enterococcaceae	Enterococcus	Enterococcus faecium
GCF_000174415	WP_008514190.1	Dethiobacter alkaliphilus AHT 1	cellular organisms	Bacteria	Terrabacteria group	Firmicutes	Clostridia	Clostridiales	Syntrophomonadaceae	Dethiobacter	Dethiobacter alkaliphilus
GCF_000174435	WP_083803906.1	Desulfonatronospira thiodismutans ASO3-1	cellular organisms	Bacteria	Proteobacteria	delta/epsilon subdivisions	Deltaproteobacteria	Desulfovibrionales	Desulfohalobiaceae	Desulfonatronospira	Desulfonatronospira thiodismutans
GCF_000175215	WP_013477698.1	Asticcacaulis excentricus CB 48	cellular organisms	Bacteria	Proteobacteria	Alphaproteobacteria	Caulobacterales	Caulobacteraceae	Asticcacaulis	Asticcacaulis excentricus
GCF_000175255	WP_014501216.1	Zymomonas mobilis subsp. mobilis ATCC 10988	cellular organisms	Bacteria	Proteobacteria	Alphaproteobacteria	Sphingomonadales	Sphingomonadaceae	Zymomonas	Zymomonas mobilis	Zymomonas mobilis subsp. mobilis
GCF_000175375	WP_005524378.1	Corynebacterium matruchotii ATCC 14266	cellular organisms	Bacteria	Terrabacteria group	Actinobacteria	Actinobacteria	Corynebacteriales	Corynebacteriaceae	Corynebacterium	Corynebacterium matruchotii
GCF_000175575	WP_004868476.1	Acidithiobacillus caldus ATCC 51756	cellular organisms	Bacteria	Proteobacteria	Acidithiobacillia	Acidithiobacillales	Acidithiobacillaceae	Acidithiobacillus	Acidithiobacillus caldus
GCF_000175795	WP_004620775.1	[Clostridium] papyrosolvens DSM 2782	cellular organisms	Bacteria	Terrabacteria group	Firmicutes	Clostridia	Clostridiales	Ruminococcaceae	Ruminiclostridium	[Clostridium] papyrosolvens
GCF_000176155	WP_040903786.1 WP_004395897.1	Vibrio metschnikovii CIP 69.14	cellular organisms	Bacteria	Proteobacteria	Gammaproteobacteria	Vibrionales	Vibrionaceae	Vibrio	Vibrio metschnikovii
GCF_000176355	WP_010234485.1	Citromicrobium bathyomarinum JL354	cellular organisms	Bacteria	Proteobacteria	Alphaproteobacteria	Sphingomonadales	Sphingomonadaceae	Citromicrobium	Citromicrobium bathyomarinum
GCF_000176855	WP_013596838.1	Acidovorax avenae subsp. avenae ATCC 19860	cellular organisms	Bacteria	Proteobacteria	Betaproteobacteria	Burkholderiales	Comamonadaceae	Acidovorax	Acidovorax avenae	Acidovorax avenae subsp. avenae
GCF_000176915	WP_013514499.1	Pseudodesulfovibrio aespoeensis Aspo-2	cellular organisms	Bacteria	Proteobacteria	delta/epsilon subdivisions	Deltaproteobacteria	Desulfovibrionales	Desulfovibrionaceae	Pseudodesulfovibrio	Pseudodesulfovibrio aespoeensis
GCF_000177235	WP_013486986.1	Bacillus cellulosilyticus DSM 2522	cellular organisms	Bacteria	Terrabacteria group	Firmicutes	Bacilli	Bacillales	Bacillaceae	Bacillus	Bacillus cellulosilyticus
GCF_000177375	WP_006626993.1	Bulleidia extructa W1219	cellular organisms	Bacteria	Terrabacteria group	Firmicutes	Erysipelotrichia	Erysipelotrichales	Erysipelotrichaceae	Bulleidia	Bulleidia extructa
GCF_000177535	WP_013889162.1	Corynebacterium resistens DSM 45100	cellular organisms	Bacteria	Terrabacteria group	Actinobacteria	Actinobacteria	Corynebacteriales	Corynebacteriaceae	Corynebacterium	Corynebacterium resistens
GCF_000177555	WP_009381507.1	Megasphaera genomosp. type_1 str. 28L	cellular organisms	Bacteria	Terrabacteria group	Firmicutes	Negativicutes	Veillonellales	Veillonellaceae	Megasphaera	Megasphaera genomosp. type_1
GCF_000177615	WP_043607127.1	Frankia symbiont of Datisca glomerata	cellular organisms	Bacteria	Terrabacteria group	Actinobacteria	Actinobacteria	Frankiales	Frankiaceae	Frankia
GCF_000177635	WP_013505420.1 WP_083805911.1	Desulfurispirillum indicum S5	cellular organisms	Bacteria	Chrysiogenetes	Chrysiogenetes	Chrysiogenales	Chrysiogenaceae	Desulfurispirillum	Desulfurispirillum indicum
GCF_000178115	WP_013486471.1	Ethanoligenens harbinense YUAN-3	cellular organisms	Bacteria	Terrabacteria group	Firmicutes	Clostridia	Clostridiales	Ruminococcaceae	Ethanoligenens	Ethanoligenens harbinense
GCF_000178255	WP_006783507.1	Turicibacter sanguinis PC909	cellular organisms	Bacteria	Terrabacteria group	Firmicutes	Erysipelotrichia	Erysipelotrichales	Erysipelotrichaceae	Turicibacter	Turicibacter sanguinis
GCF_000178455	WP_005883140.1	Brevibacterium mcbrellneri ATCC 49030	cellular organisms	Bacteria	Terrabacteria group	Actinobacteria	Actinobacteria	Micrococcales	Brevibacteriaceae	Brevibacterium	Brevibacterium mcbrellneri
GCF_000178815	WP_003614612.1	Methylosinus trichosporium OB3b	cellular organisms	Bacteria	Proteobacteria	Alphaproteobacteria	Rhizobiales	Methylocystaceae	Methylosinus	Methylosinus trichosporium
GCF_000178835	WP_083801236.1	Clostridium lentocellum DSM 5427	cellular organisms	Bacteria	Terrabacteria group	Firmicutes	Clostridia	Clostridiales	Lachnospiraceae	Cellulosilyticum	Cellulosilyticum lentocellum
GCF_000178855	WP_040442140.1 WP_083814794.1	Ktedonobacter racemifer DSM 44963	cellular organisms	Bacteria	Terrabacteria group	Chloroflexi	Ktedonobacteria	Ktedonobacterales	Ktedonobacteraceae	Ktedonobacter	Ktedonobacter racemifer
GCF_000178875	WP_012197531.1	Shewanella baltica OS678	cellular organisms	Bacteria	Proteobacteria	Gammaproteobacteria	Alteromonadales	Shewanellaceae	Shewanella	Shewanella baltica
GCF_000178955	WP_014266479.1 WP_014266489.1	Granulicella mallensis MP5ACTX8	cellular organisms	Bacteria	Acidobacteria	Acidobacteriia	Acidobacteriales	Acidobacteriaceae	Granulicella	Granulicella mallensis
GCF_000178975	WP_013579559.1	Granulicella tundricola MP5ACTX9	cellular organisms	Bacteria	Acidobacteria	Acidobacteriia	Acidobacteriales	Acidobacteriaceae	Granulicella	Granulicella tundricola
GCF_000179395	WP_081465840.1	Corynebacterium variabile DSM 44702	cellular organisms	Bacteria	Terrabacteria group	Actinobacteria	Actinobacteria	Corynebacteriales	Corynebacteriaceae	Corynebacterium	Corynebacterium variabile
GCF_000179555	WP_005992353.1	Desulfovibrio fructosivorans JJ	cellular organisms	Bacteria	Proteobacteria	delta/epsilon subdivisions	Deltaproteobacteria	Desulfovibrionales	Desulfovibrionaceae	Desulfovibrio	Desulfovibrio fructosivorans
GCF_000179595	WP_010246730.1	Acetivibrio cellulolyticus CD2	cellular organisms	Bacteria	Terrabacteria group	Firmicutes	Clostridia	Clostridiales	Ruminococcaceae	Acetivibrio	Acetivibrio cellulolyticus
GCF_000179615	WP_006037503.1	Paenibacillus curdlanolyticus YK9	cellular organisms	Bacteria	Terrabacteria group	Firmicutes	Bacilli	Bacillales	Paenibacillaceae	Paenibacillus	Paenibacillus curdlanolyticus
GCF_000179635	WP_013496971.1	Ruminococcus albus 7 = DSM 20455	cellular organisms	Bacteria	Terrabacteria group	Firmicutes	Clostridia	Clostridiales	Ruminococcaceae	Ruminococcus	Ruminococcus albus
GCF_000179715	WP_006303919.1	Atopobium vaginae PB189-T1-4	cellular organisms	Bacteria	Terrabacteria group	Actinobacteria	Coriobacteriia	Coriobacteriales	Atopobiaceae	Atopobium	Atopobium vaginae
GCF_000179915	WP_013567509.1	Terriglobus saanensis SP1PR4	cellular organisms	Bacteria	Acidobacteria	Acidobacteriia	Acidobacteriales	Acidobacteriaceae	Terriglobus	Terriglobus saanensis
GCF_000180175	WP_010617805.1	Plautia stali symbiont	cellular organisms	Bacteria	Proteobacteria	Gammaproteobacteria	Enterobacterales	Enterobacteriaceae	unclassified Enterobacteriaceae	unclassified Enterobacteriaceae (miscellaneous)
GCF_000181475	WP_002648306.1	Gimesia maris DSM 8797	cellular organisms	Bacteria	PVC group	Planctomycetes	Planctomycetia	Planctomycetales	Planctomycetaceae	Gimesia	Gimesia maris
GCF_000182745	WP_014105892.1	Komagataeibacter medellinensis NBRC 3288	cellular organisms	Bacteria	Proteobacteria	Alphaproteobacteria	Rhodospirillales	Acetobacteraceae	Komagataeibacter	Komagataeibacter medellinensis
GCF_000183345	YP_006122762.1	Escherichia coli O83:H1 str. NRG 857C	cellular organisms	Bacteria	Proteobacteria	Gammaproteobacteria	Enterobacterales	Enterobacteriaceae	Escherichia	Escherichia coli	Escherichia coli O83:H1
GCF_000183405	WP_083797342.1	Calditerrivibrio nitroreducens DSM 19672	cellular organisms	Bacteria	Deferribacteres	Deferribacteres	Deferribacterales	Deferribacteraceae	Calditerrivibrio	Calditerrivibrio nitroreducens
GCF_000183525	WP_049943247.1	[Eubacterium] cellulosolvens 6	cellular organisms	Bacteria	Terrabacteria group	Firmicutes	Clostridia	Clostridiales	Eubacteriaceae	Eubacterium	[Eubacterium] cellulosolvens
GCF_000183545	WP_006904583.1	Thermaerobacter subterraneus DSM 13965	cellular organisms	Bacteria	Terrabacteria group	Firmicutes	Clostridia	Clostridiales	Clostridiales incertae sedis	Clostridiales Family XVII. Incertae Sedis	Thermaerobacter	Thermaerobacter subterraneus
GCF_000183565	WP_005955947.1	Peptoniphilus harei ACS-146-V-Sch2b	cellular organisms	Bacteria	Terrabacteria group	Firmicutes	Tissierellia	Tissierellales	Peptoniphilaceae	Peptoniphilus	Peptoniphilus harei
GCF_000183685	WP_002448286.1	Staphylococcus hominis subsp. hominis C80	cellular organisms	Bacteria	Terrabacteria group	Firmicutes	Bacilli	Bacillales	Staphylococcaceae	Staphylococcus	Staphylococcus hominis	Staphylococcus hominis subsp. hominis
GCF_000184435	WP_011895760.1	Mycobacterium gilvum Spyr1	cellular organisms	Bacteria	Terrabacteria group	Actinobacteria	Actinobacteria	Corynebacteriales	Mycobacteriaceae	Mycobacterium	Mycobacterium fortuitum complex	Mycobacterium gilvum
GCF_000184535	WP_010018695.1	Lactobacillus farciminis KCTC 3681 = DSM 20184	cellular organisms	Bacteria	Terrabacteria group	Firmicutes	Bacilli	Lactobacillales	Lactobacillaceae	Lactobacillus	Lactobacillus farciminis
GCF_000184685	WP_013491851.1	Intrasporangium calvum DSM 43043	cellular organisms	Bacteria	Terrabacteria group	Actinobacteria	Actinobacteria	Micrococcales	Intrasporangiaceae	Intrasporangium	Intrasporangium calvum
GCF_000184745	WP_013544147.1	Variovorax paradoxus EPS	cellular organisms	Bacteria	Proteobacteria	Betaproteobacteria	Burkholderiales	Comamonadaceae	Variovorax	Variovorax paradoxus
GCF_000185365	WP_007208626.1 WP_007208625.1	Enterococcus italicus DSM 15952	cellular organisms	Bacteria	Terrabacteria group	Firmicutes	Bacilli	Lactobacillales	Enterococcaceae	Enterococcus	Enterococcus italicus
GCF_000185385	WP_008750980.1	Lachnoanaerobaculum saburreum DSM 3986	cellular organisms	Bacteria	Terrabacteria group	Firmicutes	Clostridia	Clostridiales	Lachnospiraceae	Lachnoanaerobaculum	Lachnoanaerobaculum saburreum
GCF_000185505	WP_050786949.1	Pseudoramibacter alactolyticus ATCC 23263	cellular organisms	Bacteria	Terrabacteria group	Firmicutes	Clostridia	Clostridiales	Eubacteriaceae	Pseudoramibacter	Pseudoramibacter alactolyticus
GCF_000185725	WP_007469587.1	Segniliparus rugosus ATCC BAA-974	cellular organisms	Bacteria	Terrabacteria group	Actinobacteria	Actinobacteria	Corynebacteriales	Segniliparaceae	Segniliparus	Segniliparus rugosus
GCF_000185805	WP_013537294.1	Thermovibrio ammonificans HB-1	cellular organisms	Bacteria	Aquificae	Aquificae	Desulfurobacteriales	Desulfurobacteriaceae	Thermovibrio	Thermovibrio ammonificans
GCF_000185885	WP_014613398.1	Staphylococcus pseudintermedius HKU10-03	cellular organisms	Bacteria	Terrabacteria group	Firmicutes	Bacilli	Bacillales	Staphylococcaceae	Staphylococcus	Staphylococcus pseudintermedius
GCF_000185905	YP_004139260.1 YP_004143971.1	Mesorhizobium ciceri biovar biserrulae WSM1271	cellular organisms	Bacteria	Proteobacteria	Alphaproteobacteria	Rhizobiales	Phyllobacteriaceae	Mesorhizobium	Mesorhizobium ciceri	Mesorhizobium ciceri biovar biserrulae
GCF_000185965	WP_049782451.1	Pseudoxanthomonas suwonensis 11-1	cellular organisms	Bacteria	Proteobacteria	Gammaproteobacteria	Xanthomonadales	Xanthomonadaceae	Pseudoxanthomonas	Pseudoxanthomonas suwonensis
GCF_000186165	WP_003748161.1	Neisseria mucosa C102	cellular organisms	Bacteria	Proteobacteria	Betaproteobacteria	Neisseriales	Neisseriaceae	Neisseria	Neisseria mucosa
GCF_000186345	WP_013566427.1	Isosphaera pallida ATCC 43644	cellular organisms	Bacteria	PVC group	Planctomycetes	Planctomycetia	Planctomycetales	Isosphaeraceae	Isosphaera	Isosphaera pallida
GCF_000186425	WP_005672902.1	Lautropia mirabilis ATCC 51599	cellular organisms	Bacteria	Proteobacteria	Betaproteobacteria	Burkholderiales	Burkholderiaceae	Lautropia	Lautropia mirabilis
GCF_000187975	WP_004228123.1	Streptococcus criceti HS-6	cellular organisms	Bacteria	Terrabacteria group	Firmicutes	Bacilli	Lactobacillales	Streptococcaceae	Streptococcus	Streptococcus criceti
GCF_000187995	WP_003079358.1	Streptococcus macacae NCTC 11558	cellular organisms	Bacteria	Terrabacteria group	Firmicutes	Bacilli	Lactobacillales	Streptococcaceae	Streptococcus	Streptococcus macacae
GCF_000188015	WP_008089645.1	Streptococcus ictaluri 707-05	cellular organisms	Bacteria	Terrabacteria group	Firmicutes	Bacilli	Lactobacillales	Streptococcaceae	Streptococcus	Streptococcus ictaluri
GCF_000188035	WP_007892326.1	Streptococcus pseudoporcinus LQ 940-04	cellular organisms	Bacteria	Terrabacteria group	Firmicutes	Bacilli	Lactobacillales	Streptococcaceae	Streptococcus	Streptococcus pseudoporcinus
GCF_000188055	WP_006739546.1	Streptococcus urinalis 2285-97	cellular organisms	Bacteria	Terrabacteria group	Firmicutes	Bacilli	Lactobacillales	Streptococcaceae	Streptococcus	Streptococcus urinalis
GCF_000188175	WP_009145692.1	Phascolarctobacterium succinatutens YIT 12067	cellular organisms	Bacteria	Terrabacteria group	Firmicutes	Negativicutes	Acidaminococcales	Acidaminococcaceae	Phascolarctobacterium	Phascolarctobacterium succinatutens
GCF_000188195	WP_083801120.1	Succinatimonas hippei YIT 12066	cellular organisms	Bacteria	Proteobacteria	Gammaproteobacteria	Aeromonadales	Succinivibrionaceae	Succinatimonas	Succinatimonas hippei
GCF_000189295	WP_014321092.1	Desulfovibrio desulfuricans ND132	cellular organisms	Bacteria	Proteobacteria	delta/epsilon subdivisions	Deltaproteobacteria	Desulfovibrionales	Desulfovibrionaceae	Desulfovibrio	Desulfovibrio desulfuricans
GCF_000189535	WP_049786138.1	Pseudarthrobacter phenanthrenivorans Sphe3	cellular organisms	Bacteria	Terrabacteria group	Actinobacteria	Actinobacteria	Micrococcales	Micrococcaceae	Pseudarthrobacter	Pseudarthrobacter phenanthrenivorans
GCF_000189595	WP_003502942.1	[Clostridium] symbiosum WAL-14163	cellular organisms	Bacteria	Terrabacteria group	Firmicutes	Clostridia	Clostridiales	Lachnospiraceae	Lachnoclostridium	[Clostridium] symbiosum
GCF_000189775	WP_013787467.1	Thermoanaerobacterium xylanolyticum LX-11	cellular organisms	Bacteria	Terrabacteria group	Firmicutes	Clostridia	Thermoanaerobacterales	Thermoanaerobacterales Family III. Incertae Sedis	Thermoanaerobacterium	Thermoanaerobacterium xylanolyticum
GCF_000190475	WP_010098012.1	Ornithinibacillus scapharcae TW25	cellular organisms	Bacteria	Terrabacteria group	Firmicutes	Bacilli	Bacillales	Bacillaceae	Ornithinibacillus	Ornithinibacillus scapharcae
GCF_000190635	WP_013625783.1	Syntrophobotulus glycolicus DSM 8271	cellular organisms	Bacteria	Terrabacteria group	Firmicutes	Clostridia	Clostridiales	Peptococcaceae	Syntrophobotulus	Syntrophobotulus glycolicus
GCF_000190695	WP_003784357.1	Kingella denitrificans ATCC 33394	cellular organisms	Bacteria	Proteobacteria	Betaproteobacteria	Neisseriales	Neisseriaceae	Kingella	Kingella denitrificans
GCF_000190755	WP_006889256.1 WP_006892208.1	Methylobacter tundripaludum SV96	cellular organisms	Bacteria	Proteobacteria	Gammaproteobacteria	Methylococcales	Methylococcaceae	Methylobacter	Methylobacter tundripaludum
GCF_000191045	WP_013638371.1	Desulfurobacterium thermolithotrophum DSM 11699	cellular organisms	Bacteria	Aquificae	Aquificae	Desulfurobacteriales	Desulfurobacteriaceae	Desulfurobacterium	Desulfurobacterium thermolithotrophum
GCF_000191145	YP_004994403.1	Acinetobacter pittii PHEA-2	cellular organisms	Bacteria	Proteobacteria	Gammaproteobacteria	Pseudomonadales	Moraxellaceae	Acinetobacter	Acinetobacter calcoaceticus/baumannii complex	Acinetobacter pittii
GCF_000191545	WP_013437208.1	Lactobacillus amylovorus	cellular organisms	Bacteria	Terrabacteria group	Firmicutes	Bacilli	Lactobacillales	Lactobacillaceae	Lactobacillus
GCF_000191725	WP_004834891.1	Anaerococcus prevotii ACS-065-V-Col13	cellular organisms	Bacteria	Terrabacteria group	Firmicutes	Tissierellia	Tissierellales	Peptoniphilaceae	Anaerococcus	Anaerococcus prevotii
GCF_000192435	WP_009677867.1	Gordonia neofelifaecis NRRL B-59395	cellular organisms	Bacteria	Terrabacteria group	Actinobacteria	Actinobacteria	Corynebacteriales	Gordoniaceae	Gordonia	Gordonia neofelifaecis
GCF_000192475	WP_010442857.1	Ruegeria conchae	cellular organisms	Bacteria	Proteobacteria	Alphaproteobacteria	Rhodobacterales	Rhodobacteraceae	Ruegeria
GCF_000192575	WP_008070234.1	Novosphingobium nitrogenifigens DSM 19370	cellular organisms	Bacteria	Proteobacteria	Alphaproteobacteria	Sphingomonadales	Sphingomonadaceae	Novosphingobium	Novosphingobium nitrogenifigens
GCF_000192745	WP_013655032.1 WP_013652389.1	Polymorphum gilvum SL003B-26A1	cellular organisms	Bacteria	Proteobacteria	Alphaproteobacteria	unclassified Alphaproteobacteria	Polymorphum	Polymorphum gilvum
GCF_000192865	WP_013662759.1	Marinomonas mediterranea MMB-1	cellular organisms	Bacteria	Proteobacteria	Gammaproteobacteria	Oceanospirillales	Oceanospirillaceae	Marinomonas	Marinomonas mediterranea
GCF_000193225	WP_050809443.1	Verminephrobacter aporrectodeae subsp. tuberculatae At4	cellular organisms	Bacteria	Proteobacteria	Betaproteobacteria	Burkholderiales	Comamonadaceae	Verminephrobacter	Verminephrobacter aporrectodeae	Verminephrobacter aporrectodeae subsp. tubercul
GCF_000194155	WP_029536214.1	Saccharopolyspora spinosa NRRL 18395	cellular organisms	Bacteria	Terrabacteria group	Actinobacteria	Actinobacteria	Pseudonocardiales	Pseudonocardiaceae	Saccharopolyspora	Saccharopolyspora spinosa
GCF_000194925	WP_007341559.1	Neisseria bacilliformis ATCC BAA-1200	cellular organisms	Bacteria	Proteobacteria	Betaproteobacteria	Neisseriales	Neisseriaceae	Neisseria	Neisseria bacilliformis
GCF_000194985	WP_007555595.1	Dialister micraerophilus DSM 19965	cellular organisms	Bacteria	Terrabacteria group	Firmicutes	Negativicutes	Veillonellales	Veillonellaceae	Dialister	Dialister micraerophilus
GCF_000195295	WP_013707041.1 WP_013705975.1	Desulfobacca acetoxidans DSM 11109	cellular organisms	Bacteria	Proteobacteria	delta/epsilon subdivisions	Deltaproteobacteria	Syntrophobacterales	Syntrophaceae	Desulfobacca	Desulfobacca acetoxidans
GCF_000195315	WP_013708072.1	Coriobacterium glomerans PW2	cellular organisms	Bacteria	Terrabacteria group	Actinobacteria	Coriobacteriia	Coriobacteriales	Coriobacteriaceae	Coriobacterium	Coriobacterium glomerans
GCF_000195715	NP_882068.1	Bordetella pertussis Tohama I	cellular organisms	Bacteria	Proteobacteria	Betaproteobacteria	Burkholderiales	Alcaligenaceae	Bordetella	Bordetella pertussis
GCF_000195755	YP_010896.1	Desulfovibrio vulgaris str. Hildenborough	cellular organisms	Bacteria	Proteobacteria	delta/epsilon subdivisions	Deltaproteobacteria	Desulfovibrionales	Desulfovibrionaceae	Desulfovibrio	Desulfovibrio vulgaris
GCF_000195775	WP_011156019.1	Rhodopseudomonas palustris CGA009	cellular organisms	Bacteria	Proteobacteria	Alphaproteobacteria	Rhizobiales	Bradyrhizobiaceae	Rhodopseudomonas	Rhodopseudomonas palustris
GCF_000195835	NP_857094.1	Mycobacterium bovis AF2122/97	cellular organisms	Bacteria	Terrabacteria group	Actinobacteria	Actinobacteria	Corynebacteriales	Mycobacteriaceae	Mycobacterium	Mycobacterium tuberculosis complex	Mycobacterium bovis
GCF_000195855	NP_301370.1	Mycobacterium leprae TN	cellular organisms	Bacteria	Terrabacteria group	Actinobacteria	Actinobacteria	Corynebacteriales	Mycobacteriaceae	Mycobacterium	Mycobacterium leprae
GCF_000195955	NP_217937.1	Mycobacterium tuberculosis H37Rv	cellular organisms	Bacteria	Terrabacteria group	Actinobacteria	Actinobacteria	Corynebacteriales	Mycobacteriaceae	Mycobacterium	Mycobacterium tuberculosis complex	Mycobacterium tuberculosis
GCF_000195995	NP_458970.1	Salmonella enterica subsp. enterica serovar Typhi str. CT18	cellular organisms	Bacteria	Proteobacteria	Gammaproteobacteria	Enterobacterales	Enterobacteriaceae	Salmonella	Salmonella enterica	Salmonella enterica subsp. enterica	Salmonella enterica
GCF_000196015	WP_011516153.1	Cupriavidus metallidurans CH34	cellular organisms	Bacteria	Proteobacteria	Betaproteobacteria	Burkholderiales	Burkholderiaceae	Cupriavidus	Cupriavidus metallidurans
GCF_000196035	NP_465600.1	Listeria monocytogenes EGD-e	cellular organisms	Bacteria	Terrabacteria group	Firmicutes	Bacilli	Bacillales	Listeriaceae	Listeria	Listeria monocytogenes
GCF_000196095	NP_798820.1	Vibrio parahaemolyticus RIMD 2210633	cellular organisms	Bacteria	Proteobacteria	Gammaproteobacteria	Vibrionales	Vibrionaceae	Vibrio	Vibrio harveyi group	Vibrio parahaemolyticus
GCF_000196115	NP_866458.1	Rhodopirellula baltica SH 1	cellular organisms	Bacteria	PVC group	Planctomycetes	Planctomycetia	Planctomycetales	Planctomycetaceae	Rhodopirellula	Rhodopirellula baltica
GCF_000196135	WP_049770600.1	Wolinella succinogenes DSM 1740	cellular organisms	Bacteria	Proteobacteria	delta/epsilon subdivisions	Epsilonproteobacteria	Campylobacterales	Helicobacteraceae	Wolinella	Wolinella succinogenes
GCF_000196175	WP_011164026.1	Bdellovibrio bacteriovorus HD100	cellular organisms	Bacteria	Proteobacteria	Oligoflexia	Bdellovibrionales	Bdellovibrionaceae	Bdellovibrio	Bdellovibrio bacteriovorus
GCF_000196255	WP_011217394.1	Photobacterium profundum SS9	cellular organisms	Bacteria	Proteobacteria	Gammaproteobacteria	Vibrionales	Vibrionaceae	Photobacterium	Photobacterium profundum
GCF_000196295	WP_013449503.1	Neisseria lactamica 020-06	cellular organisms	Bacteria	Proteobacteria	Betaproteobacteria	Neisseriales	Neisseriaceae	Neisseria	Neisseria lactamica
GCF_000196355	WP_011381424.1	Nitrosospira multiformis ATCC 25196	cellular organisms	Bacteria	Proteobacteria	Betaproteobacteria	Nitrosomonadales	Nitrosomonadaceae	Nitrosospira	Nitrosospira multiformis
GCF_000196395	WP_005313345.1	Aeromonas salmonicida subsp. salmonicida A449	cellular organisms	Bacteria	Proteobacteria	Gammaproteobacteria	Aeromonadales	Aeromonadaceae	Aeromonas	Aeromonas salmonicida	Aeromonas salmonicida subsp. salmonicida
GCF_000196435	WP_012230656.1	Bartonella tribocorum CIP 105476	cellular organisms	Bacteria	Proteobacteria	Alphaproteobacteria	Rhizobiales	Bartonellaceae	Bartonella	Bartonella tribocorum
GCF_000196455	WP_013362508.1	Acetoanaerobium sticklandii	cellular organisms	Bacteria	Terrabacteria group	Firmicutes	Clostridia	Clostridiales	Peptostreptococcaceae	Acetoanaerobium
GCF_000196495	WP_012549420.1	Aliivibrio salmonicida LFI1238	cellular organisms	Bacteria	Proteobacteria	Gammaproteobacteria	Vibrionales	Vibrionaceae	Aliivibrio	Aliivibrio salmonicida
GCF_000196515	WP_081462865.1	'Nostoc azollae' 0708	cellular organisms	Bacteria	Terrabacteria group	Cyanobacteria/Melainabacteria group	Cyanobacteria	Nostocales	Nostocaceae	Trichormus	Trichormus azollae
GCF_000196615	WP_041691887.1	Erwinia billingiae Eb661	cellular organisms	Bacteria	Proteobacteria	Gammaproteobacteria	Enterobacterales	Erwiniaceae	Erwinia	Erwinia billingiae
GCF_000196675	WP_013677403.1	Pseudonocardia dioxanivorans CB1190	cellular organisms	Bacteria	Terrabacteria group	Actinobacteria	Actinobacteria	Pseudonocardiales	Pseudonocardiaceae	Pseudonocardia	Pseudonocardia dioxanivorans
GCF_000196695	WP_005518443.1	Rhodococcus hoagii 103S	cellular organisms	Bacteria	Terrabacteria group	Actinobacteria	Actinobacteria	Corynebacteriales	Nocardiaceae	Rhodococcus	Rhodococcus hoagii
GCF_000196735	WP_013351179.1	Bacillus amyloliquefaciens DSM 7	cellular organisms	Bacteria	Terrabacteria group	Firmicutes	Bacilli	Bacillales	Bacillaceae	Bacillus	Bacillus subtilis group	Bacillus amyloliquefaciens group	Bacillus amyloliquefaciens
GCF_000196815	WP_013248237.1	Nitrospira defluvii	cellular organisms	Bacteria	Nitrospirae	Nitrospira	Nitrospirales	Nitrospiraceae	Nitrospira
GCF_000196835	YP_003762970.1	Amycolatopsis mediterranei U32	cellular organisms	Bacteria	Terrabacteria group	Actinobacteria	Actinobacteria	Pseudonocardiales	Pseudonocardiaceae	Amycolatopsis	Amycolatopsis mediterranei
GCF_000196855	WP_010386336.1 WP_010386337.1	Leuconostoc gelidum subsp. gasicomitatum LMG 18811	cellular organisms	Bacteria	Terrabacteria group	Firmicutes	Bacilli	Lactobacillales	Leuconostocaceae	Leuconostoc	Leuconostoc gelidum	Leuconostoc gelidum subsp. gasicomitatum
GCF_000197735	WP_013349640.1	Glutamicibacter arilaitensis Re117	cellular organisms	Bacteria	Terrabacteria group	Actinobacteria	Actinobacteria	Micrococcales	Micrococcaceae	Glutamicibacter	Glutamicibacter arilaitensis
GCF_000198775	WP_013428675.1	Paraburkholderia rhizoxinica HKI 454	cellular organisms	Bacteria	Proteobacteria	Betaproteobacteria	Burkholderiales	Burkholderiaceae	Paraburkholderia	Paraburkholderia rhizoxinica
GCF_000199675	WP_013561529.1	Anaerolinea thermophila UNI-1	cellular organisms	Bacteria	Terrabacteria group	Chloroflexi	Anaerolineae	Anaerolineales	Anaerolineaceae	Anaerolinea	Anaerolinea thermophila
GCF_000202835	WP_013640204.1	Acidiphilium multivorum AIU301	cellular organisms	Bacteria	Proteobacteria	Alphaproteobacteria	Rhodospirillales	Acetobacteraceae	Acidiphilium	Acidiphilium multivorum
GCF_000203835	NP_628909.1	Streptomyces coelicolor A3(2)	cellular organisms	Bacteria	Terrabacteria group	Actinobacteria	Actinobacteria	Streptomycetales	Streptomycetaceae	Streptomyces	Streptomyces albidoflavus group	Streptomyces coelicolor
GCF_000203855	YP_004888705.1 YP_004888706.1	Lactobacillus plantarum WCFS1	cellular organisms	Bacteria	Terrabacteria group	Firmicutes	Bacilli	Lactobacillales	Lactobacillaceae	Lactobacillus	Lactobacillus plantarum
GCF_000203895	WP_011746874.1	Paracoccus denitrificans PD1222	cellular organisms	Bacteria	Proteobacteria	Alphaproteobacteria	Rhodobacterales	Rhodobacteraceae	Paracoccus	Paracoccus denitrificans
GCF_000204015	WP_006271167.1	Asticcacaulis biprosthecum C19	cellular organisms	Bacteria	Proteobacteria	Alphaproteobacteria	Caulobacterales	Caulobacteraceae	Asticcacaulis	Asticcacaulis biprosthecium
GCF_000204155	WP_013735883.1	Verrucosispora maris AB-18-032	cellular organisms	Bacteria	Terrabacteria group	Actinobacteria	Actinobacteria	Micromonosporales	Micromonosporaceae	Verrucosispora	Verrucosispora maris
GCF_000204195	WP_010464269.1	Acidovorax radicis N35	cellular organisms	Bacteria	Proteobacteria	Betaproteobacteria	Burkholderiales	Comamonadaceae	Acidovorax	Acidovorax radicis
GCF_000204235	WP_002528682.1	[Propionibacterium] humerusii P08	cellular organisms	Bacteria	Terrabacteria group	Actinobacteria	Actinobacteria	Propionibacteriales	Propionibacteriaceae	Cutibacterium	[Propionibacterium] humerusii
GCF_000204565	WP_013726415.1	Clostridium botulinum BKT015925	cellular organisms	Bacteria	Terrabacteria group	Firmicutes	Clostridia	Clostridiales	Clostridiaceae	Clostridium	Clostridium botulinum
GCF_000204645	WP_013520891.1	Alicycliphilus denitrificans K601	cellular organisms	Bacteria	Proteobacteria	Betaproteobacteria	Burkholderiales	Comamonadaceae	Alicycliphilus	Alicycliphilus denitrificans
GCF_000205025	WP_008864819.1	Parasutterella excrementihominis YIT 11859	cellular organisms	Bacteria	Proteobacteria	Betaproteobacteria	Burkholderiales	Sutterellaceae	Parasutterella	Parasutterella excrementihominis
GCF_000208405	WP_006193446.1	Selenomonas sputigena ATCC 35185	cellular organisms	Bacteria	Terrabacteria group	Firmicutes	Negativicutes	Selenomonadales	Selenomonadaceae	Selenomonas	Selenomonas sputigena
GCF_000209675	WP_013746961.1	Gallibacterium anatis UMN179	cellular organisms	Bacteria	Proteobacteria	Gammaproteobacteria	Pasteurellales	Pasteurellaceae	Gallibacterium	Gallibacterium anatis
GCF_000210095	WP_015557488.1	Ruminococcus champanellensis 18P13 = JCM 17042	cellular organisms	Bacteria	Terrabacteria group	Firmicutes	Clostridia	Clostridiales	Ruminococcaceae	Ruminococcus	Ruminococcus champanellensis
GCF_000210375	WP_014274874.1	Arthrospira platensis NIES-39	cellular organisms	Bacteria	Terrabacteria group	Cyanobacteria/Melainabacteria group	Cyanobacteria	Oscillatoriophycideae	Oscillatoriales	Microcoleaceae	Arthrospira	Arthrospira platensis
GCF_000210575	WP_015546502.1	Alistipes shahii WAL 8301	cellular organisms	Bacteria	FCB group	Bacteroidetes/Chlorobi group	Bacteroidetes	Bacteroidia	Bacteroidales	Rikenellaceae	Alistipes	Alistipes shahii
GCF_000210615	WP_015535142.1	Faecalitalea cylindroides T2-87	cellular organisms	Bacteria	Terrabacteria group	Firmicutes	Erysipelotrichia	Erysipelotrichales	Erysipelotrichaceae	Faecalitalea	Faecalitalea cylindroides
GCF_000210915	WP_014244464.1	Halobacteriovorax marinus SJ	cellular organisms	Bacteria	Proteobacteria	Oligoflexia	Bacteriovoracales	Halobacteriovoraceae	Halobacteriovorax	Halobacteriovorax marinus
GCF_000211835	WP_006299466.1	Hylemonella gracilis ATCC 19624	cellular organisms	Bacteria	Proteobacteria	Betaproteobacteria	Burkholderiales	Comamonadaceae	Hylemonella	Hylemonella gracilis
GCF_000212675	WP_014261028.1	Desulfovibrio africanus str. Walvis Bay	cellular organisms	Bacteria	Proteobacteria	delta/epsilon subdivisions	Deltaproteobacteria	Desulfovibrionales	Desulfovibrionaceae	Desulfovibrio	Desulfovibrio africanus
GCF_000212695	WP_013770219.1 WP_013771900.1	Cellulomonas fimi ATCC 484	cellular organisms	Bacteria	Terrabacteria group	Actinobacteria	Actinobacteria	Micrococcales	Cellulomonadaceae	Cellulomonas	Cellulomonas fimi
GCF_000213255	WP_041644408.1	Mahella australiensis 50-1 BON	cellular organisms	Bacteria	Terrabacteria group	Firmicutes	Clostridia	Thermoanaerobacterales	Thermoanaerobacterales Family IV. Incertae Sedis	Mahella	Mahella australiensis
GCF_000213805	WP_013789993.1	Pseudomonas fulva 12-X	cellular organisms	Bacteria	Proteobacteria	Gammaproteobacteria	Pseudomonadales	Pseudomonadaceae	Pseudomonas	Pseudomonas putida group	Pseudomonas fulva
GCF_000213825	WP_003105855.1	Streptococcus parauberis KCTC 11537	cellular organisms	Bacteria	Terrabacteria group	Firmicutes	Bacilli	Lactobacillales	Streptococcaceae	Streptococcus	Streptococcus parauberis
GCF_000213935	WP_010119948.1	Corynebacterium nuruki S6-4	cellular organisms	Bacteria	Terrabacteria group	Actinobacteria	Actinobacteria	Corynebacteriales	Corynebacteriaceae	Corynebacterium	Corynebacterium nuruki
GCF_000213975	WP_006306831.1	Centipeda periodontii DSM 2778	cellular organisms	Bacteria	Terrabacteria group	Firmicutes	Negativicutes	Selenomonadales	Selenomonadaceae	Centipeda	Centipeda periodontii
GCF_000214035	WP_008059743.1	Methyloversatilis universalis FAM5	cellular organisms	Bacteria	Proteobacteria	Betaproteobacteria	Nitrosomonadales	Sterolibacteriaceae	Methyloversatilis	Methyloversatilis universalis
GCF_000214095	WP_014029778.1 WP_014027962.1	Acidithiobacillus ferrivorans SS3	cellular organisms	Bacteria	Proteobacteria	Acidithiobacillia	Acidithiobacillales	Acidithiobacillaceae	Acidithiobacillus	Acidithiobacillus ferrivorans
GCF_000214155	WP_041318601.1	Mycobacterium sinense	cellular organisms	Bacteria	Terrabacteria group	Actinobacteria	Actinobacteria	Corynebacteriales	Mycobacteriaceae	Mycobacterium	Mycobacterium terrae complex
GCF_000214175	WP_013808823.1	Hoyosella subflava DQS3-9A1	cellular organisms	Bacteria	Terrabacteria group	Actinobacteria	Actinobacteria	Corynebacteriales	Mycobacteriaceae	Hoyosella	Hoyosella subflava
GCF_000214215	WP_013794839.1	Marinomonas posidonica IVIA-Po-181	cellular organisms	Bacteria	Proteobacteria	Gammaproteobacteria	Oceanospirillales	Oceanospirillaceae	Marinomonas	Marinomonas posidonica
GCF_000214435	WP_003544447.1	Desulfotomaculum nigrificans CO-1-SRB	cellular organisms	Bacteria	Terrabacteria group	Firmicutes	Clostridia	Clostridiales	Peptococcaceae	Desulfotomaculum	Desulfotomaculum nigrificans
GCF_000214595	WP_040576220.1 WP_040576119.1	Methylophaga aminisulfidivorans MP	cellular organisms	Bacteria	Proteobacteria	Gammaproteobacteria	Thiotrichales	Piscirickettsiaceae	Methylophaga	Methylophaga aminisulfidivorans
GCF_000214665	WP_013817604.1 WP_013818058.1	Methylomonas methanica MC09	cellular organisms	Bacteria	Proteobacteria	Gammaproteobacteria	Methylococcales	Methylococcaceae	Methylomonas	Methylomonas methanica
GCF_000214825	WP_013834787.1	Thiomicrospira cyclica ALM1	cellular organisms	Bacteria	Proteobacteria	Gammaproteobacteria	Thiotrichales	Piscirickettsiaceae	Thiomicrospira	Thiomicrospira cyclica
GCF_000215085	WP_013840799.1	Desulfotomaculum ruminis DSM 2154	cellular organisms	Bacteria	Terrabacteria group	Firmicutes	Clostridia	Clostridiales	Peptococcaceae	Desulfotomaculum	Desulfotomaculum ruminis
GCF_000215105	WP_013837887.1	Isoptericola variabilis 225	cellular organisms	Bacteria	Terrabacteria group	Actinobacteria	Actinobacteria	Micrococcales	Promicromonosporaceae	Isoptericola	Isoptericola variabilis
GCF_000215705	WP_013903012.1	Ramlibacter tataouinensis TTB310	cellular organisms	Bacteria	Proteobacteria	Betaproteobacteria	Burkholderiales	Comamonadaceae	Ramlibacter	Ramlibacter tataouinensis
GCF_000215745	YP_004592304.1	Klebsiella aerogenes KCTC 2190	cellular organisms	Bacteria	Proteobacteria	Gammaproteobacteria	Enterobacterales	Enterobacteriaceae	Klebsiella	Klebsiella aerogenes
GCF_000215935	WP_008826512.1	Haloplasma contractile SSD-17B	cellular organisms	Bacteria	unclassified Bacteria	Haloplasmatales	Haloplasmataceae	Haloplasma	Haloplasma contractile
GCF_000215955	WP_006914273.1	Salinisphaera shabanensis E1L3A	cellular organisms	Bacteria	Proteobacteria	Gammaproteobacteria	Salinisphaerales	Salinisphaeraceae	Salinisphaera	Salinisphaera shabanensis
GCF_000215975	WP_013910166.1	Thermodesulfobacterium geofontis OPF15	cellular organisms	Bacteria	Thermodesulfobacteria	Thermodesulfobacteria	Thermodesulfobacteriales	Thermodesulfobacteriaceae	Thermodesulfobacterium	Thermodesulfobacterium geofontis
GCF_000217675	WP_013857606.1 WP_013856145.1	Vibrio anguillarum 775	cellular organisms	Bacteria	Proteobacteria	Gammaproteobacteria	Vibrionales	Vibrionaceae	Vibrio	Vibrio anguillarum	Vibrio anguillarum serovar O1
GCF_000217795	WP_013908015.1	Thermodesulfatator indicus DSM 15286	cellular organisms	Bacteria	Thermodesulfobacteria	Thermodesulfobacteria	Thermodesulfobacteriales	Thermodesulfobacteriaceae	Thermodesulfatator	Thermodesulfatator indicus
GCF_000218545	WP_013882909.1 WP_013884427.1	Cellulomonas gilvus ATCC 13127	cellular organisms	Bacteria	Terrabacteria group	Actinobacteria	Actinobacteria	Micrococcales	Cellulomonadaceae	Cellulomonas	Cellulomonas gilvus
GCF_000218565	WP_012561699.1	Oligotropha carboxidovorans OM5	cellular organisms	Bacteria	Proteobacteria	Alphaproteobacteria	Rhizobiales	Bradyrhizobiaceae	Oligotropha	Oligotropha carboxidovorans
GCF_000218625	WP_013886603.1	Flexistipes sinusarabici DSM 4947	cellular organisms	Bacteria	Deferribacteres	Deferribacteres	Deferribacterales	Deferribacteraceae	Flexistipes	Flexistipes sinusarabici
GCF_000218765	WP_042685104.1	Caldalkalibacillus thermarum TA2.A1	cellular organisms	Bacteria	Terrabacteria group	Firmicutes	Bacilli	Bacillales	Bacillaceae	Caldalkalibacillus	Caldalkalibacillus thermarum
GCF_000218875	WP_013934928.1	Zymomonas mobilis subsp. pomaceae ATCC 29192	cellular organisms	Bacteria	Proteobacteria	Alphaproteobacteria	Sphingomonadales	Sphingomonadaceae	Zymomonas	Zymomonas mobilis	Zymomonas mobilis subsp. pomaceae
GCF_000219105	WP_043711109.1	Myxococcus fulvus HW-1	cellular organisms	Bacteria	Proteobacteria	delta/epsilon subdivisions	Deltaproteobacteria	Myxococcales	Cystobacterineae	Myxococcaceae	Myxococcus	Myxococcus fulvus
GCF_000219125	WP_004094738.1	Acetonema longum DSM 6540	cellular organisms	Bacteria	Terrabacteria group	Firmicutes	Negativicutes	Selenomonadales	Sporomusaceae	Acetonema	Acetonema longum
GCF_000219215	WP_013957009.1	Cupriavidus necator N-1	cellular organisms	Bacteria	Proteobacteria	Betaproteobacteria	Burkholderiales	Burkholderiaceae	Cupriavidus	Cupriavidus necator
GCF_000219535	WP_003333526.1	Brevibacillus laterosporus LMG 15441	cellular organisms	Bacteria	Terrabacteria group	Firmicutes	Bacilli	Bacillales	Paenibacillaceae	Brevibacillus	Brevibacillus laterosporus
GCF_000219605	WP_041771828.1	Pseudomonas stutzeri	cellular organisms	Bacteria	Proteobacteria	Gammaproteobacteria	Pseudomonadales	Pseudomonadaceae	Pseudomonas	Pseudomonas stutzeri group	Pseudomonas stutzeri subgroup
GCF_000219805	WP_006845997.1	Weissella koreensis KACC 15510	cellular organisms	Bacteria	Terrabacteria group	Firmicutes	Bacilli	Lactobacillales	Leuconostocaceae	Weissella	Weissella koreensis
GCF_000220335	WP_009498849.1	Sporosarcina newyorkensis 2681	cellular organisms	Bacteria	Terrabacteria group	Firmicutes	Bacilli	Bacillales	Planococcaceae	Sporosarcina	Sporosarcina newyorkensis
GCF_000223375	YP_005794225.1	Ketogulonicigenium vulgare WSH-001	cellular organisms	Bacteria	Proteobacteria	Alphaproteobacteria	Rhodobacterales	Rhodobacteraceae	Ketogulonicigenium	Ketogulonicigenium vulgare
GCF_000223985	WP_007194715.1	Thiocapsa marina 5811	cellular organisms	Bacteria	Proteobacteria	Gammaproteobacteria	Chromatiales	Chromatiaceae	Thiocapsa	Thiocapsa marina
GCF_000224005	WP_005220589.1	Marichromatium purpuratum 984	cellular organisms	Bacteria	Proteobacteria	Gammaproteobacteria	Chromatiales	Chromatiaceae	Marichromatium	Marichromatium purpuratum
GCF_000224065	WP_007041123.1	Thiorhodococcus drewsii AZ1	cellular organisms	Bacteria	Proteobacteria	Gammaproteobacteria	Chromatiales	Chromatiaceae	Thiorhodococcus	Thiorhodococcus drewsii
GCF_000224335	WP_008638992.1	Bizionia argentinensis JUB59	cellular organisms	Bacteria	FCB group	Bacteroidetes/Chlorobi group	Bacteroidetes	Flavobacteriia	Flavobacteriales	Flavobacteriaceae	Bizionia	Bizionia argentinensis
GCF_000224715	WP_010147907.1	Serinicoccus profundi MCCC 1A05965	cellular organisms	Bacteria	Terrabacteria group	Actinobacteria	Actinobacteria	Micrococcales	Intrasporangiaceae	Serinicoccus	Serinicoccus profundi
GCF_000224785	WP_010529425.1	Lentibacillus jeotgali	cellular organisms	Bacteria	Terrabacteria group	Firmicutes	Bacilli	Bacillales	Bacillaceae	Lentibacillus
GCF_000225325	WP_041817642.1	Lactobacillus sanfranciscensis TMW 1.1304	cellular organisms	Bacteria	Terrabacteria group	Firmicutes	Bacilli	Lactobacillales	Lactobacillaceae	Lactobacillus	Lactobacillus sanfranciscensis
GCF_000225345	WP_014078742.1	Roseburia hominis A2-183	cellular organisms	Bacteria	Terrabacteria group	Firmicutes	Clostridia	Clostridiales	Lachnospiraceae	Roseburia	Roseburia hominis
GCF_000225525	WP_043730205.1	Streptomyces zinciresistens K42	cellular organisms	Bacteria	Terrabacteria group	Actinobacteria	Actinobacteria	Streptomycetales	Streptomycetaceae	Streptomyces	Streptomyces zinciresistens
GCF_000225705	WP_009141064.1	Collinsella tanakaei YIT 12063	cellular organisms	Bacteria	Terrabacteria group	Actinobacteria	Coriobacteriia	Coriobacteriales	Coriobacteriaceae	Collinsella	Collinsella tanakaei
GCF_000225825	WP_010535303.1	Brachybacterium squillarum M-6-3	cellular organisms	Bacteria	Terrabacteria group	Actinobacteria	Actinobacteria	Micrococcales	Dermabacteraceae	Brachybacterium	Brachybacterium squillarum
GCF_000226215	WP_050815367.1	Dietzia alimentaria 72	cellular organisms	Bacteria	Terrabacteria group	Actinobacteria	Actinobacteria	Corynebacteriales	Dietziaceae	Dietzia	Dietzia alimentaria
GCF_000226295	WP_014098819.1	Chloracidobacterium thermophilum B	cellular organisms	Bacteria	Acidobacteria	Blastocatellia	Chloracidobacterium	Chloracidobacterium thermophilum
GCF_000226315	WP_014101627.1	Micavibrio aeruginosavorus ARL-13	cellular organisms	Bacteria	Proteobacteria	Alphaproteobacteria	unclassified Alphaproteobacteria	Micavibrio	Micavibrio aeruginosavorus
GCF_000226565	WP_014109262.1	Glaciecola nitratireducens FR1064	cellular organisms	Bacteria	Proteobacteria	Gammaproteobacteria	Alteromonadales	Alteromonadaceae	Glaciecola	Glaciecola nitratireducens
GCF_000226625	WP_014111178.1	Taylorella asinigenitalis MCE3	cellular organisms	Bacteria	Proteobacteria	Betaproteobacteria	Burkholderiales	Alcaligenaceae	Taylorella	Taylorella asinigenitalis
GCF_000226875	WP_009118985.1	Neisseria shayeganii 871	cellular organisms	Bacteria	Proteobacteria	Betaproteobacteria	Neisseriales	Neisseriaceae	Neisseria	Neisseria shayeganii
GCF_000227215	WP_010640370.1	Acidithiobacillus thiooxidans ATCC 19377	cellular organisms	Bacteria	Proteobacteria	Acidithiobacillia	Acidithiobacillales	Acidithiobacillaceae	Acidithiobacillus	Acidithiobacillus thiooxidans
GCF_000227665	WP_006459495.1	Thiomicrospira aerophila AL3	cellular organisms	Bacteria	Proteobacteria	Gammaproteobacteria	Thiotrichales	Piscirickettsiaceae	Thiomicrospira	Thiomicrospira aerophila
GCF_000227685	WP_006745868.1	Thioalkalivibrio paradoxus ARh 1	cellular organisms	Bacteria	Proteobacteria	Gammaproteobacteria	Chromatiales	Ectothiorhodospiraceae	Thioalkalivibrio	Thioalkalivibrio paradoxus
GCF_000227705	WP_015255810.1	Thermobacillus composti KWC4	cellular organisms	Bacteria	Terrabacteria group	Firmicutes	Bacilli	Bacillales	Paenibacillaceae	Thermobacillus	Thermobacillus composti
GCF_000227725	WP_006786297.1 WP_006788011.1	Thiorhodospira sibirica ATCC 700588	cellular organisms	Bacteria	Proteobacteria	Gammaproteobacteria	Chromatiales	Ectothiorhodospiraceae	Thiorhodospira	Thiorhodospira sibirica
GCF_000227745	WP_014780047.1	Thiocystis violascens DSM 198	cellular organisms	Bacteria	Proteobacteria	Gammaproteobacteria	Chromatiales	Chromatiaceae	Thiocystis	Thiocystis violascens
GCF_000227765	WP_009116912.1	Neisseria wadsworthii 9715	cellular organisms	Bacteria	Proteobacteria	Betaproteobacteria	Neisseriales	Neisseriaceae	Neisseria	Neisseria wadsworthii
GCF_000230275	WP_009014891.1	Acidaminococcus intestini RyC-MR95	cellular organisms	Bacteria	Terrabacteria group	Firmicutes	Negativicutes	Acidaminococcales	Acidaminococcaceae	Acidaminococcus	Acidaminococcus intestini
GCF_000230555	WP_014132530.1	Pelagibacterium halotolerans B2	cellular organisms	Bacteria	Proteobacteria	Alphaproteobacteria	Rhizobiales	Hyphomicrobiaceae	Pelagibacterium	Pelagibacterium halotolerans
GCF_000230695	WP_007507090.1 WP_015449199.1	Rhodanobacter denitrificans	cellular organisms	Bacteria	Proteobacteria	Gammaproteobacteria	Xanthomonadales	Rhodanobacteraceae	Rhodanobacter
GCF_000230895	WP_014209045.1	Mycobacterium rhodesiae NBB3	cellular organisms	Bacteria	Terrabacteria group	Actinobacteria	Actinobacteria	Corynebacteriales	Mycobacteriaceae	Mycobacterium	Mycobacterium rhodesiae
GCF_000230935	WP_005140106.1	Mycobacterium rhodesiae JS60	cellular organisms	Bacteria	Terrabacteria group	Actinobacteria	Actinobacteria	Corynebacteriales	Mycobacteriaceae	Mycobacterium	Mycobacterium rhodesiae
GCF_000231035	WP_007027572.1	Saccharomonospora paurometabolica YIM 90007	cellular organisms	Bacteria	Terrabacteria group	Actinobacteria	Actinobacteria	Pseudonocardiales	Pseudonocardiaceae	Saccharomonospora	Saccharomonospora paurometabolica
GCF_000231055	WP_005443371.1	Saccharomonospora azurea NA-128	cellular organisms	Bacteria	Terrabacteria group	Actinobacteria	Actinobacteria	Pseudonocardiales	Pseudonocardiaceae	Saccharomonospora	Saccharomonospora azurea
GCF_000231305	WP_010156439.1	Leucobacter chromiiresistens JG 31	cellular organisms	Bacteria	Terrabacteria group	Actinobacteria	Actinobacteria	Micrococcales	Microbacteriaceae	Leucobacter	Leucobacter chromiiresistens
GCF_000231385	WP_014901660.1	Desulfosporosinus meridiei DSM 13257	cellular organisms	Bacteria	Terrabacteria group	Firmicutes	Clostridia	Clostridiales	Peptococcaceae	Desulfosporosinus	Desulfosporosinus meridiei
GCF_000231405	WP_006715136.1	Desulfitobacterium metallireducens DSM 15288	cellular organisms	Bacteria	Terrabacteria group	Firmicutes	Clostridia	Clostridiales	Peptococcaceae	Desulfitobacterium	Desulfitobacterium metallireducens
GCF_000231445	WP_050798379.1	Commensalibacter intestini A911	cellular organisms	Bacteria	Proteobacteria	Alphaproteobacteria	Rhodospirillales	Acetobacteraceae	Commensalibacter	Commensalibacter intestini
GCF_000233455	WP_007869181.1	[Clostridium] citroniae WAL-17108	cellular organisms	Bacteria	Terrabacteria group	Firmicutes	Clostridia	Clostridiales	Lachnospiraceae	Lachnoclostridium	[Clostridium] citroniae
GCF_000233655	WP_010550265.1	Brachybacterium paraconglomeratum LC44	cellular organisms	Bacteria	Terrabacteria group	Actinobacteria	Actinobacteria	Micrococcales	Dermabacteraceae	Brachybacterium	Brachybacterium paraconglomeratum
GCF_000233715	WP_006523010.1	Desulfotomaculum gibsoniae DSM 7213	cellular organisms	Bacteria	Terrabacteria group	Firmicutes	Clostridia	Clostridiales	Peptococcaceae	Desulfotomaculum	Desulfotomaculum gibsoniae
GCF_000233915	WP_043290848.1	Pseudoxanthomonas spadix BD-a59	cellular organisms	Bacteria	Proteobacteria	Gammaproteobacteria	Xanthomonadales	Xanthomonadaceae	Pseudoxanthomonas	Pseudoxanthomonas spadix
GCF_000234355	WP_008851799.1	Gluconobacter morbifer G707	cellular organisms	Bacteria	Proteobacteria	Alphaproteobacteria	Rhodospirillales	Acetobacteraceae	Gluconobacter	Gluconobacter morbifer
GCF_000234585	WP_003928053.1	Mycobacterium thermoresistibile ATCC 19527	cellular organisms	Bacteria	Terrabacteria group	Actinobacteria	Actinobacteria	Corynebacteriales	Mycobacteriaceae	Mycobacterium	Mycobacterium fortuitum complex	Mycobacterium thermoresistibile
GCF_000235445	WP_005541031.1	Johnsonella ignava ATCC 51276	cellular organisms	Bacteria	Terrabacteria group	Firmicutes	Clostridia	Clostridiales	Lachnospiraceae	Johnsonella	Johnsonella ignava
GCF_000235505	WP_006782184.1	Hungatella hathewayi WAL-18680	cellular organisms	Bacteria	Terrabacteria group	Firmicutes	Clostridia	Clostridiales	Clostridiaceae	Hungatella	Hungatella hathewayi
GCF_000235605	WP_014183174.1 WP_014184291.1 WP_014183313.1	Desulfosporosinus orientis DSM 765	cellular organisms	Bacteria	Terrabacteria group	Firmicutes	Clostridia	Clostridiales	Peptococcaceae	Desulfosporosinus	Desulfosporosinus orientis
GCF_000235645	WP_088177509.1	Staphylococcus simiae CCM 7213	cellular organisms	Bacteria	Terrabacteria group	Firmicutes	Bacilli	Bacillales	Staphylococcaceae	Staphylococcus	Staphylococcus simiae
GCF_000236035	WP_007111748.1	Halomonas boliviensis LC1	cellular organisms	Bacteria	Proteobacteria	Gammaproteobacteria	Oceanospirillales	Halomonadaceae	Halomonas	Halomonas boliviensis
GCF_000236165	WP_010653809.1 WP_010655206.1	Fluoribacter dumoffii NY 23	cellular organisms	Bacteria	Proteobacteria	Gammaproteobacteria	Legionellales	Legionellaceae	Fluoribacter	Fluoribacter dumoffii
GCF_000236565	WP_008834097.1 WP_008836098.1	Mesorhizobium alhagi CCNWXJ12-2	cellular organisms	Bacteria	Proteobacteria	Alphaproteobacteria	Rhizobiales	Phyllobacteriaceae	Mesorhizobium	Mesorhizobium alhagi
GCF_000236665	WP_014237458.1	Dechlorosoma suillum PS	cellular organisms	Bacteria	Proteobacteria	Betaproteobacteria	Rhodocyclales	Rhodocyclaceae	Azospira	Azospira oryzae
GCF_000236865	WP_081468869.1	Senegalimassilia anaerobia JC110	cellular organisms	Bacteria	Terrabacteria group	Actinobacteria	Coriobacteriia	Coriobacteriales	Coriobacteriaceae	Senegalimassilia	Senegalimassilia anaerobia
GCF_000237065	WP_003205585.1	Pseudomonas fluorescens F113	cellular organisms	Bacteria	Proteobacteria	Gammaproteobacteria	Pseudomonadales	Pseudomonadaceae	Pseudomonas	Pseudomonas fluorescens group	Pseudomonas fluorescens
GCF_000237085	WP_014256791.1	[Clostridium] clariflavum DSM 19732	cellular organisms	Bacteria	Terrabacteria group	Firmicutes	Clostridia	Clostridiales	Ruminococcaceae	Ruminiclostridium	[Clostridium] clariflavum
GCF_000237995	WP_014215006.1	Pediococcus claussenii ATCC BAA-344	cellular organisms	Bacteria	Terrabacteria group	Firmicutes	Bacilli	Lactobacillales	Lactobacillaceae	Pediococcus	Pediococcus claussenii
GCF_000238055	WP_009534724.1	Oribacterium parvum ACB1	cellular organisms	Bacteria	Terrabacteria group	Firmicutes	Clostridia	Clostridiales	Lachnospiraceae	Oribacterium	Oribacterium parvum
GCF_000238095	WP_009527886.1	Peptoanaerobacter stomatis	cellular organisms	Bacteria	Terrabacteria group	Firmicutes	Clostridia	Clostridiales	Peptostreptococcaceae	Peptoanaerobacter
GCF_000238255	WP_010561850.1 WP_010559564.1	Pseudoalteromonas spongiae UST010723-006	cellular organisms	Bacteria	Proteobacteria	Gammaproteobacteria	Alteromonadales	Pseudoalteromonadaceae	Pseudoalteromonas	Pseudoalteromonas spongiae
GCF_000238375	WP_052023291.1	Pseudoalteromonas citrea DSM 8771	cellular organisms	Bacteria	Proteobacteria	Gammaproteobacteria	Alteromonadales	Pseudoalteromonadaceae	Pseudoalteromonas	Pseudoalteromonas citrea
GCF_000238795	WP_007523737.1	Haemophilus sputorum CCUG 13788	cellular organisms	Bacteria	Proteobacteria	Gammaproteobacteria	Pasteurellales	Pasteurellaceae	Haemophilus	Haemophilus sputorum
GCF_000238915	WP_083839698.1	Arthrobacter globiformis NBRC 12137	cellular organisms	Bacteria	Terrabacteria group	Actinobacteria	Actinobacteria	Micrococcales	Micrococcaceae	Arthrobacter	Arthrobacter globiformis
GCF_000239275	WP_040347275.1	Anaeroglobus geminatus F0357	cellular organisms	Bacteria	Terrabacteria group	Firmicutes	Negativicutes	Veillonellales	Veillonellaceae	Anaeroglobus	Anaeroglobus geminatus
GCF_000239355	WP_006986048.1	Cardiobacterium valvarum F0432	cellular organisms	Bacteria	Proteobacteria	Gammaproteobacteria	Cardiobacteriales	Cardiobacteriaceae	Cardiobacterium	Cardiobacterium valvarum
GCF_000239695	WP_005987309.1	Actinomyces graevenitzii C83	cellular organisms	Bacteria	Terrabacteria group	Actinobacteria	Actinobacteria	Actinomycetales	Actinomycetaceae	Actinomyces	Actinomyces graevenitzii
GCF_000240165	WP_014144362.1	Streptomyces cattleya NRRL 8057 = DSM 46488	cellular organisms	Bacteria	Terrabacteria group	Actinobacteria	Actinobacteria	Streptomycetales	Streptomycetaceae	Streptomyces	Streptomyces cattleya
GCF_000240185	YP_005224982.1	Klebsiella pneumoniae subsp. pneumoniae HS11286	cellular organisms	Bacteria	Proteobacteria	Gammaproteobacteria	Enterobacterales	Enterobacteriaceae	Klebsiella	Klebsiella pneumoniae	Klebsiella pneumoniae subsp. pneumoniae
GCF_000240225	WP_081488598.1	Patulibacter medicamentivorans	cellular organisms	Bacteria	Terrabacteria group	Actinobacteria	Thermoleophilia	Solirubrobacterales	Patulibacteraceae	Patulibacter
GCF_000240505	WP_029249133.1	Mycobacterium avium subsp. avium Env 77	cellular organisms	Bacteria	Terrabacteria group	Actinobacteria	Actinobacteria	Corynebacteriales	Mycobacteriaceae	Mycobacterium	Mycobacterium avium complex (MAC)	Mycobacterium avium	Mycobacterium avium sub
GCF_000241055	WP_007747186.1	Oenococcus kitaharae DSM 17330	cellular organisms	Bacteria	Terrabacteria group	Firmicutes	Bacilli	Lactobacillales	Leuconostocaceae	Oenococcus	Oenococcus kitaharae
GCF_000241265	WP_007320991.1	Gordonia araii NBRC 100433	cellular organisms	Bacteria	Terrabacteria group	Actinobacteria	Actinobacteria	Corynebacteriales	Gordoniaceae	Gordonia	Gordonia araii
GCF_000241305	WP_007319043.1	Gordonia effusa NBRC 100432	cellular organisms	Bacteria	Terrabacteria group	Actinobacteria	Actinobacteria	Corynebacteriales	Gordoniaceae	Gordonia	Gordonia effusa
GCF_000241345	WP_005185836.1	Gordonia amarae NBRC 15530	cellular organisms	Bacteria	Terrabacteria group	Actinobacteria	Actinobacteria	Corynebacteriales	Gordoniaceae	Gordonia	Gordonia amarae
GCF_000242235	WP_050806350.1	Stomatobaculum longum	cellular organisms	Bacteria	Terrabacteria group	Firmicutes	Clostridia	Clostridiales	Lachnospiraceae	Stomatobaculum
GCF_000242255	WP_014401972.1 WP_014401819.1	Frateuria aurantia DSM 6220	cellular organisms	Bacteria	Proteobacteria	Gammaproteobacteria	Xanthomonadales	Rhodanobacteraceae	Frateuria	Frateuria aurantia
GCF_000242435	WP_008859294.1	Dialister succinatiphilus YIT 11850	cellular organisms	Bacteria	Terrabacteria group	Firmicutes	Negativicutes	Veillonellales	Veillonellaceae	Dialister	Dialister succinatiphilus
GCF_000242455	WP_015249875.1	Singulisphaera acidiphila DSM 18658	cellular organisms	Bacteria	PVC group	Planctomycetes	Planctomycetia	Planctomycetales	Isosphaeraceae	Singulisphaera	Singulisphaera acidiphila
GCF_000242615	WP_005036359.1	Holophaga foetida DSM 6591	cellular organisms	Bacteria	Acidobacteria	Holophagae	Holophagales	Holophagaceae	Holophaga	Holophaga foetida
GCF_000242715	WP_078480547.1	Streptomyces acidiscabies 84-104	cellular organisms	Bacteria	Terrabacteria group	Actinobacteria	Actinobacteria	Streptomycetales	Streptomycetaceae	Streptomyces	Streptomyces acidiscabies
GCF_000242915	WP_008336119.1	Sulfurimonas gotlandica GD1	cellular organisms	Bacteria	Proteobacteria	delta/epsilon subdivisions	Epsilonproteobacteria	Campylobacterales	Helicobacteraceae	Sulfurimonas	Sulfurimonas gotlandica
GCF_000243135	WP_015261686.1	Desulfitobacterium dichloroeliminans LMG P-21439	cellular organisms	Bacteria	Terrabacteria group	Firmicutes	Clostridia	Clostridiales	Peptococcaceae	Desulfitobacterium	Desulfitobacterium dichloroeliminans
GCF_000243155	WP_014793228.1	Desulfitobacterium dehalogenans ATCC 51507	cellular organisms	Bacteria	Terrabacteria group	Firmicutes	Clostridia	Clostridiales	Peptococcaceae	Desulfitobacterium	Desulfitobacterium dehalogenans
GCF_000243395	WP_005461465.1	Saccharomonospora glauca K62	cellular organisms	Bacteria	Terrabacteria group	Actinobacteria	Actinobacteria	Pseudonocardiales	Pseudonocardiaceae	Saccharomonospora	Saccharomonospora glauca
GCF_000243695	WP_004753202.1	Leptospira kirschneri serovar Cynopteri str. 3522 CT	cellular organisms	Bacteria	Spirochaetes	Spirochaetia	Leptospirales	Leptospiraceae	Leptospira	Leptospira kirschneri	Leptospira kirschneri serovar Cynopteri
GCF_000243715	WP_010570942.1	Leptospira broomii serovar Hurstbridge str. 5399	cellular organisms	Bacteria	Spirochaetes	Spirochaetia	Leptospirales	Leptospiraceae	Leptospira	Leptospira broomii	Leptospira broomii serovar Hurstbridge
GCF_000243735	WP_040913575.1	Leptospira kmetyi serovar Malaysia str. Bejo-Iso9	cellular organisms	Bacteria	Spirochaetes	Spirochaetia	Leptospirales	Leptospiraceae	Leptospira	Leptospira kmetyi	Leptospira kmetyi serovar Malaysia
GCF_000243815	WP_039940941.1	Leptospira alexanderi serovar Manhao 3 str. L 60	cellular organisms	Bacteria	Spirochaetes	Spirochaetia	Leptospirales	Leptospiraceae	Leptospira	Leptospira alexanderi	Leptospira alexanderi serovar Manhao 3
GCF_000244815	WP_036093431.1	Leptospira weilii serovar Topaz str. LT2116	cellular organisms	Bacteria	Spirochaetes	Spirochaetia	Leptospirales	Leptospiraceae	Leptospira	Leptospira weilii	Leptospira weilii serovar Topaz
GCF_000244895	WP_007779186.1	Desulfosporosinus youngiae DSM 17734	cellular organisms	Bacteria	Terrabacteria group	Firmicutes	Clostridia	Clostridiales	Peptococcaceae	Desulfosporosinus	Desulfosporosinus youngiae
GCF_000244955	WP_009152439.1	Saccharomonospora marina XMU15	cellular organisms	Bacteria	Terrabacteria group	Actinobacteria	Actinobacteria	Pseudonocardiales	Pseudonocardiaceae	Saccharomonospora	Saccharomonospora marina
GCF_000244975	WP_005453359.1	Saccharomonospora cyanea NA-134	cellular organisms	Bacteria	Terrabacteria group	Actinobacteria	Actinobacteria	Pseudonocardiales	Pseudonocardiaceae	Saccharomonospora	Saccharomonospora cyanea
GCF_000245015	WP_002691117.1	Beggiatoa alba B18LD	cellular organisms	Bacteria	Proteobacteria	Gammaproteobacteria	Thiotrichales	Thiotrichaceae	Beggiatoa	Beggiatoa alba
GCF_000245555	WP_006676826.1 WP_006675864.1	Paenibacillus dendritiformis C454	cellular organisms	Bacteria	Terrabacteria group	Firmicutes	Bacilli	Bacillales	Paenibacillaceae	Paenibacillus	Paenibacillus dendritiformis
GCF_000245755	WP_083831376.1	Helcococcus kunzii ATCC 51366	cellular organisms	Bacteria	Terrabacteria group	Firmicutes	Tissierellia	Tissierellales	Peptoniphilaceae	Helcococcus	Helcococcus kunzii
GCF_000245775	WP_008539654.1	Megamonas funiformis YIT 11815	cellular organisms	Bacteria	Terrabacteria group	Firmicutes	Negativicutes	Selenomonadales	Selenomonadaceae	Megamonas	Megamonas funiformis
GCF_000245795	WP_006308808.1 WP_006308809.1	Facklamia languida CCUG 37842	cellular organisms	Bacteria	Terrabacteria group	Firmicutes	Bacilli	Lactobacillales	Aerococcaceae	Facklamia	Facklamia languida
GCF_000245815	WP_081476666.1	Dolosigranulum pigrum ATCC 51524	cellular organisms	Bacteria	Terrabacteria group	Firmicutes	Bacilli	Lactobacillales	Carnobacteriaceae	Dolosigranulum	Dolosigranulum pigrum
GCF_000246895	WP_010233265.1	Clostridium arbusti SL206	cellular organisms	Bacteria	Terrabacteria group	Firmicutes	Clostridia	Clostridiales	Clostridiaceae	Clostridium	Clostridium arbusti
GCF_000246925	WP_010242088.1	Peptoniphilus rhinitidis 1-13	cellular organisms	Bacteria	Terrabacteria group	Firmicutes	Tissierellia	Tissierellales	Peptoniphilaceae	Peptoniphilus	Peptoniphilus rhinitidis
GCF_000247605	WP_014356029.1	Acetobacterium woodii DSM 1030	cellular organisms	Bacteria	Terrabacteria group	Firmicutes	Clostridia	Clostridiales	Eubacteriaceae	Acetobacterium	Acetobacterium woodii
GCF_000247715	WP_014359480.1	Gordonia polyisoprenivorans VH2	cellular organisms	Bacteria	Terrabacteria group	Actinobacteria	Actinobacteria	Corynebacteriales	Gordoniaceae	Gordonia	Gordonia polyisoprenivorans
GCF_000247995	WP_009481848.1	Mobilicoccus pelagius NBRC 104925	cellular organisms	Bacteria	Terrabacteria group	Actinobacteria	Actinobacteria	Micrococcales	Dermatophilaceae	Mobilicoccus	Mobilicoccus pelagius
GCF_000248015	WP_002437551.1	Atlantibacter hermannii NBRC 105704	cellular organisms	Bacteria	Proteobacteria	Gammaproteobacteria	Enterobacterales	Enterobacteriaceae	Atlantibacter	Atlantibacter hermannii
GCF_000248055	WP_005207930.1	Gordonia sputi NBRC 100414	cellular organisms	Bacteria	Terrabacteria group	Actinobacteria	Actinobacteria	Corynebacteriales	Gordoniaceae	Gordonia	Gordonia sputi
GCF_000248095	WP_006500458.1	Lactobacillus mucosae LM1	cellular organisms	Bacteria	Terrabacteria group	Firmicutes	Bacilli	Lactobacillales	Lactobacillaceae	Lactobacillus	Lactobacillus mucosae
GCF_000250655	WP_013920989.1	Paenibacillus mucilaginosus 3016	cellular organisms	Bacteria	Terrabacteria group	Firmicutes	Bacilli	Bacillales	Paenibacillaceae	Paenibacillus	Paenibacillus mucilaginosus
GCF_000250675	WP_086006262.1	Nocardia brasiliensis ATCC 700358	cellular organisms	Bacteria	Terrabacteria group	Actinobacteria	Actinobacteria	Corynebacteriales	Nocardiaceae	Nocardia	Nocardia brasiliensis
GCF_000250875	WP_008541507.1	Sutterella parvirubra YIT 11816	cellular organisms	Bacteria	Proteobacteria	Betaproteobacteria	Burkholderiales	Sutterellaceae	Sutterella	Sutterella parvirubra
GCF_000252165	WP_006004849.1 WP_006006838.1	Glaciecola punicea ACAM 611	cellular organisms	Bacteria	Proteobacteria	Gammaproteobacteria	Alteromonadales	Alteromonadaceae	Glaciecola	Glaciecola punicea
GCF_000252625	WP_007543959.1	Listeria fleischmannii subsp. coloradonensis	cellular organisms	Bacteria	Terrabacteria group	Firmicutes	Bacilli	Bacillales	Listeriaceae	Listeria	Listeria fleischmannii
GCF_000253015	WP_013544522.1	Bartonella clarridgeiae 73	cellular organisms	Bacteria	Proteobacteria	Alphaproteobacteria	Rhizobiales	Bartonellaceae	Bartonella	Bartonella clarridgeiae
GCF_000253395	WP_011226561.1	Streptococcus thermophilus JIM 8232	cellular organisms	Bacteria	Terrabacteria group	Firmicutes	Bacilli	Lactobacillales	Streptococcaceae	Streptococcus	Streptococcus thermophilus
GCF_000255115	WP_014825844.1	Desulfosporosinus acidiphilus SJ4	cellular organisms	Bacteria	Terrabacteria group	Firmicutes	Clostridia	Clostridiales	Peptococcaceae	Desulfosporosinus	Desulfosporosinus acidiphilus
GCF_000255295	WP_014395856.1	Corallococcus coralloides DSM 2259	cellular organisms	Bacteria	Proteobacteria	delta/epsilon subdivisions	Deltaproteobacteria	Myxococcales	Cystobacterineae	Myxococcaceae	Corallococcus	Corallococcus coralloides
GCF_000255495	WP_026049486.1	Lactobacillus vini DSM 20605	cellular organisms	Bacteria	Terrabacteria group	Firmicutes	Bacilli	Lactobacillales	Lactobacillaceae	Lactobacillus	Lactobacillus vini
GCF_000255655	WP_010582598.1	Schlesneria paludicola DSM 18645	cellular organisms	Bacteria	PVC group	Planctomycetes	Planctomycetia	Planctomycetales	Planctomycetaceae	Schlesneria	Schlesneria paludicola
GCF_000255705	WP_020470313.1	Zavarzinella formosa DSM 19928	cellular organisms	Bacteria	PVC group	Planctomycetes	Planctomycetia	Planctomycetales	Gemmataceae	Zavarzinella	Zavarzinella formosa
GCF_000258175	WP_006237945.1	Saccharomonospora xinjiangensis XJ-54	cellular organisms	Bacteria	Terrabacteria group	Actinobacteria	Actinobacteria	Pseudonocardiales	Pseudonocardiaceae	Saccharomonospora	Saccharomonospora xinjiangensis
GCF_000259175	WP_004926602.1	Providencia stuartii MRSN 2154	cellular organisms	Bacteria	Proteobacteria	Gammaproteobacteria	Enterobacterales	Morganellaceae	Providencia	Providencia stuartii
GCF_000260135	WP_002710367.1 WP_002709226.1	Thiothrix nivea DSM 5205	cellular organisms	Bacteria	Proteobacteria	Gammaproteobacteria	Thiotrichales	Thiotrichaceae	Thiothrix	Thiothrix nivea
GCF_000260965	WP_014705197.1 WP_014704451.1	Methylophaga frappieri	cellular organisms	Bacteria	Proteobacteria	Gammaproteobacteria	Thiotrichales	Piscirickettsiaceae	Methylophaga
GCF_000260985	WP_014707225.1 WP_014705442.1	Methylophaga nitratireducenticrescens	cellular organisms	Bacteria	Proteobacteria	Gammaproteobacteria	Thiotrichales	Piscirickettsiaceae	Methylophaga
GCF_000261485	WP_034853782.1	Ensifer sojae CCBAU 05684	cellular organisms	Bacteria	Proteobacteria	Alphaproteobacteria	Rhizobiales	Rhizobiaceae	Sinorhizobium/Ensifer group	Ensifer	Ensifer sojae
GCF_000262225	WP_005957536.1	Fusobacterium necrophorum subsp. funduliforme ATCC 51357	cellular organisms	Bacteria	Fusobacteria	Fusobacteriia	Fusobacteriales	Fusobacteriaceae	Fusobacterium	Fusobacterium necrophorum	Fusobacterium necrophorum subsp. funduliforme
GCF_000262245	WP_005759775.1	Pasteurella bettyae CCUG 2042	cellular organisms	Bacteria	Proteobacteria	Gammaproteobacteria	Pasteurellales	Pasteurellaceae	Pasteurella	Pasteurella bettyae
GCF_000262305	WP_002444058.1	Shimwellia blattae DSM 4481 = NBRC 105725	cellular organisms	Bacteria	Proteobacteria	Gammaproteobacteria	Enterobacterales	Enterobacteriaceae	Shimwellia	Shimwellia blattae
GCF_000262405	WP_009490720.1	Microvirga lotononidis	cellular organisms	Bacteria	Proteobacteria	Alphaproteobacteria	Rhizobiales	Methylobacteriaceae	Microvirga
GCF_000264295	WP_040673594.1 WP_040673558.1	Rhodanobacter spathiphylli B39	cellular organisms	Bacteria	Proteobacteria	Gammaproteobacteria	Xanthomonadales	Rhodanobacteraceae	Rhodanobacter	Rhodanobacter spathiphylli
GCF_000264315	WP_040669995.1 WP_007082386.1	Rhodanobacter fulvus Jip2	cellular organisms	Bacteria	Proteobacteria	Gammaproteobacteria	Xanthomonadales	Rhodanobacteraceae	Rhodanobacter	Rhodanobacter fulvus
GCF_000264455	WP_051045539.1	Tistrella mobilis KA081020-065	cellular organisms	Bacteria	Proteobacteria	Alphaproteobacteria	Rhodospirillales	Rhodospirillaceae	Tistrella	Tistrella mobilis
GCF_000264765	WP_034162813.1	Edwardsiella anguillarum ET080813	cellular organisms	Bacteria	Proteobacteria	Gammaproteobacteria	Enterobacterales	Hafniaceae	Edwardsiella	Edwardsiella anguillarum
GCF_000265245	WP_016856561.1 WP_016853756.1	Halomonas smyrnensis AAD6	cellular organisms	Bacteria	Proteobacteria	Gammaproteobacteria	Oceanospirillales	Halomonadaceae	Halomonas	Halomonas smyrnensis
GCF_000265425	WP_014786886.1	Terriglobus roseus DSM 18391	cellular organisms	Bacteria	Acidobacteria	Acidobacteriia	Acidobacteriales	Acidobacteriaceae	Terriglobus	Terriglobus roseus
GCF_000266885	WP_083847703.1	Turneriella parva DSM 21527	cellular organisms	Bacteria	Spirochaetes	Spirochaetia	Leptospirales	Leptospiraceae	Turneriella	Turneriella parva
GCF_000266905	WP_014814383.1	Mycobacterium chubuense NBB4	cellular organisms	Bacteria	Terrabacteria group	Actinobacteria	Actinobacteria	Corynebacteriales	Mycobacteriaceae	Mycobacterium	Mycobacterium fortuitum complex	Mycobacterium chubuense
GCF_000266925	WP_014806225.1	Acetomicrobium mobile DSM 13181	cellular organisms	Bacteria	Synergistetes	Synergistia	Synergistales	Synergistaceae	Acetomicrobium	Acetomicrobium mobile
GCF_000266945	WP_014809007.1	Desulfomonile tiedjei DSM 6799	cellular organisms	Bacteria	Proteobacteria	delta/epsilon subdivisions	Deltaproteobacteria	Syntrophobacterales	Syntrophaceae	Desulfomonile	Desulfomonile tiedjei
GCF_000269605	WP_007148182.1	Scardovia wiggsiae F0424	cellular organisms	Bacteria	Terrabacteria group	Actinobacteria	Actinobacteria	Bifidobacteriales	Bifidobacteriaceae	Scardovia	Scardovia wiggsiae
GCF_000269805	WP_017194755.1	Actinomyces massiliensis 4401292	cellular organisms	Bacteria	Terrabacteria group	Actinobacteria	Actinobacteria	Actinomycetales	Actinomycetaceae	Actinomyces	Actinomyces massiliensis
GCF_000269865	WP_007203187.1	Fictibacillus macauensis ZFHKF-1	cellular organisms	Bacteria	Terrabacteria group	Firmicutes	Bacilli	Bacillales	Bacillaceae	Fictibacillus	Fictibacillus macauensis
GCF_000269925	WP_017371110.1 WP_014025420.1	Lactococcus garvieae ATCC 49156	cellular organisms	Bacteria	Terrabacteria group	Firmicutes	Bacilli	Lactobacillales	Streptococcaceae	Lactococcus	Lactococcus garvieae
GCF_000269985	WP_014136239.1	Kitasatospora setae KM-6054	cellular organisms	Bacteria	Terrabacteria group	Actinobacteria	Actinobacteria	Streptomycetales	Streptomycetaceae	Kitasatospora	Kitasatospora setae
GCF_000270245	WP_013862105.1	Microlunatus phosphovorus NM-1	cellular organisms	Bacteria	Terrabacteria group	Actinobacteria	Actinobacteria	Propionibacteriales	Propionibacteriaceae	Microlunatus	Microlunatus phosphovorus
GCF_000271305	WP_007186961.1 WP_007185235.1	Hydrocarboniphaga effusa AP103	cellular organisms	Bacteria	Proteobacteria	Gammaproteobacteria	Nevskiales	Sinobacteraceae	Hydrocarboniphaga	Hydrocarboniphaga effusa
GCF_000271405	WP_010737792.1	Enterococcus hirae ATCC 9790	cellular organisms	Bacteria	Terrabacteria group	Firmicutes	Bacilli	Lactobacillales	Enterococcaceae	Enterococcus	Enterococcus hirae
GCF_000271665	WP_007957827.1	Pelosinus fermentans JBW45	cellular organisms	Bacteria	Terrabacteria group	Firmicutes	Negativicutes	Selenomonadales	Sporomusaceae	Pelosinus	Pelosinus fermentans
GCF_000272005	WP_008985866.1 WP_008949819.1	Alishewanella agri BL06	cellular organisms	Bacteria	Proteobacteria	Gammaproteobacteria	Alteromonadales	Alteromonadaceae	Alishewanella	Alishewanella agri
GCF_000272145	WP_017054090.1	Vibrio genomosp. F6 str. FF-238	cellular organisms	Bacteria	Proteobacteria	Gammaproteobacteria	Vibrionales	Vibrionaceae	Vibrio	Vibrio genomosp. F6
GCF_000273375	WP_006589022.1	Bartonella birtlesii IBS 325	cellular organisms	Bacteria	Proteobacteria	Alphaproteobacteria	Rhizobiales	Bartonellaceae	Bartonella	Bartonella birtlesii
GCF_000276685	WP_014840218.1	Taylorella equigenitalis ATCC 35865	cellular organisms	Bacteria	Proteobacteria	Betaproteobacteria	Burkholderiales	Alcaligenaceae	Taylorella	Taylorella equigenitalis
GCF_000276805	WP_017220992.1	Moritella dasanensis ArB 0140	cellular organisms	Bacteria	Proteobacteria	Gammaproteobacteria	Alteromonadales	Moritellaceae	Moritella	Moritella dasanensis
GCF_000277125	WP_014381061.1	Mycobacterium intracellulare ATCC 13950	cellular organisms	Bacteria	Terrabacteria group	Actinobacteria	Actinobacteria	Corynebacteriales	Mycobacteriaceae	Mycobacterium	Mycobacterium avium complex (MAC)	Mycobacterium intracellulare
GCF_000278135	WP_006922856.1	Bartonella washoensis Sb944nv	cellular organisms	Bacteria	Proteobacteria	Alphaproteobacteria	Rhizobiales	Bartonellaceae	Bartonella	Bartonella washoensis
GCF_000278155	WP_004855426.1	Bartonella doshiae NCTC 12862 = ATCC 700133	cellular organisms	Bacteria	Proteobacteria	Alphaproteobacteria	Rhizobiales	Bartonellaceae	Bartonella	Bartonella doshiae
GCF_000278215	WP_007347643.1	Bartonella rattimassiliensis 15908	cellular organisms	Bacteria	Proteobacteria	Alphaproteobacteria	Rhizobiales	Bartonellaceae	Bartonella	Bartonella rattimassiliensis
GCF_000278295	WP_004858671.1	Bartonella taylorii 8TBB	cellular organisms	Bacteria	Proteobacteria	Alphaproteobacteria	Rhizobiales	Bartonellaceae	Bartonella	Bartonella taylorii
GCF_000279995	WP_008038256.1	Bartonella tamiae Th307	cellular organisms	Bacteria	Proteobacteria	Alphaproteobacteria	Rhizobiales	Bartonellaceae	Bartonella	Bartonella tamiae
GCF_000280015	WP_005866119.1	Bartonella alsatica IBS 382	cellular organisms	Bacteria	Proteobacteria	Alphaproteobacteria	Rhizobiales	Bartonellaceae	Bartonella	Bartonella alsatica
GCF_000280865	WP_040900518.1	Streptomyces auratus AGR0001	cellular organisms	Bacteria	Terrabacteria group	Actinobacteria	Actinobacteria	Streptomycetales	Streptomycetaceae	Streptomyces	Streptomyces auratus
GCF_000281085	WP_016956794.1 WP_016957637.1	Catenovulum agarivorans YM01	cellular organisms	Bacteria	Proteobacteria	Gammaproteobacteria	Alteromonadales	Alteromonadaceae	Catenovulum	Catenovulum agarivorans
GCF_000281175	WP_044276272.1	Caldilinea aerophila DSM 14535 = NBRC 104270	cellular organisms	Bacteria	Terrabacteria group	Chloroflexi	Caldilineae	Caldilineales	Caldilineaceae	Caldilinea	Caldilinea aerophila
GCF_000282995	WP_040435200.1	Melaminivora alkalimesophila	cellular organisms	Bacteria	Proteobacteria	Betaproteobacteria	Burkholderiales	Comamonadaceae	Melaminivora
GCF_000283235	WP_016919019.1	Methylocystis parvus OBBP	cellular organisms	Bacteria	Proteobacteria	Alphaproteobacteria	Rhizobiales	Methylocystaceae	Methylocystis	Methylocystis parvus
GCF_000283575	WP_014118687.1	Oscillibacter valericigenes Sjm18-20	cellular organisms	Bacteria	Terrabacteria group	Firmicutes	Clostridia	Clostridiales	Oscillospiraceae	Oscillibacter	Oscillibacter valericigenes
GCF_000283615	WP_014125339.1 WP_014125338.1	Tetragenococcus halophilus NBRC 12172	cellular organisms	Bacteria	Terrabacteria group	Firmicutes	Bacilli	Lactobacillales	Enterococcaceae	Tetragenococcus	Tetragenococcus halophilus
GCF_000283895	WP_014327070.1	Sinorhizobium fredii HH103	cellular organisms	Bacteria	Proteobacteria	Alphaproteobacteria	Rhizobiales	Rhizobiaceae	Sinorhizobium/Ensifer group	Sinorhizobium	Sinorhizobium fredii group	Sinorhizobium fredii
GCF_000284015	WP_014377941.1	Blastococcus saxobsidens DD2	cellular organisms	Bacteria	Terrabacteria group	Actinobacteria	Actinobacteria	Geodermatophilales	Geodermatophilaceae	Blastococcus	Blastococcus saxobsidens
GCF_000284035	WP_014349215.1	Nocardia cyriacigeorgica GUH-2	cellular organisms	Bacteria	Terrabacteria group	Actinobacteria	Actinobacteria	Corynebacteriales	Nocardiaceae	Nocardia	Nocardia cyriacigeorgica
GCF_000284095	WP_014425235.1	Selenomonas ruminantium subsp. lactilytica TAM6421	cellular organisms	Bacteria	Terrabacteria group	Firmicutes	Negativicutes	Selenomonadales	Selenomonadaceae	Selenomonas	Selenomonas ruminantium	Selenomonas ruminantium subsp. lactilytica
GCF_000284255	WP_014426698.1	Rubrivivax gelatinosus IL144	cellular organisms	Bacteria	Proteobacteria	Betaproteobacteria	Burkholderiales	unclassified Burkholderiales	Burkholderiales Genera incertae sedis	Rubrivivax	Rubrivivax gelatinosus
GCF_000284295	WP_014440788.1	Actinoplanes missouriensis 431	cellular organisms	Bacteria	Terrabacteria group	Actinobacteria	Actinobacteria	Micromonosporales	Micromonosporaceae	Actinoplanes	Actinoplanes missouriensis
GCF_000284335	WP_014453743.1	Caldisericum exile AZM16c01	cellular organisms	Bacteria	Caldiserica	Caldisericia	Caldisericales	Caldisericaceae	Caldisericum	Caldisericum exile
GCF_000284375	WP_014490980.1	Bradyrhizobium japonicum USDA 6	cellular organisms	Bacteria	Proteobacteria	Alphaproteobacteria	Rhizobiales	Bradyrhizobiaceae	Bradyrhizobium	Bradyrhizobium japonicum
GCF_000284415	WP_014414413.1 WP_014416017.1	Pararhodospirillum photometricum DSM 122	cellular organisms	Bacteria	Proteobacteria	Alphaproteobacteria	Rhodospirillales	Rhodospirillaceae	Pararhodospirillum	Pararhodospirillum photometricum
GCF_000284515	WP_014641689.1	Halobacillus halophilus DSM 2266	cellular organisms	Bacteria	Terrabacteria group	Firmicutes	Bacilli	Bacillales	Bacillaceae	Halobacillus	Halobacillus halophilus
GCF_000284615	WP_011785934.1 WP_041655538.1	Marinobacter hydrocarbonoclasticus ATCC 49840	cellular organisms	Bacteria	Proteobacteria	Gammaproteobacteria	Alteromonadales	Alteromonadaceae	Marinobacter	Marinobacter hydrocarbonoclasticus
GCF_000284835	WP_016839627.1	Ureibacillus thermosphaericus str. Thermo-BF	cellular organisms	Bacteria	Terrabacteria group	Firmicutes	Bacilli	Bacillales	Planococcaceae	Ureibacillus	Ureibacillus thermosphaericus
GCF_000285495	WP_010651732.1	Oceanobacillus massiliensis str. N'diop	cellular organisms	Bacteria	Terrabacteria group	Firmicutes	Bacilli	Bacillales	Bacillaceae	Oceanobacillus	Oceanobacillus massiliensis
GCF_000285515	WP_010276959.1	Paenibacillus senegalensis JC66	cellular organisms	Bacteria	Terrabacteria group	Firmicutes	Bacilli	Bacillales	Paenibacillaceae	Paenibacillus	Paenibacillus senegalensis
GCF_000285535	WP_087947094.1	Bacillus timonensis	cellular organisms	Bacteria	Terrabacteria group	Firmicutes	Bacilli	Bacillales	Bacillaceae	Bacillus
GCF_000285555	WP_010291029.1	Kurthia massiliensis	cellular organisms	Bacteria	Terrabacteria group	Firmicutes	Bacilli	Bacillales	Planococcaceae	Kurthia
GCF_000285575	WP_010293756.1	Clostridium senegalense JC122	cellular organisms	Bacteria	Terrabacteria group	Firmicutes	Clostridia	Clostridiales	Clostridiaceae	Clostridium	Clostridium senegalense
GCF_000285595	WP_010308866.1	Kurthia senegalensis	cellular organisms	Bacteria	Terrabacteria group	Firmicutes	Bacilli	Bacillales	Planococcaceae	Kurthia
GCF_000285835	WP_019157963.1	Brevibacterium senegalense	cellular organisms	Bacteria	Terrabacteria group	Actinobacteria	Actinobacteria	Micrococcales	Brevibacteriaceae	Brevibacterium
GCF_000285915	WP_019176021.1	Brevibacterium ravenspurgense 5401308 = CCUG 53855	cellular organisms	Bacteria	Terrabacteria group	Actinobacteria	Actinobacteria	Micrococcales	Brevibacteriaceae	Brevibacterium	Brevibacterium ravenspurgense
GCF_000286075	WP_003089430.1	Streptococcus ratti FA-1 = DSM 20564	cellular organisms	Bacteria	Terrabacteria group	Firmicutes	Bacilli	Lactobacillales	Streptococcaceae	Streptococcus	Streptococcus ratti
GCF_000286335	WP_016911760.1	Staphylococcus vitulinus F1028	cellular organisms	Bacteria	Terrabacteria group	Firmicutes	Bacilli	Bacillales	Staphylococcaceae	Staphylococcus	Staphylococcus vitulinus
GCF_000286395	WP_017001155.1	Staphylococcus lentus F1142	cellular organisms	Bacteria	Terrabacteria group	Firmicutes	Bacilli	Bacillales	Staphylococcaceae	Staphylococcus	Staphylococcus lentus
GCF_000286435	WP_004237054.1	Morganella morganii subsp. morganii KT	cellular organisms	Bacteria	Proteobacteria	Gammaproteobacteria	Enterobacterales	Morganellaceae	Morganella	Morganella morganii	Morganella morganii subsp. morganii
GCF_000287055	WP_017035487.1	Vibrio genomosp. F10 str. ZF-129	cellular organisms	Bacteria	Proteobacteria	Gammaproteobacteria	Vibrionales	Vibrionaceae	Vibrio	Vibrio genomosp. F10
GCF_000287335	WP_014888139.1	secondary endosymbiont of Ctenarytaina eucalypti	cellular organisms	Bacteria	Proteobacteria	Gammaproteobacteria	Enterobacterales	Enterobacteriaceae	unclassified Enterobacteriaceae	ant, tsetse, mealybug, aphid, etc. endosymbionts	aphid secondary s
GCF_000292245	WP_003323465.1	Bacillus alcalophilus ATCC 27647 = CGMCC 1.3604	cellular organisms	Bacteria	Terrabacteria group	Firmicutes	Bacilli	Bacillales	Bacillaceae	Bacillus	Bacillus alcalophilus
GCF_000293805	WP_040735036.1	Paenibacillus alvei DSM 29	cellular organisms	Bacteria	Terrabacteria group	Firmicutes	Bacilli	Bacillales	Paenibacillaceae	Paenibacillus	Paenibacillus alvei
GCF_000294515	WP_085994773.1	Nocardiopsis alba ATCC BAA-2165	cellular organisms	Bacteria	Terrabacteria group	Actinobacteria	Actinobacteria	Streptosporangiales	Nocardiopsaceae	Nocardiopsis	Nocardiopsis alba
GCF_000294655	WP_002728780.1	Phaeospirillum molischianum DSM 120	cellular organisms	Bacteria	Proteobacteria	Alphaproteobacteria	Rhodospirillales	Rhodospirillaceae	Phaeospirillum	Phaeospirillum molischianum
GCF_000294775	WP_009336296.1	Bacillus oceanisediminis 2691	cellular organisms	Bacteria	Terrabacteria group	Firmicutes	Bacilli	Bacillales	Bacillaceae	Bacillus	Bacillus oceanisediminis
GCF_000295095	WP_017177275.1	Actinomyces timonensis DSM 23838	cellular organisms	Bacteria	Terrabacteria group	Actinobacteria	Actinobacteria	Actinomycetales	Actinomycetaceae	Actinomyces	Actinomyces timonensis
GCF_000295715	WP_002509104.1	Staphylococcus arlettae CVD059	cellular organisms	Bacteria	Terrabacteria group	Firmicutes	Bacilli	Bacillales	Staphylococcaceae	Staphylococcus	Staphylococcus arlettae
GCF_000296405	WP_004601392.1	Turicella otitidis ATCC 51513	cellular organisms	Bacteria	Terrabacteria group	Actinobacteria	Actinobacteria	Corynebacteriales	Corynebacteriaceae	Turicella	Turicella otitidis
GCF_000296445	WP_009139674.1	Slackia piriformis YIT 12062	cellular organisms	Bacteria	Terrabacteria group	Actinobacteria	Coriobacteriia	Eggerthellales	Eggerthellaceae	Slackia	Slackia piriformis
GCF_000296505	WP_006681458.1	Actinomyces turicensis ACS-279-V-Col4	cellular organisms	Bacteria	Terrabacteria group	Actinobacteria	Actinobacteria	Actinomycetales	Actinomycetaceae	Actinomyces	Actinomyces turicensis
GCF_000296695	WP_040552462.1 WP_008221955.1	Rheinheimera nanhaiensis E407-8	cellular organisms	Bacteria	Proteobacteria	Gammaproteobacteria	Chromatiales	Chromatiaceae	Rheinheimera	Rheinheimera nanhaiensis
GCF_000296835	WP_040469108.1	Lactobacillus hominis DSM 23910 = CRBIP 24.179	cellular organisms	Bacteria	Terrabacteria group	Firmicutes	Bacilli	Lactobacillales	Lactobacillaceae	Lactobacillus	Lactobacillus hominis
GCF_000297025	WP_009559786.1	Lactobacillus pasteurii DSM 23907 = CRBIP 24.76	cellular organisms	Bacteria	Terrabacteria group	Firmicutes	Bacilli	Lactobacillales	Lactobacillaceae	Lactobacillus	Lactobacillus pasteurii
GCF_000297055	WP_009205627.1	Sulfuricella denitrificans skB26	cellular organisms	Bacteria	Proteobacteria	Betaproteobacteria	Nitrosomonadales	Gallionellaceae	Sulfuricella	Sulfuricella denitrificans
GCF_000297115	WP_083852791.1	Caloramator australicus RC3	cellular organisms	Bacteria	Terrabacteria group	Firmicutes	Clostridia	Clostridiales	Clostridiaceae	Caloramator	Caloramator australicus
GCF_000297155	WP_040914837.1	Streptomyces tsukubensis NRRL18488	cellular organisms	Bacteria	Terrabacteria group	Actinobacteria	Actinobacteria	Streptomycetales	Streptomycetaceae	Streptomyces	Streptomyces tsukubensis
GCF_000297255	WP_008481283.1	Nitrolancea hollandica Lb	cellular organisms	Bacteria	Terrabacteria group	Chloroflexi	Thermomicrobia	Sphaerobacteridae	Sphaerobacterales	Sphaerobacterineae	Sphaerobacteraceae	Nitrolancea	Nitrolancea hollandica
GCF_000297395	WP_039909023.1	Micromonospora lupini str. Lupac 08	cellular organisms	Bacteria	Terrabacteria group	Actinobacteria	Actinobacteria	Micromonosporales	Micromonosporaceae	Micromonospora	Micromonospora lupini
GCF_000297775	WP_051008960.1	Sutterella wadsworthensis 2_1_59BFAA	cellular organisms	Bacteria	Proteobacteria	Betaproteobacteria	Burkholderiales	Sutterellaceae	Sutterella	Sutterella wadsworthensis
GCF_000298075	WP_009384275.1	Staphylococcus massiliensis CCUG 55927	cellular organisms	Bacteria	Terrabacteria group	Firmicutes	Bacilli	Bacillales	Staphylococcaceae	Staphylococcus	Staphylococcus massiliensis
GCF_000298115	WP_041805912.1	Lactobacillus buchneri CD034	cellular organisms	Bacteria	Terrabacteria group	Firmicutes	Bacilli	Lactobacillales	Lactobacillaceae	Lactobacillus	Lactobacillus buchneri
GCF_000298175	WP_006502794.1	Austwickia chelonae NBRC 105200	cellular organisms	Bacteria	Terrabacteria group	Actinobacteria	Actinobacteria	Micrococcales	Dermatophilaceae	Austwickia	Austwickia chelonae
GCF_000298195	WP_006334731.1	Gordonia rhizosphera NBRC 16068	cellular organisms	Bacteria	Terrabacteria group	Actinobacteria	Actinobacteria	Corynebacteriales	Gordoniaceae	Gordonia	Gordonia rhizosphera
GCF_000298215	WP_006590637.1	Kineosphaera limosa NBRC 100340	cellular organisms	Bacteria	Terrabacteria group	Actinobacteria	Actinobacteria	Micrococcales	Dermatophilaceae	Kineosphaera	Kineosphaera limosa
GCF_000299235	WP_014961848.1	Leptospirillum ferriphilum ML-04	cellular organisms	Bacteria	Nitrospirae	Nitrospira	Nitrospirales	Nitrospiraceae	Leptospirillum	Leptospirillum sp. Group III	Leptospirillum ferriphilum
GCF_000299315	WP_017203660.1	Microbacterium barkeri 2011-R4	cellular organisms	Bacteria	Terrabacteria group	Actinobacteria	Actinobacteria	Micrococcales	Microbacteriaceae	Microbacterium	Microbacterium barkeri
GCF_000299335	WP_035204749.1 WP_008736923.1	Alcanivorax pacificus W11-5	cellular organisms	Bacteria	Proteobacteria	Gammaproteobacteria	Oceanospirillales	Alcanivoracaceae	Alcanivorax	Alcanivorax pacificus
GCF_000299355	WP_014966486.1	Gottschalkia acidurici 9a	cellular organisms	Bacteria	Terrabacteria group	Firmicutes	Tissierellia	Tissierellales	Gottschalkiaceae	Gottschalkia	Gottschalkia acidurici
GCF_000299455	YP_006781001.1	Escherichia coli O104:H4 str. 2011C-3493	cellular organisms	Bacteria	Proteobacteria	Gammaproteobacteria	Enterobacterales	Enterobacteriaceae	Escherichia	Escherichia coli	Escherichia coli O104:H4
GCF_000299895	WP_008490109.1 WP_008488327.1 WP_008487084.1	Idiomarina xiamenensis 10-D-4	cellular organisms	Bacteria	Proteobacteria	Gammaproteobacteria	Alteromonadales	Idiomarinaceae	Idiomarina	Idiomarina xiamenensis
GCF_000299915	WP_035481911.1	Gallaecimonas xiamenensis 3-C-1	cellular organisms	Bacteria	Proteobacteria	Gammaproteobacteria	unclassified Gammaproteobacteria	Gallaecimonas	Gallaecimonas xiamenensis
GCF_000299935	WP_008943098.1 WP_008945015.1	Oceanibaculum indicum P24	cellular organisms	Bacteria	Proteobacteria	Alphaproteobacteria	Rhodospirillales	Rhodospirillaceae	Oceanibaculum	Oceanibaculum indicum
GCF_000300005	WP_014995771.1 WP_014994195.1	Alcanivorax dieselolei B5	cellular organisms	Bacteria	Proteobacteria	Gammaproteobacteria	Oceanospirillales	Alcanivoracaceae	Alcanivorax	Alcanivorax dieselolei
GCF_000300135	WP_014973823.1 WP_041773183.1	Leuconostoc carnosum JB16	cellular organisms	Bacteria	Terrabacteria group	Firmicutes	Bacilli	Lactobacillales	Leuconostocaceae	Leuconostoc	Leuconostoc carnosum
GCF_000300235	WP_007088440.1 WP_007089333.1 WP_007089332.1	Thalassospira xiamenensis M-5 = DSM 17429	cellular organisms	Bacteria	Proteobacteria	Alphaproteobacteria	Rhodospirillales	Rhodospirillaceae	Thalassospira	Thalassospira xiamenensis
GCF_000300275	WP_008888849.1 WP_008891885.1 WP_008891886.1	Thalassospira profundimaris WP0211	cellular organisms	Bacteria	Proteobacteria	Alphaproteobacteria	Rhodospirillales	Rhodospirillaceae	Thalassospira	Thalassospira profundimaris
GCF_000300295	WP_017376849.1	Piscirickettsia salmonis LF-89 = ATCC VR-1361	cellular organisms	Bacteria	Proteobacteria	Gammaproteobacteria	Thiotrichales	Piscirickettsiaceae	Piscirickettsia	Piscirickettsia salmonis
GCF_000300335	WP_008596090.1 WP_008594461.1	Nitratireductor pacificus pht-3B	cellular organisms	Bacteria	Proteobacteria	Alphaproteobacteria	Rhizobiales	Phyllobacteriaceae	Nitratireductor	Nitratireductor pacificus
GCF_000300455	WP_017457833.1	Kosakonia sacchari SP1	cellular organisms	Bacteria	Proteobacteria	Gammaproteobacteria	Enterobacterales	Enterobacteriaceae	Kosakonia	Kosakonia sacchari
GCF_000300515	WP_009449324.1 WP_009450291.1	Nitratireductor indicus C115	cellular organisms	Bacteria	Proteobacteria	Alphaproteobacteria	Rhizobiales	Phyllobacteriaceae	Nitratireductor	Nitratireductor indicus
GCF_000300815	WP_017444642.1 WP_017446923.1	Gayadomonas joobiniege G7	cellular organisms	Bacteria	Proteobacteria	Gammaproteobacteria	Alteromonadales	Alteromonadaceae	Gayadomonas	Gayadomonas joobiniege
GCF_000300855	WP_006728032.1	Agrobacterium albertimagni AOL15	cellular organisms	Bacteria	Proteobacteria	Alphaproteobacteria	Rhizobiales	Rhizobiaceae	Rhizobium/Agrobacterium group	Agrobacterium	Agrobacterium albertimagni
GCF_000300995	WP_008929075.1 WP_008928111.1	Alcanivorax hongdengensis A-11-3	cellular organisms	Bacteria	Proteobacteria	Gammaproteobacteria	Oceanospirillales	Alcanivoracaceae	Alcanivorax	Alcanivorax hongdengensis
GCF_000301035	WP_006908339.1 WP_006908340.1	Facklamia hominis CCUG 36813	cellular organisms	Bacteria	Terrabacteria group	Firmicutes	Bacilli	Lactobacillales	Aerococcaceae	Facklamia	Facklamia hominis
GCF_000301055	WP_006701759.1 WP_006701760.1	Facklamia ignava CCUG 37419	cellular organisms	Bacteria	Terrabacteria group	Firmicutes	Bacilli	Lactobacillales	Aerococcaceae	Facklamia	Facklamia ignava
GCF_000304215	WP_015021737.1	Bifidobacterium asteroides PRL2011	cellular organisms	Bacteria	Terrabacteria group	Actinobacteria	Actinobacteria	Bifidobacteriales	Bifidobacteriaceae	Bifidobacterium	Bifidobacterium asteroides
GCF_000304275	WP_004784470.1	Leptospira meyeri serovar Hardjo str. Went 5	cellular organisms	Bacteria	Spirochaetes	Spirochaetia	Leptospirales	Leptospiraceae	Leptospira	Leptospira meyeri	Leptospira meyeri serovar Hardjo
GCF_000304335	WP_019179936.1	Microbacterium yannicii PS01	cellular organisms	Bacteria	Terrabacteria group	Actinobacteria	Actinobacteria	Micrococcales	Microbacteriaceae	Microbacterium	Microbacterium yannicii
GCF_000304395	WP_019171870.1	Pseudaminobacter salicylatoxidans KCT001	cellular organisms	Bacteria	Proteobacteria	Alphaproteobacteria	Rhizobiales	Phyllobacteriaceae	Pseudaminobacter	Pseudaminobacter salicylatoxidans
GCF_000305495	WP_040376635.1 WP_051387415.1	Bacillus psychrosaccharolyticus ATCC 23296	cellular organisms	Bacteria	Terrabacteria group	Firmicutes	Bacilli	Bacillales	Bacillaceae	Bacillus	Bacillus psychrosaccharolyticus
GCF_000305785	WP_015047070.1	Simiduia agarivorans SA1 = DSM 21679	cellular organisms	Bacteria	Proteobacteria	Gammaproteobacteria	Cellvibrionales	Cellvibrionaceae	Simiduia	Simiduia agarivorans
GCF_000305935	WP_049886176.1	Thermacetogenium phaeum DSM 12270	cellular organisms	Bacteria	Terrabacteria group	Firmicutes	Clostridia	Thermoanaerobacterales	Thermoanaerobacteraceae	Thermacetogenium	Thermacetogenium phaeum
GCF_000306115	WP_016547295.1	Leptospira wolffii serovar Khorat str. Khorat-H2	cellular organisms	Bacteria	Spirochaetes	Spirochaetia	Leptospirales	Leptospiraceae	Leptospira	Leptospira wolffii	Leptospira wolffii serovar Khorat
GCF_000306255	WP_002180193.1	Leptospira noguchii serovar Panama str. CZ214	cellular organisms	Bacteria	Spirochaetes	Spirochaetia	Leptospirales	Leptospiraceae	Leptospira	Leptospira noguchii	Leptospira noguchii serovar Panama
GCF_000306785	WP_014742802.1	Modestobacter marinus	cellular organisms	Bacteria	Terrabacteria group	Actinobacteria	Actinobacteria	Geodermatophilales	Geodermatophilaceae	Modestobacter
GCF_000306965	WP_017473312.1	Amphibacillus jilinensis Y1	cellular organisms	Bacteria	Terrabacteria group	Firmicutes	Bacilli	Bacillales	Bacillaceae	Amphibacillus	Amphibacillus jilinensis
GCF_000307165	WP_015009100.1	Amphibacillus xylanus NBRC 15112	cellular organisms	Bacteria	Terrabacteria group	Firmicutes	Bacilli	Bacillales	Bacillaceae	Amphibacillus	Amphibacillus xylanus
GCF_000307225	WP_019117017.1	Anaerococcus vaginalis	cellular organisms	Bacteria	Terrabacteria group	Firmicutes	Tissierellia	Tissierellales	Peptoniphilaceae	Anaerococcus
GCF_000307265	WP_040662233.1	Oscillibacter ruminantium GH1	cellular organisms	Bacteria	Terrabacteria group	Firmicutes	Clostridia	Clostridiales	Oscillospiraceae	Oscillibacter	Oscillibacter ruminantium
GCF_000307855	WP_003332119.1	Bacillus azotoformans LMG 9581	cellular organisms	Bacteria	Terrabacteria group	Firmicutes	Bacilli	Bacillales	Bacillaceae	Bacillus	Bacillus azotoformans
GCF_000307875	WP_007083317.1 WP_007085558.1	Bacillus bataviensis LMG 21833	cellular organisms	Bacteria	Terrabacteria group	Firmicutes	Bacilli	Bacillales	Bacillaceae	Bacillus	Bacillus bataviensis
GCF_000308195	WP_017524989.1	Pusillimonas noertemannii BS8	cellular organisms	Bacteria	Proteobacteria	Betaproteobacteria	Burkholderiales	Alcaligenaceae	Pusillimonas	Pusillimonas noertemannii
GCF_000308255	WP_019192153.1	Anaerococcus pacaensis 9403502	cellular organisms	Bacteria	Terrabacteria group	Firmicutes	Tissierellia	Tissierellales	Peptoniphilaceae	Anaerococcus	Anaerococcus pacaensis
GCF_000308275	WP_019189522.1	Levyella massiliensis	cellular organisms	Bacteria	Terrabacteria group	Firmicutes	Clostridia	Clostridiales	unclassified Clostridiales	Levyella
GCF_000308295	WP_019199054.1	Afipia birgiae 34632	cellular organisms	Bacteria	Proteobacteria	Alphaproteobacteria	Rhizobiales	Bradyrhizobiaceae	Afipia	Afipia birgiae
GCF_000308315	WP_019217108.1 WP_019215563.1	Legionella tunisiensis	cellular organisms	Bacteria	Proteobacteria	Gammaproteobacteria	Legionellales	Legionellaceae	Legionella
GCF_000308355	WP_030200400.1	Nocardia asteroides NBRC 15531	cellular organisms	Bacteria	Terrabacteria group	Actinobacteria	Actinobacteria	Corynebacteriales	Nocardiaceae	Nocardia	Nocardia asteroides
GCF_000308495	WP_040837939.1	Nocardia brevicatena NBRC 12119	cellular organisms	Bacteria	Terrabacteria group	Actinobacteria	Actinobacteria	Corynebacteriales	Nocardiaceae	Nocardia	Nocardia brevicatena
GCF_000308515	WP_033243426.1 WP_051743137.1	Nocardia carnea NBRC 14403	cellular organisms	Bacteria	Terrabacteria group	Actinobacteria	Actinobacteria	Corynebacteriales	Nocardiaceae	Nocardia	Nocardia carnea
GCF_000308595	WP_040794641.1 WP_051027303.1	Nocardia higoensis NBRC 100133	cellular organisms	Bacteria	Terrabacteria group	Actinobacteria	Actinobacteria	Corynebacteriales	Nocardiaceae	Nocardia	Nocardia higoensis
GCF_000308615	WP_040819208.1	Nocardia jiangxiensis NBRC 101359	cellular organisms	Bacteria	Terrabacteria group	Actinobacteria	Actinobacteria	Corynebacteriales	Nocardiaceae	Nocardia	Nocardia jiangxiensis
GCF_000308635	WP_039810068.1	Nocardia otitidiscaviarum NBRC 14405	cellular organisms	Bacteria	Terrabacteria group	Actinobacteria	Actinobacteria	Corynebacteriales	Nocardiaceae	Nocardia	Nocardia otitidiscaviarum
GCF_000308655	WP_051151636.1	Nocardia niigatensis NBRC 100131	cellular organisms	Bacteria	Terrabacteria group	Actinobacteria	Actinobacteria	Corynebacteriales	Nocardiaceae	Nocardia	Nocardia niigatensis
GCF_000308675	WP_040792069.1	Nocardia paucivorans NBRC 100373	cellular organisms	Bacteria	Terrabacteria group	Actinobacteria	Actinobacteria	Corynebacteriales	Nocardiaceae	Nocardia	Nocardia paucivorans
GCF_000308695	WP_040704584.1 WP_083911252.1	Nocardia takedensis NBRC 100417	cellular organisms	Bacteria	Terrabacteria group	Actinobacteria	Actinobacteria	Corynebacteriales	Nocardiaceae	Nocardia	Nocardia takedensis
GCF_000308715	WP_040731787.1	Nocardia tenerifensis NBRC 101015	cellular organisms	Bacteria	Terrabacteria group	Actinobacteria	Actinobacteria	Corynebacteriales	Nocardiaceae	Nocardia	Nocardia tenerifensis
GCF_000308755	WP_051022139.1	Nocardia pneumoniae NBRC 100136	cellular organisms	Bacteria	Terrabacteria group	Actinobacteria	Actinobacteria	Corynebacteriales	Nocardiaceae	Nocardia	Nocardia pneumoniae
GCF_000308795	WP_043647850.1	Nocardia thailandica NBRC 100428	cellular organisms	Bacteria	Terrabacteria group	Actinobacteria	Actinobacteria	Corynebacteriales	Nocardiaceae	Nocardia	Nocardia thailandica
GCF_000308835	WP_040686720.1 WP_051183303.1	Nocardia vinacea NBRC 16497	cellular organisms	Bacteria	Terrabacteria group	Actinobacteria	Actinobacteria	Corynebacteriales	Nocardiaceae	Nocardia	Nocardia vinacea
GCF_000308855	WP_040717003.1	Nocardia veterana NBRC 100344	cellular organisms	Bacteria	Terrabacteria group	Actinobacteria	Actinobacteria	Corynebacteriales	Nocardiaceae	Nocardia	Nocardia veterana
GCF_000308875	WP_040746100.1 WP_051162843.1	Nocardia transvalensis NBRC 15921	cellular organisms	Bacteria	Terrabacteria group	Actinobacteria	Actinobacteria	Corynebacteriales	Nocardiaceae	Nocardia	Nocardia transvalensis
GCF_000309385	WP_017300482.1	Nodosilinea nodulosa PCC 7104	cellular organisms	Bacteria	Terrabacteria group	Cyanobacteria/Melainabacteria group	Cyanobacteria	Synechococcales	Leptolyngbyaceae	Nodosilinea	Nodosilinea nodulosa
GCF_000309945	WP_009555477.1	Oscillatoriales cyanobacterium JSC-12	cellular organisms	Bacteria	Terrabacteria group	Cyanobacteria/Melainabacteria group	Cyanobacteria	Oscillatoriophycideae	Oscillatoriales	unclassified Oscillatoriales	unclassified Oscillatoriales (miscellaneous
GCF_000310185	WP_004322136.1	Thauera aminoaromatica S2	cellular organisms	Bacteria	Proteobacteria	Betaproteobacteria	Rhodocyclales	Zoogloeaceae	Thauera	Thauera aminoaromatica
GCF_000311725	WP_019157050.1	Bacillus massiliosenegalensis JC6	cellular organisms	Bacteria	Terrabacteria group	Firmicutes	Bacilli	Bacillales	Bacillaceae	Bacillus	Bacillus massiliosenegalensis
GCF_000311765	WP_015073144.1	Gluconobacter oxydans H24	cellular organisms	Bacteria	Proteobacteria	Alphaproteobacteria	Rhodospirillales	Acetobacteraceae	Gluconobacter	Gluconobacter oxydans
GCF_000311785	WP_019123961.1	Brevibacillus massiliensis	cellular organisms	Bacteria	Terrabacteria group	Firmicutes	Bacilli	Bacillales	Paenibacillaceae	Brevibacillus
GCF_000311825	WP_019124596.1	Peptoniphilus grossensis ph5	cellular organisms	Bacteria	Terrabacteria group	Firmicutes	Tissierellia	Tissierellales	Peptoniphilaceae	Peptoniphilus	Peptoniphilus grossensis
GCF_000311845	WP_019128675.1	Enorma massiliensis phI	cellular organisms	Bacteria	Terrabacteria group	Actinobacteria	Coriobacteriia	Coriobacteriales	Coriobacteriaceae	Enorma	Enorma massiliensis
GCF_000311865	WP_019132935.1	Peptoniphilus obesi ph1	cellular organisms	Bacteria	Terrabacteria group	Firmicutes	Tissierellia	Tissierellales	Peptoniphilaceae	Peptoniphilus	Peptoniphilus obesi
GCF_000311985	WP_019133338.1	Kallipyga massiliensis ph2	cellular organisms	Bacteria	Terrabacteria group	Firmicutes	Tissierellia	unclassified Tissierellia	Kallipyga	Kallipyga massiliensis
GCF_000312005	WP_019136380.1 WP_081596478.1	Cellulomonas massiliensis JC225	cellular organisms	Bacteria	Terrabacteria group	Actinobacteria	Actinobacteria	Micrococcales	Cellulomonadaceae	Cellulomonas	Cellulomonas massiliensis
GCF_000312025	WP_019138448.1	Peptoniphilus timonensis JC401	cellular organisms	Bacteria	Terrabacteria group	Firmicutes	Tissierellia	Tissierellales	Peptoniphilaceae	Peptoniphilus	Peptoniphilus timonensis
GCF_000312045	WP_019140904.1	Noviherbaspirillum massiliense JC206	cellular organisms	Bacteria	Proteobacteria	Betaproteobacteria	Burkholderiales	Oxalobacteraceae	Noviherbaspirillum	Noviherbaspirillum massiliense
GCF_000312105	WP_081591764.1	Aeromicrobium massiliense JC14	cellular organisms	Bacteria	Terrabacteria group	Actinobacteria	Actinobacteria	Propionibacteriales	Nocardioidaceae	Aeromicrobium	Aeromicrobium massiliense
GCF_000312345	WP_019194007.1	Corynebacterium timonense 5401744	cellular organisms	Bacteria	Terrabacteria group	Actinobacteria	Actinobacteria	Corynebacteriales	Corynebacteriaceae	Corynebacterium	Corynebacterium timonense
GCF_000312365	WP_044565906.1	Anaerococcus provencensis	cellular organisms	Bacteria	Terrabacteria group	Firmicutes	Tissierellia	Tissierellales	Peptoniphilaceae	Anaerococcus
GCF_000312405	WP_019205158.1	Lactobacillus ingluviei str. Autruche 4	cellular organisms	Bacteria	Terrabacteria group	Firmicutes	Bacilli	Lactobacillales	Lactobacillaceae	Lactobacillus	Lactobacillus ingluviei
GCF_000312425	WP_083856233.1	Reyranella massiliensis 521	cellular organisms	Bacteria	Proteobacteria	Alphaproteobacteria	Rhodospirillales	unclassified Rhodospirillales	Reyranella	Reyranella massiliensis
GCF_000312505	WP_019214422.1	Fenollaria massiliensis	cellular organisms	Bacteria	Terrabacteria group	Firmicutes	Clostridia	Clostridiales	unclassified Clostridiales	Fenollaria
GCF_000312525	WP_019219930.1	Bartonella florencae	cellular organisms	Bacteria	Proteobacteria	Alphaproteobacteria	Rhizobiales	Bartonellaceae	Bartonella
GCF_000312545	WP_019220673.1	Bartonella senegalensis OS02	cellular organisms	Bacteria	Proteobacteria	Alphaproteobacteria	Rhizobiales	Bartonellaceae	Bartonella	Bartonella senegalensis
GCF_000312565	WP_019222218.1	Bartonella rattaustraliani AUST/NH4	cellular organisms	Bacteria	Proteobacteria	Alphaproteobacteria	Rhizobiales	Bartonellaceae	Bartonella	Bartonella rattaustraliani
GCF_000313175	WP_026053460.1	Leptospira santarosai serovar Shermani str. LT 821	cellular organisms	Bacteria	Spirochaetes	Spirochaetia	Leptospirales	Leptospiraceae	Leptospira	Leptospira santarosai	Leptospira santarosai serovar Shermani
GCF_000313565	WP_022938177.1	Dielma fastidiosa	cellular organisms	Bacteria	Terrabacteria group	Firmicutes	Erysipelotrichia	Erysipelotrichales	Erysipelotrichaceae	Dielma
GCF_000313915	WP_040388650.1 WP_083848957.1	Catellicoccus marimammalium M35/04/3	cellular organisms	Bacteria	Terrabacteria group	Firmicutes	Bacilli	Lactobacillales	Enterococcaceae	Catellicoccus	Catellicoccus marimammalium
GCF_000314005	WP_017306414.1	Spirulina subsalsa PCC 9445	cellular organisms	Bacteria	Terrabacteria group	Cyanobacteria/Melainabacteria group	Cyanobacteria	Spirulinales	Spirulinaceae	Spirulina	Spirulina subsalsa
GCF_000314575	WP_009376092.1	Brevibacterium casei S18	cellular organisms	Bacteria	Terrabacteria group	Actinobacteria	Actinobacteria	Micrococcales	Brevibacteriaceae	Brevibacterium	Brevibacterium casei
GCF_000314675	WP_006023545.1	Afipia broomeae ATCC 49717	cellular organisms	Bacteria	Proteobacteria	Alphaproteobacteria	Rhizobiales	Bradyrhizobiaceae	Afipia	Afipia broomeae
GCF_000314735	WP_002717644.1	Afipia felis ATCC 53690	cellular organisms	Bacteria	Proteobacteria	Alphaproteobacteria	Rhizobiales	Bradyrhizobiaceae	Afipia	Afipia felis
GCF_000314875	WP_006662841.1	Providencia alcalifaciens Dmel2	cellular organisms	Bacteria	Proteobacteria	Gammaproteobacteria	Enterobacterales	Morganellaceae	Providencia	Providencia alcalifaciens
GCF_000314895	WP_008916847.1	Providencia sneebia DSM 19967	cellular organisms	Bacteria	Proteobacteria	Gammaproteobacteria	Enterobacterales	Morganellaceae	Providencia	Providencia sneebia
GCF_000314975	WP_008843871.1 WP_008846414.1	Aliiglaciecola lipolytica E3	cellular organisms	Bacteria	Proteobacteria	Gammaproteobacteria	Alteromonadales	Alteromonadaceae	Aliiglaciecola	Aliiglaciecola lipolytica
GCF_000314995	WP_007619003.1 WP_007625048.1	Paraglaciecola arctica BSs20135	cellular organisms	Bacteria	Proteobacteria	Gammaproteobacteria	Alteromonadales	Alteromonadaceae	Paraglaciecola	Paraglaciecola arctica
GCF_000315055	WP_040515365.1 WP_007103936.1	Paraglaciecola polaris LMG 21857	cellular organisms	Bacteria	Proteobacteria	Gammaproteobacteria	Alteromonadales	Alteromonadaceae	Paraglaciecola	Paraglaciecola polaris
GCF_000315235	WP_006287504.1	Paenibacillus popilliae ATCC 14706	cellular organisms	Bacteria	Terrabacteria group	Firmicutes	Bacilli	Bacillales	Paenibacillaceae	Paenibacillus	Paenibacillus popilliae
GCF_000315365	WP_048817948.1	Desulfotomaculum hydrothermale Lam5 = DSM 18033	cellular organisms	Bacteria	Terrabacteria group	Firmicutes	Clostridia	Clostridiales	Peptococcaceae	Desulfotomaculum	Desulfotomaculum hydrothermale
GCF_000315445	WP_083861012.1 WP_083861013.1	Alloiococcus otitis ATCC 51267	cellular organisms	Bacteria	Terrabacteria group	Firmicutes	Bacilli	Lactobacillales	Carnobacteriaceae	Alloiococcus	Alloiococcus otitis
GCF_000315505	WP_006556788.1	Veillonella seminalis ACS-216-V-Col6b	cellular organisms	Bacteria	Terrabacteria group	Firmicutes	Negativicutes	Veillonellales	Veillonellaceae	Veillonella	Veillonella seminalis
GCF_000315525	WP_004207594.1	Sphingobium yanoikuyae ATCC 51230	cellular organisms	Bacteria	Proteobacteria	Alphaproteobacteria	Sphingomonadales	Sphingomonadaceae	Sphingobium	Sphingobium yanoikuyae
GCF_000315565	WP_017318712.1	Mastigocladopsis repens PCC 10914	cellular organisms	Bacteria	Terrabacteria group	Cyanobacteria/Melainabacteria group	Cyanobacteria	Nostocales	Symphyonemataceae	Mastigocladopsis	Mastigocladopsis repens
GCF_000315795	WP_009541926.1	Caenispirillum salinarum AK4	cellular organisms	Bacteria	Proteobacteria	Alphaproteobacteria	Rhodospirillales	Rhodospirillaceae	Caenispirillum	Caenispirillum salinarum
GCF_000316515	WP_015107873.1	Cyanobium gracile PCC 6307	cellular organisms	Bacteria	Terrabacteria group	Cyanobacteria/Melainabacteria group	Cyanobacteria	Synechococcales	Synechococcaceae	Cyanobium	Cyanobium gracile
GCF_000317025	WP_015145232.1	Pleurocapsa sp. PCC 7327	cellular organisms	Bacteria	Terrabacteria group	Cyanobacteria/Melainabacteria group	Cyanobacteria	Pleurocapsales	Hyellaceae	Pleurocapsa	Pleurocapsa minor
GCF_000317105	WP_015151199.1	Oscillatoria acuminata PCC 6304	cellular organisms	Bacteria	Terrabacteria group	Cyanobacteria/Melainabacteria group	Cyanobacteria	Oscillatoriophycideae	Oscillatoriales	Oscillatoriaceae	Oscillatoria	Oscillatoria acuminata
GCF_000317125	WP_015157368.1	Chroococcidiopsis thermalis PCC 7203	cellular organisms	Bacteria	Terrabacteria group	Cyanobacteria/Melainabacteria group	Cyanobacteria	Chroococcidiopsidales	Chroococcidiopsidaceae	Chroococcidiopsis	Chroococcidiopsis thermalis
GCF_000317145	WP_015160519.1	Chamaesiphon minutus PCC 6605	cellular organisms	Bacteria	Terrabacteria group	Cyanobacteria/Melainabacteria group	Cyanobacteria	Synechococcales	Chamaesiphonaceae	Chamaesiphon	Chamaesiphon minutus
GCF_000317225	WP_009457556.1	Fischerella thermalis PCC 7521	cellular organisms	Bacteria	Terrabacteria group	Cyanobacteria/Melainabacteria group	Cyanobacteria	Nostocales	Hapalosiphonaceae	Fischerella	Fischerella thermalis
GCF_000317285	WP_016875603.1	Chlorogloeopsis fritschii PCC 6912	cellular organisms	Bacteria	Terrabacteria group	Cyanobacteria/Melainabacteria group	Cyanobacteria	Nostocales	Chlorogloeopsidaceae	Chlorogloeopsis	Chlorogloeopsis fritschii
GCF_000317305	WP_081649949.1	Mycobacterium neoaurum VKM Ac-1815D	cellular organisms	Bacteria	Terrabacteria group	Actinobacteria	Actinobacteria	Corynebacteriales	Mycobacteriaceae	Mycobacterium	Mycobacterium fortuitum complex	Mycobacterium neoaurum
GCF_000317435	WP_015200798.1	Calothrix sp. PCC 6303	cellular organisms	Bacteria	Terrabacteria group	Cyanobacteria/Melainabacteria group	Cyanobacteria	Nostocales	Rivulariaceae	Calothrix	Calothrix parietina
GCF_000317475	WP_015176367.1	Oscillatoria nigro-viridis PCC 7112	cellular organisms	Bacteria	Terrabacteria group	Cyanobacteria/Melainabacteria group	Cyanobacteria	Oscillatoriophycideae	Oscillatoriales	Oscillatoriaceae	Oscillatoria	Oscillatoria nigro-viridis
GCF_000317495	WP_041225811.1	Crinalium epipsammum PCC 9333	cellular organisms	Bacteria	Terrabacteria group	Cyanobacteria/Melainabacteria group	Cyanobacteria	Oscillatoriophycideae	Oscillatoriales	Gomontiellaceae	Crinalium	Crinalium epipsammum
GCF_000317535	WP_015206691.1	Cylindrospermum stagnale PCC 7417	cellular organisms	Bacteria	Terrabacteria group	Cyanobacteria/Melainabacteria group	Cyanobacteria	Nostocales	Nostocaceae	Cylindrospermum	Cylindrospermum stagnale
GCF_000317575	WP_015191670.1	Stanieria cyanosphaera PCC 7437	cellular organisms	Bacteria	Terrabacteria group	Cyanobacteria/Melainabacteria group	Cyanobacteria	Pleurocapsales	Dermocarpellaceae	Stanieria	Stanieria cyanosphaera
GCF_000317615	WP_015227884.1	Dactylococcopsis salina PCC 8305	cellular organisms	Bacteria	Terrabacteria group	Cyanobacteria/Melainabacteria group	Cyanobacteria	Synechococcales	Synechococcaceae	Dactylococcopsis	Dactylococcopsis salina
GCF_000317675	WP_015220832.1	Cyanobacterium aponinum PCC 10605	cellular organisms	Bacteria	Terrabacteria group	Cyanobacteria/Melainabacteria group	Cyanobacteria	Oscillatoriophycideae	Chroococcales	Cyanobacteriaceae	Cyanobacterium	Cyanobacterium aponinum
GCF_000317695	WP_015216289.1	Anabaena cylindrica PCC 7122	cellular organisms	Bacteria	Terrabacteria group	Cyanobacteria/Melainabacteria group	Cyanobacteria	Nostocales	Nostocaceae	Anabaena	Anabaena cylindrica
GCF_000317855	WP_015058054.1	Streptococcus dysgalactiae subsp. equisimilis AC-2713	cellular organisms	Bacteria	Terrabacteria group	Firmicutes	Bacilli	Lactobacillales	Streptococcaceae	Streptococcus	Streptococcus dysgalactiae group	Streptococcus dysgalactiae	Streptococcus dy
GCF_000317935	YP_006897131.1	Bordetella parapertussis Bpp5	cellular organisms	Bacteria	Proteobacteria	Betaproteobacteria	Burkholderiales	Alcaligenaceae	Bordetella	Bordetella parapertussis
GCF_000317975	WP_010051482.1 WP_015077246.1	Carnobacterium maltaromaticum LMA28	cellular organisms	Bacteria	Terrabacteria group	Firmicutes	Bacilli	Lactobacillales	Carnobacteriaceae	Carnobacterium	Carnobacterium maltaromaticum
GCF_000318015	YP_006970637.1	Bordetella bronchiseptica 253	cellular organisms	Bacteria	Proteobacteria	Betaproteobacteria	Burkholderiales	Alcaligenaceae	Bordetella	Bordetella bronchiseptica
GCF_000318135	WP_006062944.1	Corynebacterium durum F0235	cellular organisms	Bacteria	Terrabacteria group	Actinobacteria	Actinobacteria	Corynebacteriales	Corynebacteriaceae	Corynebacterium	Corynebacterium durum
GCF_000319245	WP_015238159.1	Candidatus Kinetoplastibacterium blastocrithidii (ex Strigomonas culicis)	cellular organisms	Bacteria	Proteobacteria	Betaproteobacteria	unclassified Betaproteobacteria	Kinetoplastibacterium	Kinetoplastibacterium blastocrithidii
GCF_000319575	WP_016352924.1	Spiribacter salinus M19-40	cellular organisms	Bacteria	Proteobacteria	Gammaproteobacteria	Chromatiales	Ectothiorhodospiraceae	Spiribacter	Spiribacter salinus
GCF_000320365	WP_009767421.1	Moraxella macacae 0408225	cellular organisms	Bacteria	Proteobacteria	Gammaproteobacteria	Pseudomonadales	Moraxellaceae	Moraxella	Moraxella macacae
GCF_000320405	WP_005216216.1	Clostridium celatum DSM 1785	cellular organisms	Bacteria	Terrabacteria group	Firmicutes	Clostridia	Clostridiales	Clostridiaceae	Clostridium	Clostridium celatum
GCF_000321025	WP_019107440.1	Peptoniphilus senegalensis JC140	cellular organisms	Bacteria	Terrabacteria group	Firmicutes	Tissierellia	Tissierellales	Peptoniphilaceae	Peptoniphilus	Peptoniphilus senegalensis
GCF_000321185	WP_019244426.1	Bacillus massilioanorexius AP8	cellular organisms	Bacteria	Terrabacteria group	Firmicutes	Bacilli	Bacillales	Bacillaceae	Bacillus	Bacillus massilioanorexius
GCF_000321415	WP_015259962.1	Thioalkalivibrio nitratireducens DSM 14787	cellular organisms	Bacteria	Proteobacteria	Gammaproteobacteria	Chromatiales	Ectothiorhodospiraceae	Thioalkalivibrio	Thioalkalivibrio nitratireducens
GCF_000327045	WP_015280344.1	Thioflavicoccus mobilis 8321	cellular organisms	Bacteria	Proteobacteria	Gammaproteobacteria	Chromatiales	Chromatiaceae	Thioflavicoccus	Thioflavicoccus mobilis
GCF_000327285	WP_020222998.1	Holdemania massiliensis AP2	cellular organisms	Bacteria	Terrabacteria group	Firmicutes	Erysipelotrichia	Erysipelotrichales	Erysipelotrichaceae	Holdemania	Holdemania massiliensis
GCF_000328305	WP_081608589.1	Arthrobacter crystallopoietes BAB-32	cellular organisms	Bacteria	Terrabacteria group	Actinobacteria	Actinobacteria	Micrococcales	Micrococcaceae	Arthrobacter	Arthrobacter crystallopoietes
GCF_000328625	WP_015326033.1	Halobacteroides halobius DSM 5150	cellular organisms	Bacteria	Terrabacteria group	Firmicutes	Clostridia	Halanaerobiales	Halobacteroidaceae	Halobacteroides	Halobacteroides halobius
GCF_000328705	WP_015105197.1	Saccharothrix espanaensis DSM 44229	cellular organisms	Bacteria	Terrabacteria group	Actinobacteria	Actinobacteria	Pseudonocardiales	Pseudonocardiaceae	Saccharothrix	Saccharothrix espanaensis
GCF_000328765	WP_013777613.1	Tepidanaerobacter acetatoxydans Re1	cellular organisms	Bacteria	Terrabacteria group	Firmicutes	Clostridia	Thermoanaerobacterales	Thermoanaerobacteraceae	Tepidanaerobacter	Tepidanaerobacter acetatoxydans
GCF_000330705	WP_051021728.1	Salinicoccus carnicancri Crm	cellular organisms	Bacteria	Terrabacteria group	Firmicutes	Bacilli	Bacillales	Staphylococcaceae	Salinicoccus	Salinicoccus carnicancri
GCF_000330885	WP_015338628.1	Rhizobium tropici CIAT 899	cellular organisms	Bacteria	Proteobacteria	Alphaproteobacteria	Rhizobiales	Rhizobiaceae	Rhizobium/Agrobacterium group	Rhizobium	Rhizobium tropici
GCF_000331025	WP_015337185.1	Desulfovibrio hydrothermalis AM13 = DSM 14728	cellular organisms	Bacteria	Proteobacteria	delta/epsilon subdivisions	Deltaproteobacteria	Desulfovibrionales	Desulfovibrionaceae	Desulfovibrio	Desulfovibrio hydrothermalis
GCF_000331515	WP_007464796.1	Photobacterium marinum	cellular organisms	Bacteria	Proteobacteria	Gammaproteobacteria	Vibrionales	Vibrionaceae	Photobacterium
GCF_000331575	WP_017754987.1	Bacillus oryziterrae	cellular organisms	Bacteria	Terrabacteria group	Firmicutes	Bacilli	Bacillales	Bacillaceae	Bacillus
GCF_000331735	WP_015350191.1	Myxococcus stipitatus DSM 14675	cellular organisms	Bacteria	Proteobacteria	delta/epsilon subdivisions	Deltaproteobacteria	Myxococcales	Cystobacterineae	Myxococcaceae	Myxococcus	Myxococcus stipitatus
GCF_000331995	WP_015360273.1	[Clostridium] stercorarium subsp. stercorarium DSM 8532	cellular organisms	Bacteria	Terrabacteria group	Firmicutes	Clostridia	Clostridiales	Ruminococcaceae	Ruminiclostridium	[Clostridium] stercorarium	[Clostridium] stercorarium subsp. stercorari
GCF_000332155	WP_019487510.1	Kamptonema formosum PCC 6407	cellular organisms	Bacteria	Terrabacteria group	Cyanobacteria/Melainabacteria group	Cyanobacteria	Oscillatoriophycideae	Oscillatoriales	Microcoleaceae	Kamptonema	Kamptonema formosum
GCF_000332215	WP_009626824.1	Pseudanabaena biceps PCC 7429	cellular organisms	Bacteria	Terrabacteria group	Cyanobacteria/Melainabacteria group	Cyanobacteria	Synechococcales	Pseudanabaenaceae	Pseudanabaena	Pseudanabaena biceps
GCF_000332235	WP_017294980.1	Geminocystis herdmanii PCC 6308	cellular organisms	Bacteria	Terrabacteria group	Cyanobacteria/Melainabacteria group	Cyanobacteria	Oscillatoriophycideae	Chroococcales	Chroococcaceae	Geminocystis	Geminocystis herdmanii
GCF_000332255	WP_017320176.1	cyanobacterium PCC 7702	cellular organisms	Bacteria	Terrabacteria group	Cyanobacteria/Melainabacteria group	Cyanobacteria	unclassified Cyanobacteria	unclassified Cyanobacteria (miscellaneous)
GCF_000332295	WP_017651564.1	Fortiea contorta PCC 7126	cellular organisms	Bacteria	Terrabacteria group	Cyanobacteria/Melainabacteria group	Cyanobacteria	Nostocales	Fortieaceae	Fortiea	Fortiea contorta
GCF_000332315	WP_081599499.1	Prochlorothrix hollandica PCC 9006 = CALU 1027	cellular organisms	Bacteria	Terrabacteria group	Cyanobacteria/Melainabacteria group	Cyanobacteria	Synechococcales	Pseudanabaenaceae	Prochlorothrix	Prochlorothrix hollandica
GCF_000332515	WP_015681172.1	Leptospira wolbachii serovar Codice str. CDC	cellular organisms	Bacteria	Spirochaetes	Spirochaetia	Leptospirales	Leptospiraceae	Leptospira	Leptospira wolbachii	Leptospira wolbachii serovar Codice
GCF_000332735	WP_002466250.1	Staphylococcus warneri SG1	cellular organisms	Bacteria	Terrabacteria group	Firmicutes	Bacilli	Bacillales	Staphylococcaceae	Staphylococcus	Staphylococcus warneri
GCF_000332815	WP_052014048.1	Arthrobacter nitrophenolicus	cellular organisms	Bacteria	Terrabacteria group	Actinobacteria	Actinobacteria	Micrococcales	Micrococcaceae	Arthrobacter
GCF_000332975	WP_005174158.1	Gordonia aichiensis NBRC 108223	cellular organisms	Bacteria	Terrabacteria group	Actinobacteria	Actinobacteria	Corynebacteriales	Gordoniaceae	Gordonia	Gordonia aichiensis
GCF_000333015	WP_005937162.1	Gordonia hirsuta DSM 44140 = NBRC 16056	cellular organisms	Bacteria	Terrabacteria group	Actinobacteria	Actinobacteria	Corynebacteriales	Gordoniaceae	Gordonia	Gordonia hirsuta
GCF_000333035	WP_006897172.1	Gordonia sihwensis NBRC 108236	cellular organisms	Bacteria	Terrabacteria group	Actinobacteria	Actinobacteria	Corynebacteriales	Gordoniaceae	Gordonia	Gordonia sihwensis
GCF_000333815	WP_019239451.1	[Collinsella] massiliensis	cellular organisms	Bacteria	Terrabacteria group	Actinobacteria	Coriobacteriia	Coriobacteriales	Coriobacteriaceae	Enorma
GCF_000333895	WP_002540311.1	Grimontia indica	cellular organisms	Bacteria	Proteobacteria	Gammaproteobacteria	Vibrionales	Vibrionaceae	Grimontia
GCF_000334155	WP_017729462.1	Bacillus ligniniphilus	cellular organisms	Bacteria	Terrabacteria group	Firmicutes	Bacilli	Bacillales	Bacillaceae	Bacillus
GCF_000334215	WP_017431144.1	Halomonas jeotgali Hwa	cellular organisms	Bacteria	Proteobacteria	Gammaproteobacteria	Oceanospirillales	Halomonadaceae	Halomonas	Halomonas jeotgali
GCF_000334455	WP_007623402.1	Gordonia soli NBRC 108243	cellular organisms	Bacteria	Terrabacteria group	Actinobacteria	Actinobacteria	Corynebacteriales	Gordoniaceae	Gordonia	Gordonia soli
GCF_000335475	WP_002623635.1	Cystobacter fuscus DSM 2262	cellular organisms	Bacteria	Proteobacteria	delta/epsilon subdivisions	Deltaproteobacteria	Myxococcales	Cystobacterineae	Archangiaceae	Cystobacter	Cystobacter fuscus
GCF_000336255	WP_017800604.1	Erwinia toletana DAPP-PG 735	cellular organisms	Bacteria	Proteobacteria	Gammaproteobacteria	Enterobacterales	Erwiniaceae	Erwinia	Erwinia toletana
GCF_000336495	WP_022944339.1	Pseudoalteromonas ruthenica CP76	cellular organisms	Bacteria	Proteobacteria	Gammaproteobacteria	Alteromonadales	Pseudoalteromonadaceae	Pseudoalteromonas	Pseudoalteromonas ruthenica
GCF_000336555	WP_002714101.1	Afipia clevelandensis ATCC 49720	cellular organisms	Bacteria	Proteobacteria	Alphaproteobacteria	Rhizobiales	Bradyrhizobiaceae	Afipia	Afipia clevelandensis
GCF_000338055	WP_017824573.1	Brachybacterium muris UCD-AY4	cellular organisms	Bacteria	Terrabacteria group	Actinobacteria	Actinobacteria	Micrococcales	Dermabacteraceae	Brachybacterium	Brachybacterium muris
GCF_000340375	WP_004801628.1	Eggerthia catenaformis OT 569 = DSM 20559	cellular organisms	Bacteria	Terrabacteria group	Firmicutes	Erysipelotrichia	Erysipelotrichales	Erysipelotrichaceae	Eggerthia	Eggerthia catenaformis
GCF_000340435	WP_054880617.1	Mycobacterium haemophilum DSM 44634	cellular organisms	Bacteria	Terrabacteria group	Actinobacteria	Actinobacteria	Corynebacteriales	Mycobacteriaceae	Mycobacterium	Mycobacterium haemophilum
GCF_000340565	WP_006198451.1	Nodularia spumigena CCY9414	cellular organisms	Bacteria	Terrabacteria group	Cyanobacteria/Melainabacteria group	Cyanobacteria	Nostocales	Aphanizomenonaceae	Nodularia	Nodularia spumigena
GCF_000340885	WP_015390828.1	Clostridium saccharoperbutylacetonicum N1-4(HMT)	cellular organisms	Bacteria	Terrabacteria group	Firmicutes	Clostridia	Clostridiales	Clostridiaceae	Clostridium	Clostridium saccharoperbutylacetonicum	Clostridium saccharoperbutylacetonicum N1-4
GCF_000340965	WP_017574299.1	Nocardiopsis kunsanensis DSM 44524	cellular organisms	Bacteria	Terrabacteria group	Actinobacteria	Actinobacteria	Streptosporangiales	Nocardiopsaceae	Nocardiopsis	Nocardiopsis kunsanensis
GCF_000341005	WP_051045939.1	Nocardiopsis alkaliphila YIM 80379	cellular organisms	Bacteria	Terrabacteria group	Actinobacteria	Actinobacteria	Streptosporangiales	Nocardiopsaceae	Nocardiopsis	Nocardiopsis alkaliphila
GCF_000341025	WP_017616069.1	Nocardiopsis salina YIM 90010	cellular organisms	Bacteria	Terrabacteria group	Actinobacteria	Actinobacteria	Streptosporangiales	Nocardiopsaceae	Nocardiopsis	Nocardiopsis salina
GCF_000341065	WP_017571236.1	Nocardiopsis halotolerans DSM 44410	cellular organisms	Bacteria	Terrabacteria group	Actinobacteria	Actinobacteria	Streptosporangiales	Nocardiopsaceae	Nocardiopsis	Nocardiopsis halotolerans
GCF_000341085	WP_051049583.1	Nocardiopsis ganjiahuensis DSM 45031	cellular organisms	Bacteria	Terrabacteria group	Actinobacteria	Actinobacteria	Streptosporangiales	Nocardiopsaceae	Nocardiopsis	Nocardiopsis ganjiahuensis
GCF_000341105	WP_017593398.1	Nocardiopsis potens DSM 45234	cellular organisms	Bacteria	Terrabacteria group	Actinobacteria	Actinobacteria	Streptosporangiales	Nocardiopsaceae	Nocardiopsis	Nocardiopsis potens
GCF_000341125	WP_051059099.1	Nocardiopsis lucentensis DSM 44048	cellular organisms	Bacteria	Terrabacteria group	Actinobacteria	Actinobacteria	Streptosporangiales	Nocardiopsaceae	Nocardiopsis	Nocardiopsis lucentensis
GCF_000341145	WP_017610668.1	Nocardiopsis xinjiangensis YIM 90004	cellular organisms	Bacteria	Terrabacteria group	Actinobacteria	Actinobacteria	Streptosporangiales	Nocardiopsaceae	Nocardiopsis	Nocardiopsis xinjiangensis
GCF_000341165	WP_083920128.1	Nocardiopsis gilva YIM 90087	cellular organisms	Bacteria	Terrabacteria group	Actinobacteria	Actinobacteria	Streptosporangiales	Nocardiopsaceae	Nocardiopsis	Nocardiopsis gilva
GCF_000341185	WP_017623284.1	Nocardiopsis chromatogenes YIM 90109	cellular organisms	Bacteria	Terrabacteria group	Actinobacteria	Actinobacteria	Streptosporangiales	Nocardiopsaceae	Nocardiopsis	Nocardiopsis chromatogenes
GCF_000341205	WP_017558092.1	Nocardiopsis baichengensis YIM 90130	cellular organisms	Bacteria	Terrabacteria group	Actinobacteria	Actinobacteria	Streptosporangiales	Nocardiopsaceae	Nocardiopsis	Nocardiopsis baichengensis
GCF_000341345	WP_015400021.1	Corynebacterium halotolerans YIM 70093 = DSM 44683	cellular organisms	Bacteria	Terrabacteria group	Actinobacteria	Actinobacteria	Corynebacteriales	Corynebacteriaceae	Corynebacterium	Corynebacterium halotolerans
GCF_000341355	WP_015397557.1	Bartonella australis Aust/NH1	cellular organisms	Bacteria	Proteobacteria	Alphaproteobacteria	Rhizobiales	Bartonellaceae	Bartonella	Bartonella australis
GCF_000341385	WP_026501311.1	Bartonella vinsonii subsp. berkhoffii str. Winnie	cellular organisms	Bacteria	Proteobacteria	Alphaproteobacteria	Rhizobiales	Bartonellaceae	Bartonella	Bartonella vinsonii	Bartonella vinsonii subsp. berkhoffii
GCF_000341395	WP_015403061.1	Desulfocapsa sulfexigens DSM 10523	cellular organisms	Bacteria	Proteobacteria	delta/epsilon subdivisions	Deltaproteobacteria	Desulfobacterales	Desulfobulbaceae	Desulfocapsa	Desulfocapsa sulfexigens
GCF_000341735	WP_017840719.1 WP_017840493.1	Methylomicrobium buryatense 5G	cellular organisms	Bacteria	Proteobacteria	Gammaproteobacteria	Methylococcales	Methylococcaceae	Methylomicrobium	Methylomicrobium buryatense
GCF_000341795	WP_007535247.1	Rhodococcus triatomae BKS 15-14	cellular organisms	Bacteria	Terrabacteria group	Actinobacteria	Actinobacteria	Corynebacteriales	Nocardiaceae	Rhodococcus	Rhodococcus triatomae
GCF_000341895	WP_015413739.1	Pseudodesulfovibrio piezophilus C1TLV30	cellular organisms	Bacteria	Proteobacteria	delta/epsilon subdivisions	Deltaproteobacteria	Desulfovibrionales	Desulfovibrionaceae	Pseudodesulfovibrio	Pseudodesulfovibrio piezophilus
GCF_000342045	WP_008618797.1	Magnetospirillum caucaseum	cellular organisms	Bacteria	Proteobacteria	Alphaproteobacteria	Rhodospirillales	Rhodospirillaceae	Magnetospirillum
GCF_000342125	WP_004951368.1	Streptomyces mobaraensis NBRC 13819 = DSM 40847	cellular organisms	Bacteria	Terrabacteria group	Actinobacteria	Actinobacteria	Streptomycetales	Streptomycetaceae	Streptomyces	Streptomyces mobaraensis
GCF_000342165	WP_008602107.1	Pacificimonas flava	cellular organisms	Bacteria	Proteobacteria	Alphaproteobacteria	Sphingomonadales	Sphingomonadaceae	Pacificimonas
GCF_000344135	WP_008379775.1	Gordonia malaquae NBRC 108250	cellular organisms	Bacteria	Terrabacteria group	Actinobacteria	Actinobacteria	Corynebacteriales	Gordoniaceae	Gordonia	Gordonia malaquae
GCF_000344155	WP_006900054.1	Gordonia paraffinivorans NBRC 108238	cellular organisms	Bacteria	Terrabacteria group	Actinobacteria	Actinobacteria	Corynebacteriales	Gordoniaceae	Gordonia	Gordonia paraffinivorans
GCF_000344785	WP_015650458.1	Corynebacterium callunae DSM 20147	cellular organisms	Bacteria	Terrabacteria group	Actinobacteria	Actinobacteria	Corynebacteriales	Corynebacteriaceae	Corynebacterium	Corynebacterium callunae
GCF_000344805	WP_015663207.1	Bradyrhizobium oligotrophicum S58	cellular organisms	Bacteria	Proteobacteria	Alphaproteobacteria	Rhizobiales	Bradyrhizobiaceae	Bradyrhizobium	Bradyrhizobium oligotrophicum
GCF_000346295	WP_052031572.1	Rhodopirellula maiorica SM1	cellular organisms	Bacteria	PVC group	Planctomycetes	Planctomycetia	Planctomycetales	Planctomycetaceae	Rhodopirellula	Rhodopirellula maiorica
GCF_000346485	WP_017741510.1	Scytonema hofmannii PCC 7110	cellular organisms	Bacteria	Terrabacteria group	Cyanobacteria/Melainabacteria group	Cyanobacteria	Nostocales	Scytonemataceae	Scytonema	Scytonema hofmannii
GCF_000346505	WP_008683122.1	Rhodopirellula sallentina SM41	cellular organisms	Bacteria	PVC group	Planctomycetes	Planctomycetia	Planctomycetales	Planctomycetaceae	Rhodopirellula	Rhodopirellula sallentina
GCF_000347595	WP_015432157.1	Bibersteinia trehalosi USDA-ARS-USMARC-192	cellular organisms	Bacteria	Proteobacteria	Gammaproteobacteria	Pasteurellales	Pasteurellaceae	Bibersteinia	Bibersteinia trehalosi
GCF_000347635	WP_007638994.1 WP_007637929.1	Paraglaciecola psychrophila 170	cellular organisms	Bacteria	Proteobacteria	Gammaproteobacteria	Alteromonadales	Alteromonadaceae	Paraglaciecola	Paraglaciecola psychrophila
GCF_000347695	WP_015451231.1	Bifidobacterium thermophilum RBL67	cellular organisms	Bacteria	Terrabacteria group	Actinobacteria	Actinobacteria	Bifidobacteriales	Bifidobacteriaceae	Bifidobacterium	Bifidobacterium thermophilum
GCF_000347775	WP_008937172.1 WP_008938056.1	Marinobacter santoriniensis NKSG1	cellular organisms	Bacteria	Proteobacteria	Gammaproteobacteria	Alteromonadales	Alteromonadaceae	Marinobacter	Marinobacter santoriniensis
GCF_000348725	WP_015470261.1	Bdellovibrio exovorus JSS	cellular organisms	Bacteria	Proteobacteria	Oligoflexia	Bdellovibrionales	Bdellovibrionaceae	Bdellovibrio	Bdellovibrio exovorus
GCF_000348785	WP_070105320.1	Ilumatobacter coccineus YM16-304	cellular organisms	Bacteria	Terrabacteria group	Actinobacteria	Acidimicrobiia	Acidimicrobiales	Acidimicrobiaceae	Ilumatobacter	Ilumatobacter coccineus
GCF_000348905	WP_008300601.1	Bhargavaea cecembensis DSE10	cellular organisms	Bacteria	Terrabacteria group	Firmicutes	Bacilli	Bacillales	Planococcaceae	Bhargavaea	Bhargavaea cecembensis
GCF_000348945	WP_007269849.1	Paeniglutamicibacter gangotriensis Lz1y	cellular organisms	Bacteria	Terrabacteria group	Actinobacteria	Actinobacteria	Micrococcales	Micrococcaceae	Paeniglutamicibacter	Paeniglutamicibacter gangotriensis
GCF_000349205	WP_009726054.1 WP_009727374.1	Methylophaga lonarensis MPL	cellular organisms	Bacteria	Proteobacteria	Gammaproteobacteria	Thiotrichales	Piscirickettsiaceae	Methylophaga	Methylophaga lonarensis
GCF_000349325	WP_041821449.1 WP_015660508.1	Streptomyces davaonensis JCM 4913	cellular organisms	Bacteria	Terrabacteria group	Actinobacteria	Actinobacteria	Streptomycetales	Streptomycetaceae	Streptomyces	Streptomyces davaonensis
GCF_000349565	WP_051067340.1	Curtobacterium flaccumfaciens UCD-AKU	cellular organisms	Bacteria	Terrabacteria group	Actinobacteria	Actinobacteria	Micrococcales	Microbacteriaceae	Curtobacterium	Curtobacterium flaccumfaciens
GCF_000350105	WP_044304334.1	Richelia intracellularis HH01	cellular organisms	Bacteria	Terrabacteria group	Cyanobacteria/Melainabacteria group	Cyanobacteria	Nostocales	Nostocaceae	Richelia	Richelia intracellularis
GCF_000350145	WP_051063096.1	Ilumatobacter nonamiensis YM16-303	cellular organisms	Bacteria	Terrabacteria group	Actinobacteria	Acidimicrobiia	Acidimicrobiales	Acidimicrobiaceae	Ilumatobacter	Ilumatobacter nonamiensis
GCF_000350485	WP_004628080.1	[Clostridium] termitidis CT1112	cellular organisms	Bacteria	Terrabacteria group	Firmicutes	Clostridia	Clostridiales	Ruminococcaceae	Ruminiclostridium	[Clostridium] termitidis
GCF_000350525	WP_026139563.1	Leucobacter salsicius M1-8	cellular organisms	Bacteria	Terrabacteria group	Actinobacteria	Actinobacteria	Micrococcales	Microbacteriaceae	Leucobacter	Leucobacter salsicius
GCF_000353565	WP_003389771.1 WP_003390782.1	Brevibacillus borstelensis AK1	cellular organisms	Bacteria	Terrabacteria group	Firmicutes	Bacilli	Bacillales	Paenibacillaceae	Brevibacillus	Brevibacillus borstelensis
GCF_000354175	WP_005380122.1	Vibrio alginolyticus NBRC 15630 = ATCC 17749	cellular organisms	Bacteria	Proteobacteria	Gammaproteobacteria	Vibrionales	Vibrionaceae	Vibrio	Vibrio harveyi group	Vibrio alginolyticus
GCF_000355675	WP_015485514.1 WP_081601118.1	Thalassolituus oleivorans MIL-1	cellular organisms	Bacteria	Proteobacteria	Gammaproteobacteria	Oceanospirillales	Oceanospirillaceae	Thalassolituus	Thalassolituus oleivorans
GCF_000355765	WP_004176272.1	Nitrosospira lacus	cellular organisms	Bacteria	Proteobacteria	Betaproteobacteria	Nitrosomonadales	Nitrosomonadaceae	Nitrosospira
GCF_000359605	WP_003470683.1	Gracilibacillus halophilus YIM-C55.5	cellular organisms	Bacteria	Terrabacteria group	Firmicutes	Bacilli	Bacillales	Bacillaceae	Gracilibacillus	Gracilibacillus halophilus
GCF_000364225	WP_004065046.1	Eubacterium plexicaudatum ASF492	cellular organisms	Bacteria	Terrabacteria group	Firmicutes	Clostridia	Clostridiales	Eubacteriaceae	Eubacterium	Eubacterium plexicaudatum
GCF_000364625	WP_017940107.1	Pseudomonas thermotolerans DSM 14292	cellular organisms	Bacteria	Proteobacteria	Gammaproteobacteria	Pseudomonadales	Pseudomonadaceae	Pseudomonas	Pseudomonas thermotolerans
GCF_000364845	WP_004583395.1 WP_004582625.1	Marinobacter nanhaiticus D15-8W	cellular organisms	Bacteria	Proteobacteria	Gammaproteobacteria	Alteromonadales	Alteromonadaceae	Marinobacter	Marinobacter nanhaiticus
GCF_000364865	WP_005962183.1	Actinomyces cardiffensis F0333	cellular organisms	Bacteria	Terrabacteria group	Actinobacteria	Actinobacteria	Actinomycetales	Actinomycetaceae	Actinomyces	Actinomyces cardiffensis
GCF_000365025	WP_083899025.1	Robiginitomaculum antarcticum DSM 21748	cellular organisms	Bacteria	Proteobacteria	Alphaproteobacteria	Rhodobacterales	Hyphomonadaceae	Robiginitomaculum	Robiginitomaculum antarcticum
GCF_000367205	WP_004808953.1	Cutibacterium avidum 44067	cellular organisms	Bacteria	Terrabacteria group	Actinobacteria	Actinobacteria	Propionibacteriales	Propionibacteriaceae	Cutibacterium	Cutibacterium avidum
GCF_000367345	WP_017184206.1	Sphingobium xenophagum NBRC 107872	cellular organisms	Bacteria	Proteobacteria	Alphaproteobacteria	Sphingomonadales	Sphingomonadaceae	Sphingobium	Sphingobium xenophagum
GCF_000367525	WP_010850916.1	Tetrasphaera elongata Lp2	cellular organisms	Bacteria	Terrabacteria group	Actinobacteria	Actinobacteria	Micrococcales	Intrasporangiaceae	Tetrasphaera	Tetrasphaera elongata
GCF_000367925	WP_004648019.1	Acinetobacter bohemicus ANC 3994	cellular organisms	Bacteria	Proteobacteria	Gammaproteobacteria	Pseudomonadales	Moraxellaceae	Acinetobacter	Acinetobacter bohemicus
GCF_000368025	WP_004682809.1	Acinetobacter parvus DSM 16617 = CIP 108168	cellular organisms	Bacteria	Proteobacteria	Gammaproteobacteria	Pseudomonadales	Moraxellaceae	Acinetobacter	Acinetobacter parvus
GCF_000368485	WP_004723651.1	Acinetobacter guillouiae NIPH 991	cellular organisms	Bacteria	Proteobacteria	Gammaproteobacteria	Pseudomonadales	Moraxellaceae	Acinetobacter	Acinetobacter guillouiae
GCF_000368565	WP_004862765.1	Acinetobacter gerneri DSM 14967 = CIP 107464	cellular organisms	Bacteria	Proteobacteria	Gammaproteobacteria	Pseudomonadales	Moraxellaceae	Acinetobacter	Acinetobacter gerneri
GCF_000368785	WP_004975283.1	Acinetobacter towneri DSM 14962 = CIP 107472	cellular organisms	Bacteria	Proteobacteria	Gammaproteobacteria	Pseudomonadales	Moraxellaceae	Acinetobacter	Acinetobacter towneri
GCF_000368825	WP_004991036.1	Acinetobacter ursingii DSM 16037 = CIP 107286	cellular organisms	Bacteria	Proteobacteria	Gammaproteobacteria	Pseudomonadales	Moraxellaceae	Acinetobacter	Acinetobacter ursingii
GCF_000368865	WP_005011805.1	Acinetobacter bouvetii DSM 14964 = CIP 107468	cellular organisms	Bacteria	Proteobacteria	Gammaproteobacteria	Pseudomonadales	Moraxellaceae	Acinetobacter	Acinetobacter bouvetii
GCF_000368905	WP_005027502.1	Acinetobacter radioresistens DSM 6976 = NBRC 102413 = CIP 103788	cellular organisms	Bacteria	Proteobacteria	Gammaproteobacteria	Pseudomonadales	Moraxellaceae	Acinetobacter	Acinetobacter radioresistens
GCF_000369005	WP_005057477.1	Acinetobacter beijerinckii CIP 110307	cellular organisms	Bacteria	Proteobacteria	Gammaproteobacteria	Pseudomonadales	Moraxellaceae	Acinetobacter	Acinetobacter beijerinckii
GCF_000371425	WP_038274202.1	[Clostridium] innocuum 2959	cellular organisms	Bacteria	Terrabacteria group	Firmicutes	Erysipelotrichia	Erysipelotrichales	Erysipelotrichaceae	Erysipelatoclostridium	[Clostridium] innocuum
GCF_000371705	WP_002576308.1	[Clostridium] bolteae 90A9	cellular organisms	Bacteria	Terrabacteria group	Firmicutes	Clostridia	Clostridiales	Lachnospiraceae	Lachnoclostridium	[Clostridium] bolteae
GCF_000371785	WP_033376351.1	Actinopolyspora halophila DSM 43834	cellular organisms	Bacteria	Terrabacteria group	Actinobacteria	Actinobacteria	Actinopolysporales	Actinopolysporaceae	Actinopolyspora	Actinopolyspora halophila
GCF_000371925	WP_020396713.1 WP_020393857.1	Thiothrix disciformis DSM 14473	cellular organisms	Bacteria	Proteobacteria	Gammaproteobacteria	Thiotrichales	Thiotrichaceae	Thiothrix	Thiothrix disciformis
GCF_000372065	WP_018026336.1	Oligella urethralis DSM 7531	cellular organisms	Bacteria	Proteobacteria	Betaproteobacteria	Burkholderiales	Alcaligenaceae	Oligella	Oligella urethralis
GCF_000372085	WP_018017551.1	Corynebacterium capitovis DSM 44611	cellular organisms	Bacteria	Terrabacteria group	Actinobacteria	Actinobacteria	Corynebacteriales	Corynebacteriaceae	Corynebacterium	Corynebacterium capitovis
GCF_000372385	WP_018018763.1	Corynebacterium ciconiae DSM 44920	cellular organisms	Bacteria	Terrabacteria group	Actinobacteria	Actinobacteria	Corynebacteriales	Corynebacteriaceae	Corynebacterium	Corynebacterium ciconiae
GCF_000372425	WP_026161966.1	Streptococcus ferus DSM 20646	cellular organisms	Bacteria	Terrabacteria group	Firmicutes	Bacilli	Lactobacillales	Streptococcaceae	Streptococcus	Streptococcus ferus
GCF_000372445	WP_018023357.1	Corynebacterium ulceribovis DSM 45146	cellular organisms	Bacteria	Terrabacteria group	Actinobacteria	Actinobacteria	Corynebacteriales	Corynebacteriaceae	Corynebacterium	Corynebacterium ulceribovis
GCF_000372465	WP_020392648.1	Kribbella catacumbae DSM 19601	cellular organisms	Bacteria	Terrabacteria group	Actinobacteria	Actinobacteria	Propionibacteriales	Nocardioidaceae	Kribbella	Kribbella catacumbae
GCF_000372745	WP_026217940.1	Streptomyces scabrisporus DSM 41855	cellular organisms	Bacteria	Terrabacteria group	Actinobacteria	Actinobacteria	Streptomycetales	Streptomycetaceae	Streptomyces	Streptomyces scabrisporus
GCF_000372845	WP_026222884.1	Methylocystis rosea SV97	cellular organisms	Bacteria	Proteobacteria	Alphaproteobacteria	Rhizobiales	Methylocystaceae	Methylocystis	Methylocystis rosea
GCF_000372865	WP_020565656.1 WP_020563413.1	Methylosarcina fibrata AML-C10	cellular organisms	Bacteria	Proteobacteria	Gammaproteobacteria	Methylococcales	Methylococcaceae	Methylosarcina	Methylosarcina fibrata
GCF_000372885	WP_018410575.1	Methyloversatilis thermotolerans	cellular organisms	Bacteria	Proteobacteria	Betaproteobacteria	Nitrosomonadales	Sterolibacteriaceae	Methyloversatilis
GCF_000373345	WP_018498051.1	Leptotrichia wadei DSM 19758	cellular organisms	Bacteria	Fusobacteria	Fusobacteriia	Fusobacteriales	Leptotrichiaceae	Leptotrichia	Leptotrichia wadei
GCF_000373365	WP_018505089.1	Frankia discariae	cellular organisms	Bacteria	Terrabacteria group	Actinobacteria	Actinobacteria	Frankiales	Frankiaceae	Frankia
GCF_000373385	WP_018508734.1	Thiobacillus thioparus DSM 505	cellular organisms	Bacteria	Proteobacteria	Betaproteobacteria	Nitrosomonadales	Thiobacillaceae	Thiobacillus	Thiobacillus thioparus
GCF_000373485	WP_019529562.1	Dasania marina DSM 21967	cellular organisms	Bacteria	Proteobacteria	Gammaproteobacteria	Cellvibrionales	Spongiibacteraceae	Dasania	Dasania marina
GCF_000373745	WP_018573832.1	Oligella ureolytica DSM 18253	cellular organisms	Bacteria	Proteobacteria	Betaproteobacteria	Burkholderiales	Alcaligenaceae	Oligella	Oligella ureolytica
GCF_000373765	WP_026254063.1 WP_018577900.1	Legionella shakespearei DSM 23087	cellular organisms	Bacteria	Proteobacteria	Gammaproteobacteria	Legionellales	Legionellaceae	Legionella	Legionella shakespearei
GCF_000373805	WP_018582535.1	Corynebacterium pilosum DSM 20521	cellular organisms	Bacteria	Terrabacteria group	Actinobacteria	Actinobacteria	Corynebacteriales	Corynebacteriaceae	Corynebacterium	Corynebacterium pilosum
GCF_000373885	WP_044912286.1	Blautia producta ATCC 27340 = DSM 2950	cellular organisms	Bacteria	Terrabacteria group	Firmicutes	Clostridia	Clostridiales	Lachnospiraceae	Blautia	Blautia producta
GCF_000373925	WP_020578638.1	Actinopolymorpha alba DSM 45243	cellular organisms	Bacteria	Terrabacteria group	Actinobacteria	Actinobacteria	Propionibacteriales	Nocardioidaceae	Actinopolymorpha	Actinopolymorpha alba
GCF_000373965	WP_018606983.1	Uliginosibacterium gangwonense DSM 18521	cellular organisms	Bacteria	Proteobacteria	Betaproteobacteria	Rhodocyclales	Zoogloeaceae	Uliginosibacterium	Uliginosibacterium gangwonense
GCF_000374005	WP_083921762.1	Kiloniella laminariae DSM 19542	cellular organisms	Bacteria	Proteobacteria	Alphaproteobacteria	Kiloniellales	Kiloniellaceae	Kiloniella	Kiloniella laminariae
GCF_000374045	WP_083934918.1	Segetibacter koreensis DSM 18137	cellular organisms	Bacteria	FCB group	Bacteroidetes/Chlorobi group	Bacteroidetes	Chitinophagia	Chitinophagales	Chitinophagaceae	Segetibacter	Segetibacter koreensis
GCF_000374145	WP_018631650.1	Neomegalonema perideroedes DSM 15528	cellular organisms	Bacteria	Proteobacteria	Alphaproteobacteria	Rhizobiales	Methylobacteriaceae	Neomegalonema	Neomegalonema perideroedes
GCF_000374165	WP_084692245.1	Frankia elaeagni	cellular organisms	Bacteria	Terrabacteria group	Actinobacteria	Actinobacteria	Frankiales	Frankiaceae	Frankia
GCF_000374305	WP_018657535.1	Actinomadura flavalba DSM 45200	cellular organisms	Bacteria	Terrabacteria group	Actinobacteria	Actinobacteria	Streptosporangiales	Thermomonosporaceae	Actinomadura	Actinomadura flavalba
GCF_000374325	WP_083912490.1	Allofustis seminis DSM 15817	cellular organisms	Bacteria	Terrabacteria group	Firmicutes	Bacilli	Lactobacillales	Carnobacteriaceae	Allofustis	Allofustis seminis
GCF_000374345	WP_081622751.1	Bacillus acidiproducens DSM 23148	cellular organisms	Bacteria	Terrabacteria group	Firmicutes	Bacilli	Bacillales	Bacillaceae	Bacillus	Bacillus acidiproducens
GCF_000374445	WP_018682737.1	Actinokineospora enzanensis DSM 44649	cellular organisms	Bacteria	Terrabacteria group	Actinobacteria	Actinobacteria	Pseudonocardiales	Pseudonocardiaceae	Actinokineospora	Actinokineospora enzanensis
GCF_000374465	WP_018688907.1	Ahrensia kielensis DSM 5890	cellular organisms	Bacteria	Proteobacteria	Alphaproteobacteria	Rhodobacterales	Rhodobacteraceae	Ahrensia	Ahrensia kielensis
GCF_000374485	WP_018692807.1	Algicola sagamiensis DSM 14643	cellular organisms	Bacteria	Proteobacteria	Gammaproteobacteria	Alteromonadales	Pseudoalteromonadaceae	Algicola	Algicola sagamiensis
GCF_000374525	WP_018699001.1	Amorphus coralli DSM 19760	cellular organisms	Bacteria	Proteobacteria	Alphaproteobacteria	Rhizobiales	Rhodobiaceae	Amorphus	Amorphus coralli
GCF_000374565	WP_026319790.1	Bacillus fordii DSM 16014 = CIP 108821	cellular organisms	Bacteria	Terrabacteria group	Firmicutes	Bacilli	Bacillales	Bacillaceae	Bacillus	Bacillus fordii
GCF_000374625	WP_018714827.1	Brachymonas chironomi DSM 19884	cellular organisms	Bacteria	Proteobacteria	Betaproteobacteria	Burkholderiales	Comamonadaceae	Brachymonas	Brachymonas chironomi
GCF_000374645	WP_018719019.1	Arhodomonas aquaeolei DSM 8974	cellular organisms	Bacteria	Proteobacteria	Gammaproteobacteria	Chromatiales	Ectothiorhodospiraceae	Arhodomonas	Arhodomonas aquaeolei
GCF_000374805	WP_018746953.1	Chitiniphilus shinanonensis DSM 23277	cellular organisms	Bacteria	Proteobacteria	Betaproteobacteria	Neisseriales	Chromobacteriaceae	Chitiniphilus	Chitiniphilus shinanonensis
GCF_000374825	WP_018750995.1	Paenibacillus sanguinis 2301083 = DSM 16941	cellular organisms	Bacteria	Terrabacteria group	Firmicutes	Bacilli	Bacillales	Paenibacillaceae	Paenibacillus	Paenibacillus sanguinis
GCF_000374845	WP_018757593.1	Paenibacillus terrigena DSM 21567	cellular organisms	Bacteria	Terrabacteria group	Firmicutes	Bacilli	Bacillales	Paenibacillaceae	Paenibacillus	Paenibacillus terrigena
GCF_000375365	WP_083912258.1	Corynebacterium mastitidis DSM 44356	cellular organisms	Bacteria	Terrabacteria group	Actinobacteria	Actinobacteria	Corynebacteriales	Corynebacteriaceae	Corynebacterium	Corynebacterium mastitidis
GCF_000375425	WP_020402161.1	Gracilimonas tropica DSM 19535	cellular organisms	Bacteria	Balneolaeota	Balneolia	Balneolales	Balneolaceae	Gracilimonas	Gracilimonas tropica
GCF_000375485	WP_018125211.1	Desulfovibrio oxyclinae DSM 11498	cellular organisms	Bacteria	Proteobacteria	delta/epsilon subdivisions	Deltaproteobacteria	Desulfovibrionales	Desulfovibrionaceae	Desulfovibrio	Desulfovibrio oxyclinae
GCF_000375545	WP_020398356.1	Kordiimonas gwangyangensis DSM 19435 = JCM 12864	cellular organisms	Bacteria	Proteobacteria	Alphaproteobacteria	Kordiimonadales	Kordiimonadaceae	Kordiimonas	Kordiimonas gwangyangensis
GCF_000376105	WP_018080686.1	Asticcacaulis benevestitus DSM 16100 = ATCC BAA-896	cellular organisms	Bacteria	Proteobacteria	Alphaproteobacteria	Caulobacterales	Caulobacteraceae	Asticcacaulis	Asticcacaulis benevestitus
GCF_000376225	WP_051074215.1	Effusibacillus pohliae DSM 22757	cellular organisms	Bacteria	Terrabacteria group	Firmicutes	Bacilli	Bacillales	Alicyclobacillaceae	Effusibacillus	Effusibacillus pohliae
GCF_000376245	WP_018134153.1	Acaricomes phytoseiuli DSM 14247	cellular organisms	Bacteria	Terrabacteria group	Actinobacteria	Actinobacteria	Micrococcales	Micrococcaceae	Acaricomes	Acaricomes phytoseiuli
GCF_000376385	WP_018084720.1	Desulfurispora thermophila DSM 16022	cellular organisms	Bacteria	Terrabacteria group	Firmicutes	Clostridia	Clostridiales	Peptococcaceae	Desulfurispora	Desulfurispora thermophila
GCF_000376425	WP_018078736.1	Thiobacillus denitrificans DSM 12475	cellular organisms	Bacteria	Proteobacteria	Betaproteobacteria	Nitrosomonadales	Thiobacillaceae	Thiobacillus	Thiobacillus denitrificans
GCF_000376545	WP_046002304.1	Ruegeria mobilis F1926	cellular organisms	Bacteria	Proteobacteria	Alphaproteobacteria	Rhodobacterales	Rhodobacteraceae	Ruegeria	Ruegeria mobilis
GCF_000376565	WP_043259290.1 WP_026179373.1	Streptomyces hokutonensis	cellular organisms	Bacteria	Terrabacteria group	Actinobacteria	Actinobacteria	Streptomycetales	Streptomycetaceae	Streptomyces
GCF_000376645	WP_006250273.1	Mannheimia haemolytica M42548	cellular organisms	Bacteria	Proteobacteria	Gammaproteobacteria	Pasteurellales	Pasteurellaceae	Mannheimia	Mannheimia haemolytica
GCF_000376785	WP_020409270.1 WP_020406661.1	Hahella ganghwensis DSM 17046	cellular organisms	Bacteria	Proteobacteria	Gammaproteobacteria	Oceanospirillales	Hahellaceae	Hahella	Hahella ganghwensis
GCF_000376805	WP_018148520.1	Henriciella marina DSM 19595	cellular organisms	Bacteria	Proteobacteria	Alphaproteobacteria	Rhodobacterales	Hyphomonadaceae	Henriciella	Henriciella marina
GCF_000376825	WP_018154982.1	Demetria terragena DSM 11295	cellular organisms	Bacteria	Terrabacteria group	Actinobacteria	Actinobacteria	Micrococcales	Dermacoccaceae	Demetria	Demetria terragena
GCF_000376885	WP_026181931.1	Alloscardovia criceti DSM 17774	cellular organisms	Bacteria	Terrabacteria group	Actinobacteria	Actinobacteria	Bifidobacteriales	Bifidobacteriaceae	Alloscardovia	Alloscardovia criceti
GCF_000376945	WP_018151692.1	Leeia oryzae DSM 17879	cellular organisms	Bacteria	Proteobacteria	Betaproteobacteria	Neisseriales	Chromobacteriaceae	Leeia	Leeia oryzae
GCF_000376985	WP_018165212.1	Streptococcus henryi DSM 19005	cellular organisms	Bacteria	Terrabacteria group	Firmicutes	Bacilli	Lactobacillales	Streptococcaceae	Streptococcus	Streptococcus henryi
GCF_000377005	WP_026183268.1	Streptococcus minor DSM 17118	cellular organisms	Bacteria	Terrabacteria group	Firmicutes	Bacilli	Lactobacillales	Streptococcaceae	Streptococcus	Streptococcus minor
GCF_000377505	WP_025681275.1	Paenibacillus massiliensis 2301065 = DSM 16942	cellular organisms	Bacteria	Terrabacteria group	Firmicutes	Bacilli	Bacillales	Paenibacillaceae	Paenibacillus	Paenibacillus massiliensis
GCF_000377705	WP_083910805.1	Salsuginibacillus kocurii DSM 18087	cellular organisms	Bacteria	Terrabacteria group	Firmicutes	Bacilli	Bacillales	Bacillaceae	Salsuginibacillus	Salsuginibacillus kocurii
GCF_000377745	WP_020207899.1	Gilvimarinus chinensis DSM 19667	cellular organisms	Bacteria	Proteobacteria	Gammaproteobacteria	Cellvibrionales	Cellvibrionaceae	Gilvimarinus	Gilvimarinus chinensis
GCF_000377765	WP_018934105.1	Gracilibacillus lacisalsi DSM 19029	cellular organisms	Bacteria	Terrabacteria group	Firmicutes	Bacilli	Bacillales	Bacillaceae	Gracilibacillus	Gracilibacillus lacisalsi
GCF_000377985	WP_010632558.1	Sporolactobacillus vineae DSM 21990 = SL153	cellular organisms	Bacteria	Terrabacteria group	Firmicutes	Bacilli	Bacillales	Sporolactobacillaceae	Sporolactobacillus	Sporolactobacillus vineae
GCF_000378005	WP_018962960.1	Coprothermobacter platensis DSM 11748	cellular organisms	Bacteria	Terrabacteria group	Coprothermobacterota	Coprothermobacteria	Coprothermobacterales	Coprothermobacteraceae	Coprothermobacter	Coprothermobacter platensis
GCF_000378045	WP_020682846.1 WP_020680242.1	Marinobacterium rhizophilum DSM 18822	cellular organisms	Bacteria	Proteobacteria	Gammaproteobacteria	Oceanospirillales	Oceanospirillaceae	Marinobacterium	Marinobacterium rhizophilum
GCF_000378125	WP_018972687.1 WP_018971865.1 WP_018971471.1	Rudaea cellulosilytica DSM 22992	cellular organisms	Bacteria	Proteobacteria	Gammaproteobacteria	Xanthomonadales	Rhodanobacteraceae	Rudaea	Rudaea cellulosilytica
GCF_000378145	WP_018975940.1	Saccharibacillus kuerlensis DSM 22868	cellular organisms	Bacteria	Terrabacteria group	Firmicutes	Bacilli	Bacillales	Paenibacillaceae	Saccharibacillus	Saccharibacillus kuerlensis
GCF_000378165	WP_018979722.1	Saccharibacter floricola DSM 15669	cellular organisms	Bacteria	Proteobacteria	Alphaproteobacteria	Rhodospirillales	Acetobacteraceae	Saccharibacter	Saccharibacter floricola
GCF_000378185	WP_040610704.1 WP_018984849.1	Salinimonas chungwhensis DSM 16280	cellular organisms	Bacteria	Proteobacteria	Gammaproteobacteria	Alteromonadales	Alteromonadaceae	Salinimonas	Salinimonas chungwhensis
GCF_000378225	WP_018987137.1	Methylophilus methylotrophus DSM 46235 = ATCC 53528	cellular organisms	Bacteria	Proteobacteria	Betaproteobacteria	Nitrosomonadales	Methylophilaceae	Methylophilus	Methylophilus methylotrophus
GCF_000378245	WP_026295936.1	Azoarcus toluclasticus ATCC 700605	cellular organisms	Bacteria	Proteobacteria	Betaproteobacteria	Rhodocyclales	Zoogloeaceae	Azoarcus	Azoarcus toluclasticus
GCF_000378345	WP_018997377.1	Hirschia maritima DSM 19733	cellular organisms	Bacteria	Proteobacteria	Alphaproteobacteria	Rhodobacterales	Hyphomonadaceae	Hirschia	Hirschia maritima
GCF_000378385	WP_020618787.1	Paenibacillus daejeonensis DSM 15491	cellular organisms	Bacteria	Terrabacteria group	Firmicutes	Bacilli	Bacillales	Paenibacillaceae	Paenibacillus	Paenibacillus daejeonensis
GCF_000378405	WP_019003471.1	Succinimonas amylolytica DSM 2873	cellular organisms	Bacteria	Proteobacteria	Gammaproteobacteria	Aeromonadales	Succinivibrionaceae	Succinimonas	Succinimonas amylolytica
GCF_000378425	WP_019006272.1	Cohnella laeviribosi DSM 21336	cellular organisms	Bacteria	Terrabacteria group	Firmicutes	Bacilli	Bacillales	Paenibacillaceae	Cohnella	Cohnella laeviribosi
GCF_000378465	WP_019013884.1	Elioraea tepidiphila DSM 17972	cellular organisms	Bacteria	Proteobacteria	Alphaproteobacteria	Rhodospirillales	unclassified Rhodospirillales	Elioraea	Elioraea tepidiphila
GCF_000378505	WP_019019560.1 WP_019017302.1	Halomonas lutea DSM 23508	cellular organisms	Bacteria	Proteobacteria	Gammaproteobacteria	Oceanospirillales	Halomonadaceae	Halomonas	Halomonas lutea
GCF_000378625	WP_019029457.1	Colwellia piezophila ATCC BAA-637	cellular organisms	Bacteria	Proteobacteria	Gammaproteobacteria	Alteromonadales	Colwelliaceae	Colwellia	Colwellia piezophila
GCF_000378725	WP_004826116.1	Peptoniphilus lacrimalis DSM 7455	cellular organisms	Bacteria	Terrabacteria group	Firmicutes	Tissierellia	Tissierellales	Peptoniphilaceae	Peptoniphilus	Peptoniphilus lacrimalis
GCF_000378965	WP_018231995.1 WP_018232565.1	Thioalkalivibrio thiocyanodenitrificans ARhD 1	cellular organisms	Bacteria	Proteobacteria	Gammaproteobacteria	Chromatiales	Ectothiorhodospiraceae	Thioalkalivibrio	Thioalkalivibrio thiocyanodenitrificans
GCF_000379025	WP_018249291.1	Orenia marismortui DSM 5156	cellular organisms	Bacteria	Terrabacteria group	Firmicutes	Clostridia	Halanaerobiales	Halobacteroidaceae	Orenia	Orenia marismortui
GCF_000379145	WP_018269254.1	Bradyrhizobium elkanii USDA 76	cellular organisms	Bacteria	Proteobacteria	Alphaproteobacteria	Rhizobiales	Bradyrhizobiaceae	Bradyrhizobium	Bradyrhizobium elkanii
GCF_000379425	WP_018297711.1	Corynebacterium lubricantis DSM 45231	cellular organisms	Bacteria	Terrabacteria group	Actinobacteria	Actinobacteria	Corynebacteriales	Corynebacteriaceae	Corynebacterium	Corynebacterium lubricantis
GCF_000379445	WP_018298256.1	Fangia hongkongensis FSC776 = DSM 21703	cellular organisms	Bacteria	Proteobacteria	Gammaproteobacteria	Thiotrichales	Fastidiosibacteraceae	Fangia	Fangia hongkongensis
GCF_000379465	WP_020496307.1	Sciscionella marina DSM 45152	cellular organisms	Bacteria	Terrabacteria group	Actinobacteria	Actinobacteria	Pseudonocardiales	Pseudonocardiaceae	Sciscionella	Sciscionella marina
GCF_000379485	WP_018304271.1	Wenxinia marina DSM 24838	cellular organisms	Bacteria	Proteobacteria	Alphaproteobacteria	Rhodobacterales	Rhodobacteraceae	Wenxinia	Wenxinia marina
GCF_000379525	WP_020505182.1	Lamprocystis purpurea DSM 4197	cellular organisms	Bacteria	Proteobacteria	Gammaproteobacteria	Chromatiales	Chromatiaceae	Lamprocystis	Lamprocystis purpurea
GCF_000379625	WP_018330958.1	Actinomycetospora chiangmaiensis DSM 45062	cellular organisms	Bacteria	Terrabacteria group	Actinobacteria	Actinobacteria	Pseudonocardiales	Pseudonocardiaceae	Actinomycetospora	Actinomycetospora chiangmaiensis
GCF_000379645	WP_020513649.1 WP_020518233.1	Actinoplanes globisporus DSM 43857	cellular organisms	Bacteria	Terrabacteria group	Actinobacteria	Actinobacteria	Micromonosporales	Micromonosporaceae	Actinoplanes	Actinoplanes globisporus
GCF_000379685	WP_020520411.1	Catelliglobosispora koreensis DSM 44566	cellular organisms	Bacteria	Terrabacteria group	Actinobacteria	Actinobacteria	Micromonosporales	Micromonosporaceae	Catelliglobosispora	Catelliglobosispora koreensis
GCF_000379705	WP_018340349.1	Corynebacterium caspium DSM 44850	cellular organisms	Bacteria	Terrabacteria group	Actinobacteria	Actinobacteria	Corynebacteriales	Corynebacteriaceae	Corynebacterium	Corynebacterium caspium
GCF_000379825	WP_018347825.1	Longispora albida DSM 44784	cellular organisms	Bacteria	Terrabacteria group	Actinobacteria	Actinobacteria	Micromonosporales	Micromonosporaceae	Longispora	Longispora albida
GCF_000379845	WP_019520813.1	Moraxella boevrei DSM 14165	cellular organisms	Bacteria	Proteobacteria	Gammaproteobacteria	Pseudomonadales	Moraxellaceae	Moraxella	Moraxella boevrei
GCF_000379865	WP_005625580.1	Mycobacterium hassiacum DSM 44199	cellular organisms	Bacteria	Terrabacteria group	Actinobacteria	Actinobacteria	Corynebacteriales	Mycobacteriaceae	Mycobacterium	Mycobacterium fortuitum complex	Mycobacterium hassiacum
GCF_000379885	WP_020542258.1	Nonomuraea coxensis DSM 45129	cellular organisms	Bacteria	Terrabacteria group	Actinobacteria	Actinobacteria	Streptosporangiales	Streptosporangiaceae	Nonomuraea	Nonomuraea coxensis
GCF_000379905	WP_018355917.1	Rodentibacter pneumotropicus DSM 21403	cellular organisms	Bacteria	Proteobacteria	Gammaproteobacteria	Pasteurellales	Pasteurellaceae	Rodentibacter	Rodentibacter pneumotropicus
GCF_000379985	WP_018364799.1	Streptococcus caballi DSM 19004	cellular organisms	Bacteria	Terrabacteria group	Firmicutes	Bacilli	Lactobacillales	Streptococcaceae	Streptococcus	Streptococcus caballi
GCF_000380005	WP_018366284.1	Streptococcus didelphis DSM 15616	cellular organisms	Bacteria	Terrabacteria group	Firmicutes	Bacilli	Lactobacillales	Streptococcaceae	Streptococcus	Streptococcus didelphis
GCF_000380025	WP_026216540.1	Streptococcus entericus DSM 14446	cellular organisms	Bacteria	Terrabacteria group	Firmicutes	Bacilli	Lactobacillales	Streptococcaceae	Streptococcus	Streptococcus entericus
GCF_000380045	WP_018370303.1 WP_018370473.1	Streptococcus marimammalium DSM 18627	cellular organisms	Bacteria	Terrabacteria group	Firmicutes	Bacilli	Lactobacillales	Streptococcaceae	Streptococcus	Streptococcus marimammalium
GCF_000380065	WP_018371442.1	Streptococcus massiliensis DSM 18628	cellular organisms	Bacteria	Terrabacteria group	Firmicutes	Bacilli	Lactobacillales	Streptococcaceae	Streptococcus	Streptococcus massiliensis
GCF_000380085	WP_051071100.1	Streptococcus merionis DSM 19192	cellular organisms	Bacteria	Terrabacteria group	Firmicutes	Bacilli	Lactobacillales	Streptococcaceae	Streptococcus	Streptococcus merionis
GCF_000380105	WP_026217249.1	Streptococcus orisratti DSM 15617	cellular organisms	Bacteria	Terrabacteria group	Firmicutes	Bacilli	Lactobacillales	Streptococcaceae	Streptococcus	Streptococcus orisratti
GCF_000380125	WP_042361695.1	Streptococcus ovis DSM 16829	cellular organisms	Bacteria	Terrabacteria group	Firmicutes	Bacilli	Lactobacillales	Streptococcaceae	Streptococcus	Streptococcus ovis
GCF_000380165	WP_086019908.1	Streptomyces vitaminophilus DSM 41686	cellular organisms	Bacteria	Terrabacteria group	Actinobacteria	Actinobacteria	Streptomycetales	Streptomycetaceae	Streptomyces	Streptomyces vitaminophilus
GCF_000380185	WP_020559308.1	Thiothrix flexilis DSM 14609	cellular organisms	Bacteria	Proteobacteria	Gammaproteobacteria	Thiotrichales	Thiotrichaceae	Thiothrix	Thiothrix flexilis
GCF_000380225	WP_038331478.1	filamentous cyanobacterium ESFC-1	cellular organisms	Bacteria	Terrabacteria group	Cyanobacteria/Melainabacteria group	Cyanobacteria	Oscillatoriophycideae	Oscillatoriales	unclassified Oscillatoriales	unclassified Oscillatoriales (miscellaneous)
GCF_000380245	WP_042353108.1	Bacillus massiliogorillae	cellular organisms	Bacteria	Terrabacteria group	Firmicutes	Bacilli	Bacillales	Bacillaceae	Bacillus
GCF_000380335	WP_041807402.1	Azotobacter vinelandii CA	cellular organisms	Bacteria	Proteobacteria	Gammaproteobacteria	Pseudomonadales	Pseudomonadaceae	Azotobacter group	Azotobacter	Azotobacter vinelandii
GCF_000380485	WP_018180823.1	Gordonia kroppenstedtii DSM 45133	cellular organisms	Bacteria	Terrabacteria group	Actinobacteria	Actinobacteria	Corynebacteriales	Gordoniaceae	Gordonia	Gordonia kroppenstedtii
GCF_000380505	WP_018182261.1 WP_018182464.1	Kaistia granuli DSM 23481	cellular organisms	Bacteria	Proteobacteria	Alphaproteobacteria	Rhizobiales	Rhizobiaceae	Kaistia	Kaistia granuli
GCF_000380565	WP_020411861.1	Microbulbifer variabilis ATCC 700307	cellular organisms	Bacteria	Proteobacteria	Gammaproteobacteria	Cellvibrionales	Microbulbiferaceae	Microbulbifer	Microbulbifer variabilis
GCF_000380645	WP_018163456.1	Smaragdicoccus niigatensis DSM 44881 = NBRC 103563	cellular organisms	Bacteria	Terrabacteria group	Actinobacteria	Actinobacteria	Corynebacteriales	Nocardiaceae	Smaragdicoccus	Smaragdicoccus niigatensis
GCF_000380965	WP_019534767.1	Paenibacillus ginsengihumi DSM 21568	cellular organisms	Bacteria	Terrabacteria group	Firmicutes	Bacilli	Bacillales	Paenibacillaceae	Paenibacillus	Paenibacillus ginsengihumi
GCF_000381005	WP_019542788.1	Selenomonas bovis DSM 23594	cellular organisms	Bacteria	Terrabacteria group	Firmicutes	Negativicutes	Selenomonadales	Selenomonadaceae	Selenomonas	Selenomonas bovis
GCF_000381025	WP_026328467.1	Streptomyces sulphureus DSM 40104	cellular organisms	Bacteria	Terrabacteria group	Actinobacteria	Actinobacteria	Streptomycetales	Streptomycetaceae	Streptomyces	Streptomyces sulphureus
GCF_000381065	WP_019553449.1	Propionispira raffinosivorans DSM 20765	cellular organisms	Bacteria	Terrabacteria group	Firmicutes	Negativicutes	Selenomonadales	Selenomonadaceae	Propionispira	Propionispira raffinosivorans
GCF_000381085	WP_019555817.1	Thiomicrorhabdus arctica DSM 13458	cellular organisms	Bacteria	Proteobacteria	Gammaproteobacteria	Thiotrichales	Piscirickettsiaceae	Thiomicrorhabdus	Thiomicrorhabdus arctica
GCF_000381125	WP_019561816.1	Caldimonas manganoxidans ATCC BAA-369	cellular organisms	Bacteria	Proteobacteria	Betaproteobacteria	Burkholderiales	Comamonadaceae	Caldimonas	Caldimonas manganoxidans
GCF_000381265	WP_019576934.1	Curvibacter lanceolatus ATCC 14669	cellular organisms	Bacteria	Proteobacteria	Betaproteobacteria	Burkholderiales	Comamonadaceae	Curvibacter	Curvibacter lanceolatus
GCF_000381525	WP_002845761.1	Peptostreptococcus anaerobius VPI 4330 = DSM 2949	cellular organisms	Bacteria	Terrabacteria group	Firmicutes	Clostridia	Clostridiales	Peptostreptococcaceae	Peptostreptococcus	Peptostreptococcus anaerobius
GCF_000381725	WP_022819441.1	Fusobacterium russii ATCC 25533	cellular organisms	Bacteria	Fusobacteria	Fusobacteriia	Fusobacteriales	Fusobacteriaceae	Fusobacterium	Fusobacterium russii
GCF_000381745	WP_033298669.1	Psychromonas ossibalaenae ATCC BAA-1528	cellular organisms	Bacteria	Proteobacteria	Gammaproteobacteria	Alteromonadales	Psychromonadaceae	Psychromonas	Psychromonas ossibalaenae
GCF_000381765	WP_019619015.1	Zimmermannella faecalis ATCC 13722	cellular organisms	Bacteria	Terrabacteria group	Actinobacteria	Actinobacteria	Micrococcales	Microbacteriaceae	Pseudoclavibacter	Pseudoclavibacter faecalis
GCF_000381785	WP_019620765.1	Amphritea japonica ATCC BAA-1530	cellular organisms	Bacteria	Proteobacteria	Gammaproteobacteria	Oceanospirillales	Oceanospirillaceae	Amphritea	Amphritea japonica
GCF_000381885	WP_033323584.1	Actinomadura atramentaria DSM 43919	cellular organisms	Bacteria	Terrabacteria group	Actinobacteria	Actinobacteria	Streptosporangiales	Thermomonosporaceae	Actinomadura	Actinomadura atramentaria
GCF_000381905	WP_019636043.1	Paenibacillus fonticola DSM 21315	cellular organisms	Bacteria	Terrabacteria group	Firmicutes	Bacilli	Bacillales	Paenibacillaceae	Paenibacillus	Paenibacillus fonticola
GCF_000381965	WP_019935212.1 WP_019934102.1	Oceanimonas smirnovii ATCC BAA-899	cellular organisms	Bacteria	Proteobacteria	Gammaproteobacteria	Aeromonadales	Aeromonadaceae	Oceanimonas	Oceanimonas smirnovii
GCF_000381985	WP_043742322.1	Novispirillum itersonii subsp. itersonii ATCC 12639	cellular organisms	Bacteria	Proteobacteria	Alphaproteobacteria	Rhodospirillales	Rhodospirillaceae	Novispirillum	Novispirillum itersonii	Novispirillum itersonii subsp. itersonii
GCF_000382045	WP_019653932.1	Variovorax paradoxus 110B	cellular organisms	Bacteria	Proteobacteria	Betaproteobacteria	Burkholderiales	Comamonadaceae	Variovorax	Variovorax paradoxus
GCF_000382085	WP_005357430.1	[Eubacterium] siraeum DSM 15702	cellular organisms	Bacteria	Terrabacteria group	Firmicutes	Clostridia	Clostridiales	Ruminococcaceae	Ruminiclostridium	[Eubacterium] siraeum
GCF_000382165	WP_019675343.1 WP_019676705.1	Rheinheimera perlucida DSM 18276	cellular organisms	Bacteria	Proteobacteria	Gammaproteobacteria	Chromatiales	Chromatiaceae	Rheinheimera	Rheinheimera perlucida
GCF_000382245	WP_019950927.1 WP_019950694.1	Kushneria aurantia DSM 21353	cellular organisms	Bacteria	Proteobacteria	Gammaproteobacteria	Oceanospirillales	Halomonadaceae	Kushneria	Kushneria aurantia
GCF_000382305	WP_019958219.1	Vitreoscilla stercoraria DSM 513	cellular organisms	Bacteria	Proteobacteria	Betaproteobacteria	Neisseriales	Neisseriaceae	Vitreoscilla	Vitreoscilla stercoraria
GCF_000382325	WP_083918410.1	Woodsholea maritima DSM 17123	cellular organisms	Bacteria	Proteobacteria	Alphaproteobacteria	Caulobacterales	Caulobacteraceae	Woodsholea	Woodsholea maritima
GCF_000382345	WP_020654289.1	Massilia niastensis DSM 21313	cellular organisms	Bacteria	Proteobacteria	Betaproteobacteria	Burkholderiales	Oxalobacteraceae	Massilia	Massilia niastensis
GCF_000382705	WP_019994952.1	Aureimonas ureilytica DSM 18598 = NBRC 106430	cellular organisms	Bacteria	Proteobacteria	Alphaproteobacteria	Rhizobiales	Aurantimonadaceae	Aureimonas	Aureimonas ureilytica
GCF_000383295	WP_020073690.1	[Clostridium] sporosphaeroides DSM 1294	cellular organisms	Bacteria	Terrabacteria group	Firmicutes	Clostridia	Clostridiales	Ruminococcaceae	Ruminiclostridium	[Clostridium] sporosphaeroides
GCF_000383415	WP_020087625.1	Hyphomicrobium zavarzinii ATCC 27496	cellular organisms	Bacteria	Proteobacteria	Alphaproteobacteria	Rhizobiales	Hyphomicrobiaceae	Hyphomicrobium	Hyphomicrobium zavarzinii
GCF_000383435	WP_033388466.1	Lactobacillus parabrevis ATCC 53295	cellular organisms	Bacteria	Terrabacteria group	Firmicutes	Bacilli	Lactobacillales	Lactobacillaceae	Lactobacillus	Lactobacillus parabrevis
GCF_000383855	WP_020159381.1 WP_020157475.1	Methylobacter marinus A45	cellular organisms	Bacteria	Proteobacteria	Gammaproteobacteria	Methylococcales	Methylococcaceae	Methylobacter	Methylobacter marinus
GCF_000383875	WP_020153448.1	Caldibacillus debilis DSM 16016	cellular organisms	Bacteria	Terrabacteria group	Firmicutes	Bacilli	Bacillales	Bacillaceae	Caldibacillus	Caldibacillus debilis
GCF_000383895	WP_019922110.1	Duganella zoogloeoides ATCC 25935	cellular organisms	Bacteria	Proteobacteria	Betaproteobacteria	Burkholderiales	Oxalobacteraceae	Duganella	Duganella zoogloeoides
GCF_000383915	WP_020662738.1	Amycolatopsis benzoatilytica AK 16/65	cellular organisms	Bacteria	Terrabacteria group	Actinobacteria	Actinobacteria	Pseudonocardiales	Pseudonocardiaceae	Amycolatopsis	Amycolatopsis benzoatilytica
GCF_000384035	WP_019852899.1	Actinopolyspora mortivallis DSM 44261	cellular organisms	Bacteria	Terrabacteria group	Actinobacteria	Actinobacteria	Actinopolysporales	Actinopolysporaceae	Actinopolyspora	Actinopolyspora mortivallis
GCF_000384075	WP_019867684.1	Methylovulum miyakonense HT12	cellular organisms	Bacteria	Proteobacteria	Gammaproteobacteria	Methylococcales	Methylococcaceae	Methylovulum	Methylovulum miyakonense
GCF_000384115	WP_019875593.1	Sporichthya polymorpha DSM 43042	cellular organisms	Bacteria	Terrabacteria group	Actinobacteria	Actinobacteria	Frankiales	Sporichthyaceae	Sporichthya	Sporichthya polymorpha
GCF_000384135	WP_019880106.1	Succinispira mobilis DSM 6222	cellular organisms	Bacteria	Terrabacteria group	Firmicutes	Negativicutes	Acidaminococcales	Acidaminococcaceae	Succinispira	Succinispira mobilis
GCF_000384175	WP_040875628.1	Streptomyces purpureus KA281	cellular organisms	Bacteria	Terrabacteria group	Actinobacteria	Actinobacteria	Streptomycetales	Streptomycetaceae	Streptomyces	Streptomyces purpureus
GCF_000384195	WP_019893733.1	Allobaculum stercoricanis DSM 13633	cellular organisms	Bacteria	Terrabacteria group	Firmicutes	Erysipelotrichia	Erysipelotrichales	Erysipelotrichaceae	Allobaculum	Allobaculum stercoricanis
GCF_000384235	WP_083919069.1	Hydrogenovibrio halophilus DSM 15072	cellular organisms	Bacteria	Proteobacteria	Gammaproteobacteria	Thiotrichales	Piscirickettsiaceae	Hydrogenovibrio	Hydrogenovibrio halophilus
GCF_000384295	WP_020643261.1	Amycolatopsis balhimycina FH 1894	cellular organisms	Bacteria	Terrabacteria group	Actinobacteria	Actinobacteria	Pseudonocardiales	Pseudonocardiaceae	Amycolatopsis	Amycolatopsis balhimycina
GCF_000384315	WP_026360374.1	Amycolatopsis nigrescens CSC17Ta-90	cellular organisms	Bacteria	Terrabacteria group	Actinobacteria	Actinobacteria	Pseudonocardiales	Pseudonocardiaceae	Amycolatopsis	Amycolatopsis nigrescens
GCF_000384375	WP_020166781.1	Methylotenera versatilis 79	cellular organisms	Bacteria	Proteobacteria	Betaproteobacteria	Nitrosomonadales	Methylophilaceae	Methylotenera	Methylotenera versatilis
GCF_000384395	WP_083928791.1	Geopsychrobacter electrodiphilus DSM 16401	cellular organisms	Bacteria	Proteobacteria	delta/epsilon subdivisions	Deltaproteobacteria	Desulfuromonadales	Geobacteraceae	Geopsychrobacter	Geopsychrobacter electrodiphilus
GCF_000384415	WP_020161693.1	Cycloclasticus pugetii PS-1	cellular organisms	Bacteria	Proteobacteria	Gammaproteobacteria	Thiotrichales	Piscirickettsiaceae	Cycloclasticus	Cycloclasticus pugetii
GCF_000384965	WP_010700709.1	Bartonella bovis 91-4	cellular organisms	Bacteria	Proteobacteria	Alphaproteobacteria	Rhizobiales	Bartonellaceae	Bartonella	Bartonella bovis
GCF_000385135	WP_020016171.1	Promicromonospora sukumoe 327MFSha3.1	cellular organisms	Bacteria	Terrabacteria group	Actinobacteria	Actinobacteria	Micrococcales	Promicromonosporaceae	Promicromonospora	Promicromonospora sukumoe
GCF_000385175	WP_051087871.1	Salinicoccus albus DSM 19776	cellular organisms	Bacteria	Terrabacteria group	Firmicutes	Bacilli	Bacillales	Staphylococcaceae	Salinicoccus	Salinicoccus albus
GCF_000385215	WP_026278941.1	Thioalkalivibrio thiocyanoxidans ARh2	cellular organisms	Bacteria	Proteobacteria	Gammaproteobacteria	Chromatiales	Ectothiorhodospiraceae	Thioalkalivibrio	Thioalkalivibrio thiocyanoxidans
GCF_000385335	WP_020174293.1 WP_020174504.1	Methyloferula stellata AR4	cellular organisms	Bacteria	Proteobacteria	Alphaproteobacteria	Rhizobiales	Beijerinckiaceae	Methyloferula	Methyloferula stellata
GCF_000385925	WP_041826772.1	Streptococcus cristatus AS 1.3089	cellular organisms	Bacteria	Terrabacteria group	Firmicutes	Bacilli	Lactobacillales	Streptococcaceae	Streptococcus	Streptococcus cristatus
GCF_000387765	WP_006313502.1	Caldisalinibacter kiritimatiensis	cellular organisms	Bacteria	Terrabacteria group	Firmicutes	Clostridia	Clostridiales	Clostridiaceae	Caldisalinibacter
GCF_000388115	WP_005895339.1	Aeromonas molluscorum 848	cellular organisms	Bacteria	Proteobacteria	Gammaproteobacteria	Aeromonadales	Aeromonadaceae	Aeromonas	Aeromonas molluscorum
GCF_000389635	WP_015617318.1	Clostridium pasteurianum BC1	cellular organisms	Bacteria	Terrabacteria group	Firmicutes	Clostridia	Clostridiales	Clostridiaceae	Clostridium	Clostridium pasteurianum
GCF_000397065	WP_051123158.1 WP_012139418.1	Marinobacter lipolyticus SM19	cellular organisms	Bacteria	Proteobacteria	Gammaproteobacteria	Alteromonadales	Alteromonadaceae	Marinobacter	Marinobacter lipolyticus
GCF_000397205	WP_011063479.1 WP_015635683.1	Pseudomonas protegens CHA0	cellular organisms	Bacteria	Proteobacteria	Gammaproteobacteria	Pseudomonadales	Pseudomonadaceae	Pseudomonas	Pseudomonas fluorescens group	Pseudomonas protegens
GCF_000398925	WP_016146308.1	Butyricicoccus pullicaecorum 1.2	cellular organisms	Bacteria	Terrabacteria group	Firmicutes	Clostridia	Clostridiales	Clostridiaceae	Butyricicoccus	Butyricicoccus pullicaecorum
GCF_000400505	WP_015854987.1	Dickeya paradisiaca NCPPB 2511	cellular organisms	Bacteria	Proteobacteria	Gammaproteobacteria	Enterobacterales	Pectobacteriaceae	Dickeya	Dickeya paradisiaca
GCF_000400735	WP_016167278.1	Acinetobacter tandoii DSM 14970 = CIP 107469	cellular organisms	Bacteria	Proteobacteria	Gammaproteobacteria	Pseudomonadales	Moraxellaceae	Acinetobacter	Acinetobacter tandoii
GCF_000401215	WP_016208020.1	Clostridium sartagoforme AAU1	cellular organisms	Bacteria	Terrabacteria group	Firmicutes	Clostridia	Clostridiales	Clostridiaceae	Clostridium	Clostridium sartagoforme
GCF_000401255	WP_022974346.1	Xanthomonas maliensis	cellular organisms	Bacteria	Proteobacteria	Gammaproteobacteria	Xanthomonadales	Xanthomonadaceae	Xanthomonas
GCF_000403355	WP_022926486.1	Enterorhabdus caecimuris B7	cellular organisms	Bacteria	Terrabacteria group	Actinobacteria	Coriobacteriia	Eggerthellales	Eggerthellaceae	Enterorhabdus	Enterorhabdus caecimuris
GCF_000403375	WP_016313189.1 WP_084770799.1	Paenibacillus barengoltzii G22	cellular organisms	Bacteria	Terrabacteria group	Firmicutes	Bacilli	Bacillales	Paenibacillaceae	Paenibacillus	Paenibacillus barengoltzii
GCF_000403725	WP_034997326.1	Corynebacterium ihumii	cellular organisms	Bacteria	Terrabacteria group	Actinobacteria	Actinobacteria	Corynebacteriales	Corynebacteriaceae	Corynebacterium
GCF_000404125	WP_016191062.1	Erwinia tracheiphila PSU-1	cellular organisms	Bacteria	Proteobacteria	Gammaproteobacteria	Enterobacterales	Erwiniaceae	Erwinia	Erwinia tracheiphila
GCF_000406925	WP_016183092.1 WP_016183091.1	Enterococcus columbae DSM 7374 = ATCC 51263	cellular organisms	Bacteria	Terrabacteria group	Firmicutes	Bacilli	Lactobacillales	Enterococcaceae	Enterococcus	Enterococcus columbae
GCF_000406945	WP_016172233.1 WP_016172232.1	Enterococcus dispar ATCC 51266	cellular organisms	Bacteria	Terrabacteria group	Firmicutes	Bacilli	Lactobacillales	Enterococcaceae	Enterococcus	Enterococcus dispar
GCF_000407165	WP_010761110.1 WP_010761111.1	Enterococcus haemoperoxidus ATCC BAA-382	cellular organisms	Bacteria	Terrabacteria group	Firmicutes	Bacilli	Lactobacillales	Enterococcaceae	Enterococcus	Enterococcus haemoperoxidus
GCF_000407185	WP_010740348.1 WP_034709427.1	Enterococcus malodoratus ATCC 43197	cellular organisms	Bacteria	Terrabacteria group	Firmicutes	Bacilli	Lactobacillales	Enterococcaceae	Enterococcus	Enterococcus malodoratus
GCF_000407285	WP_016175453.1 WP_016175452.1	Enterococcus saccharolyticus subsp. saccharolyticus ATCC 43076	cellular organisms	Bacteria	Terrabacteria group	Firmicutes	Bacilli	Lactobacillales	Enterococcaceae	Enterococcus	Enterococcus saccharolyticus	Enterococcus saccharolyticus subsp. sacch
GCF_000407365	WP_010753332.1 WP_010753333.1	Enterococcus asini ATCC 700915	cellular organisms	Bacteria	Terrabacteria group	Firmicutes	Bacilli	Lactobacillales	Enterococcaceae	Enterococcus	Enterococcus asini
GCF_000407485	WP_010759486.1 WP_010759485.1	Enterococcus pallens ATCC BAA-351	cellular organisms	Bacteria	Terrabacteria group	Firmicutes	Bacilli	Lactobacillales	Enterococcaceae	Enterococcus	Enterococcus pallens
GCF_000407505	WP_010767302.1 WP_010767303.1	Enterococcus phoeniculicola ATCC BAA-412	cellular organisms	Bacteria	Terrabacteria group	Firmicutes	Bacilli	Lactobacillales	Enterococcaceae	Enterococcus	Enterococcus phoeniculicola
GCF_000407545	WP_010780353.1 WP_010780354.1	Enterococcus gilvus ATCC BAA-350	cellular organisms	Bacteria	Terrabacteria group	Firmicutes	Bacilli	Lactobacillales	Enterococcaceae	Enterococcus	Enterococcus gilvus
GCF_000407605	WP_016185726.1 WP_016185725.1	Enterococcus sulfureus ATCC 49903	cellular organisms	Bacteria	Terrabacteria group	Firmicutes	Bacilli	Lactobacillales	Enterococcaceae	Enterococcus	Enterococcus sulfureus
GCF_000409775	WP_016417384.1 WP_016418065.1	Halomonas anticariensis FP35 = DSM 16096	cellular organisms	Bacteria	Proteobacteria	Gammaproteobacteria	Oceanospirillales	Halomonadaceae	Halomonas	Halomonas anticariensis
GCF_000410875	WP_028614524.1	Pseudomonas pelagia CL-AP6	cellular organisms	Bacteria	Proteobacteria	Gammaproteobacteria	Pseudomonadales	Pseudomonadaceae	Pseudomonas	Pseudomonas pelagia
GCF_000411375	WP_016458906.1	Corynebacterium pyruviciproducens ATCC BAA-1742	cellular organisms	Bacteria	Terrabacteria group	Actinobacteria	Actinobacteria	Corynebacteriales	Corynebacteriaceae	Corynebacterium	Corynebacterium pyruviciproducens
GCF_000411515	WP_038025058.1	Sutterella wadsworthensis HGA0223	cellular organisms	Bacteria	Proteobacteria	Betaproteobacteria	Burkholderiales	Sutterellaceae	Sutterella	Sutterella wadsworthensis
GCF_000412695	WP_016494708.1	Pseudomonas resinovorans NBRC 106553	cellular organisms	Bacteria	Proteobacteria	Gammaproteobacteria	Pseudomonadales	Pseudomonadaceae	Pseudomonas	Pseudomonas aeruginosa group	Pseudomonas resinovorans
GCF_000414175	WP_016401588.1	Agarivorans albus MKT 106	cellular organisms	Bacteria	Proteobacteria	Gammaproteobacteria	Alteromonadales	Alteromonadaceae	Agarivorans	Agarivorans albus
GCF_000415185	WP_016625427.1 WP_034863153.1	Enterococcus faecalis 13-SD-W-01	cellular organisms	Bacteria	Terrabacteria group	Firmicutes	Bacilli	Lactobacillales	Enterococcaceae	Enterococcus	Enterococcus faecalis
GCF_000418365	WP_020441860.1	Corynebacterium terpenotabidum Y-11	cellular organisms	Bacteria	Terrabacteria group	Actinobacteria	Actinobacteria	Corynebacteriales	Corynebacteriaceae	Corynebacterium	Corynebacterium terpenotabidum
GCF_000419445	WP_081416274.1	Gryllotalpicola ginsengisoli DSM 22003	cellular organisms	Bacteria	Terrabacteria group	Actinobacteria	Actinobacteria	Micrococcales	Microbacteriaceae	Gryllotalpicola	Gryllotalpicola ginsengisoli
GCF_000419525	WP_022952638.1 WP_022954722.1	Leucothrix mucor DSM 2157	cellular organisms	Bacteria	Proteobacteria	Gammaproteobacteria	Thiotrichales	Thiotrichaceae	Leucothrix	Leucothrix mucor
GCF_000419605	WP_022687917.1	Sphingomonas phyllosphaerae 5.2	cellular organisms	Bacteria	Proteobacteria	Alphaproteobacteria	Sphingomonadales	Sphingomonadaceae	Sphingomonas	Sphingomonas phyllosphaerae
GCF_000420025	WP_022928328.1	Patulibacter americanus DSM 16676	cellular organisms	Bacteria	Terrabacteria group	Actinobacteria	Thermoleophilia	Solirubrobacterales	Patulibacteraceae	Patulibacter	Patulibacter americanus
GCF_000420045	WP_022956266.1	Perlucidibaca piscinae DSM 21586	cellular organisms	Bacteria	Proteobacteria	Gammaproteobacteria	Pseudomonadales	Moraxellaceae	Perlucidibaca	Perlucidibaca piscinae
GCF_000420065	WP_081639113.1	Varibaculum cambriense DSM 15806	cellular organisms	Bacteria	Terrabacteria group	Actinobacteria	Actinobacteria	Actinomycetales	Actinomycetaceae	Varibaculum	Varibaculum cambriense
GCF_000420145	WP_022705730.1	Paracoccus zeaxanthinifaciens ATCC 21588	cellular organisms	Bacteria	Proteobacteria	Alphaproteobacteria	Rhodobacterales	Rhodobacteraceae	Paracoccus	Paracoccus zeaxanthinifaciens
GCF_000420245	WP_033422184.1	Psychromonas hadalis ATCC BAA-638	cellular organisms	Bacteria	Proteobacteria	Gammaproteobacteria	Alteromonadales	Psychromonadaceae	Psychromonas	Psychromonas hadalis
GCF_000420265	WP_022700813.1 WP_022701441.1	Oceanicaulis alexandrii DSM 11625	cellular organisms	Bacteria	Proteobacteria	Alphaproteobacteria	Rhodobacterales	Hyphomonadaceae	Oceanicaulis	Oceanicaulis alexandrii
GCF_000420305	WP_022673454.1	Sphingopyxis baekryungensis DSM 16222	cellular organisms	Bacteria	Proteobacteria	Alphaproteobacteria	Sphingomonadales	Sphingomonadaceae	Sphingopyxis	Sphingopyxis baekryungensis
GCF_000420325	WP_084495570.1 WP_022960472.1	Spongiibacter tropicus DSM 19543	cellular organisms	Bacteria	Proteobacteria	Gammaproteobacteria	Cellvibrionales	Spongiibacteraceae	Spongiibacter	Spongiibacter tropicus
GCF_000420345	WP_081637632.1	Faecalicoccus pleomorphus DSM 20574	cellular organisms	Bacteria	Terrabacteria group	Firmicutes	Erysipelotrichia	Erysipelotrichales	Erysipelotrichaceae	Faecalicoccus	Faecalicoccus pleomorphus
GCF_000420365	WP_027694531.1 WP_022791540.1	Weissella halotolerans DSM 20190	cellular organisms	Bacteria	Terrabacteria group	Firmicutes	Bacilli	Lactobacillales	Leuconostocaceae	Weissella	Weissella halotolerans
GCF_000420405	WP_024331035.1	Actinomyces neuii subsp. neuii DSM 8576	cellular organisms	Bacteria	Terrabacteria group	Actinobacteria	Actinobacteria	Actinomycetales	Actinomycetaceae	Actinomyces	Actinomyces neuii	Actinomyces neuii subsp. neuii
GCF_000420425	WP_051125662.1	Actinomyces vaccimaxillae DSM 15804	cellular organisms	Bacteria	Terrabacteria group	Actinobacteria	Actinobacteria	Actinomycetales	Actinomycetaceae	Actinomyces	Actinomyces vaccimaxillae
GCF_000420445	WP_022866695.1	Actinotignum urinale DSM 15805	cellular organisms	Bacteria	Terrabacteria group	Actinobacteria	Actinobacteria	Actinomycetales	Actinomycetaceae	Actinotignum	Actinotignum urinale
GCF_000420465	WP_081640545.1	Desulfovibrio desulfuricans subsp. desulfuricans DSM 642	cellular organisms	Bacteria	Proteobacteria	delta/epsilon subdivisions	Deltaproteobacteria	Desulfovibrionales	Desulfovibrionaceae	Desulfovibrio	Desulfovibrio desulfuricans	Desulfovibrio des
GCF_000420485	WP_081650621.1	Desulfovibrio longus DSM 6739	cellular organisms	Bacteria	Proteobacteria	delta/epsilon subdivisions	Deltaproteobacteria	Desulfovibrionales	Desulfovibrionaceae	Desulfovibrio	Desulfovibrio longus
GCF_000420505	WP_080651172.1	Alloscardovia omnicolens DSM 21503	cellular organisms	Bacteria	Terrabacteria group	Actinobacteria	Actinobacteria	Bifidobacteriales	Bifidobacteriaceae	Alloscardovia	Alloscardovia omnicolens
GCF_000420525	WP_022652723.1	Aquaspirillum serpens DSM 68	cellular organisms	Bacteria	Proteobacteria	Betaproteobacteria	Neisseriales	Chromobacteriaceae	Aquaspirillum	Aquaspirillum serpens
GCF_000420545	WP_022968486.1	Arenimonas oryziterrae DSM 21050 = YC6267	cellular organisms	Bacteria	Proteobacteria	Gammaproteobacteria	Xanthomonadales	Xanthomonadaceae	Arenimonas	Arenimonas oryziterrae
GCF_000420605	WP_022862694.1	Corynebacterium massiliense DSM 45435	cellular organisms	Bacteria	Terrabacteria group	Actinobacteria	Actinobacteria	Corynebacteriales	Corynebacteriaceae	Corynebacterium	Corynebacterium massiliense
GCF_000420625	WP_022727713.1	Fodinicurvata sediminis DSM 21159	cellular organisms	Bacteria	Proteobacteria	Alphaproteobacteria	Rhodospirillales	Rhodospirillaceae	Fodinicurvata	Fodinicurvata sediminis
GCF_000420645	WP_051144352.1	Nevskia ramosa DSM 11499	cellular organisms	Bacteria	Proteobacteria	Gammaproteobacteria	Nevskiales	Sinobacteraceae	Nevskia	Nevskia ramosa
GCF_000420665	WP_022693739.1 WP_022696125.1	Ponticaulis koreensis DSM 19734	cellular organisms	Bacteria	Proteobacteria	Alphaproteobacteria	Rhodobacterales	Hyphomonadaceae	Ponticaulis	Ponticaulis koreensis
GCF_000420725	WP_022794314.1	Marinococcus halotolerans DSM 16375	cellular organisms	Bacteria	Terrabacteria group	Firmicutes	Bacilli	Bacillales	Bacillaceae	Marinococcus	Marinococcus halotolerans
GCF_000420745	WP_022702632.1	Pseudorhodobacter ferrugineus DSM 5888	cellular organisms	Bacteria	Proteobacteria	Alphaproteobacteria	Rhodobacterales	Rhodobacteraceae	Pseudorhodobacter	Pseudorhodobacter ferrugineus
GCF_000420765	WP_051135947.1	Sandarakinorhabdus limnophila DSM 17366	cellular organisms	Bacteria	Proteobacteria	Alphaproteobacteria	Sphingomonadales	Sphingomonadaceae	Sandarakinorhabdus	Sandarakinorhabdus limnophila
GCF_000420805	WP_022871013.1	Yaniella halotolerans DSM 15476	cellular organisms	Bacteria	Terrabacteria group	Actinobacteria	Actinobacteria	Micrococcales	Micrococcaceae	Yaniella	Yaniella halotolerans
GCF_000421145	WP_084697344.1	Glaciibacter superstes DSM 21135	cellular organisms	Bacteria	Terrabacteria group	Actinobacteria	Actinobacteria	Micrococcales	Microbacteriaceae	Glaciibacter	Glaciibacter superstes
GCF_000421165	WP_036192914.1 WP_029653750.1	Marinobacter daepoensis DSM 16072	cellular organisms	Bacteria	Proteobacteria	Gammaproteobacteria	Alteromonadales	Alteromonadaceae	Marinobacter	Marinobacter daepoensis
GCF_000421185	WP_051145462.1	Ornithinimicrobium pekingense DSM 21552	cellular organisms	Bacteria	Terrabacteria group	Actinobacteria	Actinobacteria	Micrococcales	Intrasporangiaceae	Ornithinimicrobium	Ornithinimicrobium pekingense
GCF_000421225	WP_022917756.1	Ruania albidiflava DSM 18029	cellular organisms	Bacteria	Terrabacteria group	Actinobacteria	Actinobacteria	Micrococcales	Ruaniaceae	Ruania	Ruania albidiflava
GCF_000421245	WP_022925018.1	Serinicoccus marinus DSM 15273	cellular organisms	Bacteria	Terrabacteria group	Actinobacteria	Actinobacteria	Micrococcales	Intrasporangiaceae	Serinicoccus	Serinicoccus marinus
GCF_000421265	WP_022733732.1 WP_022732476.1	Thalassospira lucentensis MCCC 1A00383 = DSM 14000	cellular organisms	Bacteria	Proteobacteria	Alphaproteobacteria	Rhodospirillales	Rhodospirillaceae	Thalassospira	Thalassospira lucentensis
GCF_000421465	WP_022948849.1 WP_040574942.1	Methylohalobius crimeensis 10Ki	cellular organisms	Bacteria	Proteobacteria	Gammaproteobacteria	Methylococcales	Methylothermaceae	Methylohalobius	Methylohalobius crimeensis
GCF_000421525	WP_022910736.1	Aestuariimicrobium kwangyangense DSM 21549	cellular organisms	Bacteria	Terrabacteria group	Actinobacteria	Actinobacteria	Propionibacteriales	Propionibacteriaceae	Aestuariimicrobium	Aestuariimicrobium kwangyangense
GCF_000421545	WP_084620678.1 WP_022889971.1	Agromyces italicus DSM 16388	cellular organisms	Bacteria	Terrabacteria group	Actinobacteria	Actinobacteria	Micrococcales	Microbacteriaceae	Agromyces	Agromyces italicus
GCF_000421565	WP_084512468.1 WP_084512726.1	Agromyces subbeticus DSM 16689	cellular organisms	Bacteria	Terrabacteria group	Actinobacteria	Actinobacteria	Micrococcales	Microbacteriaceae	Agromyces	Agromyces subbeticus
GCF_000421585	WP_084677625.1	Thermodesulfatator atlanticus DSM 21156	cellular organisms	Bacteria	Thermodesulfobacteria	Thermodesulfobacteria	Thermodesulfobacteriales	Thermodesulfobacteriaceae	Thermodesulfatator	Thermodesulfatator atlanticus
GCF_000421665	WP_022795899.1	Bavariicoccus seileri DSM 19936	cellular organisms	Bacteria	Terrabacteria group	Firmicutes	Bacilli	Lactobacillales	Enterococcaceae	Bavariicoccus	Bavariicoccus seileri
GCF_000421745	WP_022871777.1	Nesterenkonia alba DSM 19423	cellular organisms	Bacteria	Terrabacteria group	Actinobacteria	Actinobacteria	Micrococcales	Micrococcaceae	Nesterenkonia	Nesterenkonia alba
GCF_000421765	WP_022967351.1	Pseudomonas caeni DSM 24390	cellular organisms	Bacteria	Proteobacteria	Gammaproteobacteria	Pseudomonadales	Pseudomonadaceae	Pseudomonas	Pseudomonas aeruginosa group	Pseudomonas caeni
GCF_000421825	WP_051143208.1	Humibacter albus DSM 18994	cellular organisms	Bacteria	Terrabacteria group	Actinobacteria	Actinobacteria	Micrococcales	Microbacteriaceae	Humibacter	Humibacter albus
GCF_000421845	WP_029746752.1	Leucobacter chironomi DSM 19883	cellular organisms	Bacteria	Terrabacteria group	Actinobacteria	Actinobacteria	Micrococcales	Microbacteriaceae	Leucobacter	Leucobacter chironomi
GCF_000422085	WP_020825108.1	Serratia liquefaciens ATCC 27592	cellular organisms	Bacteria	Proteobacteria	Gammaproteobacteria	Enterobacterales	Yersiniaceae	Serratia	Serratia liquefaciens
GCF_000422245	WP_020888257.1	Desulfovibrio alkalitolerans DSM 16529	cellular organisms	Bacteria	Proteobacteria	delta/epsilon subdivisions	Deltaproteobacteria	Desulfovibrionales	Desulfovibrionaceae	Desulfovibrio	Desulfovibrio alkalitolerans
GCF_000422285	WP_051184490.1	Desulfatiglans anilini DSM 4660	cellular organisms	Bacteria	Proteobacteria	delta/epsilon subdivisions	Deltaproteobacteria	Desulfobacterales	Desulfobacteraceae	Desulfatiglans	Desulfatiglans anilini
GCF_000422305	WP_036136033.1	Luteimonas mephitis DSM 12574	cellular organisms	Bacteria	Proteobacteria	Gammaproteobacteria	Xanthomonadales	Xanthomonadaceae	Luteimonas	Luteimonas mephitis
GCF_000422325	WP_027848972.1 WP_027849130.1	Marinospirillum minutulum DSM 6287	cellular organisms	Bacteria	Proteobacteria	Gammaproteobacteria	Oceanospirillales	Oceanospirillaceae	Marinospirillum	Marinospirillum minutulum
GCF_000422345	WP_051170923.1 WP_027872717.1	Spongiibacter marinus DSM 19753	cellular organisms	Bacteria	Proteobacteria	Gammaproteobacteria	Cellvibrionales	Spongiibacteraceae	Spongiibacter	Spongiibacter marinus
GCF_000422385	WP_029149485.1	Microbacterium indicum DSM 19969	cellular organisms	Bacteria	Terrabacteria group	Actinobacteria	Actinobacteria	Micrococcales	Microbacteriaceae	Microbacterium	Microbacterium indicum
GCF_000422405	WP_084516134.1	Microbacterium luticocti DSM 19459	cellular organisms	Bacteria	Terrabacteria group	Actinobacteria	Actinobacteria	Micrococcales	Microbacteriaceae	Microbacterium	Microbacterium luticocti
GCF_000422425	WP_028300717.1 WP_028300357.1	Oceanospirillum beijerinckii DSM 7166	cellular organisms	Bacteria	Proteobacteria	Gammaproteobacteria	Oceanospirillales	Oceanospirillaceae	Oceanospirillum	Oceanospirillum beijerinckii
GCF_000422445	WP_028593295.1	Paenibacillus assamensis DSM 18201	cellular organisms	Bacteria	Terrabacteria group	Firmicutes	Bacilli	Bacillales	Paenibacillaceae	Paenibacillus	Paenibacillus assamensis
GCF_000422465	WP_028609381.1	Paenibacillus harenae DSM 16969	cellular organisms	Bacteria	Terrabacteria group	Firmicutes	Bacilli	Bacillales	Paenibacillaceae	Paenibacillus	Paenibacillus harenae
GCF_000422485	WP_052333625.1	Paenibacillus pasadenensis DSM 19293	cellular organisms	Bacteria	Terrabacteria group	Firmicutes	Bacilli	Bacillales	Paenibacillaceae	Paenibacillus	Paenibacillus pasadenensis
GCF_000422505	WP_051237126.1	Paenibacillus pinihumi DSM 23905 = JCM 16419	cellular organisms	Bacteria	Terrabacteria group	Firmicutes	Bacilli	Bacillales	Paenibacillaceae	Paenibacillus	Paenibacillus pinihumi
GCF_000422525	WP_020001726.1	Halodesulfovibrio aestuarii DSM 10141	cellular organisms	Bacteria	Proteobacteria	delta/epsilon subdivisions	Deltaproteobacteria	Desulfovibrionales	Desulfovibrionaceae	Halodesulfovibrio	Halodesulfovibrio aestuarii
GCF_000422565	WP_084630361.1	Desulfovibrio aminophilus DSM 12254	cellular organisms	Bacteria	Proteobacteria	delta/epsilon subdivisions	Deltaproteobacteria	Desulfovibrionales	Desulfovibrionaceae	Desulfovibrio	Desulfovibrio aminophilus
GCF_000422625	WP_051191011.1	Enterorhabdus mucosicola DSM 19490	cellular organisms	Bacteria	Terrabacteria group	Actinobacteria	Coriobacteriia	Eggerthellales	Eggerthellaceae	Enterorhabdus	Enterorhabdus mucosicola
GCF_000422645	WP_028110484.1	Ferrimonas futtsuensis DSM 18154	cellular organisms	Bacteria	Proteobacteria	Gammaproteobacteria	Alteromonadales	Ferrimonadaceae	Ferrimonas	Ferrimonas futtsuensis
GCF_000422665	WP_028117010.1	Ferrimonas senticii DSM 18821	cellular organisms	Bacteria	Proteobacteria	Gammaproteobacteria	Alteromonadales	Ferrimonadaceae	Ferrimonas	Ferrimonas senticii
GCF_000422745	WP_051216291.1	Microbacterium gubbeenense DSM 15944	cellular organisms	Bacteria	Terrabacteria group	Actinobacteria	Actinobacteria	Micrococcales	Microbacteriaceae	Microbacterium	Microbacterium gubbeenense
GCF_000422765	WP_084628972.1	Neptunomonas japonica DSM 18939	cellular organisms	Bacteria	Proteobacteria	Gammaproteobacteria	Oceanospirillales	Oceanospirillaceae	Neptunomonas	Neptunomonas japonica
GCF_000422785	WP_028480515.1	Nesiotobacter exalbescens DSM 16456	cellular organisms	Bacteria	Proteobacteria	Alphaproteobacteria	Rhodobacterales	Rhodobacteraceae	Nesiotobacter	Nesiotobacter exalbescens
GCF_000422805	WP_028651316.1	Nocardioides halotolerans DSM 19273	cellular organisms	Bacteria	Terrabacteria group	Actinobacteria	Actinobacteria	Propionibacteriales	Nocardioidaceae	Nocardioides	Nocardioides halotolerans
GCF_000422825	WP_036555852.1	Nocardioides insulae DSM 17944	cellular organisms	Bacteria	Terrabacteria group	Actinobacteria	Actinobacteria	Propionibacteriales	Nocardioidaceae	Nocardioides	Nocardioides insulae
GCF_000422845	WP_051219322.1 WP_084645086.1	Oceanobacter kriegii DSM 6294	cellular organisms	Bacteria	Proteobacteria	Gammaproteobacteria	Oceanospirillales	Oceanospirillaceae	Oceanobacter	Oceanobacter kriegii
GCF_000422865	WP_028304272.1 WP_084632012.1	Oceanospirillum maris DSM 6286	cellular organisms	Bacteria	Proteobacteria	Gammaproteobacteria	Oceanospirillales	Oceanospirillaceae	Oceanospirillum	Oceanospirillum maris
GCF_000422885	WP_028604514.1	Ottowia thiooxydans DSM 14619	cellular organisms	Bacteria	Proteobacteria	Betaproteobacteria	Burkholderiales	Comamonadaceae	Ottowia	Ottowia thiooxydans
GCF_000422905	WP_029197044.1	Paenibacillus alginolyticus DSM 5050 = NBRC 15375	cellular organisms	Bacteria	Terrabacteria group	Firmicutes	Bacilli	Bacillales	Paenibacillaceae	Paenibacillus	Paenibacillus alginolyticus
GCF_000422925	WP_028536129.1	Paludibacterium yongneupense DSM 18731	cellular organisms	Bacteria	Proteobacteria	Betaproteobacteria	Neisseriales	Chromobacteriaceae	Paludibacterium	Paludibacterium yongneupense
GCF_000422965	WP_084632710.1	Pleomorphomonas oryzae DSM 16300	cellular organisms	Bacteria	Proteobacteria	Alphaproteobacteria	Rhizobiales	Methylocystaceae	Pleomorphomonas	Pleomorphomonas oryzae
GCF_000422985	WP_027443002.1	Porphyrobacter cryptus DSM 12079	cellular organisms	Bacteria	Proteobacteria	Alphaproteobacteria	Sphingomonadales	Erythrobacteraceae	Porphyrobacter	Porphyrobacter cryptus
GCF_000423005	WP_027126392.1	Gelidibacter mesophilus DSM 14095	cellular organisms	Bacteria	FCB group	Bacteroidetes/Chlorobi group	Bacteroidetes	Flavobacteriia	Flavobacteriales	Flavobacteriaceae	Gelidibacter	Gelidibacter mesophilus
GCF_000423025	WP_084638230.1	Gordonia shandongensis DSM 45094	cellular organisms	Bacteria	Terrabacteria group	Actinobacteria	Actinobacteria	Corynebacteriales	Gordoniaceae	Gordonia	Gordonia shandongensis
GCF_000423085	WP_051215686.1	Granulicoccus phenolivorans DSM 17626	cellular organisms	Bacteria	Terrabacteria group	Actinobacteria	Actinobacteria	Propionibacteriales	Propionibacteriaceae	Granulicoccus	Granulicoccus phenolivorans
GCF_000423105	WP_084500594.1	Halalkalibacillus halophilus DSM 18494	cellular organisms	Bacteria	Terrabacteria group	Firmicutes	Bacilli	Bacillales	Bacillaceae	Halalkalibacillus	Halalkalibacillus halophilus
GCF_000423125	WP_051230000.1 WP_084638862.1	Haliea salexigens DSM 19537	cellular organisms	Bacteria	Proteobacteria	Gammaproteobacteria	Cellvibrionales	Halieaceae	Haliea	Haliea salexigens
GCF_000423145	WP_027348518.1	Helcococcus sueciensis DSM 17243	cellular organisms	Bacteria	Terrabacteria group	Firmicutes	Tissierellia	Tissierellales	Peptoniphilaceae	Helcococcus	Helcococcus sueciensis
GCF_000423165	WP_026861056.1 WP_026860858.1	Idiomarina sediminum DSM 21906	cellular organisms	Bacteria	Proteobacteria	Gammaproteobacteria	Alteromonadales	Idiomarinaceae	Idiomarina	Idiomarina sediminum
GCF_000423185	WP_026873191.1 WP_081688981.1	Inquilinus limosus DSM 16000	cellular organisms	Bacteria	Proteobacteria	Alphaproteobacteria	Rhodospirillales	Rhodospirillaceae	Inquilinus	Inquilinus limosus
GCF_000423205	WP_029068910.1	Jonesia quinghaiensis DSM 15701	cellular organisms	Bacteria	Terrabacteria group	Actinobacteria	Actinobacteria	Micrococcales	Jonesiaceae	Jonesia	Jonesia quinghaiensis
GCF_000423225	WP_035832274.1 WP_051231894.1	Kaistia adipata DSM 17808	cellular organisms	Bacteria	Proteobacteria	Alphaproteobacteria	Rhizobiales	Rhizobiaceae	Kaistia	Kaistia adipata
GCF_000423305	WP_028384621.1 WP_028385473.1	Legionella moravica DSM 19234	cellular organisms	Bacteria	Proteobacteria	Gammaproteobacteria	Legionellales	Legionellaceae	Legionella	Legionella moravica
GCF_000423325	WP_036136512.1	Lysobacter defluvii IMMIB APB-9 = DSM 18482	cellular organisms	Bacteria	Proteobacteria	Gammaproteobacteria	Xanthomonadales	Xanthomonadaceae	Lysobacter	Lysobacter defluvii
GCF_000423345	WP_051234746.1 WP_036188735.1	Marinimicrobium agarilyticum DSM 16975	cellular organisms	Bacteria	Proteobacteria	Gammaproteobacteria	Cellvibrionales	Cellvibrionaceae	Marinimicrobium	Marinimicrobium agarilyticum
GCF_000423365	WP_051213934.1	Maritalea myrionectae DSM 19524	cellular organisms	Bacteria	Proteobacteria	Alphaproteobacteria	Rhizobiales	Hyphomicrobiaceae	Maritalea	Maritalea myrionectae
GCF_000423385	WP_027889541.1	Megamonas hypermegale DSM 1672	cellular organisms	Bacteria	Terrabacteria group	Firmicutes	Negativicutes	Selenomonadales	Selenomonadaceae	Megamonas	Megamonas hypermegale
GCF_000423445	WP_027587907.1	Acidipropionibacterium thoenii DSM 20276	cellular organisms	Bacteria	Terrabacteria group	Actinobacteria	Actinobacteria	Propionibacteriales	Propionibacteriaceae	Acidipropionibacterium	Acidipropionibacterium thoenii
GCF_000423465	WP_051207989.1	Propionicicella superfundia DSM 22317	cellular organisms	Bacteria	Terrabacteria group	Actinobacteria	Actinobacteria	Propionibacteriales	Nocardioidaceae	Propionicicella	Propionicicella superfundia
GCF_000423485	WP_051176537.1	Propionimicrobium lymphophilum DSM 4903	cellular organisms	Bacteria	Terrabacteria group	Actinobacteria	Actinobacteria	Propionibacteriales	Propionibacteriaceae	Propionimicrobium	Propionimicrobium lymphophilum
GCF_000423505	WP_036962125.1	Pseudoclavibacter soli DSM 23366	cellular organisms	Bacteria	Terrabacteria group	Actinobacteria	Actinobacteria	Micrococcales	Microbacteriaceae	Pseudoclavibacter	Pseudoclavibacter soli
GCF_000423525	WP_028829544.1	Proteocatella sphenisci DSM 23131	cellular organisms	Bacteria	Terrabacteria group	Firmicutes	Clostridia	Clostridiales	Peptostreptococcaceae	Proteocatella	Proteocatella sphenisci
GCF_000423565	WP_051210978.1	Runella zeae DSM 19591	cellular organisms	Bacteria	FCB group	Bacteroidetes/Chlorobi group	Bacteroidetes	Cytophagia	Cytophagales	Cytophagaceae	Runella	Runella zeae
GCF_000423605	WP_051207713.1 WP_028671100.1	Saccharospirillum impatiens DSM 12546	cellular organisms	Bacteria	Proteobacteria	Gammaproteobacteria	Oceanospirillales	Saccharospirillaceae	Saccharospirillum	Saccharospirillum impatiens
GCF_000423625	WP_084795886.1	Pseudonocardia asaccharolytica DSM 44247 = NBRC 16224	cellular organisms	Bacteria	Terrabacteria group	Actinobacteria	Actinobacteria	Pseudonocardiales	Pseudonocardiaceae	Pseudonocardia	Pseudonocardia asaccharolytica
GCF_000423645	WP_026758164.1	Sediminimonas qiaohouensis DSM 21189	cellular organisms	Bacteria	Proteobacteria	Alphaproteobacteria	Rhodobacterales	Rhodobacteraceae	Sediminimonas	Sediminimonas qiaohouensis
GCF_000423665	WP_084285838.1	Solirubrobacter soli DSM 22325	cellular organisms	Bacteria	Terrabacteria group	Actinobacteria	Thermoleophilia	Solirubrobacterales	Solirubrobacteraceae	Solirubrobacter	Solirubrobacter soli
GCF_000423705	WP_029057809.1 WP_029058749.1	Stappia stellulata DSM 5886	cellular organisms	Bacteria	Proteobacteria	Alphaproteobacteria	Rhodobacterales	Rhodobacteraceae	Stappia	Stappia stellulata
GCF_000423745	WP_027972181.1	Streptococcus plurextorum DSM 22810	cellular organisms	Bacteria	Terrabacteria group	Firmicutes	Bacilli	Lactobacillales	Streptococcaceae	Streptococcus	Streptococcus plurextorum
GCF_000423765	WP_027973856.1	Streptococcus porci DSM 23759	cellular organisms	Bacteria	Terrabacteria group	Firmicutes	Bacilli	Lactobacillales	Streptococcaceae	Streptococcus	Streptococcus porci
GCF_000423785	WP_028790657.1 WP_051176714.1	Tetragenococcus muriaticus DSM 15685	cellular organisms	Bacteria	Terrabacteria group	Firmicutes	Bacilli	Lactobacillales	Enterococcaceae	Tetragenococcus	Tetragenococcus muriaticus
GCF_000423805	WP_051245185.1 WP_051245013.1	Thalassobaculum salexigens DSM 19539	cellular organisms	Bacteria	Proteobacteria	Alphaproteobacteria	Rhodospirillales	Rhodospirillaceae	Thalassobaculum	Thalassobaculum salexigens
GCF_000423825	WP_028990647.1	Thermithiobacillus tepidarius DSM 3134	cellular organisms	Bacteria	Proteobacteria	Acidithiobacillia	Acidithiobacillales	Thermithiobacillaceae	Thermithiobacillus	Thermithiobacillus tepidarius
GCF_000423845	WP_051173102.1	Thermodesulfobacterium hveragerdense DSM 12571	cellular organisms	Bacteria	Thermodesulfobacteria	Thermodesulfobacteria	Thermodesulfobacteriales	Thermodesulfobacteriaceae	Thermodesulfobacterium	Thermodesulfobacterium hveragerdense
GCF_000423865	WP_028844640.1	Thermodesulfovibrio thiophilus DSM 17215	cellular organisms	Bacteria	Nitrospirae	Nitrospira	Nitrospirales	Nitrospiraceae	Thermodesulfovibrio	Thermodesulfovibrio thiophilus
GCF_000423885	WP_038053175.1	Thermomonas fusca DSM 15424	cellular organisms	Bacteria	Proteobacteria	Gammaproteobacteria	Xanthomonadales	Xanthomonadaceae	Thermomonas	Thermomonas fusca
GCF_000424025	WP_034865845.1	Clostridium paraputrificum AGR2156	cellular organisms	Bacteria	Terrabacteria group	Firmicutes	Clostridia	Clostridiales	Clostridiaceae	Clostridium	Clostridium paraputrificum
GCF_000424105	WP_027432171.1	Lachnospira multipara ATCC 19207	cellular organisms	Bacteria	Terrabacteria group	Firmicutes	Clostridia	Clostridiales	Lachnospiraceae	Lachnospira	Lachnospira multipara
GCF_000424205	WP_027638728.1	Clostridium cadaveris AGR2141	cellular organisms	Bacteria	Terrabacteria group	Firmicutes	Clostridia	Clostridiales	Clostridiaceae	Clostridium	Clostridium cadaveris
GCF_000424465	WP_027208562.1	Butyrivibrio hungatei NK4A153	cellular organisms	Bacteria	Terrabacteria group	Firmicutes	Clostridia	Clostridiales	Lachnospiraceae	Butyrivibrio	Butyrivibrio hungatei
GCF_000424625	WP_081691165.1	Conexibacter woesei Iso977N	cellular organisms	Bacteria	Terrabacteria group	Actinobacteria	Thermoleophilia	Solirubrobacterales	Conexibacteraceae	Conexibacter	Conexibacter woesei
GCF_000425005	WP_028078365.1	Solobacterium moorei DSM 22971	cellular organisms	Bacteria	Terrabacteria group	Firmicutes	Erysipelotrichia	Erysipelotrichales	Erysipelotrichaceae	Solobacterium	Solobacterium moorei
GCF_000425065	WP_026404113.1	Actinomadura rifamycini DSM 43936	cellular organisms	Bacteria	Terrabacteria group	Actinobacteria	Actinobacteria	Streptosporangiales	Thermomonosporaceae	Actinomadura	Actinomadura rifamycini
GCF_000425105	WP_026374237.1	Agrococcus lahaulensis DSM 17612	cellular organisms	Bacteria	Terrabacteria group	Actinobacteria	Actinobacteria	Micrococcales	Microbacteriaceae	Agrococcus	Agrococcus lahaulensis
GCF_000425125	WP_036697580.1	Paenibacillus taiwanensis DSM 18679	cellular organisms	Bacteria	Terrabacteria group	Firmicutes	Bacilli	Bacillales	Paenibacillaceae	Paenibacillus	Paenibacillus taiwanensis
GCF_000425165	WP_027253055.1 WP_027254041.1	Photobacterium halotolerans DSM 18316	cellular organisms	Bacteria	Proteobacteria	Gammaproteobacteria	Vibrionales	Vibrionaceae	Photobacterium	Photobacterium halotolerans
GCF_000425185	WP_036789364.1	Pleomorphomonas koreensis DSM 23070	cellular organisms	Bacteria	Proteobacteria	Alphaproteobacteria	Rhizobiales	Methylocystaceae	Pleomorphomonas	Pleomorphomonas koreensis
GCF_000425205	WP_026801840.1	Pontibacillus halophilus JSM 076056 = DSM 19796	cellular organisms	Bacteria	Terrabacteria group	Firmicutes	Bacilli	Bacillales	Bacillaceae	Pontibacillus	Pontibacillus halophilus
GCF_000425225	WP_027447353.1	Pontibacillus marinus BH030004 = DSM 16465	cellular organisms	Bacteria	Terrabacteria group	Firmicutes	Bacilli	Bacillales	Bacillaceae	Pontibacillus	Pontibacillus marinus
GCF_000425265	WP_027722695.1	Desulfovibrio zosterae DSM 11974	cellular organisms	Bacteria	Proteobacteria	delta/epsilon subdivisions	Deltaproteobacteria	Desulfovibrionales	Desulfovibrionaceae	Desulfovibrio	Desulfovibrio zosterae
GCF_000425285	WP_084149280.1	Acidipropionibacterium jensenii DSM 20535	cellular organisms	Bacteria	Terrabacteria group	Actinobacteria	Actinobacteria	Propionibacteriales	Propionibacteriaceae	Acidipropionibacterium	Acidipropionibacterium jensenii
GCF_000425345	WP_027672047.1 WP_084153667.1	Rheinheimera baltica DSM 14885	cellular organisms	Bacteria	Proteobacteria	Gammaproteobacteria	Chromatiales	Chromatiaceae	Rheinheimera	Rheinheimera baltica
GCF_000425365	WP_027283386.1	Rubritepida flocculans DSM 14296	cellular organisms	Bacteria	Proteobacteria	Alphaproteobacteria	Rhodospirillales	Acetobacteraceae	Rubritepida	Rubritepida flocculans
GCF_000425385	WP_028103814.1	Pseudoduganella violaceinigra DSM 15887	cellular organisms	Bacteria	Proteobacteria	Betaproteobacteria	Burkholderiales	Oxalobacteraceae	Pseudoduganella	Pseudoduganella violaceinigra
GCF_000425405	WP_035416085.1	Ferrimonas kyonanensis DSM 18153	cellular organisms	Bacteria	Proteobacteria	Gammaproteobacteria	Alteromonadales	Ferrimonadaceae	Ferrimonas	Ferrimonas kyonanensis
GCF_000425525	WP_028530281.1	Ruminococcus gauvreauii DSM 19829	cellular organisms	Bacteria	Terrabacteria group	Firmicutes	Clostridia	Clostridiales	Ruminococcaceae	Ruminococcus	Ruminococcus gauvreauii
GCF_000425565	WP_083961945.1	Tepidiphilus margaritifer DSM 15129	cellular organisms	Bacteria	Proteobacteria	Hydrogenophilalia	Hydrogenophilales	Hydrogenophilaceae	Tepidiphilus	Tepidiphilus margaritifer
GCF_000425625	WP_028239636.1	Pseudomonas azotifigens DSM 17556	cellular organisms	Bacteria	Proteobacteria	Gammaproteobacteria	Pseudomonadales	Pseudomonadaceae	Pseudomonas	Pseudomonas azotifigens
GCF_000425685	WP_084147306.1	Gulosibacter molinativorax DSM 13485	cellular organisms	Bacteria	Terrabacteria group	Actinobacteria	Actinobacteria	Micrococcales	Microbacteriaceae	Gulosibacter	Gulosibacter molinativorax
GCF_000425705	WP_027955823.1	Halobacillus kuroshimensis DSM 18393	cellular organisms	Bacteria	Terrabacteria group	Firmicutes	Bacilli	Bacillales	Bacillaceae	Halobacillus	Halobacillus kuroshimensis
GCF_000425725	WP_035572430.1	Halomonas halocynthiae DSM 14573	cellular organisms	Bacteria	Proteobacteria	Gammaproteobacteria	Oceanospirillales	Halomonadaceae	Halomonas	Halomonas halocynthiae
GCF_000425825	WP_051220556.1	Jeotgalicoccus marinus DSM 19772	cellular organisms	Bacteria	Terrabacteria group	Firmicutes	Bacilli	Bacillales	Staphylococcaceae	Jeotgalicoccus	Jeotgalicoccus marinus
GCF_000425845	WP_051238955.1	Jeotgalicoccus psychrophilus DSM 19085	cellular organisms	Bacteria	Terrabacteria group	Firmicutes	Bacilli	Bacillales	Staphylococcaceae	Jeotgalicoccus	Jeotgalicoccus psychrophilus
GCF_000425865	WP_084140218.1 WP_084140219.1	Lacticigenium naphtae DSM 19658	cellular organisms	Bacteria	Terrabacteria group	Firmicutes	Bacilli	Lactobacillales	Carnobacteriaceae	Lacticigenium	Lacticigenium naphtae
GCF_000425885	WP_027828826.1	Lactobacillus harbinensis DSM 16991	cellular organisms	Bacteria	Terrabacteria group	Firmicutes	Bacilli	Lactobacillales	Lactobacillaceae	Lactobacillus	Lactobacillus harbinensis
GCF_000425905	WP_027825790.1	Lactobacillus psittaci DSM 15354	cellular organisms	Bacteria	Terrabacteria group	Firmicutes	Bacilli	Lactobacillales	Lactobacillaceae	Lactobacillus	Lactobacillus psittaci
GCF_000426225	WP_027358716.1	Desulforegula conservatrix Mb1Pa	cellular organisms	Bacteria	Proteobacteria	delta/epsilon subdivisions	Deltaproteobacteria	Desulfobacterales	Desulfobacteraceae	Desulforegula	Desulforegula conservatrix
GCF_000426305	WP_027399485.1	Anaerovorax odorimutans DSM 5092	cellular organisms	Bacteria	Terrabacteria group	Firmicutes	Clostridia	Clostridiales	Clostridiales incertae sedis	Clostridiales Family XIII. Incertae Sedis	Anaerovorax	Anaerovorax odorimutans
GCF_000426365	WP_081683386.1	Arenimonas composti TR7-09 = DSM 18010	cellular organisms	Bacteria	Proteobacteria	Gammaproteobacteria	Xanthomonadales	Xanthomonadaceae	Arenimonas	Arenimonas composti
GCF_000426385	WP_029211376.1	Arsenicicoccus bolidensis DSM 15745	cellular organisms	Bacteria	Terrabacteria group	Actinobacteria	Actinobacteria	Micrococcales	Intrasporangiaceae	Arsenicicoccus	Arsenicicoccus bolidensis
GCF_000426445	WP_084499450.1	Brevibacterium album DSM 18261	cellular organisms	Bacteria	Terrabacteria group	Actinobacteria	Actinobacteria	Micrococcales	Brevibacteriaceae	Brevibacterium	Brevibacterium album
GCF_000426505	WP_051284846.1 WP_051284708.1	Nisaea denitrificans DSM 18348	cellular organisms	Bacteria	Proteobacteria	Alphaproteobacteria	Rhodospirillales	Rhodospirillaceae	Nisaea	Nisaea denitrificans
GCF_000426525	WP_028472522.1	Nocardioides alkalitolerans DSM 16699	cellular organisms	Bacteria	Terrabacteria group	Actinobacteria	Actinobacteria	Propionibacteriales	Nocardioidaceae	Nocardioides	Nocardioides alkalitolerans
GCF_000426605	WP_021796206.1	Propionibacterium acidifaciens DSM 21887	cellular organisms	Bacteria	Terrabacteria group	Actinobacteria	Actinobacteria	Propionibacteriales	Propionibacteriaceae	Propionibacterium	Propionibacterium acidifaciens
GCF_000426625	WP_028855174.1	Psychrilyobacter atlanticus DSM 19335	cellular organisms	Bacteria	Fusobacteria	Fusobacteriia	Fusobacteriales	Fusobacteriaceae	Psychrilyobacter	Psychrilyobacter atlanticus
GCF_000426645	WP_051265258.1	Nakamurella lactea DSM 19367	cellular organisms	Bacteria	Terrabacteria group	Actinobacteria	Actinobacteria	Nakamurellales	Nakamurellaceae	Nakamurella	Nakamurella lactea
GCF_000426665	WP_009350570.1	Selenomonas artemidis DSM 19719	cellular organisms	Bacteria	Terrabacteria group	Firmicutes	Negativicutes	Selenomonadales	Selenomonadaceae	Selenomonas	Selenomonas artemidis
GCF_000426685	WP_020650353.1	Solimonas flava DSM 18980	cellular organisms	Bacteria	Proteobacteria	Gammaproteobacteria	Nevskiales	Sinobacteraceae	Solimonas	Solimonas flava
GCF_000426745	WP_028257086.1	Veillonella montpellierensis DSM 17217	cellular organisms	Bacteria	Terrabacteria group	Firmicutes	Negativicutes	Veillonellales	Veillonellaceae	Veillonella	Veillonella montpellierensis
GCF_000426765	WP_027697588.1 WP_027696222.1	Vibrio litoralis DSM 17657	cellular organisms	Bacteria	Proteobacteria	Gammaproteobacteria	Vibrionales	Vibrionaceae	Vibrio	Vibrio litoralis
GCF_000426885	WP_029102681.1	Moraxella caprae DSM 19149	cellular organisms	Bacteria	Proteobacteria	Gammaproteobacteria	Pseudomonadales	Moraxellaceae	Moraxella	Moraxella caprae
GCF_000426925	WP_028085054.1	Dolichospermum circinale AWQC310F	cellular organisms	Bacteria	Terrabacteria group	Cyanobacteria/Melainabacteria group	Cyanobacteria	Nostocales	Aphanizomenonaceae	Dolichospermum	Dolichospermum circinale
GCF_000427095	WP_016482428.1	Chthonomonas calidirosea T49	cellular organisms	Bacteria	Terrabacteria group	Armatimonadetes	Chthonomonadetes	Chthonomonadales	Chthonomonadaceae	Chthonomonas	Chthonomonas calidirosea
GCF_000427385	WP_036268247.1	Methylocaldum szegediense O-12	cellular organisms	Bacteria	Proteobacteria	Gammaproteobacteria	Methylococcales	Methylococcaceae	Methylocaldum	Methylocaldum szegediense
GCF_000427425	WP_026486901.1	Caldanaerobius polysaccharolyticus DSM 13641	cellular organisms	Bacteria	Terrabacteria group	Firmicutes	Clostridia	Thermoanaerobacterales	Thermoanaerobacteraceae	Caldanaerobius	Caldanaerobius polysaccharolyticus
GCF_000427445	WP_051335708.1 WP_051335895.1	Methylocapsa acidiphila B2	cellular organisms	Bacteria	Proteobacteria	Alphaproteobacteria	Rhizobiales	Beijerinckiaceae	Methylocapsa	Methylocapsa acidiphila
GCF_000427625	WP_027160197.1 WP_081679020.1	Methylobacter luteus IMV-B-3098	cellular organisms	Bacteria	Proteobacteria	Gammaproteobacteria	Methylococcales	Methylococcaceae	Methylobacter	Methylobacter luteus
GCF_000427645	WP_028967194.1	Sphingomonas phyllosphaerae FA2	cellular organisms	Bacteria	Proteobacteria	Alphaproteobacteria	Sphingomonadales	Sphingomonadaceae	Sphingomonas	Sphingomonas phyllosphaerae
GCF_000427665	WP_051329237.1	Geminicoccus roseus DSM 18922	cellular organisms	Bacteria	Proteobacteria	Alphaproteobacteria	Rhodospirillales	Geminicoccaceae	Geminicoccus	Geminicoccus roseus
GCF_000427785	WP_027864999.1	Massilia alkalitolerans DSM 17462	cellular organisms	Bacteria	Proteobacteria	Betaproteobacteria	Burkholderiales	Oxalobacteraceae	Massilia	Massilia alkalitolerans
GCF_000427805	WP_029092984.1	Budvicia aquatica DSM 5075 = ATCC 35567	cellular organisms	Bacteria	Proteobacteria	Gammaproteobacteria	Enterobacterales	Budviciaceae	Budvicia	Budvicia aquatica
GCF_000427825	WP_028852134.1 WP_084612272.1	Thermocrispum municipale DSM 44069	cellular organisms	Bacteria	Terrabacteria group	Actinobacteria	Actinobacteria	Pseudonocardiales	Pseudonocardiaceae	Thermocrispum	Thermocrispum municipale
GCF_000427865	WP_051260132.1	Corynebacterium sputi DSM 45148	cellular organisms	Bacteria	Terrabacteria group	Actinobacteria	Actinobacteria	Corynebacteriales	Corynebacteriaceae	Corynebacterium	Corynebacterium sputi
GCF_000427885	WP_051325262.1	Glycomyces tenuis DSM 44171	cellular organisms	Bacteria	Terrabacteria group	Actinobacteria	Actinobacteria	Glycomycetales	Glycomycetaceae	Glycomyces	Glycomyces tenuis
GCF_000427905	WP_028848763.1	Thermocrispum agreste DSM 44070	cellular organisms	Bacteria	Terrabacteria group	Actinobacteria	Actinobacteria	Pseudonocardiales	Pseudonocardiaceae	Thermocrispum	Thermocrispum agreste
GCF_000428045	WP_029135049.1 WP_029131973.1	Sedimenticola selenatireducens DSM 17993	cellular organisms	Bacteria	Proteobacteria	Gammaproteobacteria	unclassified Gammaproteobacteria	Sedimenticola	Sedimenticola selenatireducens
GCF_000428065	WP_028778441.1	Shimazuella kribbensis DSM 45090	cellular organisms	Bacteria	Terrabacteria group	Firmicutes	Bacilli	Bacillales	Thermoactinomycetaceae	Shimazuella	Shimazuella kribbensis
GCF_000428145	WP_051304764.1	Chitinilyticum litopenaei DSM 21440	cellular organisms	Bacteria	Proteobacteria	Betaproteobacteria	Neisseriales	Chromobacteriaceae	Chitinilyticum	Chitinilyticum litopenaei
GCF_000428465	WP_051319058.1	Chitinimonas koreensis DSM 17726	cellular organisms	Bacteria	Proteobacteria	Betaproteobacteria	Burkholderiales	Burkholderiaceae	Chitinimonas	Chitinimonas koreensis
GCF_000428525	WP_051279907.1	Hellea balneolensis DSM 19091	cellular organisms	Bacteria	Proteobacteria	Alphaproteobacteria	Rhodobacterales	Hyphomonadaceae	Hellea	Hellea balneolensis
GCF_000428585	WP_038292146.1 WP_027710269.1	Zooshikella ganghwensis DSM 15267	cellular organisms	Bacteria	Proteobacteria	Gammaproteobacteria	Oceanospirillales	Hahellaceae	Zooshikella	Zooshikella ganghwensis
GCF_000428685	WP_084501174.1	Actinomyces slackii ATCC 49928	cellular organisms	Bacteria	Terrabacteria group	Actinobacteria	Actinobacteria	Actinomycetales	Actinomycetaceae	Actinomyces	Actinomyces slackii
GCF_000428705	WP_026390545.1	Acholeplasma axanthum ATCC 25176	cellular organisms	Bacteria	Terrabacteria group	Tenericutes	Mollicutes	Acholeplasmatales	Acholeplasmataceae	Acholeplasma	Acholeplasma axanthum
GCF_000428745	WP_028255860.1	Veillonella magna DSM 19857	cellular organisms	Bacteria	Terrabacteria group	Firmicutes	Negativicutes	Veillonellales	Veillonellaceae	Veillonella	Veillonella magna
GCF_000428765	WP_029086151.1	Brevundimonas aveniformis DSM 17977	cellular organisms	Bacteria	Proteobacteria	Alphaproteobacteria	Caulobacterales	Caulobacteraceae	Brevundimonas	Brevundimonas aveniformis
GCF_000428785	WP_027009811.1	Conchiformibius kuhniae DSM 17694	cellular organisms	Bacteria	Proteobacteria	Betaproteobacteria	Neisseriales	Neisseriaceae	Conchiformibius	Conchiformibius kuhniae
GCF_000428805	WP_027012739.1	Corynebacterium freiburgense DSM 45254	cellular organisms	Bacteria	Terrabacteria group	Actinobacteria	Actinobacteria	Corynebacteriales	Corynebacteriaceae	Corynebacterium	Corynebacterium freiburgense
GCF_000428825	WP_084435543.1	Desulfomicrobium escambiense DSM 10707	cellular organisms	Bacteria	Proteobacteria	delta/epsilon subdivisions	Deltaproteobacteria	Desulfovibrionales	Desulfomicrobiaceae	Desulfomicrobium	Desulfomicrobium escambiense
GCF_000428865	WP_006418868.1 WP_051221284.1	Eremococcus coleocola DSM 15696	cellular organisms	Bacteria	Terrabacteria group	Firmicutes	Bacilli	Lactobacillales	Aerococcaceae	Eremococcus	Eremococcus coleocola
GCF_000428885	WP_084511762.1	Geothrix fermentans DSM 14018	cellular organisms	Bacteria	Acidobacteria	Holophagae	Holophagales	Holophagaceae	Geothrix	Geothrix fermentans
GCF_000428905	WP_006010808.1	Glaciecola pallidula DSM 14239 = ACAM 615	cellular organisms	Bacteria	Proteobacteria	Gammaproteobacteria	Alteromonadales	Alteromonadaceae	Glaciecola	Glaciecola pallidula
GCF_000428925	WP_017262135.1 WP_017262136.1	Lactobacillus rossiae DSM 15814	cellular organisms	Bacteria	Terrabacteria group	Firmicutes	Bacilli	Lactobacillales	Lactobacillaceae	Lactobacillus	Lactobacillus rossiae
GCF_000428945	WP_027341752.1	Hamadaea tsunoensis DSM 44101	cellular organisms	Bacteria	Terrabacteria group	Actinobacteria	Actinobacteria	Micromonosporales	Micromonosporaceae	Hamadaea	Hamadaea tsunoensis
GCF_000428985	WP_027854621.1 WP_027854260.1	Marinobacterium litorale DSM 23545	cellular organisms	Bacteria	Proteobacteria	Gammaproteobacteria	Oceanospirillales	Oceanospirillaceae	Marinobacterium	Marinobacterium litorale
GCF_000429005	WP_028639877.1	Novosphingobium acidiphilum DSM 19966	cellular organisms	Bacteria	Proteobacteria	Alphaproteobacteria	Sphingomonadales	Sphingomonadaceae	Novosphingobium	Novosphingobium acidiphilum
GCF_000429025	WP_028937587.1	Pseudonocardia spinosispora DSM 44797	cellular organisms	Bacteria	Terrabacteria group	Actinobacteria	Actinobacteria	Pseudonocardiales	Pseudonocardiaceae	Pseudonocardia	Pseudonocardia spinosispora
GCF_000429045	WP_052340822.1 WP_052341500.1	Salinarimonas rosea DSM 21201	cellular organisms	Bacteria	Proteobacteria	Alphaproteobacteria	Rhizobiales	Salinarimonadaceae	Salinarimonas	Salinarimonas rosea
GCF_000429065	WP_028769998.1	Silanimonas lenta DSM 16282	cellular organisms	Bacteria	Proteobacteria	Gammaproteobacteria	Xanthomonadales	Xanthomonadaceae	Silanimonas	Silanimonas lenta
GCF_000429085	WP_037648662.1	Streptomyces flavidovirens DSM 40150	cellular organisms	Bacteria	Terrabacteria group	Actinobacteria	Actinobacteria	Streptomycetales	Streptomycetaceae	Streptomyces	Streptomyces flavidovirens
GCF_000429105	WP_051259342.1	Actinomyces suimastitidis DSM 15538	cellular organisms	Bacteria	Terrabacteria group	Actinobacteria	Actinobacteria	Actinomycetales	Actinomycetaceae	Actinomyces	Actinomyces suimastitidis
GCF_000429145	WP_026375528.1 WP_034475348.1	Aestuariibacter salexigens DSM 15300	cellular organisms	Bacteria	Proteobacteria	Gammaproteobacteria	Alteromonadales	Alteromonadaceae	Aestuariibacter	Aestuariibacter salexigens
GCF_000429165	WP_035376326.1	Acetobacter nitrogenifigens DSM 23921 = LMG 23498	cellular organisms	Bacteria	Proteobacteria	Alphaproteobacteria	Rhodospirillales	Acetobacteraceae	Acetobacter	Acetobacter nitrogenifigens
GCF_000429225	WP_084778896.1	Actinomyces dentalis DSM 19115	cellular organisms	Bacteria	Terrabacteria group	Actinobacteria	Actinobacteria	Actinomycetales	Actinomycetaceae	Actinomyces	Actinomyces dentalis
GCF_000429265	WP_051268565.1	Actinomyces gerencseriae DSM 6844	cellular organisms	Bacteria	Terrabacteria group	Actinobacteria	Actinobacteria	Actinomycetales	Actinomycetaceae	Actinomyces	Actinomyces gerencseriae
GCF_000429305	WP_051261177.1	Desulfovibrio inopinatus DSM 10711	cellular organisms	Bacteria	Proteobacteria	delta/epsilon subdivisions	Deltaproteobacteria	Desulfovibrionales	Desulfovibrionaceae	Desulfovibrio	Desulfovibrio inopinatus
GCF_000429325	WP_084502204.1	Desulfovibrio putealis DSM 16056	cellular organisms	Bacteria	Proteobacteria	delta/epsilon subdivisions	Deltaproteobacteria	Desulfovibrionales	Desulfovibrionaceae	Desulfovibrio	Desulfovibrio putealis
GCF_000429345	WP_027718626.1	Desulfovirgula thermocuniculi DSM 16036	cellular organisms	Bacteria	Terrabacteria group	Firmicutes	Clostridia	Thermoanaerobacterales	Thermoanaerobacteraceae	Desulfovirgula	Desulfovirgula thermocuniculi
GCF_000429365	WP_051312292.1	Pseudodonghicola xiamenensis DSM 18339	cellular organisms	Bacteria	Proteobacteria	Alphaproteobacteria	Rhodobacterales	Rhodobacteraceae	Pseudodonghicola	Pseudodonghicola xiamenensis
GCF_000429485	WP_026972273.1	Aliagarivorans marinus DSM 23064	cellular organisms	Bacteria	Proteobacteria	Gammaproteobacteria	Alteromonadales	Alteromonadaceae	Aliagarivorans	Aliagarivorans marinus
GCF_000429525	WP_026974561.1	Alicyclobacillus contaminans DSM 17975	cellular organisms	Bacteria	Terrabacteria group	Firmicutes	Bacilli	Bacillales	Alicyclobacillaceae	Alicyclobacillus	Alicyclobacillus contaminans
GCF_000429585	WP_051258481.1 WP_084172126.1	Atopococcus tabaci DSM 17538	cellular organisms	Bacteria	Terrabacteria group	Firmicutes	Bacilli	Lactobacillales	Carnobacteriaceae	Atopococcus	Atopococcus tabaci
GCF_000429605	WP_028995568.1	Azonexus hydrophilus DSM 23864	cellular organisms	Bacteria	Proteobacteria	Betaproteobacteria	Rhodocyclales	Azonexaceae	Azonexus	Azonexus hydrophilus
GCF_000429625	WP_051340478.1 WP_035693782.1 WP_084536966.1	Azospirillum halopraeferens DSM 3675	cellular organisms	Bacteria	Proteobacteria	Alphaproteobacteria	Rhodospirillales	Rhodospirillaceae	Azospirillum	Azospirillum halopraeferens
GCF_000429645	WP_029012519.1	Niveispirillum irakense DSM 11586	cellular organisms	Bacteria	Proteobacteria	Alphaproteobacteria	Rhodospirillales	Rhodospirillaceae	Niveispirillum	Niveispirillum irakense
GCF_000429665	WP_026685346.1	Azovibrio restrictus DSM 23866	cellular organisms	Bacteria	Proteobacteria	Betaproteobacteria	Rhodocyclales	Rhodocyclaceae	Azovibrio	Azovibrio restrictus
GCF_000429685	WP_026702944.1	Bacillus aidingensis DSM 18341	cellular organisms	Bacteria	Terrabacteria group	Firmicutes	Bacilli	Bacillales	Bacillaceae	Bacillus	Bacillus aidingensis
GCF_000429705	WP_026691405.1	Bacillus aurantiacus DSM 18675	cellular organisms	Bacteria	Terrabacteria group	Firmicutes	Bacilli	Bacillales	Bacillaceae	Bacillus	Bacillus aurantiacus
GCF_000429725	WP_026698513.1	Bacillus chagannorensis DSM 18086	cellular organisms	Bacteria	Terrabacteria group	Firmicutes	Bacilli	Bacillales	Bacillaceae	Bacillus	Bacillus chagannorensis
GCF_000429765	WP_028028997.1	Gemmobacter nectariphilus DSM 15620	cellular organisms	Bacteria	Proteobacteria	Alphaproteobacteria	Rhodobacterales	Rhodobacteraceae	Gemmobacter	Gemmobacter nectariphilus
GCF_000429785	WP_051259136.1	Chitinibacter tainanensis DSM 15459	cellular organisms	Bacteria	Proteobacteria	Betaproteobacteria	Neisseriales	Chromobacteriaceae	Chitinibacter	Chitinibacter tainanensis
GCF_000429825	WP_027093873.1	Cohnella thermotolerans DSM 17683	cellular organisms	Bacteria	Terrabacteria group	Firmicutes	Bacilli	Bacillales	Paenibacillaceae	Cohnella	Cohnella thermotolerans
GCF_000429845	WP_027016930.1	Comamonas composti DSM 21721	cellular organisms	Bacteria	Proteobacteria	Betaproteobacteria	Burkholderiales	Comamonadaceae	Comamonas	Comamonas composti
GCF_000429865	WP_029041030.1	Cucumibacter marinus DSM 18995	cellular organisms	Bacteria	Proteobacteria	Alphaproteobacteria	Rhizobiales	Hyphomicrobiaceae	Cucumibacter	Cucumibacter marinus
GCF_000429885	WP_034400423.1	Dermatophilus congolensis DSM 44180 = NBRC 105199	cellular organisms	Bacteria	Terrabacteria group	Actinobacteria	Actinobacteria	Micrococcales	Dermatophilaceae	Dermatophilus	Dermatophilus congolensis
GCF_000429905	WP_051326915.1	Desulfatibacillum aliphaticivorans DSM 15576	cellular organisms	Bacteria	Proteobacteria	delta/epsilon subdivisions	Deltaproteobacteria	Desulfobacterales	Desulfobacteraceae	Desulfatibacillum	Desulfatibacillum aliphaticivorans
GCF_000429945	WP_051309438.1	Desulfobulbus japonicus DSM 18378	cellular organisms	Bacteria	Proteobacteria	delta/epsilon subdivisions	Deltaproteobacteria	Desulfobacterales	Desulfobulbaceae	Desulfobulbus	Desulfobulbus japonicus
GCF_000429965	WP_035247526.1	Desulfobulbus mediterraneus DSM 13871	cellular organisms	Bacteria	Proteobacteria	delta/epsilon subdivisions	Deltaproteobacteria	Desulfobacterales	Desulfobulbaceae	Desulfobulbus	Desulfobulbus mediterraneus
GCF_000429985	WP_034632702.1	Desulfovibrio bastinii DSM 16055	cellular organisms	Bacteria	Proteobacteria	delta/epsilon subdivisions	Deltaproteobacteria	Desulfovibrionales	Desulfovibrionaceae	Desulfovibrio	Desulfovibrio bastinii
GCF_000430005	WP_051257747.1	Desulfovibrio cuneatus DSM 11391	cellular organisms	Bacteria	Proteobacteria	delta/epsilon subdivisions	Deltaproteobacteria	Desulfovibrionales	Desulfovibrionaceae	Desulfovibrio	Desulfovibrio cuneatus
GCF_000430585	WP_081411907.1	Alicyclobacillus herbarius DSM 13609	cellular organisms	Bacteria	Terrabacteria group	Firmicutes	Bacilli	Bacillales	Alicyclobacillaceae	Alicyclobacillus	Alicyclobacillus herbarius
GCF_000430605	WP_018703283.1	Anaeroarcus burkinensis DSM 6283	cellular organisms	Bacteria	Terrabacteria group	Firmicutes	Negativicutes	Selenomonadales	Sporomusaceae	Anaeroarcus	Anaeroarcus burkinensis
GCF_000430625	WP_027416691.1	Aneurinibacillus terranovensis DSM 18919	cellular organisms	Bacteria	Terrabacteria group	Firmicutes	Bacilli	Bacillales	Paenibacillaceae	Aneurinibacillus group	Aneurinibacillus	Aneurinibacillus terranovensis
GCF_000430685	WP_027724883.1	Tuberibacillus calidus DSM 17572	cellular organisms	Bacteria	Terrabacteria group	Firmicutes	Bacilli	Bacillales	Sporolactobacillaceae	Tuberibacillus	Tuberibacillus calidus
GCF_000430705	WP_026818736.1	Arthrobacter castelli DSM 16402	cellular organisms	Bacteria	Terrabacteria group	Actinobacteria	Actinobacteria	Micrococcales	Micrococcaceae	Arthrobacter	Arthrobacter castelli
GCF_000430725	WP_028998031.1 WP_051243047.1	Azohydromonas australica DSM 1124	cellular organisms	Bacteria	Proteobacteria	Betaproteobacteria	Burkholderiales	Alcaligenaceae	Azohydromonas	Azohydromonas australica
GCF_000430745	WP_026678645.1	Fictibacillus gelatini DSM 15865	cellular organisms	Bacteria	Terrabacteria group	Firmicutes	Bacilli	Bacillales	Bacillaceae	Fictibacillus	Fictibacillus gelatini
GCF_000430765	WP_026693055.1	Bacillus kribbensis DSM 17871	cellular organisms	Bacteria	Terrabacteria group	Firmicutes	Bacilli	Bacillales	Bacillaceae	Bacillus	Bacillus kribbensis
GCF_000430785	WP_028401929.1	Bacillus panaciterrae DSM 19096	cellular organisms	Bacteria	Terrabacteria group	Firmicutes	Bacilli	Bacillales	Bacillaceae	Bacillus	Bacillus panaciterrae
GCF_000430805	WP_028451079.1	Chitinilyticum aquatile DSM 21506	cellular organisms	Bacteria	Proteobacteria	Betaproteobacteria	Neisseriales	Chromobacteriaceae	Chitinilyticum	Chitinilyticum aquatile
GCF_000430885	WP_027365381.1	Desulfotomaculum alcoholivorax DSM 16058	cellular organisms	Bacteria	Terrabacteria group	Firmicutes	Clostridia	Clostridiales	Peptococcaceae	Desulfotomaculum	Desulfotomaculum alcoholivorax
GCF_000430995	WP_018660728.1	Thermobrachium celere DSM 8682	cellular organisms	Bacteria	Terrabacteria group	Firmicutes	Clostridia	Clostridiales	Clostridiaceae	Thermobrachium	Thermobrachium celere
GCF_000438455	WP_040928864.1	Nosocomiicoccus massiliensis	cellular organisms	Bacteria	Terrabacteria group	Firmicutes	Bacilli	Bacillales	Staphylococcaceae	Nosocomiicoccus
GCF_000439085	WP_027274125.1	Leminorella grimontii ATCC 33999 = DSM 5078	cellular organisms	Bacteria	Proteobacteria	Gammaproteobacteria	Enterobacterales	Budviciaceae	Leminorella	Leminorella grimontii
GCF_000439105	WP_018590001.1	Terrisporobacter glycolicus ATCC 14880 = DSM 1288	cellular organisms	Bacteria	Terrabacteria group	Firmicutes	Clostridia	Clostridiales	Peptostreptococcaceae	Terrisporobacter	Terrisporobacter glycolicus
GCF_000439375	WP_029684549.1	Tatumella saanichensis	cellular organisms	Bacteria	Proteobacteria	Gammaproteobacteria	Enterobacterales	Erwiniaceae	Tatumella
GCF_000442255	WP_020040835.1	Salipiger mucosus DSM 16094	cellular organisms	Bacteria	Proteobacteria	Alphaproteobacteria	Rhodobacterales	Rhodobacteraceae	Salipiger	Salipiger mucosus
GCF_000442275	WP_021101054.1	Litoreibacter arenae DSM 19593	cellular organisms	Bacteria	Proteobacteria	Alphaproteobacteria	Rhodobacterales	Rhodobacteraceae	Litoreibacter	Litoreibacter arenae
GCF_000442315	WP_021098165.1	Rubellimicrobium thermophilum DSM 16684	cellular organisms	Bacteria	Proteobacteria	Alphaproteobacteria	Rhodobacterales	Rhodobacteraceae	Rubellimicrobium	Rubellimicrobium thermophilum
GCF_000442645	WP_020933996.1	Corynebacterium maris DSM 45190	cellular organisms	Bacteria	Terrabacteria group	Actinobacteria	Actinobacteria	Corynebacteriales	Corynebacteriaceae	Corynebacterium	Corynebacterium maris
GCF_000442905	WP_017805347.1	Avibacterium paragallinarum JF4211	cellular organisms	Bacteria	Proteobacteria	Gammaproteobacteria	Pasteurellales	Pasteurellaceae	Avibacterium	Avibacterium paragallinarum
GCF_000443165	WP_021247801.1	Thauera terpenica 58Eu	cellular organisms	Bacteria	Proteobacteria	Betaproteobacteria	Rhodocyclales	Zoogloeaceae	Thauera	Thauera terpenica
GCF_000444055	WP_051189532.1	Alicyclobacillus acidoterrestris ATCC 49025	cellular organisms	Bacteria	Terrabacteria group	Firmicutes	Bacilli	Bacillales	Alicyclobacillaceae	Alicyclobacillus	Alicyclobacillus acidoterrestris
GCF_000444875	WP_043478875.1	Streptomyces collinus Tu 365	cellular organisms	Bacteria	Terrabacteria group	Actinobacteria	Actinobacteria	Streptomycetales	Streptomycetaceae	Streptomyces	Streptomyces collinus
GCF_000444995	WP_020951357.1	Paracoccus aminophilus JCM 7686	cellular organisms	Bacteria	Proteobacteria	Alphaproteobacteria	Rhodobacterales	Rhodobacteraceae	Paracoccus	Paracoccus aminophilus
GCF_000445105	WP_021224961.1	Sphingobium lactosutens DS20	cellular organisms	Bacteria	Proteobacteria	Alphaproteobacteria	Sphingomonadales	Sphingomonadaceae	Sphingobium	Sphingobium lactosutens
GCF_000445125	WP_031343327.1	Novosphingobium lindaniclasticum LE124	cellular organisms	Bacteria	Proteobacteria	Alphaproteobacteria	Sphingomonadales	Sphingomonadaceae	Novosphingobium	Novosphingobium lindaniclasticum
GCF_000445445	WP_051171403.1	Sporomusa ovata DSM 2662	cellular organisms	Bacteria	Terrabacteria group	Firmicutes	Negativicutes	Selenomonadales	Sporomusaceae	Sporomusa	Sporomusa ovata
GCF_000445475	WP_021288233.1	Sulfurimonas hongkongensis	cellular organisms	Bacteria	Proteobacteria	delta/epsilon subdivisions	Epsilonproteobacteria	Campylobacterales	Helicobacteraceae	Sulfurimonas
GCF_000447205	WP_021317129.1	Sphingobium ummariense RL-3	cellular organisms	Bacteria	Proteobacteria	Alphaproteobacteria	Sphingomonadales	Sphingomonadaceae	Sphingobium	Sphingobium ummariense
GCF_000452245	WP_082367620.1 WP_021431964.1	Paraclostridium bifermentans ATCC 638	cellular organisms	Bacteria	Terrabacteria group	Firmicutes	Clostridia	Clostridiales	Peptostreptococcaceae	Paraclostridium	Paraclostridium bifermentans
GCF_000454045	WP_020906927.1	Rhodococcus erythropolis CCM2595	cellular organisms	Bacteria	Terrabacteria group	Actinobacteria	Actinobacteria	Corynebacteriales	Nocardiaceae	Rhodococcus	Rhodococcus erythropolis
GCF_000454065	WP_029101015.1 WP_051188048.1	Brevibacillus thermoruber 423	cellular organisms	Bacteria	Terrabacteria group	Firmicutes	Bacilli	Bacillales	Paenibacillaceae	Brevibacillus	Brevibacillus thermoruber
GCF_000455225	WP_044503124.1	Megasphaera massiliensis	cellular organisms	Bacteria	Terrabacteria group	Firmicutes	Negativicutes	Veillonellales	Veillonellaceae	Megasphaera
GCF_000455245	WP_044493970.1	Nesterenkonia massiliensis	cellular organisms	Bacteria	Terrabacteria group	Actinobacteria	Actinobacteria	Micrococcales	Micrococcaceae	Nesterenkonia
GCF_000455485	WP_081757037.1 WP_052339559.1	Gorillibacterium massiliense	cellular organisms	Bacteria	Terrabacteria group	Firmicutes	Bacilli	Bacillales	Paenibacillaceae	Gorillibacterium
GCF_000455825	WP_021198921.1	Microbacterium maritypicum MF109	cellular organisms	Bacteria	Terrabacteria group	Actinobacteria	Actinobacteria	Micrococcales	Microbacteriaceae	Microbacterium	Microbacterium maritypicum
GCF_000463155	WP_024550795.1	Siccibacter turicensis LMG 23730	cellular organisms	Bacteria	Proteobacteria	Gammaproteobacteria	Enterobacterales	Enterobacteriaceae	Siccibacter	Siccibacter turicensis
GCF_000463355	WP_021002372.1	Streptococcus intermedius B196	cellular organisms	Bacteria	Terrabacteria group	Firmicutes	Bacilli	Lactobacillales	Streptococcaceae	Streptococcus	Streptococcus anginosus group	Streptococcus intermedius
GCF_000463505	WP_003036553.1	Streptococcus anginosus C238	cellular organisms	Bacteria	Terrabacteria group	Firmicutes	Bacilli	Lactobacillales	Streptococcaceae	Streptococcus	Streptococcus anginosus group	Streptococcus anginosus
GCF_000463665	WP_081672523.1	Cutibacterium granulosum DSM 20700	cellular organisms	Bacteria	Terrabacteria group	Actinobacteria	Actinobacteria	Propionibacteriales	Propionibacteriaceae	Cutibacterium	Cutibacterium granulosum
GCF_000465555	WP_021506776.1	Pantoea dispersa EGD-AAK13	cellular organisms	Bacteria	Proteobacteria	Gammaproteobacteria	Enterobacterales	Erwiniaceae	Pantoea	Pantoea dispersa
GCF_000466245	WP_034473914.1	Actinomyces johnsonii F0542	cellular organisms	Bacteria	Terrabacteria group	Actinobacteria	Actinobacteria	Actinomycetales	Actinomycetaceae	Actinomyces	Actinomyces johnsonii
GCF_000466945	WP_021688956.1	Novosphingobium tardaugens NBRC 16725	cellular organisms	Bacteria	Proteobacteria	Alphaproteobacteria	Sphingomonadales	Sphingomonadaceae	Novosphingobium	Novosphingobium tardaugens
GCF_000466985	WP_081703477.1	Brevundimonas abyssalis TAR-001	cellular organisms	Bacteria	Proteobacteria	Alphaproteobacteria	Caulobacterales	Caulobacteraceae	Brevundimonas	Brevundimonas abyssalis
GCF_000467125	WP_021705652.1 WP_021706556.1	Vibrio proteolyticus NBRC 13287	cellular organisms	Bacteria	Proteobacteria	Gammaproteobacteria	Vibrionales	Vibrionaceae	Vibrio	Vibrio proteolyticus
GCF_000467185	WP_021714891.1	Vibrio ezurae NBRC 102218	cellular organisms	Bacteria	Proteobacteria	Gammaproteobacteria	Vibrionales	Vibrionaceae	Vibrio	Vibrio ezurae
GCF_000468015	WP_021683365.1	Ruminococcus callidus ATCC 27760	cellular organisms	Bacteria	Terrabacteria group	Firmicutes	Clostridia	Clostridiales	Ruminococcaceae	Ruminococcus	Ruminococcus callidus
GCF_000468495	WP_081696796.1	Desulfovibrio gigas DSM 1382 = ATCC 19364	cellular organisms	Bacteria	Proteobacteria	delta/epsilon subdivisions	Deltaproteobacteria	Desulfovibrionales	Desulfovibrionaceae	Desulfovibrio	Desulfovibrio gigas
GCF_000468755	WP_040652458.1	Olsenella profusa F0195	cellular organisms	Bacteria	Terrabacteria group	Actinobacteria	Coriobacteriia	Coriobacteriales	Atopobiaceae	Olsenella	Olsenella profusa
GCF_000469325	WP_040534600.1	Lactobacillus shenzhenensis LY-73	cellular organisms	Bacteria	Terrabacteria group	Firmicutes	Bacilli	Lactobacillales	Lactobacillaceae	Lactobacillus	Lactobacillus shenzhenensis
GCF_000469345	WP_044964890.1	Eubacterium ramulus ATCC 29099	cellular organisms	Bacteria	Terrabacteria group	Firmicutes	Clostridia	Clostridiales	Eubacteriaceae	Eubacterium	Eubacterium ramulus
GCF_000469465	WP_021752642.1	Gemella bergeriae ATCC 700627	cellular organisms	Bacteria	Terrabacteria group	Firmicutes	Bacilli	Bacillales	Bacillales incertae sedis	Bacillales Family XI. Incertae Sedis	Gemella	Gemella bergeri
GCF_000469485	WP_021764369.1	Leifsonia aquatica ATCC 14665	cellular organisms	Bacteria	Terrabacteria group	Actinobacteria	Actinobacteria	Micrococcales	Microbacteriaceae	Leifsonia	Leifsonia aquatica
GCF_000469585	WP_027390004.1	Chrysiogenes arsenatis DSM 11915	cellular organisms	Bacteria	Chrysiogenetes	Chrysiogenetes	Chrysiogenales	Chrysiogenaceae	Chrysiogenes	Chrysiogenes arsenatis
GCF_000469625	WP_073022624.1 WP_021804154.1	Clostridium intestinale URNW	cellular organisms	Bacteria	Terrabacteria group	Firmicutes	Clostridia	Clostridiales	Clostridiaceae	Clostridium	Clostridium intestinale
GCF_000470375	WP_048947529.1	Kingella kingae Vir5453	cellular organisms	Bacteria	Proteobacteria	Betaproteobacteria	Neisseriales	Neisseriaceae	Kingella	Kingella kingae
GCF_000470775	WP_081689922.1	Leifsonia xyli subsp. cynodontis DSM 46306	cellular organisms	Bacteria	Terrabacteria group	Actinobacteria	Actinobacteria	Micrococcales	Microbacteriaceae	Leifsonia	Leifsonia xyli	Leifsonia xyli subsp. cynodontis
GCF_000471045	WP_029015406.1	actinobacterium LLX17	cellular organisms	Bacteria	Terrabacteria group	Actinobacteria	Actinobacteria	unclassified Actinobacteria (class)	unclassified Actinobacteria (class) (miscellaneous)
GCF_000472665	WP_026394615.1	Acetobacterium dehalogenans DSM 11527	cellular organisms	Bacteria	Terrabacteria group	Firmicutes	Clostridia	Clostridiales	Eubacteriaceae	Acetobacterium	Acetobacterium dehalogenans
GCF_000472865	WP_080664091.1	Bradyrhizobium elkanii WSM2783	cellular organisms	Bacteria	Proteobacteria	Alphaproteobacteria	Rhizobiales	Bradyrhizobiaceae	Bradyrhizobium	Bradyrhizobium elkanii
GCF_000472905	WP_051375497.1	Alicyclobacillus pomorum DSM 14955	cellular organisms	Bacteria	Terrabacteria group	Firmicutes	Bacilli	Bacillales	Alicyclobacillaceae	Alicyclobacillus	Alicyclobacillus pomorum
GCF_000473085	WP_029006104.1	Azorhizobium doebereinerae UFLA1-100	cellular organisms	Bacteria	Proteobacteria	Alphaproteobacteria	Rhizobiales	Xanthobacteraceae	Azorhizobium	Azorhizobium doebereinerae
GCF_000473145	WP_036761087.1	Leisingera daeponensis DSM 23529	cellular organisms	Bacteria	Proteobacteria	Alphaproteobacteria	Rhodobacterales	Rhodobacteraceae	Leisingera	Leisingera daeponensis
GCF_000473205	WP_036786065.1	Pseudophaeobacter arcticus DSM 23566	cellular organisms	Bacteria	Proteobacteria	Alphaproteobacteria	Rhodobacterales	Rhodobacteraceae	Pseudophaeobacter	Pseudophaeobacter arcticus
GCF_000473225	WP_027263335.1	Sedimentitalea nanhaiensis DSM 24252	cellular organisms	Bacteria	Proteobacteria	Alphaproteobacteria	Rhodobacterales	Rhodobacteraceae	Sedimentitalea	Sedimentitalea nanhaiensis
GCF_000473895	WP_022603944.1	Rubidibacter lacunae KORDI 51-2	cellular organisms	Bacteria	Terrabacteria group	Cyanobacteria/Melainabacteria group	Cyanobacteria	Oscillatoriophycideae	Chroococcales	Aphanothecaceae	Rubidibacter	Rubidibacter lacunae
GCF_000473995	WP_022743874.1	Clostridium saccharobutylicum DSM 13864	cellular organisms	Bacteria	Terrabacteria group	Firmicutes	Clostridia	Clostridiales	Clostridiaceae	Clostridium	Clostridium saccharobutylicum
GCF_000474725	WP_029354463.1	Mesorhizobium ciceri ca181	cellular organisms	Bacteria	Proteobacteria	Alphaproteobacteria	Rhizobiales	Phyllobacteriaceae	Mesorhizobium	Mesorhizobium ciceri
GCF_000474945	WP_051362318.1	Solimonas soli DSM 21787	cellular organisms	Bacteria	Proteobacteria	Gammaproteobacteria	Nevskiales	Sinobacteraceae	Solimonas	Solimonas soli
GCF_000477555	WP_021809369.1	Leifsonia rubra CMS 76R	cellular organisms	Bacteria	Terrabacteria group	Actinobacteria	Actinobacteria	Micrococcales	Microbacteriaceae	Leifsonia	Leifsonia rubra
GCF_000478195	WP_023066923.1	Lyngbya aestuarii BL J	cellular organisms	Bacteria	Terrabacteria group	Cyanobacteria/Melainabacteria group	Cyanobacteria	Oscillatoriophycideae	Oscillatoriales	Oscillatoriaceae	Lyngbya	Lyngbya aestuarii
GCF_000478885	WP_070098395.1	Adlercreutzia equolifaciens DSM 19450	cellular organisms	Bacteria	Terrabacteria group	Actinobacteria	Coriobacteriia	Eggerthellales	Eggerthellaceae	Adlercreutzia	Adlercreutzia equolifaciens
GCF_000479045	WP_023051186.1	Cetobacterium somerae ATCC BAA-474	cellular organisms	Bacteria	Fusobacteria	Fusobacteriia	Fusobacteriales	Fusobacteriaceae	Cetobacterium	Cetobacterium somerae
GCF_000480335	WP_026680371.1	Bacillus megaterium MSP20.1	cellular organisms	Bacteria	Terrabacteria group	Firmicutes	Bacilli	Bacillales	Bacillaceae	Bacillus	Bacillus megaterium
GCF_000482465	WP_051398044.1	Runella limosa DSM 17973	cellular organisms	Bacteria	FCB group	Bacteroidetes/Chlorobi group	Bacteroidetes	Cytophagia	Cytophagales	Cytophagaceae	Runella	Runella limosa
GCF_000482485	WP_026907997.1	Paucisalibacillus globulus DSM 18846	cellular organisms	Bacteria	Terrabacteria group	Firmicutes	Bacilli	Bacillales	Bacillaceae	Paucisalibacillus	Paucisalibacillus globulus
GCF_000482505	WP_026748318.1	Leptotrichia trevisanii DSM 22070	cellular organisms	Bacteria	Fusobacteria	Fusobacteriia	Fusobacteriales	Leptotrichiaceae	Leptotrichia	Leptotrichia trevisanii
GCF_000482705	WP_084546407.1	Glycomyces arizonensis DSM 44726	cellular organisms	Bacteria	Terrabacteria group	Actinobacteria	Actinobacteria	Glycomycetales	Glycomycetaceae	Glycomyces	Glycomyces arizonensis
GCF_000482725	WP_037071278.1 WP_028867663.1	Psychromonas arctica DSM 14288	cellular organisms	Bacteria	Proteobacteria	Gammaproteobacteria	Alteromonadales	Psychromonadaceae	Psychromonas	Psychromonas arctica
GCF_000482785	WP_028311385.1	Derxia gummosa DSM 723	cellular organisms	Bacteria	Proteobacteria	Betaproteobacteria	Burkholderiales	Alcaligenaceae	Derxia	Derxia gummosa
GCF_000482845	WP_084281685.1	Anaerobiospirillum succiniciproducens DSM 6400	cellular organisms	Bacteria	Proteobacteria	Gammaproteobacteria	Aeromonadales	Succinivibrionaceae	Anaerobiospirillum	Anaerobiospirillum succiniciproducens
GCF_000482865	WP_026422445.1	Actinokineospora inagensis DSM 44258	cellular organisms	Bacteria	Terrabacteria group	Actinobacteria	Actinobacteria	Pseudonocardiales	Pseudonocardiaceae	Actinokineospora	Actinokineospora inagensis
GCF_000483125	WP_028263781.1	Atopobium fossor DSM 15642	cellular organisms	Bacteria	Terrabacteria group	Actinobacteria	Coriobacteriia	Coriobacteriales	Atopobiaceae	Atopobium	Atopobium fossor
GCF_000483485	WP_051347274.1	Thiomicrorhabdus chilensis DSM 12352	cellular organisms	Bacteria	Proteobacteria	Gammaproteobacteria	Thiotrichales	Piscirickettsiaceae	Thiomicrorhabdus	Thiomicrorhabdus chilensis
GCF_000484505	WP_023162400.1	Clostridium autoethanogenum DSM 10061	cellular organisms	Bacteria	Terrabacteria group	Firmicutes	Clostridia	Clostridiales	Clostridiaceae	Clostridium	Clostridium autoethanogenum
GCF_000484535	WP_023174245.1	Gloeobacter kilaueensis JS1	cellular organisms	Bacteria	Terrabacteria group	Cyanobacteria/Melainabacteria group	Cyanobacteria	Gloeobacteria	Gloeobacterales	Gloeobacteraceae	Gloeobacter	Gloeobacter kilaueensis
GCF_000484635	WP_024538376.1	Comamonas badia DSM 17552	cellular organisms	Bacteria	Proteobacteria	Betaproteobacteria	Burkholderiales	Comamonadaceae	Comamonas	Comamonas badia
GCF_000485905	WP_076742130.1	Spiribacter curvatus	cellular organisms	Bacteria	Proteobacteria	Gammaproteobacteria	Chromatiales	Ectothiorhodospiraceae	Spiribacter
GCF_000487995	WP_081700822.1	Mucispirillum schaedleri ASF457	cellular organisms	Bacteria	Deferribacteres	Deferribacteres	Deferribacterales	Deferribacteraceae	Mucispirillum	Mucispirillum schaedleri
GCF_000488195	WP_023270629.1	Acinetobacter gyllenbergii NIPH 230	cellular organisms	Bacteria	Proteobacteria	Gammaproteobacteria	Pseudomonadales	Moraxellaceae	Acinetobacter	Acinetobacter gyllenbergii
GCF_000488215	WP_023272699.1	Acinetobacter nectaris CIP 110549	cellular organisms	Bacteria	Proteobacteria	Gammaproteobacteria	Pseudomonadales	Moraxellaceae	Acinetobacter	Acinetobacter nectaris
GCF_000488255	WP_016659467.1	Acinetobacter indicus CIP 110367	cellular organisms	Bacteria	Proteobacteria	Gammaproteobacteria	Pseudomonadales	Moraxellaceae	Acinetobacter	Acinetobacter indicus
GCF_000488275	WP_004901962.1	Acinetobacter brisouii CIP 110357	cellular organisms	Bacteria	Proteobacteria	Gammaproteobacteria	Pseudomonadales	Moraxellaceae	Acinetobacter	Acinetobacter brisouii
GCF_000488855	WP_023153144.1	Eubacterium brachy ATCC 33089	cellular organisms	Bacteria	Terrabacteria group	Firmicutes	Clostridia	Clostridiales	Clostridiales incertae sedis	Clostridiales Family XIII. Incertae Sedis	[Eubacterium] brachy
GCF_000493735	WP_023178779.1 WP_052326517.1	Carnobacterium inhibens subsp. gilichinskyi	cellular organisms	Bacteria	Terrabacteria group	Firmicutes	Bacilli	Lactobacillales	Carnobacteriaceae	Carnobacterium	Carnobacterium inhibens
GCF_000494755	WP_023358302.1	Actinoplanes friuliensis DSM 7358	cellular organisms	Bacteria	Terrabacteria group	Actinobacteria	Actinobacteria	Micromonosporales	Micromonosporaceae	Actinoplanes	Actinoplanes friuliensis
GCF_000495435	WP_023387318.1	Youngiibacter fragilis 232.1	cellular organisms	Bacteria	Terrabacteria group	Firmicutes	Clostridia	Clostridiales	Clostridiaceae	Youngiibacter	Youngiibacter fragilis
GCF_000495505	WP_023384184.1	Campylobacter fetus subsp. testudinum 03-427	cellular organisms	Bacteria	Proteobacteria	delta/epsilon subdivisions	Epsilonproteobacteria	Campylobacterales	Campylobacteraceae	Campylobacter	Campylobacter fetus	Campylobacter fetus subsp. testudinum
GCF_000496075	WP_023431361.1 WP_023431163.1	Lutibaculum baratangense AMV1	cellular organisms	Bacteria	Proteobacteria	Alphaproteobacteria	Rhizobiales	Rhodobiaceae	Lutibaculum	Lutibaculum baratangense
GCF_000496735	WP_023493262.1 WP_023494527.1	Methyloglobulus morosus KoM1	cellular organisms	Bacteria	Proteobacteria	Gammaproteobacteria	Methylococcales	Methylococcaceae	Methyloglobulus	Methyloglobulus morosus
GCF_000496835	WP_028784548.1 WP_028782016.1	Thalassobacillus devorans MSP14	cellular organisms	Bacteria	Terrabacteria group	Firmicutes	Bacilli	Bacillales	Bacillaceae	Thalassobacillus	Thalassobacillus devorans
GCF_000497205	WP_037331243.1	Saccharopolyspora rectivirgula DSM 43747	cellular organisms	Bacteria	Terrabacteria group	Actinobacteria	Actinobacteria	Pseudonocardiales	Pseudonocardiaceae	Saccharopolyspora	Saccharopolyspora rectivirgula
GCF_000497245	WP_037594036.1	Sporolactobacillus laevolacticus DSM 442	cellular organisms	Bacteria	Terrabacteria group	Firmicutes	Bacilli	Bacillales	Sporolactobacillaceae	Sporolactobacillus	Sporolactobacillus laevolacticus
GCF_000497525	WP_078401329.1 WP_023521759.1	Bacillus thuringiensis YBT-1518	cellular organisms	Bacteria	Terrabacteria group	Firmicutes	Bacilli	Bacillales	Bacillaceae	Bacillus	Bacillus cereus group	Bacillus thuringiensis
GCF_000498295	WP_084207115.1 WP_084207116.1	Vagococcus lutrae LBD1	cellular organisms	Bacteria	Terrabacteria group	Firmicutes	Bacilli	Lactobacillales	Enterococcaceae	Vagococcus	Vagococcus lutrae
GCF_000498575	WP_025164779.1	Pseudomonas taeanensis MS-3	cellular organisms	Bacteria	Proteobacteria	Gammaproteobacteria	Pseudomonadales	Pseudomonadaceae	Pseudomonas	Pseudomonas taeanensis
GCF_000498955	WP_081754367.1 WP_024625424.1	Lactobacillus fabifermentans DSM 21115	cellular organisms	Bacteria	Terrabacteria group	Firmicutes	Bacilli	Lactobacillales	Lactobacillaceae	Lactobacillus	Lactobacillus fabifermentans
GCF_000499525	WP_042277621.1	[Clostridium] dakarense	cellular organisms	Bacteria	Terrabacteria group	Firmicutes	Clostridia	Clostridiales	Peptostreptococcaceae	Romboutsia
GCF_000503775	WP_023556663.1 WP_023554839.1	Brevibacillus panacihumi W25	cellular organisms	Bacteria	Terrabacteria group	Firmicutes	Bacilli	Bacillales	Paenibacillaceae	Brevibacillus	Brevibacillus panacihumi
GCF_000503895	WP_023786900.1	Hyphomicrobium nitrativorans NL23	cellular organisms	Bacteria	Proteobacteria	Alphaproteobacteria	Rhizobiales	Hyphomicrobiaceae	Hyphomicrobium	Hyphomicrobium nitrativorans
GCF_000504125	WP_023519872.1 WP_010735156.1	Enterococcus mundtii QU 25	cellular organisms	Bacteria	Terrabacteria group	Firmicutes	Bacilli	Lactobacillales	Enterococcaceae	Enterococcus	Enterococcus mundtii
GCF_000504145	WP_028390603.1 WP_034302396.1	Bacillus cihuensis	cellular organisms	Bacteria	Terrabacteria group	Firmicutes	Bacilli	Bacillales	Bacillaceae	Bacillus
GCF_000504245	WP_051399392.1	Amycolatopsis halophila YIM 93223	cellular organisms	Bacteria	Terrabacteria group	Actinobacteria	Actinobacteria	Pseudonocardiales	Pseudonocardiaceae	Amycolatopsis	Amycolatopsis halophila
GCF_000504285	WP_051452472.1 WP_051450703.1 WP_084316194.1	Actinospica robiniae DSM 44927	cellular organisms	Bacteria	Terrabacteria group	Actinobacteria	Actinobacteria	Catenulisporales	Actinospicaceae	Actinospica	Actinospica robiniae
GCF_000504425	WP_027278748.1	Rhodopseudomonas palustris JSC-3b	cellular organisms	Bacteria	Proteobacteria	Alphaproteobacteria	Rhizobiales	Bradyrhizobiaceae	Rhodopseudomonas	Rhodopseudomonas palustris
GCF_000505545	WP_029500718.1	Kurthia huakuii LAM0618	cellular organisms	Bacteria	Terrabacteria group	Firmicutes	Bacilli	Bacillales	Planococcaceae	Kurthia	Kurthia huakuii
GCF_000506865	WP_023950100.1	Pelistega indica	cellular organisms	Bacteria	Proteobacteria	Betaproteobacteria	Burkholderiales	Alcaligenaceae	Pelistega
GCF_000508165	WP_024025614.1 WP_084545989.1	Marinomonas profundimaris	cellular organisms	Bacteria	Proteobacteria	Gammaproteobacteria	Oceanospirillales	Oceanospirillaceae	Marinomonas
GCF_000510425	WP_034819877.1	Eubacterium nodatum ATCC 33099	cellular organisms	Bacteria	Terrabacteria group	Firmicutes	Clostridia	Clostridiales	Clostridiales incertae sedis	Clostridiales Family XIII. Incertae Sedis	[Eubacterium] nodatum
GCF_000510645	WP_005586499.1	Thermicanus aegyptius DSM 12793	cellular organisms	Bacteria	Terrabacteria group	Firmicutes	Bacilli	Bacillales	Bacillales incertae sedis	Bacillales Family X. Incertae Sedis	Thermicanus	Thermicanus aegyptius
GCF_000510685	WP_026613454.1	Ensifer aridi	cellular organisms	Bacteria	Proteobacteria	Alphaproteobacteria	Rhizobiales	Rhizobiaceae	Sinorhizobium/Ensifer group	Ensifer
GCF_000510805	WP_026878630.1	Ignatzschineria larvae DSM 13226	cellular organisms	Bacteria	Proteobacteria	Gammaproteobacteria	unclassified Gammaproteobacteria	Ignatzschineria	Ignatzschineria larvae
GCF_000511305	WP_051424839.1	Rhodococcus pyridinivorans SB3094	cellular organisms	Bacteria	Terrabacteria group	Actinobacteria	Actinobacteria	Corynebacteriales	Nocardiaceae	Rhodococcus	Rhodococcus pyridinivorans
GCF_000511355	WP_024089007.1	Leisingera methylohalidivorans DSM 14336	cellular organisms	Bacteria	Proteobacteria	Alphaproteobacteria	Rhodobacterales	Rhodobacteraceae	Leisingera	Leisingera methylohalidivorans
GCF_000511385	WP_040104116.1	Phaeobacter gallaeciensis DSM 26640	cellular organisms	Bacteria	Proteobacteria	Alphaproteobacteria	Rhodobacterales	Rhodobacteraceae	Phaeobacter	Phaeobacter gallaeciensis
GCF_000511955	WP_005584480.1	[Clostridium] ultunense DSM 10521	cellular organisms	Bacteria	Terrabacteria group	Firmicutes	Tissierellia	Tissierellales	Tissierellaceae	[Clostridium] ultunense
GCF_000512205	WP_025292682.1	Sphingomonas sanxanigenens DSM 19645 = NX02	cellular organisms	Bacteria	Proteobacteria	Alphaproteobacteria	Sphingomonadales	Sphingomonadaceae	Sphingomonas	Sphingomonas sanxanigenens
GCF_000512235	WP_084218897.1	Syntrophorhabdus aromaticivorans UI	cellular organisms	Bacteria	Proteobacteria	delta/epsilon subdivisions	Deltaproteobacteria	Syntrophobacterales	Syntrophorhabdaceae	Syntrophorhabdus	Syntrophorhabdus aromaticivorans
GCF_000512355	WP_025385891.1 WP_025384704.1	Legionella oakridgensis ATCC 33761 = DSM 21215	cellular organisms	Bacteria	Proteobacteria	Gammaproteobacteria	Legionellales	Legionellaceae	Legionella	Legionella oakridgensis
GCF_000512735	WP_038532089.1	Thermocrinis ruber	cellular organisms	Bacteria	Aquificae	Aquificae	Aquificales	Aquificaceae	Thermocrinis
GCF_000512895	WP_019225284.1	Dehalobacter restrictus DSM 9455	cellular organisms	Bacteria	Terrabacteria group	Firmicutes	Clostridia	Clostridiales	Peptococcaceae	Dehalobacter	Dehalobacter restrictus
GCF_000513095	WP_034748256.1	Bacillus wakoensis JCM 9140	cellular organisms	Bacteria	Terrabacteria group	Firmicutes	Bacilli	Bacillales	Bacillaceae	Bacillus	Bacillus wakoensis
GCF_000513115	WP_035346776.1	Bacillus hemicellulosilyticus JCM 9152	cellular organisms	Bacteria	Terrabacteria group	Firmicutes	Bacilli	Bacillales	Bacillaceae	Bacillus	Bacillus hemicellulosilyticus
GCF_000513135	WP_035667829.1	Bacillus akibai JCM 9157	cellular organisms	Bacteria	Terrabacteria group	Firmicutes	Bacilli	Bacillales	Bacillaceae	Bacillus	Bacillus akibai
GCF_000513215	WP_025305207.1	Serratia marcescens subsp. marcescens Db11	cellular organisms	Bacteria	Proteobacteria	Gammaproteobacteria	Enterobacterales	Yersiniaceae	Serratia	Serratia marcescens	Serratia marcescens subsp. marcescens
GCF_000513275	WP_081735514.1	Paenibacillus gorillae	cellular organisms	Bacteria	Terrabacteria group	Firmicutes	Bacilli	Bacillales	Paenibacillaceae	Paenibacillus
GCF_000513295	WP_052589121.1	Magnetospirillum gryphiswaldense MSR-1 v2	cellular organisms	Bacteria	Proteobacteria	Alphaproteobacteria	Rhodospirillales	Rhodospirillaceae	Magnetospirillum	Magnetospirillum gryphiswaldense	Magnetospirillum gryphiswaldense MSR-1
GCF_000513955	WP_037060978.1	Pseudoxanthomonas suwonensis J47	cellular organisms	Bacteria	Proteobacteria	Gammaproteobacteria	Xanthomonadales	Xanthomonadaceae	Pseudoxanthomonas	Pseudoxanthomonas suwonensis
GCF_000515255	WP_081728361.1	Rhodovibrio salinarum DSM 9154	cellular organisms	Bacteria	Proteobacteria	Alphaproteobacteria	Rhodospirillales	Rhodospirillaceae	Rhodovibrio	Rhodovibrio salinarum
GCF_000515335	WP_027087637.1	Cohnella panacarvi Gsoil 349	cellular organisms	Bacteria	Terrabacteria group	Firmicutes	Bacilli	Bacillales	Paenibacillaceae	Cohnella	Cohnella panacarvi
GCF_000515395	WP_035815028.1	Jiangella gansuensis DSM 44835	cellular organisms	Bacteria	Terrabacteria group	Actinobacteria	Actinobacteria	Jiangellales	Jiangellaceae	Jiangella	Jiangella gansuensis
GCF_000516535	WP_036056306.1	Leptotrichia goodfellowii DSM 19756	cellular organisms	Bacteria	Fusobacteria	Fusobacteriia	Fusobacteriales	Leptotrichiaceae	Leptotrichia	Leptotrichia goodfellowii
GCF_000517025	WP_027339452.1	Halonatronum saccharophilum DSM 13868	cellular organisms	Bacteria	Terrabacteria group	Firmicutes	Clostridia	Halanaerobiales	Halobacteroidaceae	Halonatronum	Halonatronum saccharophilum
GCF_000517385	WP_023626312.1	Bacillus boroniphilus JCM 21738	cellular organisms	Bacteria	Terrabacteria group	Firmicutes	Bacilli	Bacillales	Bacillaceae	Bacillus	Bacillus boroniphilus
GCF_000517425	WP_025423557.1	Sodalis praecaptivus	cellular organisms	Bacteria	Proteobacteria	Gammaproteobacteria	Enterobacterales	Pectobacteriaceae	Sodalis
GCF_000517605	WP_038613660.1	Rhizobium leguminosarum bv. trifolii WSM1689	cellular organisms	Bacteria	Proteobacteria	Alphaproteobacteria	Rhizobiales	Rhizobiaceae	Rhizobium/Agrobacterium group	Rhizobium	Rhizobium leguminosarum	Rhizobium leguminosarum bv. trifolii
GCF_000518205	WP_051444721.1 WP_051444722.1	Facklamia sourekii ATCC 700629	cellular organisms	Bacteria	Terrabacteria group	Firmicutes	Bacilli	Lactobacillales	Aerococcaceae	Facklamia	Facklamia sourekii
GCF_000518265	WP_051468379.1	Actinomadura oligospora ATCC 43269	cellular organisms	Bacteria	Terrabacteria group	Actinobacteria	Actinobacteria	Streptosporangiales	Thermomonosporaceae	Actinomadura	Actinomadura oligospora
GCF_000518585	WP_027674449.1	Agrobacterium larrymoorei AF3.10 = ATCC 51759	cellular organisms	Bacteria	Proteobacteria	Alphaproteobacteria	Rhizobiales	Rhizobiaceae	Rhizobium/Agrobacterium group	Agrobacterium	Agrobacterium larrymoorei
GCF_000518665	WP_027314391.1	Microvirga flocculans ATCC BAA-817	cellular organisms	Bacteria	Proteobacteria	Alphaproteobacteria	Rhizobiales	Methylobacteriaceae	Microvirga	Microvirga flocculans
GCF_000518705	WP_028763997.1	Shewanella colwelliana ATCC 39565	cellular organisms	Bacteria	Proteobacteria	Gammaproteobacteria	Alteromonadales	Shewanellaceae	Shewanella	Shewanella colwelliana
GCF_000518745	WP_028684692.1	Phaseolibacter flectens ATCC 12775	cellular organisms	Bacteria	Proteobacteria	Gammaproteobacteria	Enterobacterales	Erwiniaceae	Phaseolibacter	Phaseolibacter flectens
GCF_000518765	WP_028518561.1	Ruminococcus flavefaciens ATCC 19208	cellular organisms	Bacteria	Terrabacteria group	Firmicutes	Clostridia	Clostridiales	Ruminococcaceae	Ruminococcus	Ruminococcus flavefaciens
GCF_000518785	WP_028738791.1	Rhizobium selenitireducens ATCC BAA-1503	cellular organisms	Bacteria	Proteobacteria	Alphaproteobacteria	Rhizobiales	Rhizobiaceae	Rhizobium/Agrobacterium group	Rhizobium	Rhizobium selenitireducens
GCF_000518805	WP_084632621.1	Shewanella waksmanii ATCC BAA-643	cellular organisms	Bacteria	Proteobacteria	Gammaproteobacteria	Alteromonadales	Shewanellaceae	Shewanella	Shewanella waksmanii
GCF_000519045	WP_051453114.1	Dechloromonas agitata is5	cellular organisms	Bacteria	Proteobacteria	Betaproteobacteria	Rhodocyclales	Azonexaceae	Dechloromonas	Dechloromonas agitata
GCF_000519125	WP_084457960.1	Desulfocurvus vexinensis DSM 17965	cellular organisms	Bacteria	Proteobacteria	delta/epsilon subdivisions	Deltaproteobacteria	Desulfovibrionales	Desulfovibrionaceae	Desulfocurvus	Desulfocurvus vexinensis
GCF_000519205	WP_027940946.1	Amycolatopsis taiwanensis DSM 45107	cellular organisms	Bacteria	Terrabacteria group	Actinobacteria	Actinobacteria	Pseudonocardiales	Pseudonocardiaceae	Amycolatopsis	Amycolatopsis taiwanensis
GCF_000519265	WP_084031871.1	Desulfonatronum lacustre DSM 10312	cellular organisms	Bacteria	Proteobacteria	delta/epsilon subdivisions	Deltaproteobacteria	Desulfovibrionales	Desulfonatronaceae	Desulfonatronum	Desulfonatronum lacustre
GCF_000519325	WP_051472156.1	Patulibacter minatonensis DSM 18081	cellular organisms	Bacteria	Terrabacteria group	Actinobacteria	Thermoleophilia	Solirubrobacterales	Patulibacteraceae	Patulibacter	Patulibacter minatonensis
GCF_000520615	WP_081749802.1	Roseivivax atlanticus	cellular organisms	Bacteria	Proteobacteria	Alphaproteobacteria	Rhodobacterales	Rhodobacteraceae	Roseivivax
GCF_000521175	WP_071992856.1	Aphanizomenon flos-aquae NIES-81	cellular organisms	Bacteria	Terrabacteria group	Cyanobacteria/Melainabacteria group	Cyanobacteria	Nostocales	Aphanizomenonaceae	Aphanizomenon	Aphanizomenon flos-aquae
GCF_000521485	WP_035726328.1	Gracilibacillus boraciitolerans JCM 21714	cellular organisms	Bacteria	Terrabacteria group	Firmicutes	Bacilli	Bacillales	Bacillaceae	Gracilibacillus	Gracilibacillus boraciitolerans
GCF_000521505	WP_025373152.1	Advenella mimigardefordensis DPN7	cellular organisms	Bacteria	Proteobacteria	Betaproteobacteria	Burkholderiales	Alcaligenaceae	Advenella	Advenella mimigardefordensis
GCF_000521785	WP_084782269.1	Roseivivax halodurans JCM 10272	cellular organisms	Bacteria	Proteobacteria	Alphaproteobacteria	Rhodobacterales	Rhodobacteraceae	Roseivivax	Roseivivax halodurans
GCF_000521805	WP_051436387.1 WP_036159747.1	Marinomonas ushuaiensis DSM 15871	cellular organisms	Bacteria	Proteobacteria	Gammaproteobacteria	Oceanospirillales	Oceanospirillaceae	Marinomonas	Marinomonas ushuaiensis
GCF_000521865	WP_043765274.1	Roseivivax isoporae LMG 25204	cellular organisms	Bacteria	Proteobacteria	Alphaproteobacteria	Rhodobacterales	Rhodobacteraceae	Roseivivax	Roseivivax isoporae
GCF_000523235	WP_025347342.1 WP_025351539.1	Nocardia nova SH22a	cellular organisms	Bacteria	Terrabacteria group	Actinobacteria	Actinobacteria	Corynebacteriales	Nocardiaceae	Nocardia	Nocardia nova
GCF_000524475	WP_024796240.1	Tomitella biformata AHU 1821	cellular organisms	Bacteria	Terrabacteria group	Actinobacteria	Actinobacteria	Corynebacteriales	unclassified Corynebacteriales	Tomitella	Tomitella biformata
GCF_000525635	WP_025361325.1	Kutzneria albida DSM 43870	cellular organisms	Bacteria	Terrabacteria group	Actinobacteria	Actinobacteria	Pseudonocardiales	Pseudonocardiaceae	Kutzneria	Kutzneria albida
GCF_000525655	WP_025403450.1	Corynebacterium falsenii DSM 44353	cellular organisms	Bacteria	Terrabacteria group	Actinobacteria	Actinobacteria	Corynebacteriales	Corynebacteriaceae	Corynebacterium	Corynebacterium falsenii
GCF_000525775	WP_009644302.1	Mogibacterium timidum ATCC 33093	cellular organisms	Bacteria	Terrabacteria group	Firmicutes	Clostridia	Clostridiales	Clostridiales incertae sedis	Clostridiales Family XIII. Incertae Sedis	Mogibacterium	Mogibacterium timidum
GCF_000525795	WP_036071982.1	Listeria aquatica FSL S10-1188	cellular organisms	Bacteria	Terrabacteria group	Firmicutes	Bacilli	Bacillales	Listeriaceae	Listeria	Listeria aquatica
GCF_000525875	WP_036098025.1	Listeria floridensis FSL S10-1187	cellular organisms	Bacteria	Terrabacteria group	Firmicutes	Bacilli	Bacillales	Listeriaceae	Listeria	Listeria floridensis
GCF_000525915	WP_035313401.1	Brochothrix campestris FSL F6-1037	cellular organisms	Bacteria	Terrabacteria group	Firmicutes	Bacilli	Bacillales	Listeriaceae	Brochothrix	Brochothrix campestris
GCF_000525955	WP_036060022.1	Listeria weihenstephanensis FSL R9-0317	cellular organisms	Bacteria	Terrabacteria group	Firmicutes	Bacilli	Bacillales	Listeriaceae	Listeria	Listeria weihenstephanensis
GCF_000525975	WP_036074069.1	Listeria rocourtiae FSL F6-920	cellular organisms	Bacteria	Terrabacteria group	Firmicutes	Bacilli	Bacillales	Listeriaceae	Listeria	Listeria rocourtiae
GCF_000526155	WP_025321348.1	Deferrisoma camini S3R1	cellular organisms	Bacteria	Proteobacteria	delta/epsilon subdivisions	Deltaproteobacteria	unclassified Deltaproteobacteria	Deferrisoma	Deferrisoma camini
GCF_000526235	WP_084027081.1	Acholeplasma granularum ATCC 19168	cellular organisms	Bacteria	Terrabacteria group	Tenericutes	Mollicutes	Acholeplasmatales	Acholeplasmataceae	Acholeplasma	Acholeplasma granularum
GCF_000526375	WP_029165814.1	Aminiphilus circumscriptus DSM 16581	cellular organisms	Bacteria	Synergistetes	Synergistia	Synergistales	Synergistaceae	Aminiphilus	Aminiphilus circumscriptus
GCF_000526395	WP_024821807.1	Aminobacterium mobile DSM 12262	cellular organisms	Bacteria	Synergistetes	Synergistia	Synergistales	Synergistaceae	Aminobacterium	Aminobacterium mobile
GCF_000526415	WP_052343961.1	bacterium JKG1	cellular organisms	Bacteria	unclassified Bacteria	unclassified Bacteria (miscellaneous)
GCF_000526435	WP_025748378.1	Caldicoprobacter oshimai DSM 21659	cellular organisms	Bacteria	Terrabacteria group	Firmicutes	Clostridia	Clostridiales	Caldicoprobacteraceae	Caldicoprobacter	Caldicoprobacter oshimai
GCF_000526455	WP_024826105.1	Desulfovibrio cf. magneticus IFRC170	cellular organisms	Bacteria	Proteobacteria	delta/epsilon subdivisions	Deltaproteobacteria	Desulfovibrionales	Desulfovibrionaceae	Desulfovibrio	Desulfovibrio magneticus
GCF_000526495	WP_024833155.1	[Clostridium] josui JCM 17888	cellular organisms	Bacteria	Terrabacteria group	Firmicutes	Clostridia	Clostridiales	Ruminococcaceae	Ruminiclostridium	[Clostridium] josui
GCF_000526655	WP_025731429.1	Bacillus ginsengihumi J57	cellular organisms	Bacteria	Terrabacteria group	Firmicutes	Bacilli	Bacillales	Bacillaceae	Bacillus	Bacillus ginsengihumi
GCF_000526675	WP_084030226.1	Atopobacter phocae ATCC BAA-285	cellular organisms	Bacteria	Terrabacteria group	Firmicutes	Bacilli	Lactobacillales	Carnobacteriaceae	Atopobacter	Atopobacter phocae
GCF_000526695	WP_025733523.1 WP_051464881.1	Carnimonas nigrificans ATCC BAA-78	cellular organisms	Bacteria	Proteobacteria	Gammaproteobacteria	Oceanospirillales	Halomonadaceae	Carnimonas	Carnimonas nigrificans
GCF_000526715	WP_024850735.1	Hydrogenovibrio kuenenii DSM 12350	cellular organisms	Bacteria	Proteobacteria	Gammaproteobacteria	Thiotrichales	Piscirickettsiaceae	Hydrogenovibrio	Hydrogenovibrio kuenenii
GCF_000526735	WP_024853214.1	Ruminococcus gnavus AGR2154	cellular organisms	Bacteria	Terrabacteria group	Firmicutes	Clostridia	Clostridiales	Lachnospiraceae	Blautia	[Ruminococcus] gnavus
GCF_000526915	WP_025737511.1	Mycobacterium genavense ATCC 51234	cellular organisms	Bacteria	Terrabacteria group	Actinobacteria	Actinobacteria	Corynebacteriales	Mycobacteriaceae	Mycobacterium	Mycobacterium genavense
GCF_000527095	WP_024296700.1 WP_024298732.1	Methylosarcina lacus LW14	cellular organisms	Bacteria	Proteobacteria	Gammaproteobacteria	Methylococcales	Methylococcaceae	Methylosarcina	Methylosarcina lacus
GCF_000527135	WP_024300446.1	Methyloversatilis discipulorum	cellular organisms	Bacteria	Proteobacteria	Betaproteobacteria	Nitrosomonadales	Sterolibacteriaceae	Methyloversatilis
GCF_000527155	WP_084471871.1	Haloglycomyces albus DSM 45210	cellular organisms	Bacteria	Terrabacteria group	Actinobacteria	Actinobacteria	Glycomycetales	Glycomycetaceae	Haloglycomyces	Haloglycomyces albus
GCF_000531755	WP_038264527.1	Xenorhabdus cabanillasii JM26	cellular organisms	Bacteria	Proteobacteria	Gammaproteobacteria	Enterobacterales	Morganellaceae	Xenorhabdus	Xenorhabdus cabanillasii
GCF_000550765	WP_025439753.1	Komagataeibacter xylinus E25	cellular organisms	Bacteria	Proteobacteria	Alphaproteobacteria	Rhodospirillales	Acetobacteraceae	Komagataeibacter	Komagataeibacter xylinus
GCF_000550785	WP_006823280.1	Corynebacterium casei LMG S-19264	cellular organisms	Bacteria	Terrabacteria group	Actinobacteria	Actinobacteria	Corynebacteriales	Corynebacteriaceae	Corynebacterium	Corynebacterium casei
GCF_000550805	WP_034649017.1	Corynebacterium vitaeruminis DSM 20294	cellular organisms	Bacteria	Terrabacteria group	Actinobacteria	Actinobacteria	Corynebacteriales	Corynebacteriaceae	Corynebacterium	Corynebacterium vitaeruminis
GCF_000559025	WP_043690282.1	Luteimonas huabeiensis HB2	cellular organisms	Bacteria	Proteobacteria	Gammaproteobacteria	Xanthomonadales	Xanthomonadaceae	Luteimonas	Luteimonas huabeiensis
GCF_000559085	WP_036340709.1	Mycobacterium aromaticivorans JS19b1 = JCM 16368	cellular organisms	Bacteria	Terrabacteria group	Actinobacteria	Actinobacteria	Corynebacteriales	Mycobacteriaceae	Mycobacterium	Mycobacterium fortuitum complex	Mycobacterium aromaticivorans
GCF_000564855	WP_035290638.1	Actinokineospora spheciospongiae	cellular organisms	Bacteria	Terrabacteria group	Actinobacteria	Actinobacteria	Pseudonocardiales	Pseudonocardiaceae	Actinokineospora
GCF_000565195	WP_025317626.1	Spiroplasma mirum ATCC 29335	cellular organisms	Bacteria	Terrabacteria group	Tenericutes	Mollicutes	Entomoplasmatales	Spiroplasmataceae	Spiroplasma	Spiroplasma mirum
GCF_000565345	WP_021023632.1	Salinivibrio costicola subsp. costicola ATCC 33508 = LMG 11651	cellular organisms	Bacteria	Proteobacteria	Gammaproteobacteria	Vibrionales	Vibrionaceae	Salinivibrio	Salinivibrio costicola	Salinivibrio costicola subsp. costicola
GCF_000576305	WP_036648196.1	Paenibacillus pini JCM 16418	cellular organisms	Bacteria	Terrabacteria group	Firmicutes	Bacilli	Bacillales	Paenibacillaceae	Paenibacillus	Paenibacillus pini
GCF_000576405	WP_038270341.1	Xylella taiwanensis	cellular organisms	Bacteria	Proteobacteria	Gammaproteobacteria	Xanthomonadales	Xanthomonadaceae	Xylella
GCF_000576425	WP_038371017.1	Brachybacterium phenoliresistens	cellular organisms	Bacteria	Terrabacteria group	Actinobacteria	Actinobacteria	Micrococcales	Dermabacteraceae	Brachybacterium
GCF_000576575	WP_034719556.1	Intrasporangium chromatireducens Q5-1	cellular organisms	Bacteria	Terrabacteria group	Actinobacteria	Actinobacteria	Micrococcales	Intrasporangiaceae	Intrasporangium	Intrasporangium chromatireducens
GCF_000576595	WP_034810167.1	Intrasporangium oryzae NRRL B-24470	cellular organisms	Bacteria	Terrabacteria group	Actinobacteria	Actinobacteria	Micrococcales	Intrasporangiaceae	Intrasporangium	Intrasporangium oryzae
GCF_000576635	WP_051512018.1 WP_051512705.1	Skermanella stibiiresistens SB22	cellular organisms	Bacteria	Proteobacteria	Alphaproteobacteria	Rhodospirillales	Rhodospirillaceae	Skermanella	Skermanella stibiiresistens
GCF_000577275	WP_024314518.1	Rhizobium favelukesii	cellular organisms	Bacteria	Proteobacteria	Alphaproteobacteria	Rhizobiales	Rhizobiaceae	Rhizobium/Agrobacterium group	Rhizobium
GCF_000577555	WP_042406327.1	Corynebacterium jeddahense	cellular organisms	Bacteria	Terrabacteria group	Actinobacteria	Actinobacteria	Corynebacteriales	Corynebacteriaceae	Corynebacterium
GCF_000577895	WP_044039170.1	Clostridium bornimense	cellular organisms	Bacteria	Terrabacteria group	Firmicutes	Clostridia	Clostridiales	Clostridiaceae	Clostridium
GCF_000582685	WP_029638480.1	[Scytonema hofmanni] UTEX 2349	cellular organisms	Bacteria	Terrabacteria group	Cyanobacteria/Melainabacteria group	Cyanobacteria	Nostocales	Tolypothrichaceae	Tolypothrix	[Scytonema hofmanni] UTEX B 1581
GCF_000583655	WP_035179394.1	Lactobacillus farraginis DSM 18382 = JCM 14108	cellular organisms	Bacteria	Terrabacteria group	Firmicutes	Bacilli	Lactobacillales	Lactobacillaceae	Lactobacillus	Lactobacillus farraginis
GCF_000583695	WP_035452774.1	Lactobacillus composti DSM 18527 = JCM 14202	cellular organisms	Bacteria	Terrabacteria group	Firmicutes	Bacilli	Lactobacillales	Lactobacillaceae	Lactobacillus	Lactobacillus composti
GCF_000585215	WP_043749340.1	Imhoffiella purpurea	cellular organisms	Bacteria	Proteobacteria	Gammaproteobacteria	Chromatiales	Chromatiaceae	Imhoffiella
GCF_000585235	WP_036508167.1	Nitrincola nitratireducens	cellular organisms	Bacteria	Proteobacteria	Gammaproteobacteria	Oceanospirillales	Oceanospirillaceae	Nitrincola
GCF_000585375	WP_035869270.1	Cryptosporangium arvum DSM 44712	cellular organisms	Bacteria	Terrabacteria group	Actinobacteria	Actinobacteria	Frankiales	Cryptosporangiaceae	Cryptosporangium	Cryptosporangium arvum
GCF_000585395	WP_051506834.1	Saccharibacillus sacchari DSM 19268	cellular organisms	Bacteria	Terrabacteria group	Firmicutes	Bacilli	Bacillales	Paenibacillaceae	Saccharibacillus	Saccharibacillus sacchari
GCF_000585415	WP_051504305.1	Sphingomonas jaspsi DSM 18422	cellular organisms	Bacteria	Proteobacteria	Alphaproteobacteria	Sphingomonadales	Sphingomonadaceae	Sphingomonas	Sphingomonas jaspsi
GCF_000585625	WP_035031025.1	Aquamicrobium defluvii	cellular organisms	Bacteria	Proteobacteria	Alphaproteobacteria	Rhizobiales	Phyllobacteriaceae	Aquamicrobium
GCF_000590475	WP_025242830.1	Pseudomonas stutzeri	cellular organisms	Bacteria	Proteobacteria	Gammaproteobacteria	Pseudomonadales	Pseudomonadaceae	Pseudomonas	Pseudomonas stutzeri group	Pseudomonas stutzeri subgroup
GCF_000590555	WP_046203783.1	Corynebacterium argentoratense DSM 44202	cellular organisms	Bacteria	Terrabacteria group	Actinobacteria	Actinobacteria	Corynebacteriales	Corynebacteriaceae	Corynebacterium	Corynebacterium argentoratense
GCF_000590885	WP_034939508.1	Erwinia mallotivora	cellular organisms	Bacteria	Proteobacteria	Gammaproteobacteria	Enterobacterales	Erwiniaceae	Erwinia
GCF_000590925	WP_025310768.1	Roseibacterium elongatum DSM 19469	cellular organisms	Bacteria	Proteobacteria	Alphaproteobacteria	Rhodobacterales	Rhodobacteraceae	Roseibacterium	Roseibacterium elongatum
GCF_000591415	WP_051510841.1 WP_024951757.1	Cobetia crustatorum	cellular organisms	Bacteria	Proteobacteria	Gammaproteobacteria	Oceanospirillales	Halomonadaceae	Cobetia
GCF_000597805	WP_025801964.1	Campylobacter corcagiensis	cellular organisms	Bacteria	Proteobacteria	delta/epsilon subdivisions	Epsilonproteobacteria	Campylobacterales	Campylobacteraceae	Campylobacter
GCF_000597865	WP_025436022.1	Peptoclostridium acidaminophilum DSM 3953	cellular organisms	Bacteria	Terrabacteria group	Firmicutes	Clostridia	Clostridiales	Peptostreptococcaceae	Peptoclostridium	Peptoclostridium acidaminophilum
GCF_000598065	WP_036585876.1	Paenibacillus darwinianus	cellular organisms	Bacteria	Terrabacteria group	Firmicutes	Bacilli	Bacillales	Paenibacillaceae	Paenibacillus
GCF_000599985	WP_025315050.1	Gilliamella apicola	cellular organisms	Bacteria	Proteobacteria	Gammaproteobacteria	Orbales	Orbaceae	Gilliamella
GCF_000600005	WP_025330267.1	Snodgrassella alvi wkB2	cellular organisms	Bacteria	Proteobacteria	Betaproteobacteria	Neisseriales	Neisseriaceae	Snodgrassella	Snodgrassella alvi
GCF_000600335	WP_037278545.1	Rubellimicrobium mesophilum DSM 19309	cellular organisms	Bacteria	Proteobacteria	Alphaproteobacteria	Rhodobacterales	Rhodobacteraceae	Rubellimicrobium	Rubellimicrobium mesophilum
GCF_000601455	WP_035377703.1	Fervidicella metallireducens AeB	cellular organisms	Bacteria	Terrabacteria group	Firmicutes	Clostridia	Clostridiales	Clostridiaceae	Fervidicella	Fervidicella metallireducens
GCF_000601485	WP_052376753.1	Chondromyces apiculatus DSM 436	cellular organisms	Bacteria	Proteobacteria	delta/epsilon subdivisions	Deltaproteobacteria	Myxococcales	Sorangiineae	Polyangiaceae	Chondromyces	Chondromyces apiculatus
GCF_000603945	WP_034222619.1	Actinotalea ferrariae CF5-4	cellular organisms	Bacteria	Terrabacteria group	Actinobacteria	Actinobacteria	Micrococcales	Cellulomonadaceae	Actinotalea	Actinotalea ferrariae
GCF_000612055	WP_080312251.1	Trueperella pyogenes	cellular organisms	Bacteria	Terrabacteria group	Actinobacteria	Actinobacteria	Actinomycetales	Actinomycetaceae	Trueperella
GCF_000612125	WP_005830227.1 WP_025844928.1	Brevibacillus agri 5-2	cellular organisms	Bacteria	Terrabacteria group	Firmicutes	Bacilli	Bacillales	Paenibacillaceae	Brevibacillus	Brevibacillus agri
GCF_000612445	WP_051993276.1	Lactobacillus sucicola DSM 21376 = JCM 15457	cellular organisms	Bacteria	Terrabacteria group	Firmicutes	Bacilli	Lactobacillales	Lactobacillaceae	Lactobacillus	Lactobacillus sucicola
GCF_000612625	WP_040205626.1	Bacillus jeddahensis	cellular organisms	Bacteria	Terrabacteria group	Firmicutes	Bacilli	Bacillales	Bacillaceae	Bacillus
GCF_000612665	WP_042454591.1	Bacillus dielmoensis	cellular organisms	Bacteria	Terrabacteria group	Firmicutes	Bacilli	Bacillales	Bacillaceae	Bacillus
GCF_000612805	WP_042479216.1	Bacillus ndiopicus	cellular organisms	Bacteria	Terrabacteria group	Firmicutes	Bacilli	Bacillales	Bacillaceae	Bacillus
GCF_000612825	WP_036428931.1	Mycobacterium mageritense DSM 44476 = CIP 104973	cellular organisms	Bacteria	Terrabacteria group	Actinobacteria	Actinobacteria	Corynebacteriales	Mycobacteriaceae	Mycobacterium	Mycobacterium fortuitum complex	Mycobacterium mageritense
GCF_000612845	WP_040329710.1	Clostridium ihumii AP5	cellular organisms	Bacteria	Terrabacteria group	Firmicutes	Clostridia	Clostridiales	Clostridiaceae	Clostridium	Clostridium ihumii
GCF_000612865	WP_036577179.1	Oceanobacillus picturae	cellular organisms	Bacteria	Terrabacteria group	Firmicutes	Bacilli	Bacillales	Bacillaceae	Oceanobacillus
GCF_000613185	WP_036401800.1	Mycobacterium cosmeticum	cellular organisms	Bacteria	Terrabacteria group	Actinobacteria	Actinobacteria	Corynebacteriales	Mycobacteriaceae	Mycobacterium	Mycobacterium fortuitum complex
GCF_000613245	WP_051545002.1 WP_036357838.1	Mycobacterium asiaticum DSM 44297	cellular organisms	Bacteria	Terrabacteria group	Actinobacteria	Actinobacteria	Corynebacteriales	Mycobacteriaceae	Mycobacterium	Mycobacterium asiaticum
GCF_000613285	WP_025861346.1	Acetobacter papayae JCM 25143	cellular organisms	Bacteria	Proteobacteria	Alphaproteobacteria	Rhodospirillales	Acetobacteraceae	Acetobacter	Acetobacter papayae
GCF_000613845	WP_025824687.1	Asaia astilbis JCM 15831	cellular organisms	Bacteria	Proteobacteria	Alphaproteobacteria	Rhodospirillales	Acetobacteraceae	Asaia	Asaia astilbis
GCF_000613865	WP_035372214.1	Acetobacter okinawensis JCM 25146	cellular organisms	Bacteria	Proteobacteria	Alphaproteobacteria	Rhodospirillales	Acetobacteraceae	Acetobacter	Acetobacter okinawensis
GCF_000614975	WP_051536895.1	Shewanella marina JCM 15074	cellular organisms	Bacteria	Proteobacteria	Gammaproteobacteria	Alteromonadales	Shewanellaceae	Shewanella	Shewanella marina
GCF_000615445	WP_025080029.1	Lactobacillus hamsteri DSM 5661 = JCM 6256	cellular organisms	Bacteria	Terrabacteria group	Firmicutes	Bacilli	Lactobacillales	Lactobacillaceae	Lactobacillus	Lactobacillus hamsteri
GCF_000615765	WP_081781924.1	Lactobacillus equi DSM 15833 = JCM 10991	cellular organisms	Bacteria	Terrabacteria group	Firmicutes	Bacilli	Lactobacillales	Lactobacillaceae	Lactobacillus	Lactobacillus equi
GCF_000615805	WP_025082737.1	Lactobacillus fuchuensis DSM 14340 = JCM 11249	cellular organisms	Bacteria	Terrabacteria group	Firmicutes	Bacilli	Lactobacillales	Lactobacillaceae	Lactobacillus	Lactobacillus fuchuensis
GCF_000615845	WP_025022129.1	Lactobacillus hayakitensis DSM 18933 = JCM 14209	cellular organisms	Bacteria	Terrabacteria group	Firmicutes	Bacilli	Lactobacillales	Lactobacillaceae	Lactobacillus	Lactobacillus hayakitensis
GCF_000615905	WP_081776099.1	Lactobacillus nodensis DSM 19682 = JCM 14932 = NBRC 107160	cellular organisms	Bacteria	Terrabacteria group	Firmicutes	Bacilli	Lactobacillales	Lactobacillaceae	Lactobacillus	Lactobacillus nodensis
GCF_000615945	WP_025026305.1	Bacillus mannanilyticus JCM 10596	cellular organisms	Bacteria	Terrabacteria group	Firmicutes	Bacilli	Bacillales	Bacillaceae	Bacillus	Bacillus mannanilyticus
GCF_000615975	WP_007010169.1 WP_025030108.1	Nitratireductor aquibiodomus NL21 = JCM 21793	cellular organisms	Bacteria	Proteobacteria	Alphaproteobacteria	Rhizobiales	Phyllobacteriaceae	Nitratireductor	Nitratireductor aquibiodomus
GCF_000616095	WP_051548003.1	Sneathiella glossodoripedis JCM 23214	cellular organisms	Bacteria	Proteobacteria	Alphaproteobacteria	Sneathiellales	Sneathiellaceae	Sneathiella	Sneathiella glossodoripedis
GCF_000619805	WP_028949979.1	Sulfurihydrogenibium subterraneum DSM 15120	cellular organisms	Bacteria	Aquificae	Aquificae	Aquificales	Hydrogenothermaceae	Sulfurihydrogenibium	Sulfurihydrogenibium subterraneum
GCF_000619845	WP_026471787.1	Alkanindiges illinoisensis DSM 15370	cellular organisms	Bacteria	Proteobacteria	Gammaproteobacteria	Pseudomonadales	Moraxellaceae	Alkanindiges	Alkanindiges illinoisensis
GCF_000619885	WP_035460849.1 WP_027311719.1	Balneatrix alpica DSM 16621	cellular organisms	Bacteria	Proteobacteria	Gammaproteobacteria	Oceanospirillales	Oceanospirillaceae	Balneatrix	Balneatrix alpica
GCF_000619905	WP_025041105.1	Nitrosospira briensis C-128	cellular organisms	Bacteria	Proteobacteria	Betaproteobacteria	Nitrosomonadales	Nitrosomonadaceae	Nitrosospira	Nitrosospira briensis
GCF_000619945	WP_084284677.1	Clostridium lundense DSM 17049	cellular organisms	Bacteria	Terrabacteria group	Firmicutes	Clostridia	Clostridiales	Clostridiaceae	Clostridium	Clostridium lundense
GCF_000620025	WP_084261731.1	Zymobacter palmae DSM 10491	cellular organisms	Bacteria	Proteobacteria	Gammaproteobacteria	Oceanospirillales	Halomonadaceae	Zymobacter group	Zymobacter	Zymobacter palmae
GCF_000620045	WP_043487477.1	Halomonas halodenitrificans DSM 735	cellular organisms	Bacteria	Proteobacteria	Gammaproteobacteria	Oceanospirillales	Halomonadaceae	Halomonas	Halomonas halodenitrificans
GCF_000620085	WP_027858852.1	Marinobacterium jannaschii DSM 6295	cellular organisms	Bacteria	Proteobacteria	Gammaproteobacteria	Oceanospirillales	Oceanospirillaceae	Marinobacterium	Marinobacterium jannaschii
GCF_000620105	WP_028497990.1	Microvirgula aerodenitrificans DSM 15089	cellular organisms	Bacteria	Proteobacteria	Betaproteobacteria	Neisseriales	Chromobacteriaceae	Microvirgula	Microvirgula aerodenitrificans
GCF_000620125	WP_026894475.1	Clostridiisalibacter paucivorans DSM 22131	cellular organisms	Bacteria	Terrabacteria group	Firmicutes	Clostridia	Clostridiales	Clostridiaceae	Clostridiisalibacter	Clostridiisalibacter paucivorans
GCF_000620145	WP_051534602.1	Deefgea rivuli DSM 18356	cellular organisms	Bacteria	Proteobacteria	Betaproteobacteria	Neisseriales	Chromobacteriaceae	Deefgea	Deefgea rivuli
GCF_000620165	WP_027410629.1	Anoxybacillus tepidamans PS2	cellular organisms	Bacteria	Terrabacteria group	Firmicutes	Bacilli	Bacillales	Bacillaceae	Anoxybacillus	Anoxybacillus tepidamans
GCF_000620305	WP_084296150.1	Desulfitibacter alkalitolerans DSM 16504	cellular organisms	Bacteria	Terrabacteria group	Firmicutes	Clostridia	Clostridiales	Peptococcaceae	Desulfitibacter	Desulfitibacter alkalitolerans
GCF_000620485	WP_026633568.1 WP_081805139.1	Dyella japonica UNC79MFTsu3.2	cellular organisms	Bacteria	Proteobacteria	Gammaproteobacteria	Xanthomonadales	Rhodanobacteraceae	Dyella	Dyella japonica
GCF_000620785	WP_051581473.1	Pseudonocardia acaciae DSM 45401	cellular organisms	Bacteria	Terrabacteria group	Actinobacteria	Actinobacteria	Pseudonocardiales	Pseudonocardiaceae	Pseudonocardia	Pseudonocardia acaciae
GCF_000620925	WP_027022641.1	Conchiformibius steedae DSM 2580	cellular organisms	Bacteria	Proteobacteria	Betaproteobacteria	Neisseriales	Neisseriaceae	Conchiformibius	Conchiformibius steedae
GCF_000620945	WP_027095499.1	[Clostridium] viride DSM 6836	cellular organisms	Bacteria	Terrabacteria group	Firmicutes	Clostridia	Clostridiales	Ruminococcaceae	Ruminiclostridium	[Clostridium] viride
GCF_000620985	WP_029092386.1	Brochothrix thermosphacta DSM 20171 = FSL F6-1036	cellular organisms	Bacteria	Terrabacteria group	Firmicutes	Bacilli	Bacillales	Listeriaceae	Brochothrix	Brochothrix thermosphacta
GCF_000621025	WP_051532416.1	Brackiella oedipodis DSM 13743	cellular organisms	Bacteria	Proteobacteria	Betaproteobacteria	Burkholderiales	Alcaligenaceae	Brackiella	Brackiella oedipodis
GCF_000621145	WP_028317035.1	Desulfobulbus elongatus DSM 2908	cellular organisms	Bacteria	Proteobacteria	delta/epsilon subdivisions	Deltaproteobacteria	Desulfobacterales	Desulfobulbaceae	Desulfobulbus	Desulfobulbus elongatus
GCF_000621165	WP_028023812.1	Enterovibrio calviensis DSM 14347	cellular organisms	Bacteria	Proteobacteria	Gammaproteobacteria	Vibrionales	Vibrionaceae	Enterovibrio	Enterovibrio calviensis
GCF_000621185	WP_024559512.1	Franconibacter pulveris DSM 19144	cellular organisms	Bacteria	Proteobacteria	Gammaproteobacteria	Enterobacterales	Enterobacteriaceae	Franconibacter	Franconibacter pulveris
GCF_000621325	WP_028489430.1 WP_028488766.1	Thiothrix lacustris DSM 21227	cellular organisms	Bacteria	Proteobacteria	Gammaproteobacteria	Thiotrichales	Thiotrichaceae	Thiothrix	Thiothrix lacustris
GCF_000621445	WP_026673328.1	Bacillus bogoriensis ATCC BAA-922	cellular organisms	Bacteria	Terrabacteria group	Firmicutes	Bacilli	Bacillales	Bacillaceae	Bacillus	Bacillus bogoriensis
GCF_000621485	WP_026478957.1	Alkaliphilus transvaalensis ATCC 700919	cellular organisms	Bacteria	Terrabacteria group	Firmicutes	Clostridia	Clostridiales	Clostridiaceae	Alkaliphilus	Alkaliphilus transvaalensis
GCF_000621525	WP_028387626.1 WP_028388841.1	Legionella fairfieldensis ATCC 49588	cellular organisms	Bacteria	Proteobacteria	Gammaproteobacteria	Legionellales	Legionellaceae	Legionella	Legionella fairfieldensis
GCF_000621665	WP_027486636.1	Rhizobium undicola ORS 992 = ATCC 700741	cellular organisms	Bacteria	Proteobacteria	Alphaproteobacteria	Rhizobiales	Rhizobiaceae	Rhizobium/Agrobacterium group	Rhizobium	Rhizobium undicola
GCF_000622085	WP_026652300.1	Butyrivibrio proteoclasticus P6B7	cellular organisms	Bacteria	Terrabacteria group	Firmicutes	Clostridia	Clostridiales	Lachnospiraceae	Butyrivibrio	Butyrivibrio proteoclasticus
GCF_000622185	WP_028374041.1 WP_035914929.1	Legionella lansingensis DSM 19556 = ATCC 49751	cellular organisms	Bacteria	Proteobacteria	Gammaproteobacteria	Legionellales	Legionellaceae	Legionella	Legionella lansingensis
GCF_000622245	WP_027128569.1	Fusobacterium perfoetens ATCC 29250	cellular organisms	Bacteria	Fusobacteria	Fusobacteriia	Fusobacteriales	Fusobacteriaceae	Fusobacterium	Fusobacterium perfoetens
GCF_000622325	WP_025043931.1	Sulfitobacter geojensis	cellular organisms	Bacteria	Proteobacteria	Alphaproteobacteria	Rhodobacterales	Rhodobacteraceae	Sulfitobacter
GCF_000622345	WP_025046570.1	Sulfitobacter mediterraneus KCTC 32188	cellular organisms	Bacteria	Proteobacteria	Alphaproteobacteria	Rhodobacterales	Rhodobacteraceae	Sulfitobacter	Sulfitobacter mediterraneus
GCF_000622365	WP_025052158.1	Sulfitobacter noctilucae	cellular organisms	Bacteria	Proteobacteria	Alphaproteobacteria	Rhodobacterales	Rhodobacteraceae	Sulfitobacter
GCF_000622385	WP_025056109.1	Sulfitobacter noctilucicola	cellular organisms	Bacteria	Proteobacteria	Alphaproteobacteria	Rhodobacterales	Rhodobacteraceae	Sulfitobacter
GCF_000622405	WP_025058294.1	Sulfitobacter donghicola DSW-25 = KCTC 12864 = JCM 14565	cellular organisms	Bacteria	Proteobacteria	Alphaproteobacteria	Rhodobacterales	Rhodobacteraceae	Sulfitobacter	Sulfitobacter donghicola
GCF_000622425	WP_025061231.1	Sulfitobacter guttiformis KCTC 32187	cellular organisms	Bacteria	Proteobacteria	Alphaproteobacteria	Rhodobacterales	Rhodobacteraceae	Sulfitobacter	Sulfitobacter guttiformis
GCF_000626675	WP_038546495.1	Corynebacterium glyciniphilum AJ 3170	cellular organisms	Bacteria	Terrabacteria group	Actinobacteria	Actinobacteria	Corynebacteriales	Corynebacteriaceae	Corynebacterium	Corynebacterium glyciniphilum
GCF_000632715	WP_017434450.1	Parageobacillus caldoxylosilyticus NBRC 107762	cellular organisms	Bacteria	Terrabacteria group	Firmicutes	Bacilli	Bacillales	Bacillaceae	Parageobacillus	Parageobacillus caldoxylosilyticus
GCF_000632805	WP_038620933.1 WP_081804505.1	Dyella jiangningensis	cellular organisms	Bacteria	Proteobacteria	Gammaproteobacteria	Xanthomonadales	Rhodanobacteraceae	Dyella
GCF_000633935	WP_025280822.1 WP_025280849.1	Ectothiorhodospira haloalkaliphila ATCC 51935	cellular organisms	Bacteria	Proteobacteria	Gammaproteobacteria	Chromatiales	Ectothiorhodospiraceae	Ectothiorhodospira	Ectothiorhodospira haloalkaliphila
GCF_000635915	WP_025976462.1	Brevundimonas naejangsanensis	cellular organisms	Bacteria	Proteobacteria	Alphaproteobacteria	Caulobacterales	Caulobacteraceae	Brevundimonas
GCF_000647895	WP_035145196.1	Clostridium tetanomorphum DSM 665	cellular organisms	Bacteria	Terrabacteria group	Firmicutes	Clostridia	Clostridiales	Clostridiaceae	Clostridium	Clostridium tetanomorphum
GCF_000647975	WP_035260235.1	Actibacterium mucosum KCTC 23349	cellular organisms	Bacteria	Proteobacteria	Alphaproteobacteria	Rhodobacterales	Rhodobacteraceae	Actibacterium	Actibacterium mucosum
GCF_000648515	WP_038636994.1	Citrobacter freundii CFNIH1	cellular organisms	Bacteria	Proteobacteria	Gammaproteobacteria	Enterobacterales	Enterobacteriaceae	Citrobacter	Citrobacter freundii complex	Citrobacter freundii
GCF_000648615	WP_037563759.1 WP_051577711.1	Sporolactobacillus terrae DSM 11697	cellular organisms	Bacteria	Terrabacteria group	Firmicutes	Bacilli	Bacillales	Sporolactobacillaceae	Sporolactobacillus	Sporolactobacillus terrae
GCF_000661895	WP_051589311.1	Rubrobacter radiotolerans	cellular organisms	Bacteria	Terrabacteria group	Actinobacteria	Rubrobacteria	Rubrobacterales	Rubrobacteraceae	Rubrobacter
GCF_000671395	WP_035248783.1	Actibacterium atlanticum	cellular organisms	Bacteria	Proteobacteria	Alphaproteobacteria	Rhodobacterales	Rhodobacteraceae	Actibacterium
GCF_000682715	WP_051602635.1	Hyphomonas atlantica	cellular organisms	Bacteria	Proteobacteria	Alphaproteobacteria	Rhodobacterales	Hyphomonadaceae	Hyphomonas
GCF_000682755	WP_051601289.1 WP_034798493.1	Hyphomonas beringensis	cellular organisms	Bacteria	Proteobacteria	Alphaproteobacteria	Rhodobacterales	Hyphomonadaceae	Hyphomonas
GCF_000684975	WP_027793587.1	Paraburkholderia acidipaludis NBRC 101816	cellular organisms	Bacteria	Proteobacteria	Betaproteobacteria	Burkholderiales	Burkholderiaceae	Paraburkholderia	Paraburkholderia acidipaludis
GCF_000685215	WP_051597198.1 WP_081814552.1	Hyphomonas jannaschiana VP2	cellular organisms	Bacteria	Proteobacteria	Alphaproteobacteria	Rhodobacterales	Hyphomonadaceae	Hyphomonas	Hyphomonas jannaschiana
GCF_000685235	WP_084331705.1 WP_035570874.1	Hyphomonas adhaerens MHS-3	cellular organisms	Bacteria	Proteobacteria	Alphaproteobacteria	Rhodobacterales	Hyphomonadaceae	Hyphomonas	Hyphomonas adhaerens
GCF_000685275	WP_051618594.1	Hyphomonas johnsonii MHS-2	cellular organisms	Bacteria	Proteobacteria	Alphaproteobacteria	Rhodobacterales	Hyphomonadaceae	Hyphomonas	Hyphomonas johnsonii
GCF_000685295	WP_051624430.1 WP_035540792.1	Hyphomonas oceanitis SCH89	cellular organisms	Bacteria	Proteobacteria	Alphaproteobacteria	Rhodobacterales	Hyphomonadaceae	Hyphomonas	Hyphomonas oceanitis
GCF_000685315	WP_084324101.1 WP_035602554.1	Hyphomonas polymorpha PS728	cellular organisms	Bacteria	Proteobacteria	Alphaproteobacteria	Rhodobacterales	Hyphomonadaceae	Hyphomonas	Hyphomonas polymorpha
GCF_000685805	WP_028859386.1	Psychrobacter phenylpyruvicus DSM 7000 = NBRC 102152	cellular organisms	Bacteria	Proteobacteria	Gammaproteobacteria	Pseudomonadales	Moraxellaceae	Psychrobacter	Psychrobacter phenylpyruvicus
GCF_000686505	WP_004914560.1 WP_004914557.1	Leuconostoc pseudomesenteroides PS12	cellular organisms	Bacteria	Terrabacteria group	Firmicutes	Bacilli	Lactobacillales	Leuconostocaceae	Leuconostoc	Leuconostoc pseudomesenteroides
GCF_000686525	WP_084301865.1	Desulfonatronovibrio hydrogenovorans DSM 9292	cellular organisms	Bacteria	Proteobacteria	delta/epsilon subdivisions	Deltaproteobacteria	Desulfovibrionales	Desulfohalobiaceae	Desulfonatronovibrio	Desulfonatronovibrio hydrogenovorans
GCF_000686605	WP_002959313.1	Streptococcus sobrinus DSM 20742 = ATCC 33478	cellular organisms	Bacteria	Terrabacteria group	Firmicutes	Bacilli	Lactobacillales	Streptococcaceae	Streptococcus	Streptococcus sobrinus
GCF_000686645	WP_084327242.1	Desulfotomaculum thermocisternum DSM 10259	cellular organisms	Bacteria	Terrabacteria group	Firmicutes	Clostridia	Clostridiales	Peptococcaceae	Desulfotomaculum	Desulfotomaculum thermocisternum
GCF_000686665	WP_027089579.1	[Clostridium] saccharogumia DSM 17460	cellular organisms	Bacteria	Terrabacteria group	Firmicutes	Erysipelotrichia	Erysipelotrichales	Erysipelotrichaceae	Erysipelatoclostridium	[Clostridium] saccharogumia
GCF_000686705	WP_027633605.1 WP_027631892.1	Clostridium hydrogeniformans DSM 21757	cellular organisms	Bacteria	Terrabacteria group	Firmicutes	Clostridia	Clostridiales	Clostridiaceae	Clostridium	Clostridium hydrogeniformans
GCF_000686725	WP_026882179.1	Clostridium akagii DSM 12554	cellular organisms	Bacteria	Terrabacteria group	Firmicutes	Clostridia	Clostridiales	Clostridiaceae	Clostridium	Clostridium akagii
GCF_000686905	WP_051610046.1	Marinospirillum insulare DSM 21763	cellular organisms	Bacteria	Proteobacteria	Gammaproteobacteria	Oceanospirillales	Oceanospirillaceae	Marinospirillum	Marinospirillum insulare
GCF_000687145	WP_081799943.1	Thermoanaerobaculum aquaticum	cellular organisms	Bacteria	Acidobacteria	unclassified Acidobacteria	Acidobacteria subdivision 23	Thermoanaerobaculum
GCF_000687555	WP_026892672.1	[Clostridium] aerotolerans DSM 5434	cellular organisms	Bacteria	Terrabacteria group	Firmicutes	Clostridia	Clostridiales	Lachnospiraceae	Lachnoclostridium	[Clostridium] aerotolerans
GCF_000687735	WP_084301085.1	Acholeplasma equifetale ATCC 29724	cellular organisms	Bacteria	Terrabacteria group	Tenericutes	Mollicutes	Acholeplasmatales	Acholeplasmataceae	Acholeplasma	Acholeplasma equifetale
GCF_000687835	WP_026391697.1	Acholeplasma modicum ATCC 29102	cellular organisms	Bacteria	Terrabacteria group	Tenericutes	Mollicutes	Acholeplasmatales	Acholeplasmataceae	Acholeplasma	Acholeplasma modicum
GCF_000687875	WP_008494079.1 WP_051622360.1	Acidocella facilis ATCC 35904	cellular organisms	Bacteria	Proteobacteria	Alphaproteobacteria	Rhodospirillales	Acetobacteraceae	Acidocella	Acidocella facilis
GCF_000687955	WP_038299646.1	Clostridioides mangenotii LM2	cellular organisms	Bacteria	Terrabacteria group	Firmicutes	Clostridia	Clostridiales	Peptostreptococcaceae	Clostridioides	Clostridioides mangenotii
GCF_000688235	WP_028877834.1	Terasakiella pusilla DSM 6293	cellular organisms	Bacteria	Proteobacteria	Alphaproteobacteria	Rhizobiales	Methylocystaceae	Terasakiella	Terasakiella pusilla
GCF_000688255	WP_027996534.1	Simplicispira psychrophila DSM 11588	cellular organisms	Bacteria	Proteobacteria	Betaproteobacteria	Burkholderiales	Comamonadaceae	Simplicispira	Simplicispira psychrophila
GCF_000688295	WP_028287961.1	Pseudooceanicola nanhaiensis DSM 18065	cellular organisms	Bacteria	Proteobacteria	Alphaproteobacteria	Rhodobacterales	Rhodobacteraceae	Pseudooceanicola	Pseudooceanicola nanhaiensis
GCF_000688395	WP_084157274.1	Haematomicrobium sanguinis DSM 21259	cellular organisms	Bacteria	Terrabacteria group	Actinobacteria	Actinobacteria	Micrococcales	Micrococcaceae	Haematomicrobium	Haematomicrobium sanguinis
GCF_000688415	WP_027017537.1	Corynebacterium pseudodiphtheriticum DSM 44287	cellular organisms	Bacteria	Terrabacteria group	Actinobacteria	Actinobacteria	Corynebacteriales	Corynebacteriaceae	Corynebacterium	Corynebacterium pseudodiphtheriticum
GCF_000688455	WP_081823732.1	Acidobacterium ailaaui	cellular organisms	Bacteria	Acidobacteria	Acidobacteriia	Acidobacteriales	Acidobacteriaceae	Acidobacterium
GCF_000688515	WP_026379866.1	Afifella pfennigii DSM 17143	cellular organisms	Bacteria	Proteobacteria	Alphaproteobacteria	Rhizobiales	Rhodobiaceae	Afifella	Afifella pfennigii
GCF_000688655	WP_026742113.1	Lonsdalea quercina subsp. quercina	cellular organisms	Bacteria	Proteobacteria	Gammaproteobacteria	Enterobacterales	Pectobacteriaceae	Lonsdalea	Lonsdalea quercina
GCF_000689195	WP_037484923.1	Sphaerotilus natans subsp. natans DSM 6575	cellular organisms	Bacteria	Proteobacteria	Betaproteobacteria	Burkholderiales	unclassified Burkholderiales	Burkholderiales Genera incertae sedis	Sphaerotilus	Sphaerotilus natans	Sphaerotilus natans subs
GCF_000689255	WP_036466882.1	Mycobacterium triplex	cellular organisms	Bacteria	Terrabacteria group	Actinobacteria	Actinobacteria	Corynebacteriales	Mycobacteriaceae	Mycobacterium
GCF_000691225	WP_051632579.1	Nitrincola lacisaponensis	cellular organisms	Bacteria	Proteobacteria	Gammaproteobacteria	Oceanospirillales	Oceanospirillaceae	Nitrincola
GCF_000691805	WP_027698134.1 WP_045476257.1	Weissella oryzae SG25	cellular organisms	Bacteria	Terrabacteria group	Firmicutes	Bacilli	Lactobacillales	Leuconostocaceae	Weissella	Weissella oryzae
GCF_000695095	WP_082821222.1	Gemmatimonas phototrophica	cellular organisms	Bacteria	FCB group	Gemmatimonadetes	Gemmatimonadetes	Gemmatimonadales	Gemmatimonadaceae	Gemmatimonas
GCF_000695255	WP_036751388.1	Photobacterium galatheae	cellular organisms	Bacteria	Proteobacteria	Gammaproteobacteria	Vibrionales	Vibrionaceae	Photobacterium
GCF_000696095	WP_042473936.1	Rhizobium rhizogenes NBRC 13257	cellular organisms	Bacteria	Proteobacteria	Alphaproteobacteria	Rhizobiales	Rhizobiaceae	Rhizobium/Agrobacterium group	Agrobacterium	Agrobacterium rhizogenes
GCF_000696185	WP_035863471.1	Kitasatospora cheerisanensis KCTC 2395	cellular organisms	Bacteria	Terrabacteria group	Actinobacteria	Actinobacteria	Streptomycetales	Streptomycetaceae	Kitasatospora	Kitasatospora cheerisanensis
GCF_000696485	WP_038481048.1	Halomonas campaniensis	cellular organisms	Bacteria	Proteobacteria	Gammaproteobacteria	Oceanospirillales	Halomonadaceae	Halomonas
GCF_000697965	WP_034797407.1	Ensifer adhaerens	cellular organisms	Bacteria	Proteobacteria	Alphaproteobacteria	Rhizobiales	Rhizobiaceae	Sinorhizobium/Ensifer group	Ensifer
GCF_000698575	WP_008350138.1	Caballeronia zhejiangensis	cellular organisms	Bacteria	Proteobacteria	Betaproteobacteria	Burkholderiales	Burkholderiaceae	Caballeronia
GCF_000698595	WP_035938050.1	Caballeronia glathei	cellular organisms	Bacteria	Proteobacteria	Betaproteobacteria	Burkholderiales	Burkholderiaceae	Caballeronia
[truncated: 2,542 more rows]

## Sheet: Table_S3B - Other KATs
genome	PhnO	YiaC	YjaB			Domain	Phylum	Class	Order	Family	Genus	Species	Strain
[truncated: 949 more rows]
