# Supplementary material for: Identification of Novel Protein Lysine Acetyltransferases in Escherichia coli
Source: mBio. 2018 Oct 23;9(5):e01905-18. doi: 10.1128/mBio.01905-18 (PMC6199490; doi:10.1128/mBio.01905-18)
Supplement: TABLE S4 [file mbo005184126st4.xlsx]

## Sheet: Table_S4A
Supplemental Table 4A: iProphet identification details for acetylated peptides resulting from trypsin digestion
																					number sibling	number replicate	number sibling	number sibling	number sibling
iPhrophet						calc_neutral_			assumed	precursor									mass deviation		searches	spectra	ions	mods	peptides		num_missed_
iprobability	probability	ptm_peptide	spectrum	peptide	protein	peptide_mass	index	start_scan	charge	neutral_mass	MZratio	protein_descr	pI	retention_time_sec	compensation_voltage	precursor_intensity	collision_energy	xlink_type	ppm	experiment_label	nss	nrs	nsi	nsm	nsp	num_tol_term	cleavages	massdiff	fvalue
0.999999	1	GASQNIIPSSTGAAK(1.000)AVGK(0.000)	160420_0002_Kat1b_VC_A_SWn_Q1.00421.00421.2	R.GASQNIIPSSTGAAK[170.11]AVGK.V	sp|P0A9B2|G3P1_ECOLI	1797.96	186	421	2	1797.96	899.986	Glyceraldehyde-3-phosphate dehydrogenase A OS=Escherichia coli (strain K12) GN=gapA PE=1 SV=2	10	0	[unavailable]	[unavailable]	[unavailable]	[unavailable]	0.3395	[unavailable]	0.7055	6.70089	0.999999	0	14.6397	2	1	0.0006	6.1741
0.999999	1	HYGALQGLNK(1.000)AETAEK(0.000)	160420_0002_Kat1b_VC_A_SWn_Q1.00435.00435.2	R.HYGALQGLNK[170.11]AETAEK.Y	sp|P62707|GPMA_ECOLI	1770.89	159	435	2	1770.89	886.452	2,3-bisphosphoglycerate-dependent phosphoglycerate mutase OS=Escherichia coli (strain K12) GN=gpmA PE=1 SV=2	6.76	0	[unavailable]	[unavailable]	[unavailable]	[unavailable]	-1.999	[unavailable]	0.9926	3.99999	2	0	11.9661	2	1	-0.0035	7.5338
0.999999	1	ETQK(1.000)STCTGVEMFR	160420_0002_Kat1b_VC_A_SWn_Q1.00484.00484.2	K.ETQK[170.11]STC[160.03]TGVEMFR.K	sp|P0CE47|EFTU1_ECOLI,sp|P0CE48|EFTU2_ECOLI	1714.77	137	484	2	1714.76	858.39	Elongation factor Tu 1 OS=Escherichia coli (strain K12) GN=tufA PE=1 SV=1	6.23	0	[unavailable]	[unavailable]	[unavailable]	[unavailable]	-0.2848	[unavailable]	0.999999	7.95629	0.999999	2	19.7217	2	1	-0.0005	11.1076
0.999999	1	ANITVNK(1.000)NSVPNDPK(0.000)	160420_0002_Kat1b_VC_A_SWn_Q1.00531.00531.2	R.ANITVNK[170.11]NSVPNDPK.S	sp|P0A825|GLYA_ECOLI	1651.85	144	531	2	1651.85	826.934	Serine hydroxymethyltransferase OS=Escherichia coli (strain K12) GN=glyA PE=1 SV=1	8.64	0	[unavailable]	[unavailable]	[unavailable]	[unavailable]	-1.3302	[unavailable]	0.4999	15	0.999999	0	7.28699	2	1	-0.0022	9.0402
0.999999	1	AFDQIDNAPEEK(1.000)AR	160420_0002_Kat1b_VC_A_SWn_Q1.00534.00534.2	R.AFDQIDNAPEEK[170.11]AR.G	sp|P0CE47|EFTU1_ECOLI,sp|P0CE48|EFTU2_ECOLI	1644.77	344	534	2	1644.77	823.394	Elongation factor Tu 1 OS=Escherichia coli (strain K12) GN=tufA PE=1 SV=1	4.32	0	[unavailable]	[unavailable]	[unavailable]	[unavailable]	-0.668	[unavailable]	0	9.47369	0.999999	0	19.7217	2	1	-0.0011	2.3019
0.999999	1	AHIEK(0.500)QAGELQEK(0.500)	160420_0002_Kat1b_VC_A_SWn_Q1.00622.00622.2	M.AHIEK[170.11]QAGELQEK.L	sp|P0A7W1|RS5_ECOLI	1563.79	168	622	2	1563.79	782.902	30S ribosomal protein S5 OS=Escherichia coli (strain K12) GN=rpsE PE=1 SV=2	5.5	0	[unavailable]	[unavailable]	[unavailable]	[unavailable]	-2.3418	[unavailable]	0.999999	15	0.999999	0.999999	6.07589	2	1	-0.0037	6.9311
0.999999	1	VNEVNFDK(1.000)PENAR	160420_0002_Kat1b_VC_A_SWn_Q1.00625.00625.2	K.VNEVNFDK[170.11]PENAR.N	sp|P0AG30|RHO_ECOLI	1572.75	244	625	2	1572.75	787.384	Transcription termination factor Rho OS=Escherichia coli (strain K12) GN=rho PE=1 SV=1	4.68	0	[unavailable]	[unavailable]	[unavailable]	[unavailable]	-1.2419	[unavailable]	0.98175	1.9996	0.1209	0	1.9495	2	0	-0.002	4.5942
0.999999	1	TLNVK(1.000)IPAGVGNGQR	160420_0002_Kat1b_VC_A_SWn_Q1.00633.00633.2	K.TLNVK[170.11]IPAGVGNGQR.L	sp|P36659|CBPA_ECOLI	1564.87	96	633	2	1564.86	783.442	Curved DNA-binding protein OS=Escherichia coli (strain K12) GN=cbpA PE=1 SV=2	11	3354.5	[unavailable]	[unavailable]	[unavailable]	[unavailable]	-3.3824	[unavailable]	0.91535	1.6503	0.999999	0.0733	1.2987	2	1	-0.0053	7.6338
0.999999	1	ITTQTAK(1.000)QVIVQK(0.000)	160420_0002_Kat1b_VC_A_SWn_Q1.00694.00694.2	R.ITTQTAK[170.11]QVIVQK.V	sp|P0AFF6|NUSA_ECOLI	1498.87	284	694	2	1498.87	750.443	Transcription termination\antitermination protein NusA OS=Escherichia coli (strain K12) GN=nusA PE=1 SV=1	10	0	[unavailable]	[unavailable]	[unavailable]	[unavailable]	-3.5834	[unavailable]	0.9664	12.2513	0.999999	0	2.4507	2	1	-0.0054	3.669
0.955078	0.9834	IENK(1.000)LANEGFVAR	160420_0002_Kat1b_VC_A_SWn_Q1.00711.00711.2	R.IENK[170.11]LANEGFVAR.A	sp|P07118|SYV_ECOLI	1501.79	370	711	2	1501.78	751.902	Valine--tRNA ligase OS=Escherichia coli (strain K12) GN=valS PE=1 SV=2	6.14	0	[unavailable]	[unavailable]	[unavailable]	[unavailable]	-3.17	[unavailable]	0.39085	0.4806	0	0	6.3558	2	1	-0.0048	1.2742
0.999999	1	FGGNEK(1.000)QALELPR	160420_0002_Kat1b_VC_A_SWn_Q1.00713.00713.2	R.FGGNEK[170.11]QALELPR.E	sp|P0A850|TIG_ECOLI	1499.77	209	713	2	1499.77	750.894	Trigger factor OS=Escherichia coli (strain K12) GN=tig PE=1 SV=1	6.14	0	[unavailable]	[unavailable]	[unavailable]	[unavailable]	-2.1976	[unavailable]	0.9952	15	0.999999	0	11.8431	2	1	-0.0033	5.4562
0.999999	1	EVFGDK(1.000)SPAISATK(0.000)	160420_0002_Kat1b_VC_A_SWn_Q1.00730.00730.2	R.EVFGDK[170.11]SPAISATK.A	sp|P0A953|FABB_ECOLI	1490.76	155	730	2	1490.76	746.388	3-oxoacyl-[acyl-carrier-protein] synthase 1 OS=Escherichia coli (strain K12) GN=fabB PE=1 SV=1	6.17	0	[unavailable]	[unavailable]	[unavailable]	[unavailable]	-3.4392	[unavailable]	0.4969	15	0.999999	0	1.9513	2	1	-0.0051	7.8744
0.999999	1	SNDLTVNCLTGK(0.500)K(0.500)	160420_0002_Kat1b_VC_A_SWn_Q1.00732.00732.2	R.SNDLTVNC[160.03]LTGK[170.11]K.L	sp|P32132|TYPA_ECOLI	1490.74	161	732	2	1490.74	746.377	GTP-binding protein TypA\BipA OS=Escherichia coli (strain K12) GN=typA PE=1 SV=2	7.92	0	[unavailable]	[unavailable]	[unavailable]	[unavailable]	-0.6551	[unavailable]	0.03175	7.49998	0.999999	0	5.9853	2	0	-0.001	7.5182
0.999999	1	VAK(1.000)APVVVPAGVDVK(0.000)	160420_0002_Kat1b_VC_A_SWn_Q1.00738.00738.2	R.VAK[170.11]APVVVPAGVDVK.L	sp|P0AG55|RL6_ECOLI	1489.89	202	738	2	1489.88	745.951	50S ribosomal protein L6 OS=Escherichia coli (strain K12) GN=rplF PE=1 SV=2	8.56	0	[unavailable]	[unavailable]	[unavailable]	[unavailable]	-2.7038	[unavailable]	0.9992	15	0.993	0.2577	8.48589	2	1	-0.004	5.6864
0.999999	1	NPK(1.000)TGEDIPITAR	160420_0002_Kat1b_VC_A_SWn_Q1.00763.00763.2	R.NPK[170.11]TGEDIPITAR.R	sp|P0A6X7|IHFA_ECOLI	1452.76	152	763	2	1452.75	727.386	Integration host factor subunit alpha OS=Escherichia coli (strain K12) GN=ihfA PE=1 SV=1	6.07	0	[unavailable]	[unavailable]	[unavailable]	[unavailable]	-4.1173	[unavailable]	0.998649	15	0.999999	0.0646	4.3862	2	1	-0.006	8.2173
0.999999	1	TMK(1.000)LEGGNDVSLK(0.000), TM(1.000)KLEGGNDVSLK	160420_0002_Kat1b_VC_A_SWn_Q1.00803.00803.2	R.TM[147.04]K[170.11]LEGGNDVSLK.A	sp|P0AD61|KPYK1_ECOLI	1448.72	237	803	2	1448.71	725.366	Pyruvate kinase I OS=Escherichia coli (strain K12) GN=pykF PE=1 SV=1	5.73	0	[unavailable]	[unavailable]	[unavailable]	[unavailable]	-4.0445	[unavailable]	0.9938	11.2178	0	1.0576	2.2133	2	1	-0.0059	4.7293
0.999999	1	TACEVAEISYK(0.500)K(0.500)	160420_0002_Kat1b_VC_A_SWn_Q1.00808.00808.2	K.TAC[160.03]EVAEISYK[170.11]K.F	sp|P0ACJ8|CRP_ECOLI	1439.7	146	808	2	1439.69	720.856	cAMP-activated global transcriptional regulator CRP OS=Escherichia coli (strain K12) GN=crp PE=1 SV=1	5.81	0	[unavailable]	[unavailable]	[unavailable]	[unavailable]	-3.222	[unavailable]	0.7623	2.5	0.999999	0	1.9682	2	0	-0.0046	8.7061
0.999999	1	TMK(1.000)LEGGNDVSLK(0.000)	160420_0002_Kat1b_VC_A_SWn_Q1.00811.00811.2	R.TMK[170.11]LEGGNDVSLK.A	sp|P0AD61|KPYK1_ECOLI	1432.72	257	811	2	1432.72	717.369	Pyruvate kinase I OS=Escherichia coli (strain K12) GN=pykF PE=1 SV=1	5.73	0	[unavailable]	[unavailable]	[unavailable]	[unavailable]	-2.8117	[unavailable]	0.9938	12.4811	0.9448	1.0576	2.2133	2	1	-0.004	4.3204
0.999999	1	VSTK(1.000)LTVLDSLSK(0.000)	160420_0002_Kat1b_VC_A_SWn_Q1.00835.00835.2	K.VSTK[170.11]LTVLDSLSK.L	sp|P0A799|PGK_ECOLI	1431.82	158	835	2	1431.81	716.917	Phosphoglycerate kinase OS=Escherichia coli (strain K12) GN=pgk PE=1 SV=2	8.56	0	[unavailable]	[unavailable]	[unavailable]	[unavailable]	-4.348	[unavailable]	0.9997	15	0.999999	0.0608	11.186	2	1	-0.0062	7.6459
0.999999	1	NLVQQVAK(1.000)TCPK(0.000)	160420_0002_Kat1b_VC_A_SWn_Q1.00846.00846.2	K.NLVQQVAK[170.11]TC[160.03]PK.A	sp|P61889|MDH_ECOLI	1426.76	143	846	2	1426.76	714.387	Malate dehydrogenase OS=Escherichia coli (strain K12) GN=mdh PE=1 SV=1	9.31	0	[unavailable]	[unavailable]	[unavailable]	[unavailable]	-2.0534	[unavailable]	0.931	15	0.999999	0	6.0336	2	1	-0.0029	9.2442
0.999999	1	SPDK(1.000)IYPGQVLR	160420_0002_Kat1b_VC_A_SWn_Q1.00858.00858.2	K.SPDK[170.11]IYPGQVLR.L	sp|P0ADE6|YGAU_ECOLI	1413.76	245	858	2	1413.76	707.888	Uncharacterized protein YgaU OS=Escherichia coli (strain K12) GN=ygaU PE=1 SV=2	8.31	0	[unavailable]	[unavailable]	[unavailable]	[unavailable]	-2.9357	[unavailable]	0.997799	15	0.999999	0	3.2737	2	1	-0.0042	4.5811
0.999999	1	AVAAGMNPMDLK(1.000)R	160420_0002_Kat1b_VC_A_SWn_Q1.00860.00860.2	K.AVAAGMNPMDLK[170.11]R.G	sp|P0A6F5|CH60_ECOLI	1414.71	165	860	2	1414.7	708.36	60 kDa chaperonin OS=Escherichia coli (strain K12) GN=groL PE=1 SV=2	8.79	0	[unavailable]	[unavailable]	[unavailable]	[unavailable]	-3.02	[unavailable]	0.999999	2.24089	0.9999	0.4191	20	2	0	-0.0043	7.1174
0.999999	1	AISK(1.000)MLNTCYR	160420_0002_Kat1b_VC_A_SWn_Q1.00907.00907.2	K.AISK[170.11]MLNTC[160.03]YR.L	sp|P0A8T7|RPOC_ECOLI	1397.68	154	907	2	1397.67	699.847	DNA-directed RNA polymerase subunit beta' OS=Escherichia coli (strain K12) GN=rpoC PE=1 SV=1	9.32	0	[unavailable]	[unavailable]	[unavailable]	[unavailable]	-4.1049	[unavailable]	0.9963	3.49999	0	0	13.1955	2	1	-0.0057	8.0429
0.999999	1	AIAEQLK(1.000)YTGNK(0.000)	160420_0002_Kat1b_VC_A_SWn_Q1.00949.00949.2	K.AIAEQLK[170.11]YTGNK.D	sp|P0C018|RL18_ECOLI	1376.73	148	949	2	1376.73	689.372	50S ribosomal protein L18 OS=Escherichia coli (strain K12) GN=rplR PE=1 SV=1	8.54	0	[unavailable]	[unavailable]	[unavailable]	[unavailable]	-2.926	[unavailable]	0.49655	12	0.999999	0	4.8695	2	1	-0.004	8.4654
0.999999	1	NGEVAATK(1.000)VGALSK(0.000)	160420_0002_Kat1b_VC_A_SWn_Q1.00951.00951.2	K.NGEVAATK[170.11]VGALSK.G	sp|P0AA25|THIO_ECOLI	1385.75	281	951	2	1385.74	693.883	Thioredoxin 1 OS=Escherichia coli (strain K12) GN=trxA PE=1 SV=2	8.59	0	[unavailable]	[unavailable]	[unavailable]	[unavailable]	-5.7258	[unavailable]	0.9277	3.49999	0.3166	0	2	2	1	-0.0079	3.7418
0.999999	1	MQAASGQLQQSHLLK(1.000)QVR	160420_0002_Kat1b_VC_A_SWn_Q1.00952.00952.3	R.MQAASGQLQQSHLLK[170.11]QVR.R	sp|P0A7M6|RL29_ECOLI	2064.09	134	952	3	2064.09	689.037	50S ribosomal protein L29 OS=Escherichia coli (strain K12) GN=rpmC PE=1 SV=1	11	0	[unavailable]	[unavailable]	[unavailable]	[unavailable]	-0.4436	[unavailable]	0.999999	15	2	2	0.9986	2	1	-0.0009	12.1074
0.999999	1	VPGETQTGK(1.000)LFR	160420_0002_Kat1b_VC_A_SWn_Q1.00954.00954.2	K.VPGETQTGK[170.11]LFR.M	sp|P08622|DNAJ_ECOLI	1373.73	250	954	2	1373.73	687.872	Chaperone protein DnaJ OS=Escherichia coli (strain K12) GN=dnaJ PE=1 SV=3	8.72	0	[unavailable]	[unavailable]	[unavailable]	[unavailable]	-3.4656	[unavailable]	0.999999	6.60749	0	0	3.0494	2	1	-0.0048	4.4341
0.999999	1	GNIMK(1.000)FTEGAFK(0.000)	160420_0002_Kat1b_VC_A_SWn_Q1.00985.00985.2	K.GNIMK[170.11]FTEGAFK.D	sp|P08200|IDH_ECOLI	1383.69	223	985	2	1383.68	692.85	Isocitrate dehydrogenase [NADP] OS=Escherichia coli (strain K12) GN=icd PE=1 SV=1	8.59	0	[unavailable]	[unavailable]	[unavailable]	[unavailable]	-2.6466	[unavailable]	0.9925	11.4907	0.999999	0.999999	10.6452	2	1	-0.0037	5.1418
0.999999	1	MIEGSCK(1.000)AYNR	160420_0002_Kat1b_VC_A_SWn_Q1.00992.00992.2	K.MIEGSC[160.03]K[170.11]AYNR.E	sp|P09373|PFLB_ECOLI	1369.61	156	992	2	1369.61	685.813	Formate acetyltransferase 1 OS=Escherichia coli (strain K12) GN=pflB PE=1 SV=2	7.95	0	[unavailable]	[unavailable]	[unavailable]	[unavailable]	-3.9216	[unavailable]	0.999999	15	0.999999	0	11.0349	2	1	-0.0054	7.7869
0.999999	1	AAQYVASHPGEVCPAK(1.000)WK(0.000)	160420_0002_Kat1b_VC_A_SWn_Q1.01026.01026.3	K.AAQYVASHPGEVC[160.03]PAK[170.11]WK.E	sp|P0AE08|AHPC_ECOLI	2039.99	133	1026	3	2039.99	681.004	Alkyl hydroperoxide reductase C OS=Escherichia coli (strain K12) GN=ahpC PE=1 SV=2	8.23	0	[unavailable]	[unavailable]	[unavailable]	[unavailable]	0	[unavailable]	0.1051	15	0.9962	0	6.60219	2	1	0	13.6057
0.999987	1	NTEDLSSYLK(1.000)R	160420_0002_Kat1b_VC_A_SWn_Q1.01037.01037.2	R.NTEDLSSYLK[170.11]R.H	sp|P0A6F1|CARA_ECOLI	1366.67	264	1037	2	1366.68	684.344	Carbamoyl-phosphate synthase small chain OS=Escherichia coli (strain K12) GN=carA PE=1 SV=1	6.07	0	[unavailable]	[unavailable]	[unavailable]	[unavailable]	1.6077	[unavailable]	0.17815	0.121099	0.9579	0	0.0748	2	0	0.0022	4.1474
0.999999	1	GNQLLPVSLVK(1.000)R	160420_0002_Kat1b_VC_A_SWn_Q1.01062.01062.2	K.GNQLLPVSLVK[170.11]R.K	sp|P03023|LACI_ECOLI	1364.81	323	1062	2	1364.81	683.414	Lactose operon repressor OS=Escherichia coli (strain K12) GN=lacI PE=1 SV=3	11	0	[unavailable]	[unavailable]	[unavailable]	[unavailable]	-2.5938	[unavailable]	0.99995	15	0.999999	0.9898	5.2276	2	0	-0.0035	2.761
0.999999	1	TVDGPSHK(1.000)DWR	160420_0002_Kat1b_VC_A_SWn_Q1.01069.01069.2	K.TVDGPSHK[170.11]DWR.G	sp|P0A9B2|G3P1_ECOLI	1338.63	150	1069	2	1338.63	670.323	Glyceraldehyde-3-phosphate dehydrogenase A OS=Escherichia coli (strain K12) GN=gapA PE=1 SV=2	6.41	0	[unavailable]	[unavailable]	[unavailable]	[unavailable]	-4.3771	[unavailable]	0.999999	15	0.999999	0.9999	14.6397	2	1	-0.0059	8.3721
0.999999	1	YGDEQVK(1.000)QWR	160420_0002_Kat1b_VC_A_SWn_Q1.01082.01082.2	K.YGDEQVK[170.11]QWR.R	sp|P62707|GPMA_ECOLI	1349.64	164	1082	2	1349.63	675.826	2,3-bisphosphoglycerate-dependent phosphoglycerate mutase OS=Escherichia coli (strain K12) GN=gpmA PE=1 SV=2	6.07	0	[unavailable]	[unavailable]	[unavailable]	[unavailable]	-4.251	[unavailable]	0.999049	15	0.999999	0.9762	11.9661	2	1	-0.0057	7.1401
0.999999	1	CVEAFK(1.000)TQISK(0.000)	160420_0002_Kat1b_VC_A_SWn_Q1.01085.01085.2	K.C[160.03]VEAFK[170.11]TQISK.L	sp|P0A805|RRF_ECOLI	1351.68	221	1085	2	1351.67	676.848	Ribosome-recycling factor OS=Escherichia coli (strain K12) GN=frr PE=1 SV=1	8.2	0	[unavailable]	[unavailable]	[unavailable]	[unavailable]	-5.8702	[unavailable]	0.8446	8.51098	0	0	4.99999	2	1	-0.0079	5.1619
0.85789	0.9458	[unavailable]	160420_0002_Kat1b_VC_A_SWn_Q1.01111.01111.2	R.FMHLDK[170.11]DGAIR.M	sp|P36938|PGM_ECOLI	1343.67	366	1111	2	1343.66	672.84	Phosphoglucomutase OS=Escherichia coli (strain K12) GN=pgm PE=1 SV=1	6.75	0	[unavailable]	[unavailable]	[unavailable]	[unavailable]	-3.4523	[unavailable]	0	3.45589	0.999999	0.999999	1.6634	2	1	-0.0046	1.3945
0.999999	1	LEK(1.000)AATYEQIK(0.000)	160420_0002_Kat1b_VC_A_SWn_Q1.01163.01163.2	R.LEK[170.11]AATYEQIK.A	sp|P0A9B2|G3P1_ECOLI	1334.71	296	1163	2	1334.7	668.361	Glyceraldehyde-3-phosphate dehydrogenase A OS=Escherichia coli (strain K12) GN=gapA PE=1 SV=2	6.14	0	[unavailable]	[unavailable]	[unavailable]	[unavailable]	-4.5729	[unavailable]	0.49685	15	0.999999	0	14.6397	2	1	-0.0061	3.4298
0.999999	1	IDNYEVVGK(1.000)SRPSLPER	160420_0002_Kat1b_VC_A_SWn_Q1.01190.01190.3	R.IDNYEVVGK[170.11]SRPSLPER.L	sp|P0A7F3|PYRI_ECOLI	2000.03	230	1190	3	2000.03	667.685	Aspartate carbamoyltransferase regulatory chain OS=Escherichia coli (strain K12) GN=pyrI PE=1 SV=2	6.18	0	[unavailable]	[unavailable]	[unavailable]	[unavailable]	-0.824	[unavailable]	0	8.25139	0.999999	0	7.09309	2	1	-0.0016	4.9789
0.999999	1	AATYEQIK(1.000)AAVK(0.000)	160420_0002_Kat1b_VC_A_SWn_Q1.01202.01202.2	K.AATYEQIK[170.11]AAVK.A	sp|P0A9B2|G3P1_ECOLI	1333.72	153	1202	2	1333.72	667.869	Glyceraldehyde-3-phosphate dehydrogenase A OS=Escherichia coli (strain K12) GN=gapA PE=1 SV=2	8.54	0	[unavailable]	[unavailable]	[unavailable]	[unavailable]	-2.6543	[unavailable]	0.9964	15	0.999999	0	14.6397	2	1	-0.0035	8.139
0.997164	0.0506	MDQK(1.000)LLTDFR, M(1.000)DQKLLTDFR	160420_0002_Kat1b_VC_A_SWn_Q1.01223.01223.2	-.n[43.02]M[147.04]DQK[170.11]LLTDFR.S	sp|P69908|DCEA_ECOLI	1323.65	105	1223	2	1323.65	662.832	Glutamate decarboxylase alpha OS=Escherichia coli (strain K12) GN=gadA PE=1 SV=1	5.71	3598.3	[unavailable]	[unavailable]	[unavailable]	[unavailable]	-2.679	[unavailable]	0	13.3966	0.9598	2.778	12.7191	2	1	-0.0035	-6.4861
0.999999	1	TYQQQVAK(0.500)NAK(0.500)	160420_0002_Kat1b_VC_A_SWn_Q1.01238.01238.2	K.TYQQQVAK[170.11]NAK.A	sp|P0A825|GLYA_ECOLI	1319.68	185	1238	2	1319.68	660.849	Serine hydroxymethyltransferase OS=Escherichia coli (strain K12) GN=glyA PE=1 SV=1	9.7	0	[unavailable]	[unavailable]	[unavailable]	[unavailable]	-5.0875	[unavailable]	0.9169	0	0	0	7.28699	2	1	-0.0067	6.1913
0.999999	1	IAAGADISK(1.000)AAAGR	160420_0002_Kat1b_VC_A_SWn_Q1.01246.01246.2	K.IAAGADISK[170.11]AAAGR.A	sp|P0ACF4|DBHB_ECOLI	1312.71	252	1246	2	1312.7	657.362	DNA-binding protein HU-beta OS=Escherichia coli (strain K12) GN=hupB PE=1 SV=1	8.75	0	[unavailable]	[unavailable]	[unavailable]	[unavailable]	-4.7425	[unavailable]	0.999799	9.39518	0.999999	0	3.477	2	1	-0.0062	4.3538
0.999999	0.9828	SEALK(1.000)ILNNIR	160420_0002_Kat1b_VC_A_SWn_Q1.01279.01279.2	M.SEALK[170.11]ILNNIR.T	sp|P0ACF8|HNS_ECOLI	1311.75	358	1279	2	1311.74	656.883	DNA-binding protein H-NS OS=Escherichia coli (strain K12) GN=hns PE=1 SV=2	8.46	0	[unavailable]	[unavailable]	[unavailable]	[unavailable]	-5.1182	[unavailable]	0.9986	15	0.999999	0	5.9992	2	1	-0.0067	1.5773
0.999999	1	DYFGAHTYK(1.000)R	160420_0002_Kat1b_VC_A_SWn_Q1.01292.01292.2	R.DYFGAHTYK[170.11]R.L	sp|P00350|6PGD_ECOLI	1298.6	182	1292	2	1298.6	650.309	6-phosphogluconate dehydrogenase, decarboxylating OS=Escherichia coli (strain K12) GN=gnd PE=1 SV=2	8.5	0	[unavailable]	[unavailable]	[unavailable]	[unavailable]	-5.5461	[unavailable]	0.999999	15	0.999999	0.9999	6.7166	2	0	-0.0072	6.3169
0.999999	1	CHPFFTGK(1.000)QR	160420_0002_Kat1b_VC_A_SWn_Q1.01300.01300.2	K.C[160.03]HPFFTGK[170.11]QR.D	sp|P0A7M9|RL31_ECOLI	1301.6	22	1300	2	1301.59	651.806	50S ribosomal protein L31 OS=Escherichia coli (strain K12) GN=rpmE PE=1 SV=1	9.51	3223.49	[unavailable]	[unavailable]	[unavailable]	[unavailable]	-5.7621	[unavailable]	0	15	0.999999	1.989	7.16649	2	1	-0.0075	9.5753
0.999999	1	TPGQTLLK(1.000)PTAQ	160420_0002_Kat1b_VC_A_SWn_Q1.01301.01301.2	K.TPGQTLLK[170.11]PTAQ.-	sp|P0A951|ATDA_ECOLI	1295.71	106	1301	2	1295.7	648.861	Spermidine N(1)-acetyltransferase OS=Escherichia coli (strain K12) GN=speG PE=1 SV=2	8.41	3215.5	[unavailable]	[unavailable]	[unavailable]	[unavailable]	-5.4565	[unavailable]	0.9185	10.4619	0	0	0	2	0	-0.0071	3.2434
0.999999	1	LEGNNAELGAK(0.500)K(0.500)	160420_0002_Kat1b_VC_A_SWn_Q1.01323.01323.2	R.LEGNNAELGAK[170.11]K.L	sp|P0A836|SUCC_ECOLI	1284.67	266	1323	2	1284.66	643.341	Succinate--CoA ligase [ADP-forming] subunit beta OS=Escherichia coli (strain K12) GN=sucC PE=1 SV=1	6.14	0	[unavailable]	[unavailable]	[unavailable]	[unavailable]	-5.4162	[unavailable]	0.7743	3.80869	0	0	3.9029	2	0	-0.007	4.099
0.999999	1	EGNGYLLSK(1.000)SR	160420_0002_Kat1b_VC_A_SWn_Q1.01403.01403.2	K.EGNGYLLSK[170.11]SR.F	sp|P0AE37|ASTA_ECOLI	1264.64	210	1403	2	1264.63	633.328	Arginine N-succinyltransferase OS=Escherichia coli (strain K12) GN=astA PE=2 SV=1	8.69	0	[unavailable]	[unavailable]	[unavailable]	[unavailable]	-5.9846	[unavailable]	0.99805	15	0.9722	0.8489	2.0805	2	1	-0.0076	5.4458
0.999991	1	DTQQLLK(1.000)ETR	160420_0002_Kat1b_VC_A_SWn_Q1.01404.01404.2	R.DTQQLLK[170.11]ETR.Q	sp|P28861|FENR_ECOLI	1272.67	330	1404	2	1272.66	637.341	Flavodoxin\ferredoxin--NADP reductase OS=Escherichia coli (strain K12) GN=fpr PE=1 SV=4	6.07	0	[unavailable]	[unavailable]	[unavailable]	[unavailable]	-6.0428	[unavailable]	0.4823	2.7662	0	0	0.3783	2	1	-0.0077	2.6142
0.999999	1	GQVK(1.000)WFNESK(0.000)	160420_0002_Kat1b_VC_A_SWn_Q1.01418.01418.2	K.GQVK[170.11]WFNESK.G	sp|P0A9Y6|CSPC_ECOLI	1263.62	169	1418	2	1263.62	632.82	Cold shock-like protein CspC OS=Escherichia coli (strain K12) GN=cspC PE=1 SV=2	8.59	0	[unavailable]	[unavailable]	[unavailable]	[unavailable]	-2.0287	[unavailable]	0.991	15	0.999999	0	3.9858	2	1	-0.0026	6.7461
0.999999	1	AVGK(1.000)VLPELNGK(0.000)	160420_0002_Kat1b_VC_A_SWn_Q1.01425.01425.2	K.AVGK[170.11]VLPELNGK.L	sp|P0A9B2|G3P1_ECOLI	1265.73	308	1425	2	1265.73	633.875	Glyceraldehyde-3-phosphate dehydrogenase A OS=Escherichia coli (strain K12) GN=gapA PE=1 SV=2	8.64	0	[unavailable]	[unavailable]	[unavailable]	[unavailable]	-4.147	[unavailable]	0.9774	15	0.9796	0.3178	14.6397	2	1	-0.0052	3.1844
0.999999	1	VVLATGNVGK(1.000)VR	160420_0002_Kat1b_VC_A_SWn_Q1.01467.01467.2	K.VVLATGNVGK[170.11]VR.E	sp|P52061|IXTPA_ECOLI	1253.75	170	1467	2	1253.74	627.88	dITP\XTP pyrophosphatase OS=Escherichia coli (strain K12) GN=rdgB PE=1 SV=1	11	0	[unavailable]	[unavailable]	[unavailable]	[unavailable]	-5.9392	[unavailable]	0.999999	15	0	0	0.0521	2	1	-0.0074	6.6846
0.999999	1	VVDAAVEK(1.000)AYK(0.000)	160420_0002_Kat1b_VC_A_SWn_Q1.01512.01512.2	K.VVDAAVEK[170.11]AYK.G	sp|P08200|IDH_ECOLI	1233.66	181	1512	2	1233.65	617.837	Isocitrate dehydrogenase [NADP] OS=Escherichia coli (strain K12) GN=icd PE=1 SV=1	6.04	0	[unavailable]	[unavailable]	[unavailable]	[unavailable]	-5.838	[unavailable]	0.966	9.49998	0	0	10.6452	2	1	-0.0072	6.4386
0.999999	1	ATLEDLGQAK(1.000)R	160420_0002_Kat1b_VC_A_SWn_Q1.01521.01521.2	K.ATLEDLGQAK[170.11]R.V	sp|P0A6F5|CH60_ECOLI	1242.66	238	1521	2	1242.65	622.336	60 kDa chaperonin OS=Escherichia coli (strain K12) GN=groL PE=1 SV=2	6.11	0	[unavailable]	[unavailable]	[unavailable]	[unavailable]	-5.3046	[unavailable]	0.996749	15	0.999999	0	20	2	0	-0.0066	4.7289
0.921351	0.5113	[unavailable]	160420_0002_Kat1b_VC_A_SWn_Q1.01541.01541.3	K.IK[170.11]LVSSAGTGHFYTTTK.N	sp|P0A7N9|RL33_ECOLI	1851.97	35	1541	3	1852.97	618.332	50S ribosomal protein L33 OS=Escherichia coli (strain K12) GN=rpmG PE=1 SV=2	9.7	3147.09	[unavailable]	[unavailable]	[unavailable]	[unavailable]	539.803	[unavailable]	0	15	0	0	4.4544	2	1	0.9997	9.6648
0.999999	1	DSVIGLSK(1.000)INR	160420_0002_Kat1b_VC_A_SWn_Q1.01550.01550.2	K.DSVIGLSK[170.11]INR.L	sp|P0A6T5|GCH1_ECOLI	1242.69	220	1550	2	1242.69	622.354	GTP cyclohydrolase 1 OS=Escherichia coli (strain K12) GN=folE PE=1 SV=2	8.75	0	[unavailable]	[unavailable]	[unavailable]	[unavailable]	-4.1257	[unavailable]	0.996949	12.3503	0	0	0.4778	2	1	-0.0051	5.1806
0.999999	1	GEYAQDK(1.000)LVR	160420_0002_Kat1b_VC_A_SWn_Q1.01583.01583.2	R.GEYAQDK[170.11]LVR.C	sp|P37745|RMLC_ECOLI	1219.62	225	1583	2	1219.61	610.817	dTDP-4-dehydrorhamnose 3,5-epimerase OS=Escherichia coli (strain K12) GN=rfbC PE=1 SV=1	6.07	0	[unavailable]	[unavailable]	[unavailable]	[unavailable]	-6.0053	[unavailable]	0.999999	15	0.999999	0	0	2	1	-0.0073	5.089
0.999999	1	IQK(1.000)ISGANLSR	160420_0002_Kat1b_VC_A_SWn_Q1.01586.01586.2	R.IQK[170.11]ISGANLSR.N	sp|P06959|ODP2_ECOLI	1227.69	171	1586	2	1227.69	614.854	Dihydrolipoyllysine-residue acetyltransferase component of pyruvate dehydrogenase complex OS=Escherichia coli (strain K12) GN=aceF PE=1 SV=3	11	0	[unavailable]	[unavailable]	[unavailable]	[unavailable]	-3.0823	[unavailable]	0.99505	15	0.999999	0	9.43679	2	1	-0.0038	6.6776
0.999999	1	HEIIK(0.000)TTLPK(1.000)	160420_0002_Kat1b_VC_A_SWn_Q1.01590.01590.2	R.HEIIKTTLPK[170.11].A	sp|P0AG44|RL17_ECOLI	1220.71	325	1590	2	1220.71	611.364	50S ribosomal protein L17 OS=Escherichia coli (strain K12) GN=rplQ PE=1 SV=1	8.6	0	[unavailable]	[unavailable]	[unavailable]	[unavailable]	-5.2	[unavailable]	0.8941	15	0.999999	0	1.2093	2	1	-0.0063	2.7056
0.999999	1	VAAVK(1.000)APGFGDR	160420_0002_Kat1b_VC_A_SWn_Q1.01599.01599.2	K.VAAVK[170.11]APGFGDR.R	sp|P0A6F5|CH60_ECOLI	1228.66	203	1599	2	1228.65	615.336	60 kDa chaperonin OS=Escherichia coli (strain K12) GN=groL PE=1 SV=2	8.72	0	[unavailable]	[unavailable]	[unavailable]	[unavailable]	-3.9741	[unavailable]	0.9989	15	0.999999	0	20	2	1	-0.0049	5.6724
0.999999	1	NIAHQVK(1.000)K(1.000)MNMDGVR	160420_0002_Kat1b_VC_A_SWn_Q1.01618.01618.3	K.NIAHQVK[170.11]K[170.11]MNMDGVR.H	sp|P0AFG8|ODP1_ECOLI	1823.91	208	1618	3	1823.91	608.978	Pyruvate dehydrogenase E1 component OS=Escherichia coli (strain K12) GN=aceE PE=1 SV=2	9.99	0	[unavailable]	[unavailable]	[unavailable]	[unavailable]	-1.9074	[unavailable]	0.8622	13.9107	0.999999	1.1301	18.178	2	1	-0.0035	5.4978
0.999999	1	AMLHFCENPGK(1.000)IQSR	160420_0002_Kat1b_VC_A_SWn_Q1.01623.01623.3	R.AMLHFC[160.03]ENPGK[170.11]IQSR.A	sp|P0A9Q1|ARCA_ECOLI	1828.87	315	1623	3	1828.88	610.631	Aerobic respiration control protein ArcA OS=Escherichia coli (strain K12) GN=arcA PE=1 SV=1	8.27	0	[unavailable]	[unavailable]	[unavailable]	[unavailable]	2.3027	[unavailable]	0	5.14829	2	1.9699	4.3597	2	1	0.0042	2.9877
0.999999	1	QK(1.000)LHGYLPSR	160420_0002_Kat1b_VC_A_SWn_Q1.01625.01625.2	R.QK[170.11]LHGYLPSR.Q	sp|P0AFG8|ODP1_ECOLI	1222.65	273	1625	2	1222.64	612.33	Pyruvate dehydrogenase E1 component OS=Escherichia coli (strain K12) GN=aceE PE=1 SV=2	9.99	0	[unavailable]	[unavailable]	[unavailable]	[unavailable]	-4.7924	[unavailable]	0.91705	15	0.999999	0.999999	18.178	2	1	-0.0059	3.959
0.999999	1	TLAASGIK(1.000)DFR	160420_0002_Kat1b_VC_A_SWn_Q1.01630.01630.2	R.TLAASGIK[170.11]DFR.K	sp|P0AEK4|FABI_ECOLI	1219.66	180	1630	2	1219.65	610.835	Enoyl-[acyl-carrier-protein] reductase [NADH] FabI OS=Escherichia coli (strain K12) GN=fabI PE=1 SV=2	8.41	0	[unavailable]	[unavailable]	[unavailable]	[unavailable]	-4.4038	[unavailable]	0.997549	15	0.999999	0.999999	3.3172	2	1	-0.0054	6.4412
0.728362	0.9507	[unavailable]	160420_0002_Kat1b_VC_A_SWn_Q1.01639.01639.2	R.LAK[170.11]LANAPFIK.V	sp|P0A6H5|HSLU_ECOLI	1226.74	37	1639	2	1226.73	614.377	ATP-dependent protease ATPase subunit HslU OS=Escherichia coli (strain K12) GN=hslU PE=1 SV=1	10	3823.3	[unavailable]	[unavailable]	[unavailable]	[unavailable]	-5.7877	[unavailable]	0	6.98909	0	0	1.8996	2	1	-0.0071	3.2099
0.999999	1	EIAEK(1.000)MVEGR	160420_0002_Kat1b_VC_A_SWn_Q1.01656.01656.2	K.EIAEK[170.11]MVEGR.M	sp|P0A6P1|EFTS_ECOLI	1202.6	189	1656	2	1202.59	602.306	Elongation factor Ts OS=Escherichia coli (strain K12) GN=tsf PE=1 SV=2	4.79	0	[unavailable]	[unavailable]	[unavailable]	[unavailable]	-1.3196	[unavailable]	0.996549	15	0.999999	0	6.0025	2	1	-0.0016	6.0861
0.999999	1	YVLEK(1.000)MQEK(0.000)	160420_0002_Kat1b_VC_A_SWn_Q1.01658.01658.2	R.YVLEK[170.11]MQEK.G	sp|P31120|GLMM_ECOLI	1208.61	234	1658	2	1208.61	605.313	Phosphoglucosamine mutase OS=Escherichia coli (strain K12) GN=glmM PE=1 SV=3	6.14	0	[unavailable]	[unavailable]	[unavailable]	[unavailable]	-4.545	[unavailable]	0.9976	15	0	0	2.7192	2	1	-0.0055	4.8771
0.999999	1	INGQVITIK(1.000)GK(0.000)	160420_0002_Kat1b_VC_A_SWn_Q1.01664.01664.2	K.INGQVITIK[170.11]GK.N	sp|P0AG55|RL6_ECOLI	1211.72	200	1664	2	1211.72	606.869	50S ribosomal protein L6 OS=Escherichia coli (strain K12) GN=rplF PE=1 SV=2	10	0	[unavailable]	[unavailable]	[unavailable]	[unavailable]	-4.6341	[unavailable]	0.9627	15	0.999999	0	8.48589	2	1	-0.0056	5.725
0.999999	1	LIAEAMDK(1.000)VGK(0.000)	160420_0002_Kat1b_VC_A_SWn_Q1.01673.01673.2	K.LIAEAMDK[170.11]VGK.E	sp|P0A6F5|CH60_ECOLI	1215.65	163	1673	2	1215.65	608.834	60 kDa chaperonin OS=Escherichia coli (strain K12) GN=groL PE=1 SV=2	6.07	0	[unavailable]	[unavailable]	[unavailable]	[unavailable]	-5.2216	[unavailable]	0.9568	11.7596	0.8276	1.0103	20	2	1	-0.0063	7.1462
0.999999	1	TIK(1.000)VGINGFGR	160420_0002_Kat1b_VC_A_SWn_Q1.01686.01686.2	M.TIK[170.11]VGINGFGR.L	sp|P0A9B2|G3P1_ECOLI	1202.68	320	1686	2	1202.67	602.346	Glyceraldehyde-3-phosphate dehydrogenase A OS=Escherichia coli (strain K12) GN=gapA PE=1 SV=2	11	0	[unavailable]	[unavailable]	[unavailable]	[unavailable]	-6.9019	[unavailable]	0.9188	10.3352	0	0	14.6397	2	1	-0.0083	2.8295
0.999999	1	K(1.000)FTALGPYIR	160420_0002_Kat1b_VC_A_SWn_Q1.01688.01688.2	K.K[170.11]FTALGPYIR.E	sp|P24251|CRL_ECOLI	1206.68	352	1688	2	1206.67	604.345	Sigma factor-binding protein Crl OS=Escherichia coli (strain K12) GN=crl PE=1 SV=5	9.99	0	[unavailable]	[unavailable]	[unavailable]	[unavailable]	-4.7546	[unavailable]	0.999999	15	0	0	1.2584	2	0	-0.0057	1.8809
0.999999	1	CEENHK(1.000)VPR	160420_0002_Kat1b_VC_A_SWn_Q1.01691.01691.2	K.C[160.03]EENHK[170.11]VPR.W	sp|P0ACY1|YDJA_ECOLI	1192.53	40	1691	2	1192.52	597.272	Putative NAD(P)H nitroreductase YdjA OS=Escherichia coli (strain K12) GN=ydjA PE=1 SV=1	6.75	1844.47	[unavailable]	[unavailable]	[unavailable]	[unavailable]	-6.0376	[unavailable]	0	15	0	0	1.1987	2	1	-0.0072	10.6096
0.999999	1	ADLNVPVK(1.000)DGK(0.000)	160420_0002_Kat1b_VC_A_SWn_Q1.01696.01696.2	R.ADLNVPVK[170.11]DGK.V	sp|P0A799|PGK_ECOLI	1196.64	197	1696	2	1196.63	599.327	Phosphoglycerate kinase OS=Escherichia coli (strain K12) GN=pgk PE=1 SV=2	6	0	[unavailable]	[unavailable]	[unavailable]	[unavailable]	-4.2845	[unavailable]	0.9809	15	0.999999	0	11.186	2	1	-0.0051	5.8294
0.999999	1	GASQNIIPSSTGAAK(1.000)AVGK(0.000)	160420_0002_Kat1b_VC_A_SWn_Q1.01700.01700.3	R.GASQNIIPSSTGAAK[170.11]AVGK.V	sp|P0A9B2|G3P1_ECOLI	1797.96	136	1700	3	1797.96	600.327	Glyceraldehyde-3-phosphate dehydrogenase A OS=Escherichia coli (strain K12) GN=gapA PE=1 SV=2	10	0	[unavailable]	[unavailable]	[unavailable]	[unavailable]	-1.0184	[unavailable]	0.2919	11.7232	0.999999	0	14.6397	2	1	-0.0018	11.2969
0.999999	1	LSEVFK(1.000)QFR	160420_0002_Kat1b_VC_A_SWn_Q1.01716.01716.2	K.LSEVFK[170.11]QFR.L	sp|P00579|RPOD_ECOLI	1194.64	205	1716	2	1194.63	598.327	RNA polymerase sigma factor RpoD OS=Escherichia coli (strain K12) GN=rpoD PE=1 SV=2	8.75	0	[unavailable]	[unavailable]	[unavailable]	[unavailable]	-4.2916	[unavailable]	0.99995	15	0	0	8.6464	2	1	-0.0051	5.5322
0.999999	1	VESLFK(1.000)AFGR	160420_0002_Kat1b_VC_A_SWn_Q1.01718.01718.2	R.VESLFK[170.11]AFGR.T	sp|P06987|HIS7_ECOLI	1194.64	174	1718	2	1194.63	598.327	Histidine biosynthesis bifunctional protein HisB OS=Escherichia coli (strain K12) GN=hisB PE=1 SV=1	8.72	0	[unavailable]	[unavailable]	[unavailable]	[unavailable]	-6.0287	[unavailable]	0.997399	15	0	0	2.4462	2	1	-0.0072	6.5705
0.999999	1	YLPEYK(1.000)ATR	160420_0002_Kat1b_VC_A_SWn_Q1.01721.01721.2	R.YLPEYK[170.11]ATR.A	sp|P29680|DCUP_ECOLI	1181.61	232	1721	2	1181.6	591.811	Uroporphyrinogen decarboxylase OS=Escherichia coli (strain K12) GN=hemE PE=3 SV=3	8.5	0	[unavailable]	[unavailable]	[unavailable]	[unavailable]	-5.4754	[unavailable]	0.998949	14.2487	0	0	0	2	1	-0.0065	4.9522
0.999999	1	HYGALQGLNK(1.000)AETAEK(0.000)	160420_0002_Kat1b_VC_A_SWn_Q1.01724.01724.3	R.HYGALQGLNK[170.11]AETAEK.Y	sp|P62707|GPMA_ECOLI	1770.89	135	1724	3	1770.89	591.304	2,3-bisphosphoglycerate-dependent phosphoglycerate mutase OS=Escherichia coli (strain K12) GN=gpmA PE=1 SV=2	6.76	0	[unavailable]	[unavailable]	[unavailable]	[unavailable]	-1.9646	[unavailable]	0.9938	12.1551	2	0	11.9661	2	1	-0.0035	11.3375
0.999999	1	LIFDK(1.000)ESHR	160420_0002_Kat1b_VC_A_SWn_Q1.01725.01725.2	K.LIFDK[170.11]ESHR.V	sp|P0A9P0|DLDH_ECOLI	1185.61	207	1725	2	1185.61	593.814	Dihydrolipoyl dehydrogenase OS=Escherichia coli (strain K12) GN=lpdA PE=1 SV=2	6.75	0	[unavailable]	[unavailable]	[unavailable]	[unavailable]	-6.0746	[unavailable]	0.997549	13.5163	0	0	10.7229	2	1	-0.0072	5.5288
0.999999	1	ETTAPALK(0.500)ALK(0.500)	160420_0002_Kat1b_VC_A_SWn_Q1.01735.01735.2	K.ETTAPALK[170.11]ALK.A	sp|P0ABB8|ATMA_ECOLI	1183.68	261	1735	2	1183.67	592.848	Magnesium-transporting ATPase, P-type 1 OS=Escherichia coli (strain K12) GN=mgtA PE=1 SV=1	8.69	0	[unavailable]	[unavailable]	[unavailable]	[unavailable]	-5.5689	[unavailable]	0.4612	3.49999	0	0	8.98409	2	1	-0.0066	4.2031
0.999999	1	GQK(1.000)MAPPQISAEVLK(0.000)K(0.000)	160420_0002_Kat1b_VC_A_SWn_Q1.01742.01742.3	K.GQK[170.11]MAPPQISAEVLKK.M	sp|P0A6Y8|DNAK_ECOLI	1765.98	222	1742	3	1765.97	589.666	Chaperone protein DnaK OS=Escherichia coli (strain K12) GN=dnaK PE=1 SV=2	9.7	0	[unavailable]	[unavailable]	[unavailable]	[unavailable]	-3.2142	[unavailable]	0.9877	4.47159	0	0.999999	9.61519	2	1	-0.0057	5.1477
0.999999	1	QYGEAFEK(1.000)R	160420_0002_Kat1b_VC_A_SWn_Q1.01758.01758.2	K.QYGEAFEK[170.11]R.H	sp|P0AFG6|ODO2_ECOLI	1168.55	216	1758	2	1168.55	585.283	Dihydrolipoyllysine-residue succinyltransferase component of 2-oxoglutarate dehydrogenase complex OS=Escherichia coli (strain K12) GN=sucB PE=1 SV=2	6.14	0	[unavailable]	[unavailable]	[unavailable]	[unavailable]	-4.4919	[unavailable]	0.998549	15	0	0.999999	5.6977	2	0	-0.0052	5.256
0.999843	1	LVNADIEK(0.500)VK(0.500)	160420_0002_Kat1b_VC_A_SWn_Q1.01765.01765.2	K.LVNADIEK[170.11]VK.Q	sp|P0AB43|YCGL_ECOLI	1169.67	319	1765	2	1169.66	585.84	Protein YcgL OS=Escherichia coli (strain K12) GN=ycgL PE=1 SV=3	6.07	0	[unavailable]	[unavailable]	[unavailable]	[unavailable]	-7.7229	[unavailable]	0	0	0	0	0	2	1	-0.009	2.8381
0.999999	1	MDK(1.000)CVEAFK(0.000)	160420_0002_Kat1b_VC_A_SWn_Q1.01768.01768.2	R.MDK[170.11]C[160.03]VEAFK.T	sp|P0A805|RRF_ECOLI	1168.53	201	1768	2	1168.52	585.27	Ribosome-recycling factor OS=Escherichia coli (strain K12) GN=frr PE=1 SV=1	5.82	0	[unavailable]	[unavailable]	[unavailable]	[unavailable]	-5.1188	[unavailable]	0.9986	15	0	0	4.99999	2	1	-0.006	5.717
0.999999	1	TTQK(1.000)YINELQANPAK(0.000)	160420_0002_Kat1b_VC_A_SWn_Q1.01770.01770.3	K.TTQK[170.11]YINELQANPAK.L	sp|P33570|TKT2_ECOLI	1759.91	190	1770	3	1759.91	587.644	Transketolase 2 OS=Escherichia coli (strain K12) GN=tktB PE=1 SV=1	8.17	0	[unavailable]	[unavailable]	[unavailable]	[unavailable]	-2.2889	[unavailable]	0.4503	3.0804	0.999999	0	4.6435	2	1	-0.004	6.0707
0.99944	0.9531	VAK(1.000)LAGGVAVIK(0.000)	160420_0002_Kat1b_VC_A_SWn_Q1.01772.01772.2	R.VAK[170.11]LAGGVAVIK.V	sp|P0A6F5|CH60_ECOLI	1166.74	45	1772	2	1166.73	584.377	60 kDa chaperonin OS=Escherichia coli (strain K12) GN=groL PE=1 SV=2	10	3279.44	[unavailable]	[unavailable]	[unavailable]	[unavailable]	-6.0853	[unavailable]	0	15	0	0	20	2	1	-0.0071	3.3185
0.999999	1	AVEYFLK(1.000)EK(0.000)	160420_0002_Kat1b_VC_A_SWn_Q1.01775.01775.2	K.AVEYFLK[170.11]EK.V	sp|P0AB89|PUR8_ECOLI	1167.62	292	1775	2	1167.61	584.816	Adenylosuccinate lyase OS=Escherichia coli (strain K12) GN=purB PE=1 SV=1	6.19	0	[unavailable]	[unavailable]	[unavailable]	[unavailable]	-3.8682	[unavailable]	0.4286	2.6549	0	0	5.99999	2	1	-0.0045	3.5308
0.999999	1	IIPLCPFAK(1.000)HEFDK(0.000)	160420_0002_Kat1b_VC_A_SWn_Q1.01785.01785.3	K.IIPLC[160.03]PFAK[170.11]HEFDK.T	sp|P39274|YJDJ_ECOLI	1755.9	241	1785	3	1755.9	586.308	Uncharacterized protein YjdJ OS=Escherichia coli (strain K12) GN=yjdJ PE=1 SV=1	6.74	0	[unavailable]	[unavailable]	[unavailable]	[unavailable]	-3.0241	[unavailable]	0.7374	3.46889	0	0	10.6995	2	1	-0.0053	4.6584
0.999999	1	FYINDK(1.000)QGK(0.000)	160420_0002_Kat1b_VC_A_SWn_Q1.01791.01791.2	K.FYINDK[170.11]QGK.Q	sp|P39274|YJDJ_ECOLI	1153.58	192	1791	2	1153.57	577.796	Uncharacterized protein YjdJ OS=Escherichia coli (strain K12) GN=yjdJ PE=1 SV=1	8.5	0	[unavailable]	[unavailable]	[unavailable]	[unavailable]	-2.5397	[unavailable]	0.9466	14.1962	0	0	10.6995	2	1	-0.0029	5.9498
0.999999	1	IAFVNK(1.000)MDR, IAFVNKM(1.000)DR	160420_0002_Kat1b_VC_A_SWn_Q1.01800.01800.2	R.IAFVNK[170.11]M[147.04]DR.M	sp|P0A6M8|EFG_ECOLI	1150.58	206	1800	2	1150.58	576.298	Elongation factor G OS=Escherichia coli (strain K12) GN=fusA PE=1 SV=2	8.75	0	[unavailable]	[unavailable]	[unavailable]	[unavailable]	-4.6682	[unavailable]	0.997699	15	0	1.9991	10.381	2	1	-0.0054	5.5313
0.999998	1	IIAIDTNPK(0.553)K(0.447)	160420_0002_Kat1b_VC_A_SWn_Q1.01806.01806.2	R.IIAIDTNPK[170.11]K.F	sp|P25437|FRMA_ECOLI	1153.67	233	1806	2	1153.66	577.843	S-(hydroxymethyl)glutathione dehydrogenase OS=Escherichia coli (strain K12) GN=frmA PE=1 SV=3	8.59	0	[unavailable]	[unavailable]	[unavailable]	[unavailable]	-8.8881	[unavailable]	0.5915	4.49999	0	0	1.2575	2	0	-0.0103	4.9241
0.999999	1	MTDLDLAGK(1.000)R	160420_0002_Kat1b_VC_A_SWn_Q1.01809.01809.2	K.MTDLDLAGK[170.11]R.V	sp|P0A799|PGK_ECOLI	1160.59	226	1809	2	1160.58	581.3	Phosphoglycerate kinase OS=Escherichia coli (strain K12) GN=pgk PE=1 SV=2	5.71	0	[unavailable]	[unavailable]	[unavailable]	[unavailable]	-8.7299	[unavailable]	0.985799	3.49549	0	0.999999	11.186	2	0	-0.0101	5.0309
0.999999	1	TGAGMMDCK(0.500)K(0.500)	160420_0002_Kat1b_VC_A_SWn_Q1.01849.01849.2	R.TGAGMMDC[160.03]K[170.11]K.A	sp|P0A6P1|EFTS_ECOLI	1139.48	167	1849	2	1139.47	570.746	Elongation factor Ts OS=Escherichia coli (strain K12) GN=tsf PE=1 SV=2	7.87	0	[unavailable]	[unavailable]	[unavailable]	[unavailable]	-6.8562	[unavailable]	0.888	6.49999	0	0	6.0025	2	0	-0.0078	6.993
0.999999	1	HFQTAVK(1.000)SCSQGGVR	160420_0002_Kat1b_VC_A_SWn_Q1.01852.01852.3	K.HFQTAVK[170.11]SC[160.03]SQGGVR.G	sp|P00452|RIR1_ECOLI	1702.82	217	1852	3	1702.82	568.614	Ribonucleoside-diphosphate reductase 1 subunit alpha OS=Escherichia coli (strain K12) GN=nrdA PE=1 SV=2	9.51	0	[unavailable]	[unavailable]	[unavailable]	[unavailable]	-3.1184	[unavailable]	0.9927	3.3905	0	0	2.1434	2	1	-0.0053	5.2389
0.999999	1	QQQEVAK(1.000)LR	160420_0002_Kat1b_VC_A_SWn_Q1.01854.01854.2	K.QQQEVAK[170.11]LR.E	sp|P0A8V2|RPOB_ECOLI	1140.63	239	1854	2	1140.62	571.32	DNA-directed RNA polymerase subunit beta OS=Escherichia coli (strain K12) GN=rpoB PE=1 SV=1	8.75	0	[unavailable]	[unavailable]	[unavailable]	[unavailable]	-6.4212	[unavailable]	0.998449	4.09259	0	0	20	2	1	-0.0073	4.7139
0.999999	1	VGGAAQTK(1.000)IMK(0.000)	160420_0002_Kat1b_VC_A_SWn_Q1.01857.01857.2	R.VGGAAQTK[170.11]IMK.K	sp|P0ABB0|ATPA_ECOLI	1144.63	157	1857	2	1144.62	573.321	ATP synthase subunit alpha OS=Escherichia coli (strain K12) GN=atpA PE=1 SV=1	10	0	[unavailable]	[unavailable]	[unavailable]	[unavailable]	-5.9722	[unavailable]	0.9966	15	0	0.999999	6.39439	2	1	-0.0068	7.6964
0.999999	1	QHVIYK(0.500)EAK(0.500)	160420_0002_Kat1b_VC_A_SWn_Q1.01860.01860.2	R.QHVIYK[170.11]EAK.L	sp|P0A7N9|RL33_ECOLI	1139.6	339	1860	2	1139.59	570.806	50S ribosomal protein L33 OS=Escherichia coli (strain K12) GN=rpmG PE=1 SV=2	8.51	0	[unavailable]	[unavailable]	[unavailable]	[unavailable]	-5.8914	[unavailable]	0.8937	15	0	0.999999	4.4544	2	1	-0.0067	2.3552
0.926026	0.8374	[unavailable]	160420_0002_Kat1b_VC_A_SWn_Q1.01867.01867.3	R.YAHIGTGNFNEK[170.11]TAR.L	sp|P0A7B1|PPK1_ECOLI	1719.83	374	1867	3	1719.83	574.285	Polyphosphate kinase OS=Escherichia coli (strain K12) GN=ppk PE=1 SV=2	8.6	0	[unavailable]	[unavailable]	[unavailable]	[unavailable]	-2.8746	[unavailable]	0.67455	3.8009	0	0	4.7263	2	1	-0.0049	1.2138
0.999999	1	GQGIGK(1.000)QLVAK(0.000)	160420_0002_Kat1b_VC_A_SWn_Q1.01871.01871.2	K.GQGIGK[170.11]QLVAK.V	sp|P39274|YJDJ_ECOLI	1139.67	177	1871	2	1139.66	570.84	Uncharacterized protein YjdJ OS=Escherichia coli (strain K12) GN=yjdJ PE=1 SV=1	10	0	[unavailable]	[unavailable]	[unavailable]	[unavailable]	-3.6418	[unavailable]	0.4953	12.5326	0	0	10.6995	2	1	-0.0042	6.5193
0.999999	1	HPIYGK(1.000)FIK(0.000)	160420_0002_Kat1b_VC_A_SWn_Q1.01886.01886.2	K.HPIYGK[170.11]FIK.R	sp|P0AG63|RS17_ECOLI	1143.64	243	1886	2	1143.64	572.829	30S ribosomal protein S17 OS=Escherichia coli (strain K12) GN=rpsQ PE=1 SV=2	9.7	0	[unavailable]	[unavailable]	[unavailable]	[unavailable]	-5.1234	[unavailable]	0.9881	15	0	0	7.96339	2	1	-0.0059	4.6049
0.999999	1	ETQK(1.000)STCTGVEMFR	160420_0002_Kat1b_VC_A_SWn_Q1.01894.01894.3	K.ETQK[170.11]STC[160.03]TGVEMFR.K	sp|P0CE47|EFTU1_ECOLI,sp|P0CE48|EFTU2_ECOLI	1714.77	138	1894	3	1714.76	572.596	Elongation factor Tu 1 OS=Escherichia coli (strain K12) GN=tufA PE=1 SV=1	6.23	0	[unavailable]	[unavailable]	[unavailable]	[unavailable]	-2.1356	[unavailable]	0.9717	12.4808	0.999999	2	19.7217	2	1	-0.0037	10.1274
0.999999	1	EK(1.000)LALLEQR	160420_0002_Kat1b_VC_A_SWn_Q1.01905.01905.2	R.EK[170.11]LALLEQR.L	sp|Q46868|YQIC_ECOLI	1140.65	306	1905	2	1140.64	571.332	Uncharacterized protein YqiC OS=Escherichia coli (strain K12) GN=yqiC PE=1 SV=2	6.24	0	[unavailable]	[unavailable]	[unavailable]	[unavailable]	-5.886	[unavailable]	0.99205	15	0	0	1.3984	2	1	-0.0067	3.1963
0.999999	1	EFGVNLAK(1.000)VK(0.000)	160420_0002_Kat1b_VC_A_SWn_Q1.01907.01907.2	R.EFGVNLAK[170.11]VK.G	sp|P06959|ODP2_ECOLI	1145.64	224	1907	2	1145.64	573.83	Dihydrolipoyllysine-residue acetyltransferase component of pyruvate dehydrogenase complex OS=Escherichia coli (strain K12) GN=aceF PE=1 SV=3	8.69	0	[unavailable]	[unavailable]	[unavailable]	[unavailable]	-3.5162	[unavailable]	0.8204	15	0	0	9.43679	2	1	-0.004	5.1202
0.999999	1	QGIESATQK(0.500)K(0.500)	160420_0002_Kat1b_VC_A_SWn_Q1.01915.01915.2	K.QGIESATQK[170.11]K.L	sp|P0A8E7|YAJQ_ECOLI	1130.59	213	1915	2	1130.59	566.304	UPF0234 protein YajQ OS=Escherichia coli (strain K12) GN=yajQ PE=1 SV=2	8.59	0	[unavailable]	[unavailable]	[unavailable]	[unavailable]	-5.7224	[unavailable]	0.8612	1.6174	0	0	2.2546	2	0	-0.0065	5.3954
0.999999	1	PAAQFVK(1.000)EAK(0.000)	160420_0002_Kat1b_VC_A_SWn_Q1.01922.01922.2	R.PAAQFVK[170.11]EAK.G	sp|P0AA04|PTHP_ECOLI	1129.61	178	1922	2	1129.61	565.814	Phosphocarrier protein HPr OS=Escherichia coli (strain K12) GN=ptsH PE=1 SV=1	9.01	0	[unavailable]	[unavailable]	[unavailable]	[unavailable]	-2.8097	[unavailable]	0	15	0	0	1.5982	1	1	-0.0032	6.4675
0.999999	1	TDK(0.500)TSLSYK(0.500)	160420_0002_Kat1b_VC_A_SWn_Q1.01929.01929.2	M.TDK[170.11]TSLSYK.D	sp|P08178|PUR5_ECOLI	1125.56	194	1929	2	1125.55	563.785	Phosphoribosylformylglycinamidine cyclo-ligase OS=Escherichia coli (strain K12) GN=purM PE=1 SV=3	8.17	0	[unavailable]	[unavailable]	[unavailable]	[unavailable]	-3.7959	[unavailable]	0.9962	6.63509	0	0.999999	3.7131	2	1	-0.0043	5.9128
0.999998	1	VSYFGQK(0.032)MK(0.968)	160420_0002_Kat1b_VC_A_SWn_Q1.01938.01938.2	R.VSYFGQKMK[170.11].T	sp|P0A9Q7|ADHE_ECOLI	1128.56	351	1938	2	1128.56	565.289	Aldehyde-alcohol dehydrogenase OS=Escherichia coli (strain K12) GN=adhE PE=1 SV=2	9.7	0	[unavailable]	[unavailable]	[unavailable]	[unavailable]	-6.8144	[unavailable]	0.1858	2.2693	0	0	10.2467	2	1	-0.0077	1.9419
0.999999	1	IAFVNK(1.000)MDR	160420_0002_Kat1b_VC_A_SWn_Q1.01940.01940.2	R.IAFVNK[170.11]MDR.M	sp|P0A6M8|EFG_ECOLI	1134.59	198	1940	2	1134.58	568.3	Elongation factor G OS=Escherichia coli (strain K12) GN=fusA PE=1 SV=2	8.75	0	[unavailable]	[unavailable]	[unavailable]	[unavailable]	-2.6898	[unavailable]	0.99535	15	0	0.999999	10.381	2	1	-0.0031	5.7952
0.999999	1	GSQVIK(1.000)AMMK(0.000)	160420_0002_Kat1b_VC_A_SWn_Q1.01949.01949.2	K.GSQVIK[170.11]AMMK.L	sp|P0A705|IF2_ECOLI	1133.59	253	1949	2	1133.59	567.804	Translation initiation factor IF-2 OS=Escherichia coli (strain K12) GN=infB PE=1 SV=1	10	0	[unavailable]	[unavailable]	[unavailable]	[unavailable]	-6.5687	[unavailable]	0.9974	4.18419	0	0.2364	7.4667	2	1	-0.0074	4.3488
0.999999	1	ELPAFIIK(1.000)R	160420_0002_Kat1b_VC_A_SWn_Q1.01966.01966.2	K.ELPAFIIK[170.11]R.L	sp|P37747|GLF_ECOLI	1127.67	280	1966	2	1127.66	564.842	UDP-galactopyranose mutase OS=Escherichia coli (strain K12) GN=glf PE=1 SV=1	8.85	0	[unavailable]	[unavailable]	[unavailable]	[unavailable]	-5.3043	[unavailable]	0.9681	15	0	0	5.2979	2	0	-0.006	3.7939
0.998751	0.115	IQPGDK(1.000)MAGR	160420_0002_Kat1b_VC_A_SWn_Q1.01968.01968.2	R.IQPGDK[170.11]MAGR.H	sp|P0A8V2|RPOB_ECOLI	1113.56	115	1968	2	1113.55	557.787	DNA-directed RNA polymerase subunit beta OS=Escherichia coli (strain K12) GN=rpoB PE=1 SV=1	8.75	2065.6	[unavailable]	[unavailable]	[unavailable]	[unavailable]	-7.3916	[unavailable]	0.8145	13.9959	0	0.999999	20	2	1	-0.0082	-5.6627
0.999999	1	STTIEK(1.000)IQR	160420_0002_Kat1b_VC_A_SWn_Q1.01969.01969.2	M.STTIEK[170.11]IQR.Q	sp|P0AC69|GLRX4_ECOLI	1116.61	271	1969	2	1116.61	559.314	Glutaredoxin 4 OS=Escherichia coli (strain K12) GN=grxD PE=1 SV=1	8.46	0	[unavailable]	[unavailable]	[unavailable]	[unavailable]	-5.4661	[unavailable]	0.9952	7.53719	0	0	1.2486	2	1	-0.0061	4.0233
0.999999	1	VDGAEVVVK(1.000)R	160420_0002_Kat1b_VC_A_SWn_Q1.01971.01971.2	K.VDGAEVVVK[170.11]R.V	sp|P0A8G6|NQOR_ECOLI	1112.62	328	1971	2	1112.61	557.317	NAD(P)H dehydrogenase (quinone) OS=Escherichia coli (strain K12) GN=wrbA PE=1 SV=2	6.04	0	[unavailable]	[unavailable]	[unavailable]	[unavailable]	-5.9246	[unavailable]	0.999649	15	0	0	2.5007	2	0	-0.0066	2.6354
0.999999	1	AEGLFK(1.000)EER	160420_0002_Kat1b_VC_A_SWn_Q1.01977.01977.2	R.AEGLFK[170.11]EER.L	sp|P0AB77|KBL_ECOLI	1119.56	270	1977	2	1119.55	560.785	2-amino-3-ketobutyrate coenzyme A ligase OS=Escherichia coli (strain K12) GN=kbl PE=1 SV=1	4.79	0	[unavailable]	[unavailable]	[unavailable]	[unavailable]	-6.1059	[unavailable]	0.998649	15	0	0	0.2684	2	1	-0.0068	4.0273
0.999999	1	QAGAEMTELSTNVK(1.000)R	160420_0002_Kat1b_VC_A_SWn_Q1.01987.01987.3	R.QAGAEMTELSTNVK[170.11]R.H	sp|P16691|PHNO_ECOLI	1675.82	279	1987	3	1675.82	559.614	Aminoalkylphosphonate N-acetyltransferase OS=Escherichia coli (strain K12) GN=phnO PE=1 SV=1	6.14	0	[unavailable]	[unavailable]	[unavailable]	[unavailable]	-2.7316	[unavailable]	0.63945	-0.0935	0.999999	2	4.6991	2	0	-0.0046	3.8325
0.999999	1	GVHEGHVAAEVIAGK(0.500)K(0.500)	160420_0002_Kat1b_VC_A_SWn_Q1.02019.02019.3	K.GVHEGHVAAEVIAGK[170.11]K.H	sp|P0A9P0|DLDH_ECOLI	1642.88	346	2019	3	1642.87	548.634	Dihydrolipoyl dehydrogenase OS=Escherichia coli (strain K12) GN=lpdA PE=1 SV=2	6.92	0	[unavailable]	[unavailable]	[unavailable]	[unavailable]	-2.8978	[unavailable]	0.2617	8.29458	0.5919	0	10.7229	2	0	-0.0048	2.2819
0.999999	1	ANITVNK(1.000)NSVPNDPK(0.000)	160420_0002_Kat1b_VC_A_SWn_Q1.02030.02030.3	R.ANITVNK[170.11]NSVPNDPK.S	sp|P0A825|GLYA_ECOLI	1651.85	195	2030	3	1651.85	551.625	Serine hydroxymethyltransferase OS=Escherichia coli (strain K12) GN=glyA PE=1 SV=1	8.64	0	[unavailable]	[unavailable]	[unavailable]	[unavailable]	-4.1014	[unavailable]	0.979	15	0.999999	0	7.28699	2	1	-0.0068	5.8994
0.999999	1	YAEGYPGK(1.000)R	160420_0002_Kat1b_VC_A_SWn_Q1.02091.02091.2	K.YAEGYPGK[170.11]R.Y	sp|P0A825|GLYA_ECOLI	1081.52	240	2091	2	1081.51	541.767	Serine hydroxymethyltransferase OS=Escherichia coli (strain K12) GN=glyA PE=1 SV=1	8.5	0	[unavailable]	[unavailable]	[unavailable]	[unavailable]	-4.0633	[unavailable]	0.993499	15	0	0	7.28699	2	0	-0.0044	4.6929
0.999999	0.9999	GAGLAK(1.000)AGMNR	160420_0002_Kat1b_VC_A_SWn_Q1.02094.02094.2	R.GAGLAK[170.11]AGMNR.V	sp|P0A7E9|PYRH_ECOLI	1086.56	117	2094	2	1086.55	544.288	Uridylate kinase OS=Escherichia coli (strain K12) GN=pyrH PE=1 SV=2	11	2142.5	[unavailable]	[unavailable]	[unavailable]	[unavailable]	-8.0677	[unavailable]	0.80415	15	0	0.999999	1.8164	2	1	-0.0088	2.1928
0.999999	1	AAGANK(1.000)VAVIK(0.000)	160420_0002_Kat1b_VC_A_SWn_Q1.02102.02102.2	K.AAGANK[170.11]VAVIK.A	sp|P0A7K2|RL7_ECOLI	1082.64	193	2102	2	1082.64	542.33	50S ribosomal protein L7\L12 OS=Escherichia coli (strain K12) GN=rplL PE=1 SV=2	10	0	[unavailable]	[unavailable]	[unavailable]	[unavailable]	-6.3141	[unavailable]	0.997	15	0	0	5.7888	2	1	-0.0068	5.9313
0.999999	1	GATGLGLK(1.000)EAK(0.000)	160420_0002_Kat1b_VC_A_SWn_Q1.02109.02109.2	R.GATGLGLK[170.11]EAK.D	sp|P0A7K2|RL7_ECOLI	1085.61	204	2109	2	1085.6	543.811	50S ribosomal protein L7\L12 OS=Escherichia coli (strain K12) GN=rplL PE=1 SV=2	8.59	0	[unavailable]	[unavailable]	[unavailable]	[unavailable]	-5.1724	[unavailable]	0.9798	15	0	0	5.7888	2	1	-0.0056	5.6286
0.999999	1	ALNVMLK(1.000)NK(0.000), ALNVM(1.000)LKNK	160420_0002_Kat1b_VC_A_SWn_Q1.02115.02115.2	R.ALNVM[147.04]LK[170.11]NK.S	sp|P0AFG8|ODP1_ECOLI	1087.61	214	2115	2	1087.6	544.81	Pyruvate dehydrogenase E1 component OS=Escherichia coli (strain K12) GN=aceE PE=1 SV=2	10	0	[unavailable]	[unavailable]	[unavailable]	[unavailable]	-6.0608	[unavailable]	0.9804	15	0	0.999999	18.178	2	1	-0.0066	5.3775
0.999999	1	TPPAAVLLK(0.500)K(0.500)	160420_0002_Kat1b_VC_A_SWn_Q1.02138.02138.2	K.TPPAAVLLK[170.11]K.A	sp|P0A7J7|RL11_ECOLI	1078.67	235	2138	2	1078.67	540.345	50S ribosomal protein L11 OS=Escherichia coli (strain K12) GN=rplK PE=1 SV=2	10	0	[unavailable]	[unavailable]	[unavailable]	[unavailable]	-5.7715	[unavailable]	0.8599	15	0	0	7.16289	2	0	-0.0062	4.8231
0.999999	1	NAYK(1.000)LIYR	160420_0002_Kat1b_VC_A_SWn_Q1.02139.02139.2	R.NAYK[170.11]LIYR.S	sp|P0A722|LPXA_ECOLI	1081.59	297	2139	2	1081.58	541.803	Acyl-[acyl-carrier-protein]--UDP-N-acetylglucosamine O-acyltransferase OS=Escherichia coli (strain K12) GN=lpxA PE=1 SV=1	9.7	0	[unavailable]	[unavailable]	[unavailable]	[unavailable]	-6.7717	[unavailable]	0.9876	2.61489	0	0	2.0833	2	1	-0.0073	3.4275
0.999999	1	AELALLK(1.000)ER	160420_0002_Kat1b_VC_A_SWn_Q1.02151.02151.2	K.AELALLK[170.11]ER.E	sp|P0AFM6|PSPA_ECOLI	1083.63	345	2151	2	1083.62	542.822	Phage shock protein A OS=Escherichia coli (strain K12) GN=pspA PE=1 SV=2	6.19	0	[unavailable]	[unavailable]	[unavailable]	[unavailable]	-7.4349	[unavailable]	0.9809	0.063399	0	0	5.0611	2	1	-0.0081	2.2883
0.999999	1	VINQLTGGLAGMAK(1.000)GR	160420_0002_Kat1b_VC_A_SWn_Q1.02157.02157.3	K.VINQLTGGLAGMAK[170.11]GR.K	sp|P0A9P0|DLDH_ECOLI	1626.89	265	2157	3	1626.88	543.303	Dihydrolipoyl dehydrogenase OS=Escherichia coli (strain K12) GN=lpdA PE=1 SV=2	11	0	[unavailable]	[unavailable]	[unavailable]	[unavailable]	-4.8396	[unavailable]	0.626899	2.5	0.999999	0.999999	10.7229	2	1	-0.0079	4.1204
0.999999	1	EK(1.000)TEEVIAENPGK(0.000)K(0.000)	160420_0002_Kat1b_VC_A_SWn_Q1.02165.02165.3	R.EK[170.11]TEEVIAENPGKK.L	sp|P00350|6PGD_ECOLI	1612.83	187	2165	3	1612.83	538.618	6-phosphogluconate dehydrogenase, decarboxylating OS=Escherichia coli (strain K12) GN=gnd PE=1 SV=2	4.95	0	[unavailable]	[unavailable]	[unavailable]	[unavailable]	-2.9518	[unavailable]	0.9822	15	0.999999	0.999999	6.7166	2	1	-0.0048	6.1194
0.989804	0.973	FLEEGDK(0.000)AK(1.000)	160420_0002_Kat1b_VC_A_SWn_Q1.02166.02166.2	R.FLEEGDKAK[170.11].L	sp|P0A707|IF3_ECOLI	1077.53	369	2166	2	1077.53	539.774	Translation initiation factor IF-3 OS=Escherichia coli (strain K12) GN=infC PE=1 SV=1	4.68	0	[unavailable]	[unavailable]	[unavailable]	[unavailable]	-6.3441	[unavailable]	0.3208	6.15049	0	0	7.19769	2	1	-0.0068	1.2979
0.999998	1	GAANFYQK(0.500)K(0.500)	160420_0002_Kat1b_VC_A_SWn_Q1.02167.02167.2	K.GAANFYQK[170.11]K.G	sp|P0A6B7|ISCS_ECOLI	1067.54	286	2167	2	1067.53	534.777	Cysteine desulfurase IscS OS=Escherichia coli (strain K12) GN=iscS PE=1 SV=1	9.7	0	[unavailable]	[unavailable]	[unavailable]	[unavailable]	-6.2891	[unavailable]	0.40225	5.92429	0	0	2.1229	2	0	-0.0067	3.6525
0.999999	1	GLSAK(1.000)SFDGR	160420_0002_Kat1b_VC_A_SWn_Q1.02171.02171.2	R.GLSAK[170.11]SFDGR.G	sp|P62399|RL5_ECOLI	1078.54	354	2171	2	1078.53	540.278	50S ribosomal protein L5 OS=Escherichia coli (strain K12) GN=rplE PE=1 SV=2	8.75	0	[unavailable]	[unavailable]	[unavailable]	[unavailable]	-5.5459	[unavailable]	0.9556	3.6392	0	0	15.4395	2	1	-0.006	1.8313
0.999962	1	FTTK(1.000)IIADK(0.000)	160420_0002_Kat1b_VC_A_SWn_Q1.02181.02181.2	R.FTTK[170.11]IIADK.L	sp|P04825|AMPN_ECOLI	1077.61	294	2181	2	1077.6	539.811	Aminopeptidase N OS=Escherichia coli (strain K12) GN=pepN PE=1 SV=2	8.59	0	[unavailable]	[unavailable]	[unavailable]	[unavailable]	-9.5154	[unavailable]	0	0.820099	0	0	3.8814	2	1	-0.0103	3.4491
0.999999	1	VLVTTLTK(1.000)R	160420_0002_Kat1b_VC_A_SWn_Q1.02182.02182.2	R.VLVTTLTK[170.11]R.M	sp|P0A8F8|UVRB_ECOLI	1071.67	299	2182	2	1071.66	536.84	UvrABC system protein B OS=Escherichia coli (strain K12) GN=uvrB PE=1 SV=2	11	0	[unavailable]	[unavailable]	[unavailable]	[unavailable]	-7.6318	[unavailable]	0.99215	9.49288	0	0	4.2714	2	0	-0.0082	3.263
0.999999	1	ALNVMLK(1.000)NK(0.000)	160420_0002_Kat1b_VC_A_SWn_Q1.02185.02185.2	R.ALNVMLK[170.11]NK.S	sp|P0AFG8|ODP1_ECOLI	1071.61	228	2185	2	1071.61	536.813	Pyruvate dehydrogenase E1 component OS=Escherichia coli (strain K12) GN=aceE PE=1 SV=2	10	0	[unavailable]	[unavailable]	[unavailable]	[unavailable]	-4.3287	[unavailable]	0.9635	15	0	0.999999	18.178	2	1	-0.0046	5.0113
0.77154	0.5352	[unavailable]	160420_0002_Kat1b_VC_A_SWn_Q1.02187.02187.2	R.YFDK[170.11]VPMK.F	sp|P0A9D8|DAPD_ECOLI	1068.53	54	2187	2	1068.52	535.273	2,3,4,5-tetrahydropyridine-2,6-dicarboxylate N-succinyltransferase OS=Escherichia coli (strain K12) GN=dapD PE=1 SV=1	8.5	3129.01	[unavailable]	[unavailable]	[unavailable]	[unavailable]	-6.1767	[unavailable]	0	10.2922	0	0.9873	4.0207	2	1	-0.0066	0.3841
0.999999	1	GGSEELYK(0.500)K(0.500)	160420_0002_Kat1b_VC_A_SWn_Q1.02219.02219.2	K.GGSEELYK[170.11]K.L	sp|P0A825|GLYA_ECOLI	1051.52	282	2219	2	1051.51	526.767	Serine hydroxymethyltransferase OS=Escherichia coli (strain K12) GN=glyA PE=1 SV=1	6.14	0	[unavailable]	[unavailable]	[unavailable]	[unavailable]	-5.4562	[unavailable]	0.8612	0.499999	0	0	7.28699	2	0	-0.0057	3.7284
0.999999	1	YGDK(1.000)VSALR	160420_0002_Kat1b_VC_A_SWn_Q1.02229.02229.2	R.YGDK[170.11]VSALR.G	sp|P0AB89|PUR8_ECOLI	1049.55	311	2229	2	1049.54	525.783	Adenylosuccinate lyase OS=Escherichia coli (strain K12) GN=purB PE=1 SV=1	8.59	0	[unavailable]	[unavailable]	[unavailable]	[unavailable]	-7.211	[unavailable]	0.9968	15	0	0.957	5.99999	2	1	-0.0076	3.0659
0.999999	1	QLVAK(1.000)VVEK(0.000)	160420_0002_Kat1b_VC_A_SWn_Q1.02233.02233.2	K.QLVAK[170.11]VVEK.M	sp|P39274|YJDJ_ECOLI	1054.64	256	2233	2	1054.63	528.327	Uncharacterized protein YjdJ OS=Escherichia coli (strain K12) GN=yjdJ PE=1 SV=1	8.59	0	[unavailable]	[unavailable]	[unavailable]	[unavailable]	-6.1345	[unavailable]	0.9956	13.9818	0	0.999999	10.6995	2	1	-0.0065	4.3316
0.999999	1	NGADFGK(1.000)LAK(0.000)	160420_0002_Kat1b_VC_A_SWn_Q1.02235.02235.2	K.NGADFGK[170.11]LAK.K	sp|P0A9L5|PPIC_ECOLI	1061.55	229	2235	2	1061.54	531.783	Peptidyl-prolyl cis-trans isomerase C OS=Escherichia coli (strain K12) GN=ppiC PE=1 SV=2	8.59	0	[unavailable]	[unavailable]	[unavailable]	[unavailable]	-8.1645	[unavailable]	0.9258	15	0	0	0.2622	2	1	-0.0087	5.0071
0.999999	1	QGLLTVEK(0.500)K(0.500)	160420_0002_Kat1b_VC_A_SWn_Q1.02239.02239.2	K.QGLLTVEK[170.11]K.G	sp|P36683|ACNB_ECOLI	1056.62	259	2239	2	1056.61	529.316	Aconitate hydratase B OS=Escherichia coli (strain K12) GN=acnB PE=1 SV=3	8.59	0	[unavailable]	[unavailable]	[unavailable]	[unavailable]	-6.1231	[unavailable]	0.7952	4.78729	0	0	4.8343	2	0	-0.0065	4.211
0.993213	0.9579	GDK(1.000)DPFALR	160420_0002_Kat1b_VC_A_SWn_Q1.02252.02252.2	K.GDK[170.11]DPFALR.R	sp|P00961|SYGB_ECOLI	1059.53	387	2252	2	1059.53	530.775	Glycine--tRNA ligase beta subunit OS=Escherichia coli (strain K12) GN=glyS PE=1 SV=4	5.96	0	[unavailable]	[unavailable]	[unavailable]	[unavailable]	-5.8758	[unavailable]	0	10.4573	0	0	6.812	2	1	-0.0062	0.9793
0.999999	1	EK(1.000)LQELHI	160420_0002_Kat1b_VC_A_SWn_Q1.02263.02263.2	K.EK[170.11]LQELHI.-	sp|P45578|LUXS_ECOLI	1050.57	334	2263	2	1050.56	526.293	S-ribosylhomocysteine lyase OS=Escherichia coli (strain K12) GN=luxS PE=1 SV=3	5.4	0	[unavailable]	[unavailable]	[unavailable]	[unavailable]	-6.5069	[unavailable]	0.9233	15	0	0.8943	0	2	1	-0.0068	2.4832
0.999999	1	SVIK(1.000)MTDLDLAGK(0.000)R	160420_0002_Kat1b_VC_A_SWn_Q1.02267.02267.3	M.SVIK[170.11]MTDLDLAGKR.V	sp|P0A799|PGK_ECOLI	1587.87	287	2267	3	1587.86	530.296	Phosphoglycerate kinase OS=Escherichia coli (strain K12) GN=pgk PE=1 SV=2	8.31	0	[unavailable]	[unavailable]	[unavailable]	[unavailable]	-3.6901	[unavailable]	0.626	3.40139	0	0	11.186	2	1	-0.0059	3.6415
0.999999	1	ITAAK(1.000)QNVR	160420_0002_Kat1b_VC_A_SWn_Q1.02286.02286.2	K.ITAAK[170.11]QNVR.V	sp|P15639|PUR9_ECOLI	1041.59	219	2286	2	1041.59	521.804	Bifunctional purine biosynthesis protein PurH OS=Escherichia coli (strain K12) GN=purH PE=1 SV=1	11	0	[unavailable]	[unavailable]	[unavailable]	[unavailable]	-2.8127	[unavailable]	0.9994	15	0	0	3.6477	2	1	-0.0029	5.1898
0.999999	1	AHIEK(0.500)QAGELQEK(0.500)	160420_0002_Kat1b_VC_A_SWn_Q1.02293.02293.3	M.AHIEK[170.11]QAGELQEK.L	sp|P0A7W1|RS5_ECOLI	1563.79	149	2293	3	1563.78	522.27	30S ribosomal protein S5 OS=Escherichia coli (strain K12) GN=rpsE PE=1 SV=2	5.5	0	[unavailable]	[unavailable]	[unavailable]	[unavailable]	-4.3324	[unavailable]	0.9747	15	0.999999	0.999999	6.07589	2	1	-0.0068	8.3857
0.999999	1	TLNVK(1.000)IPAGVGNGQR	160420_0002_Kat1b_VC_A_SWn_Q1.02315.02315.3	K.TLNVK[170.11]IPAGVGNGQR.L	sp|P36659|CBPA_ECOLI	1564.87	348	2315	3	1564.86	522.63	Curved DNA-binding protein OS=Escherichia coli (strain K12) GN=cbpA PE=1 SV=2	11	0	[unavailable]	[unavailable]	[unavailable]	[unavailable]	-3.6273	[unavailable]	0.989449	5.99999	0.999999	0.0733	1.2987	2	1	-0.0057	2.1854
0.999999	1	ATPLGAVTK(1.000)FGEHGK(0.000)	160420_0002_Kat1b_VC_A_SWn_Q1.02316.02316.3	K.ATPLGAVTK[170.11]FGEHGK.R	sp|P52647|NIFJ_ECOLI	1553.82	166	2316	3	1553.82	518.947	Probable pyruvate-flavodoxin oxidoreductase OS=Escherichia coli (strain K12) GN=ydbK PE=3 SV=2	8.64	0	[unavailable]	[unavailable]	[unavailable]	[unavailable]	-3.1817	[unavailable]	0	9.70558	0.9826	0	4.0511	2	1	-0.0049	7.0622
0.883457	0.9621	[unavailable]	160420_0002_Kat1b_VC_A_SWn_Q1.02317.02317.2	R.YILAPK[170.11]GLK.A	sp|P60422|RL2_ECOLI	1043.64	359	2317	2	1043.63	522.826	50S ribosomal protein L2 OS=Escherichia coli (strain K12) GN=rplB PE=1 SV=2	9.7	0	[unavailable]	[unavailable]	[unavailable]	[unavailable]	-7.018	[unavailable]	0	1.8025	0	0	14.7142	2	1	-0.0073	1.55
0.999999	0.9983	AVTK(1.000)LVLVR	160420_0002_Kat1b_VC_A_SWn_Q1.02324.02324.2	M.AVTK[170.11]LVLVR.H	sp|P62707|GPMA_ECOLI	1039.68	356	2324	2	1039.67	520.845	2,3-bisphosphoglycerate-dependent phosphoglycerate mutase OS=Escherichia coli (strain K12) GN=gpmA PE=1 SV=2	11	0	[unavailable]	[unavailable]	[unavailable]	[unavailable]	-6.4577	[unavailable]	0.9725	15	0	0	11.9661	2	1	-0.0067	1.7232
0.999999	1	HGYAFNELDLGK(1.000)R	160420_0002_Kat1b_VC_A_SWn_Q1.02325.02325.3	R.HGYAFNELDLGK[170.11]R.E	sp|P0ADN2|YIFE_ECOLI	1560.77	347	2325	3	1560.77	521.263	UPF0438 protein YifE OS=Escherichia coli (strain K12) GN=yifE PE=1 SV=2	6.75	0	[unavailable]	[unavailable]	[unavailable]	[unavailable]	0	[unavailable]	0.8838	0	0	0	2.1329	2	0	0	2.2787
0.999999	1	EIQDVEK(0.500)K(0.500)	160420_0002_Kat1b_VC_A_SWn_Q1.02337.02337.2	R.EIQDVEK[170.11]K.L	sp|P0A8M6|YEEX_ECOLI	1029.53	298	2337	2	1029.53	515.774	UPF0265 protein YeeX OS=Escherichia coli (strain K12) GN=yeeX PE=1 SV=1	4.68	0	[unavailable]	[unavailable]	[unavailable]	[unavailable]	-7.3512	[unavailable]	0.4367	10.6658	0	0.4906	1.6419	2	0	-0.0076	3.4044
0.999999	1	MTQDELK(0.500)K(0.500)	160420_0002_Kat1b_VC_A_SWn_Q1.02340.02340.2	-.n[43.02]MTQDELK[170.11]K.A	sp|P0A7Z0|RPIA_ECOLI	1033.51	258	2340	2	1033.5	517.763	Ribose-5-phosphate isomerase A OS=Escherichia coli (strain K12) GN=rpiA PE=1 SV=1	5.82	0	[unavailable]	[unavailable]	[unavailable]	[unavailable]	-6.6143	[unavailable]	0	10.8485	0	0	1.25	2	0	-0.0068	4.288
0.999999	1	AAMVTVAK(0.500)AK(0.500)	160420_0002_Kat1b_VC_A_SWn_Q1.02345.02345.2	R.AAMVTVAK[170.11]AK.A	sp|P09372|GRPE_ECOLI	1030.58	335	2345	2	1030.58	516.299	Protein GrpE OS=Escherichia coli (strain K12) GN=grpE PE=1 SV=1	10	0	[unavailable]	[unavailable]	[unavailable]	[unavailable]	-6.9884	[unavailable]	0.8942	1.5	0	0	3.9163	2	1	-0.0072	2.4729
0.999999	1	SELVNVAK(0.500)K(0.500)	160420_0002_Kat1b_VC_A_SWn_Q1.02348.02348.2	K.SELVNVAK[170.11]K.V	sp|P0A850|TIG_ECOLI	1028.59	263	2348	2	1028.58	515.301	Trigger factor OS=Escherichia coli (strain K12) GN=tig PE=1 SV=1	8.31	0	[unavailable]	[unavailable]	[unavailable]	[unavailable]	-5.1031	[unavailable]	0.45725	15	0	0	11.8431	2	0	-0.0052	4.1715
0.999958	0.9701	ALK(1.000)ASGITVK(0.000)	160420_0002_Kat1b_VC_A_SWn_Q1.02354.02354.2	K.ALK[170.11]ASGITVK.L	sp|P0ABB8|ATMA_ECOLI	1028.62	385	2354	2	1028.62	515.319	Magnesium-transporting ATPase, P-type 1 OS=Escherichia coli (strain K12) GN=mgtA PE=1 SV=1	10	0	[unavailable]	[unavailable]	[unavailable]	[unavailable]	-4.9843	[unavailable]	0.9105	10.2028	0	0	8.98409	2	1	-0.0051	1.0002
0.999999	1	ILDWYK(0.993)ANTDK(0.003)K(0.003)	160420_0002_Kat1b_VC_A_SWn_Q1.02366.02366.3	R.ILDWYK[170.11]ANTDKK.E	sp|P0A870|TALB_ECOLI	1535.8	248	2366	3	1535.79	512.94	Transaldolase B OS=Escherichia coli (strain K12) GN=talB PE=1 SV=2	8.43	0	[unavailable]	[unavailable]	[unavailable]	[unavailable]	-3.8152	[unavailable]	0.9508	11.9599	0.999999	0.0607	11.0694	2	1	-0.0059	4.5452
0.999999	1	K(1.000)FAIDQEK(0.000)	160420_0002_Kat1b_VC_A_SWn_Q1.02397.02397.2	R.K[170.11]FAIDQEK.L	sp|P0A870|TALB_ECOLI	1019.53	277	2397	2	1019.52	510.772	Transaldolase B OS=Escherichia coli (strain K12) GN=talB PE=1 SV=2	6.07	0	[unavailable]	[unavailable]	[unavailable]	[unavailable]	-6.5853	[unavailable]	0.9816	10.3841	0	0	11.0694	2	0	-0.0067	3.8784
0.999999	1	GLATTIK(0.286)AAK(0.714)	160420_0002_Kat1b_VC_A_SWn_Q1.02402.02402.2	R.GLATTIKAAK[170.11].K	sp|P0A8T7|RPOC_ECOLI	1014.61	254	2402	2	1014.6	508.311	DNA-directed RNA polymerase subunit beta' OS=Escherichia coli (strain K12) GN=rpoC PE=1 SV=1	10	0	[unavailable]	[unavailable]	[unavailable]	[unavailable]	-8.5422	[unavailable]	0.672	14.4907	0	0	13.1955	2	1	-0.0087	4.3408
0.999998	1	YTAAITGAEGK(1.000)IHR	160420_0002_Kat1b_VC_A_SWn_Q1.02405.02405.3	R.YTAAITGAEGK[170.11]IHR.L	sp|P02358|RS6_ECOLI	1528.8	262	2405	3	1528.79	510.607	30S ribosomal protein S6 OS=Escherichia coli (strain K12) GN=rpsF PE=1 SV=1	8.6	0	[unavailable]	[unavailable]	[unavailable]	[unavailable]	-5.3298	[unavailable]	0.099	6.32018	0.5245	0	4	2	1	-0.0081	4.1965
0.999999	1	VASK(1.000)LADLR	160420_0002_Kat1b_VC_A_SWn_Q1.02416.02416.2	R.VASK[170.11]LADLR.G	sp|P0A6F5|CH60_ECOLI	1013.59	255	2416	2	1013.58	507.801	60 kDa chaperonin OS=Escherichia coli (strain K12) GN=groL PE=1 SV=2	8.72	0	[unavailable]	[unavailable]	[unavailable]	[unavailable]	-5.1184	[unavailable]	0.9969	15	0	0	20	2	1	-0.0052	4.3408
0.999953	1	K(1.000)VNGYANK(0.000)LLLPR	160420_0002_Kat1b_VC_A_SWn_Q1.02423.02423.3	R.K[170.11]VNGYANKLLLPR.F	sp|P0AC59|GLRX2_ECOLI	1526.89	312	2423	3	1526.89	509.972	Glutaredoxin 2 OS=Escherichia coli (strain K12) GN=grxB PE=1 SV=1	10.29	0	[unavailable]	[unavailable]	[unavailable]	[unavailable]	-4.3171	[unavailable]	0.1793	1.0562	0	0	1.6725	2	1	-0.0066	3.0335
0.999999	1	VVNQIK(1.000)TR	160420_0002_Kat1b_VC_A_SWn_Q1.02435.02435.2	K.VVNQIK[170.11]TR.L	sp|P0A6M8|EFG_ECOLI	998.587	278	2435	2	998.58	500.301	Elongation factor G OS=Escherichia coli (strain K12) GN=fusA PE=1 SV=2	11	0	[unavailable]	[unavailable]	[unavailable]	[unavailable]	-7.2123	[unavailable]	0.99695	15	0	0	10.381	2	1	-0.0072	3.8641
0.999999	1	ELMTISK(0.500)K(0.500), ELM(1.000)TISKK	160420_0002_Kat1b_VC_A_SWn_Q1.02441.02441.2	R.ELM[147.04]TISK[170.11]K.A	sp|P06959|ODP2_ECOLI	1006.54	305	2441	2	1006.53	504.276	Dihydrolipoyllysine-residue acetyltransferase component of pyruvate dehydrogenase complex OS=Escherichia coli (strain K12) GN=aceF PE=1 SV=3	8.69	0	[unavailable]	[unavailable]	[unavailable]	[unavailable]	-5.2756	[unavailable]	0.6636	15	0	2.7286	9.43679	2	0	-0.0053	3.2065
0.999999	1	LQVEAIK(1.000)R	160420_0002_Kat1b_VC_A_SWn_Q1.02452.02452.2	K.LQVEAIK[170.11]R.G	sp|P0A7F3|PYRI_ECOLI	997.592	304	2452	2	997.585	499.803	Aspartate carbamoyltransferase regulatory chain OS=Escherichia coli (strain K12) GN=pyrI PE=1 SV=2	8.75	0	[unavailable]	[unavailable]	[unavailable]	[unavailable]	-6.5465	[unavailable]	0.9764	15	0	0	7.09309	2	0	-0.0065	3.2114
0.999999	1	EISMSIK(1.000)R	160420_0002_Kat1b_VC_A_SWn_Q1.02457.02457.2	R.EISMSIK[170.11]R.L	sp|P0A7S9|RS13_ECOLI	1004.53	300	2457	2	1004.52	503.274	30S ribosomal protein S13 OS=Escherichia coli (strain K12) GN=rpsM PE=1 SV=2	8.85	0	[unavailable]	[unavailable]	[unavailable]	[unavailable]	-8.1418	[unavailable]	0.905299	15	0	1.3572	2.9739	2	0	-0.0082	3.2547
0.999997	1	IK(0.000)GQVK(1.000)WFNESK(0.000)	160420_0002_Kat1b_VC_A_SWn_Q1.02464.02464.3	K.IKGQVK[170.11]WFNESK.G	sp|P0A9Y6|CSPC_ECOLI	1504.8	274	2464	3	1504.8	502.609	Cold shock-like protein CspC OS=Escherichia coli (strain K12) GN=cspC PE=1 SV=2	9.7	0	[unavailable]	[unavailable]	[unavailable]	[unavailable]	-3.3462	[unavailable]	0	7.09029	0.3233	0	3.9858	2	2	-0.005	3.9339
0.999999	1	DK(1.000)LMNLAR	160420_0002_Kat1b_VC_A_SWn_Q1.02471.02471.2	R.DK[170.11]LMNLAR.G	sp|P0AA16|OMPR_ECOLI	1001.53	318	2471	2	1001.53	501.774	Transcriptional regulatory protein OmpR OS=Escherichia coli (strain K12) GN=ompR PE=1 SV=1	8.75	0	[unavailable]	[unavailable]	[unavailable]	[unavailable]	-7.313	[unavailable]	0.98635	15	0	0.8474	0.2702	2	1	-0.0073	2.908
0.999999	1	FGGNEK(1.000)QALELPR	160420_0002_Kat1b_VC_A_SWn_Q1.02487.02487.3	R.FGGNEK[170.11]QALELPR.E	sp|P0A850|TIG_ECOLI	1499.77	249	2487	3	1499.77	500.932	Trigger factor OS=Escherichia coli (strain K12) GN=tig PE=1 SV=1	6.14	0	[unavailable]	[unavailable]	[unavailable]	[unavailable]	-4.09	[unavailable]	0.99875	10.5	0.999999	0	11.8431	2	1	-0.0061	4.5414
0.999999	1	ELMTISK(0.500)K(0.500)	160420_0002_Kat1b_VC_A_SWn_Q1.02516.02516.2	R.ELMTISK[170.11]K.A	sp|P06959|ODP2_ECOLI	990.542	288	2516	2	990.537	496.278	Dihydrolipoyllysine-residue acetyltransferase component of pyruvate dehydrogenase complex OS=Escherichia coli (strain K12) GN=aceF PE=1 SV=3	8.69	0	[unavailable]	[unavailable]	[unavailable]	[unavailable]	-4.683	[unavailable]	0.533	3.97029	0	2.7286	9.43679	2	0	-0.0046	3.6405
0.999999	1	DK(1.000)LSNPVR	160420_0002_Kat1b_VC_A_SWn_Q1.02545.02545.2	K.DK[170.11]LSNPVR.L	sp|P0A799|PGK_ECOLI	969.524	302	2545	2	969.518	485.769	Phosphoglycerate kinase OS=Escherichia coli (strain K12) GN=pgk PE=1 SV=2	8.75	0	[unavailable]	[unavailable]	[unavailable]	[unavailable]	-6.9879	[unavailable]	0.98775	15	0	0	11.186	2	1	-0.0068	3.2184
0.999999	1	GCDGPWGPHAK(0.500)LK(0.500)	160420_0002_Kat1b_VC_A_SWn_Q1.02551.02551.3	R.GC[160.03]DGPWGPHAK[170.11]LK.L	sp|P0AC41|SDHA_ECOLI	1463.7	141	2551	3	1463.69	488.907	Succinate dehydrogenase flavoprotein subunit OS=Escherichia coli (strain K12) GN=sdhA PE=1 SV=1	8.21	0	[unavailable]	[unavailable]	[unavailable]	[unavailable]	-5.2541	[unavailable]	0.4824	15	0.0954	0	3.0187	2	1	-0.0077	9.398
0.999999	1	TDK(1.000)LTSLR	160420_0002_Kat1b_VC_A_SWn_Q1.02555.02555.2	M.TDK[170.11]LTSLR.Q	sp|P0A870|TALB_ECOLI	974.54	283	2555	2	974.53	488.277	Transaldolase B OS=Escherichia coli (strain K12) GN=talB PE=1 SV=2	8.41	0	[unavailable]	[unavailable]	[unavailable]	[unavailable]	-9.4571	[unavailable]	0.8511	8.16379	0	0.999999	11.0694	2	1	-0.0092	3.6837
0.999944	1	MEWLVK(0.500)K(0.500)	160420_0002_Kat1b_VC_A_SWn_Q1.02574.02574.2	-.n[43.02]MEWLVK[170.11]K.S	sp|P37590|PMRD_ECOLI	974.526	309	2574	2	974.521	488.27	Signal transduction protein PmrD OS=Escherichia coli (strain K12) GN=pmrD PE=1 SV=2	8.35	0	[unavailable]	[unavailable]	[unavailable]	[unavailable]	-5.3236	[unavailable]	0	3.2607	0	0	0.4407	2	0	-0.0052	3.15
0.999999	1	VVNQASHVSAK(1.000)TR	160420_0002_Kat1b_VC_A_SWn_Q1.02580.02580.3	R.VVNQASHVSAK[170.11]TR.E	sp|P03023|LACI_ECOLI	1437.77	139	2580	3	1437.76	480.264	Lactose operon repressor OS=Escherichia coli (strain K12) GN=lacI PE=1 SV=3	11	0	[unavailable]	[unavailable]	[unavailable]	[unavailable]	-3.8206	[unavailable]	0.999999	15	0	0	5.2276	2	1	-0.0055	10.0974
0.999999	1	VVVPAQGK(0.500)K(0.500)	160420_0002_Kat1b_VC_A_SWn_Q1.02582.02582.2	K.VVVPAQGK[170.11]K.L	sp|P08200|IDH_ECOLI	966.586	236	2582	2	966.58	484.3	Isocitrate dehydrogenase [NADP] OS=Escherichia coli (strain K12) GN=icd PE=1 SV=1	10	0	[unavailable]	[unavailable]	[unavailable]	[unavailable]	-6.8828	[unavailable]	0.7674	7.19139	0	0	10.6452	2	0	-0.0067	4.7312
0.999999	1	SFMGK(1.000)TYDGIHR	160420_0002_Kat1b_VC_A_SWn_Q1.02601.02601.3	K.SFMGK[170.11]TYDGIHR.L	sp|P0AE52|BCP_ECOLI	1452.68	151	2601	3	1452.68	485.235	Peroxiredoxin Bcp OS=Escherichia coli (strain K12) GN=bcp PE=1 SV=1	8.33	0	[unavailable]	[unavailable]	[unavailable]	[unavailable]	-4.6637	[unavailable]	0.9901	15	0.999999	0.999999	3.0067	2	1	-0.0068	8.2306
0.999999	1	LAAAK(1.000)LPIK(0.000)	160420_0002_Kat1b_VC_A_SWn_Q1.02602.02602.2	K.LAAAK[170.11]LPIK.T	sp|P0ADY7|RL16_ECOLI	965.627	290	2602	2	965.621	483.821	50S ribosomal protein L16 OS=Escherichia coli (strain K12) GN=rplP PE=1 SV=1	10	0	[unavailable]	[unavailable]	[unavailable]	[unavailable]	-6.9529	[unavailable]	0.9981	15	0	0	4.4841	2	1	-0.0067	3.5459
0.999999	1	ASFDK(1.000)ANR	160420_0002_Kat1b_VC_A_SWn_Q1.02620.02620.2	K.ASFDK[170.11]ANR.S	sp|P0A715|KDSA_ECOLI	949.462	246	2620	2	949.455	475.738	2-dehydro-3-deoxyphosphooctonate aldolase OS=Escherichia coli (strain K12) GN=kdsA PE=1 SV=1	8.79	0	[unavailable]	[unavailable]	[unavailable]	[unavailable]	-7.1355	[unavailable]	0.998199	15	0	0	3.1389	2	1	-0.0068	4.577
0.999999	1	EISK(1.000)LCR	160420_0002_Kat1b_VC_A_SWn_Q1.02622.02622.2	R.EISK[170.11]LC[160.03]R.K	sp|P0A9M0|LON_ECOLI	946.491	326	2622	2	946.483	474.253	Lon protease OS=Escherichia coli (strain K12) GN=lon PE=1 SV=1	8.32	0	[unavailable]	[unavailable]	[unavailable]	[unavailable]	-7.7383	[unavailable]	0.9955	13.1088	0	0.5081	9.8245	2	1	-0.0073	2.7059
0.999999	1	ANAK(1.000)FEVK(0.000)	160420_0002_Kat1b_VC_A_SWn_Q1.02623.02623.2	K.ANAK[170.11]FEVK.A	sp|P0A7J3|RL10_ECOLI	947.508	272	2623	2	947.501	474.761	50S ribosomal protein L10 OS=Escherichia coli (strain K12) GN=rplJ PE=1 SV=2	8.64	0	[unavailable]	[unavailable]	[unavailable]	[unavailable]	-7.4079	[unavailable]	0.9933	15	0	0	3.5457	2	1	-0.007	3.9678
0.999999	1	HPEK(1.000)YPQLTIR	160420_0002_Kat1b_VC_A_SWn_Q1.02633.02633.3	K.HPEK[170.11]YPQLTIR.V	sp|P68066|GRCA_ECOLI	1422.76	196	2633	3	1422.75	475.261	Autonomous glycyl radical cofactor OS=Escherichia coli (strain K12) GN=grcA PE=1 SV=1	8.6	0	[unavailable]	[unavailable]	[unavailable]	[unavailable]	-4.9548	[unavailable]	0.987499	4.47259	0.9956	0	2.2335	2	1	-0.007	5.88
0.999999	1	NLVQQVAK(1.000)TCPK(0.000)	160420_0002_Kat1b_VC_A_SWn_Q1.02635.02635.3	K.NLVQQVAK[170.11]TC[160.03]PK.A	sp|P61889|MDH_ECOLI	1426.76	147	2635	3	1426.75	476.594	Malate dehydrogenase OS=Escherichia coli (strain K12) GN=mdh PE=1 SV=1	9.31	0	[unavailable]	[unavailable]	[unavailable]	[unavailable]	-4.1709	[unavailable]	0.9911	15	0.999999	0	6.0336	2	1	-0.006	8.6459
0.999999	1	IAMQK(1.000)SGR	160420_0002_Kat1b_VC_A_SWn_Q1.02647.02647.2	R.IAMQK[170.11]SGR.L	sp|P60757|HIS1_ECOLI	931.491	310	2647	2	931.484	466.753	ATP phosphoribosyltransferase OS=Escherichia coli (strain K12) GN=hisG PE=1 SV=1	11	0	[unavailable]	[unavailable]	[unavailable]	[unavailable]	-7.2732	[unavailable]	0.98955	15	0	0	1.6372	2	1	-0.0068	3.1457
0.999999	1	DFQK(1.000)AER	160420_0002_Kat1b_VC_A_SWn_Q1.02648.02648.2	K.DFQK[170.11]AER.K	sp|P0ADG7|IMDH_ECOLI	934.451	332	2648	2	934.443	468.233	Inosine-5'-monophosphate dehydrogenase OS=Escherichia coli (strain K12) GN=guaB PE=1 SV=1	6.07	0	[unavailable]	[unavailable]	[unavailable]	[unavailable]	-7.9686	[unavailable]	0.99	15	0	0	3.2886	2	1	-0.0074	2.5046
0.999999	1	HAVTEASPMVK(0.500)AK(0.500)	160420_0002_Kat1b_VC_A_SWn_Q1.02650.02650.3	K.HAVTEASPMVK[170.11]AK.D	sp|P02358|RS6_ECOLI	1409.73	211	2650	3	1409.73	470.918	30S ribosomal protein S6 OS=Escherichia coli (strain K12) GN=rpsF PE=1 SV=1	8.6	0	[unavailable]	[unavailable]	[unavailable]	[unavailable]	-5.1955	[unavailable]	0.5998	11.9071	0.999999	0	4	2	1	-0.0073	5.4381
0.895059	0.8634	[unavailable]	160420_0002_Kat1b_VC_A_SWn_Q1.02652.02652.2	R.TTK[170.11]LPDPK.V	sp|P08373|MURB_ECOLI	940.523	363	2652	2	940.515	471.269	UDP-N-acetylenolpyruvoylglucosamine reductase OS=Escherichia coli (strain K12) GN=murB PE=1 SV=1	8.26	0	[unavailable]	[unavailable]	[unavailable]	[unavailable]	-8.8257	[unavailable]	0.7872	4.6021	0	0	0.5135	2	1	-0.0083	1.4575
0.999999	1	EGHNK(1.000)FYINDK(0.000)	160420_0002_Kat1b_VC_A_SWn_Q1.02658.02658.3	R.EGHNK[170.11]FYINDK.Q	sp|P39274|YJDJ_ECOLI	1405.66	285	2658	3	1405.66	469.562	Uncharacterized protein YjdJ OS=Escherichia coli (strain K12) GN=yjdJ PE=1 SV=1	6.85	0	[unavailable]	[unavailable]	[unavailable]	[unavailable]	-2.6704	[unavailable]	0.9447	13.7968	0.999999	0.9459	10.6995	2	1	-0.0038	3.6683
0.999979	0.9943	VLTGLTK(1.000)R	160420_0002_Kat1b_VC_A_SWn_Q1.02694.02694.2	K.VLTGLTK[170.11]R.L	sp|P0AAI9|FABD_ECOLI	928.571	128	2694	2	928.563	465.293	Malonyl CoA-acyl carrier protein transacylase OS=Escherichia coli (strain K12) GN=fabD PE=1 SV=2	11	2529.1	[unavailable]	[unavailable]	[unavailable]	[unavailable]	-8.6585	[unavailable]	0.9878	15	0	0.2076	0	2	0	-0.008	1.6926
0.999999	1	GIVK(1.000)VAAVK(0.000)	160420_0002_Kat1b_VC_A_SWn_Q1.02701.02701.2	R.GIVK[170.11]VAAVK.A	sp|P0A6F5|CH60_ECOLI	925.596	269	2701	2	925.588	463.805	60 kDa chaperonin OS=Escherichia coli (strain K12) GN=groL PE=1 SV=2	10	0	[unavailable]	[unavailable]	[unavailable]	[unavailable]	-8.5064	[unavailable]	0.8586	15	0	0	20	2	1	-0.0079	4.0345
0.999999	1	IAGLEVK(1.000)R	160420_0002_Kat1b_VC_A_SWn_Q1.02704.02704.2	R.IAGLEVK[170.11]R.L	sp|P0A6Y8|DNAK_ECOLI	926.555	314	2704	2	926.546	464.285	Chaperone protein DnaK OS=Escherichia coli (strain K12) GN=dnaK PE=1 SV=2	8.75	0	[unavailable]	[unavailable]	[unavailable]	[unavailable]	-9.7492	[unavailable]	0.79085	15	0	0	9.61519	2	0	-0.009	2.9916
0.999999	1	K(1.000)FAIDQEK(0.000)LEK(0.000)	160420_0002_Kat1b_VC_A_SWn_Q1.02708.02708.3	R.K[170.11]FAIDQEKLEK.M	sp|P0A870|TALB_ECOLI	1389.75	184	2708	3	1389.74	464.257	Transaldolase B OS=Escherichia coli (strain K12) GN=talB PE=1 SV=2	6.18	0	[unavailable]	[unavailable]	[unavailable]	[unavailable]	-5.2702	[unavailable]	0.8055	15	0.999999	0	11.0694	2	1	-0.0073	6.266
0.999999	1	K(0.000)FAIDQEK(1.000)LEK(0.000)	160420_0002_Kat1b_VC_A_SWn_Q1.02709.02709.3	R.KFAIDQEK[170.11]LEK.M	sp|P0A870|TALB_ECOLI	1389.75	322	2709	3	1389.74	464.257	Transaldolase B OS=Escherichia coli (strain K12) GN=talB PE=1 SV=2	6.18	0	[unavailable]	[unavailable]	[unavailable]	[unavailable]	-5.6654	[unavailable]	0.7686	4.37979	0.999999	0	11.0694	2	1	-0.0079	2.7778
0.999999	1	SVAGFK(1.000)IR	160420_0002_Kat1b_VC_A_SWn_Q1.02716.02716.2	K.SVAGFK[170.11]IR.Q	sp|P62399|RL5_ECOLI	918.529	327	2716	2	918.521	460.272	50S ribosomal protein L5 OS=Escherichia coli (strain K12) GN=rplE PE=1 SV=2	11	0	[unavailable]	[unavailable]	[unavailable]	[unavailable]	-7.841	[unavailable]	0.9924	15	0	0	15.4395	2	1	-0.0072	2.6852
0.999999	1	FNK(0.000)GEK(1.000)K(0.000)DDETLSK(0.000)K(0.000)	160420_0002_Kat1b_VC_A_SWn_Q1.02749.02749.4	R.FNKGEK[170.11]KDDETLSKK.Y	sp|P0A799|PGK_ECOLI	1807.93	247	2749	4	1807.92	452.99	Phosphoglycerate kinase OS=Escherichia coli (strain K12) GN=pgk PE=1 SV=2	8.38	0	[unavailable]	[unavailable]	[unavailable]	[unavailable]	-3.8486	[unavailable]	0	5.49999	0	0	11.186	2	2	-0.007	4.5523
0.999999	1	TEHK(1.000)AVLDTCR	160420_0002_Kat1b_VC_A_SWn_Q1.02753.02753.3	K.TEHK[170.11]AVLDTC[160.03]R.Q	sp|P0A6B7|ISCS_ECOLI	1370.66	324	2753	3	1370.65	457.894	Cysteine desulfurase IscS OS=Escherichia coli (strain K12) GN=iscS PE=1 SV=1	6.41	0	[unavailable]	[unavailable]	[unavailable]	[unavailable]	-9.6852	[unavailable]	0.9814	3.85789	0.5972	0	2.1229	2	1	-0.0133	2.7153
0.999999	1	TDIDK(1.000)IR	160420_0002_Kat1b_VC_A_SWn_Q1.02762.02762.2	K.TDIDK[170.11]IR.T	sp|P0A9P0|DLDH_ECOLI	901.487	340	2762	2	901.48	451.751	Dihydrolipoyl dehydrogenase OS=Escherichia coli (strain K12) GN=lpdA PE=1 SV=2	5.63	0	[unavailable]	[unavailable]	[unavailable]	[unavailable]	-7.4475	[unavailable]	0.98885	15	0	0	10.7229	2	1	-0.0067	2.3404
0.999999	1	LTDAAIK(0.500)K(0.500)	160420_0002_Kat1b_VC_A_SWn_Q1.02837.02837.2	K.LTDAAIK[170.11]K.L	sp|P0A805|RRF_ECOLI	900.528	317	2837	2	900.52	451.271	Ribosome-recycling factor OS=Escherichia coli (strain K12) GN=frr PE=1 SV=1	8.59	0	[unavailable]	[unavailable]	[unavailable]	[unavailable]	-9.421	[unavailable]	0.4618	9.75479	0	0	4.99999	2	0	-0.0085	2.9213
0.999999	1	VNVGDK(0.500)VK(0.500)	160420_0002_Kat1b_VC_A_SWn_Q1.02838.02838.2	K.VNVGDK[170.11]VK.T	sp|P06959|ODP2_ECOLI	899.508	313	2838	2	899.501	450.761	Dihydrolipoyllysine-residue acetyltransferase component of pyruvate dehydrogenase complex OS=Escherichia coli (strain K12) GN=aceF PE=1 SV=3	8.56	0	[unavailable]	[unavailable]	[unavailable]	[unavailable]	-7.2604	[unavailable]	0.8472	5.41889	0	0	9.43679	2	1	-0.0065	3.0019
0.999999	1	TVDGPSHK(1.000)DWR	160420_0002_Kat1b_VC_A_SWn_Q1.02839.02839.3	K.TVDGPSHK[170.11]DWR.G	sp|P0A9B2|G3P1_ECOLI	1338.63	142	2839	3	1338.63	447.218	Glyceraldehyde-3-phosphate dehydrogenase A OS=Escherichia coli (strain K12) GN=gapA PE=1 SV=2	6.41	0	[unavailable]	[unavailable]	[unavailable]	[unavailable]	-3.4196	[unavailable]	0.999999	15	0.999999	0.9999	14.6397	2	1	-0.0046	9.3287
0.996535	0.8913	EQK(1.000)ITIK(0.000)	160420_0002_Kat1b_VC_A_SWn_Q1.02843.02843.2	K.EQK[170.11]ITIK.A	sp|P0A6Y8|DNAK_ECOLI	900.528	361	2843	2	900.519	451.271	Chaperone protein DnaK OS=Escherichia coli (strain K12) GN=dnaK PE=1 SV=2	8.69	0	[unavailable]	[unavailable]	[unavailable]	[unavailable]	-9.7599	[unavailable]	0.6503	6.6787	0	0	9.61519	2	1	-0.0088	1.5185
0.999999	1	VAVIK(1.000)AVR	160420_0002_Kat1b_VC_A_SWn_Q1.02851.02851.2	K.VAVIK[170.11]AVR.G	sp|P0A7K2|RL7_ECOLI	896.581	293	2851	2	896.576	449.298	50S ribosomal protein L7\L12 OS=Escherichia coli (strain K12) GN=rplL PE=1 SV=2	11	0	[unavailable]	[unavailable]	[unavailable]	[unavailable]	-4.9695	[unavailable]	0.99735	15	0	0	5.7888	2	1	-0.0045	3.4658
0.999999	1	AATYEQIK(1.000)AAVK(0.000)	160420_0002_Kat1b_VC_A_SWn_Q1.02873.02873.3	K.AATYEQIK[170.11]AAVK.A	sp|P0A9B2|G3P1_ECOLI	1333.72	338	2873	3	1333.72	445.582	Glyceraldehyde-3-phosphate dehydrogenase A OS=Escherichia coli (strain K12) GN=gapA PE=1 SV=2	8.54	0	[unavailable]	[unavailable]	[unavailable]	[unavailable]	-5.8348	[unavailable]	0.6343	12.9788	0.999999	0	14.6397	2	1	-0.0078	2.3949
0.999962	0.969	TQISK(1.000)IR	160420_0002_Kat1b_VC_A_SWn_Q1.02892.02892.2	K.TQISK[170.11]IR.T	sp|P0A805|RRF_ECOLI	886.524	83	2892	2	886.516	444.269	Ribosome-recycling factor OS=Escherichia coli (strain K12) GN=frr PE=1 SV=1	11	1898.63	[unavailable]	[unavailable]	[unavailable]	[unavailable]	-8.46	[unavailable]	0.8439	15	0	0	4.99999	2	1	-0.0075	4.6466
0.999999	1	VIK(1.000)LDQK(0.000)	160420_0002_Kat1b_VC_A_SWn_Q1.02894.02894.2	K.VIK[170.11]LDQK.R	sp|P0AG67|RS1_ECOLI	884.533	341	2894	2	884.527	443.274	30S ribosomal protein S1 OS=Escherichia coli (strain K12) GN=rpsA PE=1 SV=1	8.56	0	[unavailable]	[unavailable]	[unavailable]	[unavailable]	-6.4172	[unavailable]	0.9971	15	0	0.1037	12.0766	2	1	-0.0057	2.3396
0.999999	1	RYPEGTK(1.000)LTGR	160420_0002_Kat1b_VC_A_SWn_Q1.02895.02895.3	K.RYPEGTK[170.11]LTGR.V	sp|P0AG67|RS1_ECOLI	1318.7	355	2895	3	1318.69	440.574	30S ribosomal protein S1 OS=Escherichia coli (strain K12) GN=rpsA PE=1 SV=1	9.99	0	[unavailable]	[unavailable]	[unavailable]	[unavailable]	-6.5261	[unavailable]	0.999599	6.60189	0	0	12.0766	2	1	-0.0086	1.8011
0.994589	0.9918	VEYLGK(0.500)K(0.500)	160420_0002_Kat1b_VC_A_SWn_Q1.02899.02899.2	R.VEYLGK[170.11]K.G	sp|P08312|SYFA_ECOLI	877.491	357	2899	2	877.482	439.753	Phenylalanine--tRNA ligase alpha subunit OS=Escherichia coli (strain K12) GN=pheS PE=1 SV=2	8.47	0	[unavailable]	[unavailable]	[unavailable]	[unavailable]	-9.9466	[unavailable]	0.3529	8.4372	0	0	2.7185	2	0	-0.0087	1.7239
0.999999	1	CHPFFTGK(1.000)QR	160420_0002_Kat1b_VC_A_SWn_Q1.02902.02902.3	K.C[160.03]HPFFTGK[170.11]QR.D	sp|P0A7M9|RL31_ECOLI	1318.62	218	2902	3	1318.62	440.549	50S ribosomal protein L31 OS=Escherichia coli (strain K12) GN=rpmE PE=1 SV=1	9.51	0	[unavailable]	[unavailable]	[unavailable]	[unavailable]	-5.2767	[unavailable]	0.9738	15	0.999999	1.989	7.16649	2	1	-0.007	5.202
0.999999	1	IYAAFK(0.500)K(0.500)	160420_0002_Kat1b_VC_A_SWn_Q1.02912.02912.2	K.IYAAFK[170.11]K.A	sp|P0AFG8|ODP1_ECOLI	881.501	331	2912	2	881.494	441.758	Pyruvate dehydrogenase E1 component OS=Escherichia coli (strain K12) GN=aceE PE=1 SV=2	9.7	0	[unavailable]	[unavailable]	[unavailable]	[unavailable]	-7.4779	[unavailable]	0.7201	11.3606	0	0	18.178	2	0	-0.0066	2.5911
0.999386	0.8569	DLTK(1.000)IVR	160420_0002_Kat1b_VC_A_SWn_Q1.02921.02921.2	K.DLTK[170.11]IVR.G	sp|P0A805|RRF_ECOLI	885.528	85	2921	2	885.52	443.771	Ribosome-recycling factor OS=Escherichia coli (strain K12) GN=frr PE=1 SV=1	8.75	3071.45	[unavailable]	[unavailable]	[unavailable]	[unavailable]	-9.26	[unavailable]	0.7436	12.651	0	0	4.99999	2	1	-0.0082	3.2779
0.999999	1	SLINTK(1.000)IK(0.000)PFK(0.000)	160420_0002_Kat1b_VC_A_SWn_Q1.02931.02931.3	M.SLINTK[170.11]IKPFK.N	sp|P0AE08|AHPC_ECOLI	1329.8	173	2931	3	1329.8	444.275	Alkyl hydroperoxide reductase C OS=Escherichia coli (strain K12) GN=ahpC PE=1 SV=2	10.3	0	[unavailable]	[unavailable]	[unavailable]	[unavailable]	-4.8881	[unavailable]	0.4537	15	0.999999	0.999999	6.60219	2	1	-0.0065	6.5728
0.999999	1	K(0.000)QYGEAFEK(1.000)R	160420_0002_Kat1b_VC_A_SWn_Q1.02965.02965.3	R.KQYGEAFEK[170.11]R.H	sp|P0AFG6|ODO2_ECOLI	1296.65	295	2965	3	1296.64	433.223	Dihydrolipoyllysine-residue succinyltransferase component of 2-oxoglutarate dehydrogenase complex OS=Escherichia coli (strain K12) GN=sucB PE=1 SV=2	8.5	0	[unavailable]	[unavailable]	[unavailable]	[unavailable]	-5.2955	[unavailable]	0.8524	15	0.999999	0	5.6977	2	0	-0.0069	3.4344
0.999999	1	K(0.000)LSYTGEVK(1.000)AR	160420_0002_Kat1b_VC_A_SWn_Q1.02966.02966.3	R.KLSYTGEVK[170.11]AR.P	sp|P0A870|TALB_ECOLI	1292.71	289	2966	3	1292.7	431.91	Transaldolase B OS=Escherichia coli (strain K12) GN=talB PE=1 SV=2	9.7	0	[unavailable]	[unavailable]	[unavailable]	[unavailable]	-6.374	[unavailable]	0	3.1553	0.7903	0	11.0694	1	1	-0.0082	3.6198
0.999998	1	IVDIDK(0.500)K(0.500)	160420_0002_Kat1b_VC_A_SWn_Q1.02975.02975.2	R.IVDIDK[170.11]K.T	sp|P05052|APPY_ECOLI	871.501	349	2975	2	871.495	436.758	HTH-type transcriptional regulator AppY OS=Escherichia coli (strain K12) GN=appY PE=1 SV=3	5.96	0	[unavailable]	[unavailable]	[unavailable]	[unavailable]	-7.7038	[unavailable]	0.26395	8.93269	0	0	0.1849	2	0	-0.0067	2.0963
0.999999	1	DYFGAHTYK(1.000)R	160420_0002_Kat1b_VC_A_SWn_Q1.02982.02982.3	R.DYFGAHTYK[170.11]R.L	sp|P00350|6PGD_ECOLI	1298.6	175	2982	3	1298.6	433.875	6-phosphogluconate dehydrogenase, decarboxylating OS=Escherichia coli (strain K12) GN=gnd PE=1 SV=2	8.5	0	[unavailable]	[unavailable]	[unavailable]	[unavailable]	-5.5696	[unavailable]	0.99925	15	0.999999	0.9999	6.7166	2	0	-0.0072	6.5492
0.999972	0.9761	LAK(1.000)LAGVR	160420_0002_Kat1b_VC_A_SWn_Q1.02983.02983.2	R.LAK[170.11]LAGVR.E	sp|P00968|CARB_ECOLI	868.549	372	2983	2	868.541	435.282	Carbamoyl-phosphate synthase large chain OS=Escherichia coli (strain K12) GN=carB PE=1 SV=2	11	0	[unavailable]	[unavailable]	[unavailable]	[unavailable]	-9.3462	[unavailable]	0.65825	15	0	0.6558	6.8306	2	1	-0.0081	1.2375
0.993256	0.9423	TVK(1.000)LPLR	160420_0002_Kat1b_VC_A_SWn_Q1.02991.02991.2	K.TVK[170.11]LPLR.G	sp|P60560|GUAC_ECOLI	867.554	384	2991	2	867.546	434.784	GMP reductase OS=Escherichia coli (strain K12) GN=guaC PE=1 SV=1	11	0	[unavailable]	[unavailable]	[unavailable]	[unavailable]	-9.0052	[unavailable]	0.82395	6.6934	0	0	2.9158	2	1	-0.0078	1.0561
0.999999	1	FLREEMGVK(1.000)K(0.000)	160420_0002_Kat1b_VC_A_SWn_Q1.03039.03039.3	K.FLREEMGVK[170.11]K.L	sp|P08200|IDH_ECOLI	1277.68	307	3039	3	1277.67	426.901	Isocitrate dehydrogenase [NADP] OS=Escherichia coli (strain K12) GN=icd PE=1 SV=1	8.59	0	[unavailable]	[unavailable]	[unavailable]	[unavailable]	-4.8726	[unavailable]	0.442	15	0.9999	0.9223	10.6452	2	1	-0.0062	3.1955
0.999999	1	FNK(0.000)GEK(0.500)K(0.500)DDETLSK(0.000)	160420_0002_Kat1b_VC_A_SWn_Q1.03069.03069.4	R.FNKGEK[170.11]KDDETLSK.K	sp|P0A799|PGK_ECOLI	1679.84	145	3069	4	1679.83	420.966	Phosphoglycerate kinase OS=Escherichia coli (strain K12) GN=pgk PE=1 SV=2	6.21	0	[unavailable]	[unavailable]	[unavailable]	[unavailable]	-2.1074	[unavailable]	0	10.4997	0.999999	0	11.186	2	2	-0.0035	8.8269
0.999999	1	AVESGDK(0.938)K(0.062)PLR	160420_0002_Kat1b_VC_A_SWn_Q1.03109.03109.3	K.AVESGDK[170.11]KPLR.T	sp|P0A7U3|RS19_ECOLI	1240.68	275	3109	3	1240.67	414.567	30S ribosomal protein S19 OS=Escherichia coli (strain K12) GN=rpsS PE=1 SV=2	8.63	0	[unavailable]	[unavailable]	[unavailable]	[unavailable]	-4.9441	[unavailable]	0.8124	12.6105	0	0	4.8	2	1	-0.0061	3.8998
0.999999	1	QK(1.000)LHGYLPSR	160420_0002_Kat1b_VC_A_SWn_Q1.03125.03125.3	R.QK[170.11]LHGYLPSR.Q	sp|P0AFG8|ODP1_ECOLI	1239.67	336	3125	3	1239.66	414.231	Pyruvate dehydrogenase E1 component OS=Escherichia coli (strain K12) GN=aceE PE=1 SV=2	9.99	0	[unavailable]	[unavailable]	[unavailable]	[unavailable]	-7.016	[unavailable]	0.7443	15	0.999999	1.9964	18.178	2	1	-0.0087	2.4592
0.999999	1	IQK(1.000)ISGANLSR	160420_0002_Kat1b_VC_A_SWn_Q1.03129.03129.3	R.IQK[170.11]ISGANLSR.N	sp|P06959|ODP2_ECOLI	1227.69	212	3129	3	1227.69	410.238	Dihydrolipoyllysine-residue acetyltransferase component of pyruvate dehydrogenase complex OS=Escherichia coli (strain K12) GN=aceF PE=1 SV=3	11	0	[unavailable]	[unavailable]	[unavailable]	[unavailable]	-6.4133	[unavailable]	0.999449	15	0.999999	0	9.43679	2	1	-0.0079	5.4189
0.999999	1	VAAVK(1.000)APGFGDR	160420_0002_Kat1b_VC_A_SWn_Q1.03131.03131.3	K.VAAVK[170.11]APGFGDR.R	sp|P0A6F5|CH60_ECOLI	1228.66	291	3131	3	1228.65	410.559	60 kDa chaperonin OS=Escherichia coli (strain K12) GN=groL PE=1 SV=2	8.72	0	[unavailable]	[unavailable]	[unavailable]	[unavailable]	-7.2279	[unavailable]	0.9991	13.0912	0.999999	0	20	2	1	-0.0089	3.5341
0.999999	1	DMLK(1.000)AGVHFGHQTR	160420_0002_Kat1b_VC_A_SWn_Q1.03136.03136.4	R.DMLK[170.11]AGVHFGHQTR.Y	sp|P0A7V0|RS2_ECOLI	1637.81	333	3136	4	1637.8	410.46	30S ribosomal protein S2 OS=Escherichia coli (strain K12) GN=rpsB PE=1 SV=2	8.76	0	[unavailable]	[unavailable]	[unavailable]	[unavailable]	-3.8012	[unavailable]	0	14.9345	1.7923	0.999999	4.5966	2	1	-0.0062	2.5011
0.999999	1	ATLEDLGQAK(1.000)R	160420_0002_Kat1b_VC_A_SWn_Q1.03138.03138.3	K.ATLEDLGQAK[170.11]R.V	sp|P0A6F5|CH60_ECOLI	1242.66	199	3138	3	1242.65	415.226	60 kDa chaperonin OS=Escherichia coli (strain K12) GN=groL PE=1 SV=2	6.11	0	[unavailable]	[unavailable]	[unavailable]	[unavailable]	-5.4519	[unavailable]	0.93735	9.45228	0.999999	0	20	2	0	-0.0068	5.7486
0.999999	1	GQVLAK(1.000)PGTIK(0.000)PHTK(0.000)	160420_0002_Kat1b_VC_A_SWn_Q1.03164.03164.4	R.GQVLAK[170.11]PGTIKPHTK.F	sp|P0CE47|EFTU1_ECOLI,sp|P0CE48|EFTU2_ECOLI	1615.94	276	3164	4	1615.93	404.993	Elongation factor Tu 1 OS=Escherichia coli (strain K12) GN=tufA PE=1 SV=1	10.3	0	[unavailable]	[unavailable]	[unavailable]	[unavailable]	-5.1368	[unavailable]	0	10.2586	0.999999	0	19.7217	2	0	-0.0083	3.8964
0.900677	0.9697	[unavailable]	160420_0002_Kat1b_VC_A_SWn_Q1.03169.03169.2	K.AELAK[170.11]LK.D	sp|P08839|PT1_ECOLI	813.496	380	3169	2	813.488	407.755	Phosphoenolpyruvate-protein phosphotransferase OS=Escherichia coli (strain K12) GN=ptsI PE=1 SV=1	8.64	0	[unavailable]	[unavailable]	[unavailable]	[unavailable]	-9.6036	[unavailable]	0.4717	4.9319	0	0	0.8646	2	1	-0.0078	1.0945
0.999999	1	HEIIK(1.000)TTLPK(0.000)	160420_0002_Kat1b_VC_A_SWn_Q1.03185.03185.3	R.HEIIK[170.11]TTLPK.A	sp|P0AG44|RL17_ECOLI	1220.71	242	3185	3	1220.71	407.912	50S ribosomal protein L17 OS=Escherichia coli (strain K12) GN=rplQ PE=1 SV=1	8.6	0	[unavailable]	[unavailable]	[unavailable]	[unavailable]	-6	[unavailable]	0.955	15	0.999999	0	1.2093	2	1	-0.0073	4.6426
0.999843	1	LHSRRLK(1.000)WR	160420_0002_Kat1b_VC_A_SWn_Q2.04153.04153.2	K.LHSRRLK[170.11]WR.W	sp|Q47539|TAUC_ECOLI	1292.76	406	4153	2	1292.74	647.386	Taurine transport system permease protein TauC OS=Escherichia coli (strain K12) GN=tauC PE=3 SV=2	12.3	0	[unavailable]	[unavailable]	[unavailable]	[unavailable]	-16.619	[unavailable]	0	0	0	0	0	2	2	-0.0215	2.6727
0.667648	0.157	[unavailable]	160420_0002_Kat1b_VC_A_SWn_Q2.04349.04349.2	R.ISDK[170.11]LAGINAAR.F	sp|P0A8I3|YAAA_ECOLI	1269.7	394	4349	2	1269.69	635.859	UPF0246 protein YaaA OS=Escherichia coli (strain K12) GN=yaaA PE=1 SV=1	8.75	3109.4	[unavailable]	[unavailable]	[unavailable]	[unavailable]	-7.6026	[unavailable]	0	12.474	0.999999	0	0.5014	2	1	-0.0097	-1.6097
0.999999	1	FAIDQEK(1.000)LEK(0.000)	160420_0002_Kat1b_VC_A_SWn_Q2.04621.04621.2	K.FAIDQEK[170.11]LEK.M	sp|P0A870|TALB_ECOLI	1261.66	403	4621	2	1261.65	631.835	Transaldolase B OS=Escherichia coli (strain K12) GN=talB PE=1 SV=2	4.68	0	[unavailable]	[unavailable]	[unavailable]	[unavailable]	-4.1604	[unavailable]	0	15	0	0	11.0694	2	1	-0.0052	4.2871
0.999955	1	HEQLTK(1.000)GGTIL	160420_0002_Kat1b_VC_A_SWn_Q2.04842.04842.2	R.HEQLTK[170.11]GGTIL.-	sp|P64455|YDCY_ECOLI	1237.67	395	4842	2	1237.66	619.841	Uncharacterized protein YdcY OS=Escherichia coli (strain K12) GN=ydcY PE=1 SV=1	6.75	3204.6	[unavailable]	[unavailable]	[unavailable]	[unavailable]	-5.5629	[unavailable]	0	3.49949	0	0	0.999999	2	1	-0.0069	0.871
0.996852	0.9999	ANVSTTTVSHVINK(1.000)TR	160420_0002_Kat1b_VC_A_SWn_Q2.05479.05479.3	R.ANVSTTTVSHVINK[170.11]TR.F	sp|P0ACP7|PURR_ECOLI	1768.94	396	5479	3	1768.94	590.655	HTH-type transcriptional repressor PurR OS=Escherichia coli (strain K12) GN=purR PE=1 SV=2	11	2962.7	[unavailable]	[unavailable]	[unavailable]	[unavailable]	-2.8774	[unavailable]	0	4.49999	0	0	0.8404	2	1	-0.0051	-1.1462
0.969357	0.9997	VEVTPGLK(1.000)IR	160420_0002_Kat1b_VC_A_SWn_Q2.05749.05749.2	R.VEVTPGLK[170.11]IR.L	sp|P37765|RLUB_ECOLI	1152.69	397	5749	2	1152.67	577.351	Ribosomal large subunit pseudouridine synthase B OS=Escherichia coli (strain K12) GN=rluB PE=1 SV=2	8.72	3273.7	[unavailable]	[unavailable]	[unavailable]	[unavailable]	-11.1149	[unavailable]	0	1.1881	0	0	0.5501	2	1	-0.0128	-0.127
0.999999	1	QYGEAFEK(1.000)R	160420_0002_Kat1b_VC_A_SWn_Q2.05750.05750.2	K.QYGEAFEK[170.11]R.H	sp|P0AFG6|ODO2_ECOLI	1151.52	401	5750	2	1151.52	576.77	Dihydrolipoyllysine-residue succinyltransferase component of 2-oxoglutarate dehydrogenase complex OS=Escherichia coli (strain K12) GN=sucB PE=1 SV=2	6.14	0	[unavailable]	[unavailable]	[unavailable]	[unavailable]	-4.1343	[unavailable]	0.999999	2.4989	0	0.999999	5.6977	2	0	-0.0048	5.5043
0.999991	1	VYSAK(1.000)IAGIK(0.000)	160420_0002_Kat1b_VC_A_SWn_Q2.06997.06997.2	R.VYSAK[170.11]IAGIK.A	sp|P15639|PUR9_ECOLI	1090.64	402	6997	2	1090.63	546.327	Bifunctional purine biosynthesis protein PurH OS=Escherichia coli (strain K12) GN=purH PE=1 SV=1	9.7	0	[unavailable]	[unavailable]	[unavailable]	[unavailable]	-8.2825	[unavailable]	0	5.22289	0	0	3.6477	2	1	-0.009	4.5711
0.999999	1	SPDK(1.000)IYPGQVLR	160420_0002_Kat1b_VC_A_SWn_Q2.09266.09266.3	K.SPDK[170.11]IYPGQVLR.L	sp|P0ADE6|YGAU_ECOLI	1413.76	398	9266	3	1413.75	472.261	Uncharacterized protein YgaU OS=Escherichia coli (strain K12) GN=ygaU PE=1 SV=2	8.31	3407.5	[unavailable]	[unavailable]	[unavailable]	[unavailable]	-5.1947	[unavailable]	0	8.47229	0.999999	0	3.2737	2	1	-0.0073	0.4422
0.999999	1	LAGWHK(1.000)YLTR	160420_0002_Kat1b_VC_A_SWn_Q2.10770.10770.3	R.LAGWHK[170.11]YLTR.N	sp|P03023|LACI_ECOLI	1285.69	400	10770	3	1285.69	429.572	Lactose operon repressor OS=Escherichia coli (strain K12) GN=lacI PE=1 SV=3	9.99	3211.6	[unavailable]	[unavailable]	[unavailable]	[unavailable]	-5.849	[unavailable]	0	15	0.9996	0	5.2276	2	1	-0.0075	-0.7664
0.999999	1	HYGALQGLNK(1.000)AETAEK(0.000)	160420_0002_Kat1b_VC_A_SWn_Q3.00038.00038.2	R.HYGALQGLNK[170.11]AETAEK.Y	sp|P62707|GPMA_ECOLI	1770.89	708	38	2	1770.9	886.452	2,3-bisphosphoglycerate-dependent phosphoglycerate mutase OS=Escherichia coli (strain K12) GN=gpmA PE=1 SV=2	6.76	0	[unavailable]	[unavailable]	[unavailable]	[unavailable]	4.2048	[unavailable]	0.9813	3.99999	2	0	11.9661	2	1	0.0074	6.0015
0.999999	1	ANITVNK(1.000)NSVPNDPK(0.000)	160420_0002_Kat1b_VC_A_SWn_Q3.00060.00060.2	R.ANITVNK[170.11]NSVPNDPK.S	sp|P0A825|GLYA_ECOLI	1651.85	678	60	2	1651.87	826.934	Serine hydroxymethyltransferase OS=Escherichia coli (strain K12) GN=glyA PE=1 SV=1	8.64	0	[unavailable]	[unavailable]	[unavailable]	[unavailable]	11.8977	[unavailable]	0.499999	15	0.999999	0	7.28699	2	1	0.0197	8.434
0.999999	1	VGTVTPNVAEAVK(0.500)NAK(0.500)	160420_0002_Kat1b_VC_A_SWn_Q3.00061.00061.2	K.VGTVTPNVAEAVK[170.11]NAK.A	sp|P0A7L0|RL1_ECOLI	1638.89	685	61	2	1638.91	820.454	50S ribosomal protein L1 OS=Escherichia coli (strain K12) GN=rplA PE=1 SV=2	8.56	0	[unavailable]	[unavailable]	[unavailable]	[unavailable]	9.8318	[unavailable]	0.2106	10.0144	0.999999	0	5.2861	2	1	0.0161	7.1601
0.999999	1	AHIEK(0.500)QAGELQEK(0.500)	160420_0002_Kat1b_VC_A_SWn_Q3.00096.00096.2	M.AHIEK[170.11]QAGELQEK.L	sp|P0A7W1|RS5_ECOLI	1563.79	683	96	2	1563.79	782.902	30S ribosomal protein S5 OS=Escherichia coli (strain K12) GN=rpsE PE=1 SV=2	5.5	0	[unavailable]	[unavailable]	[unavailable]	[unavailable]	3.1224	[unavailable]	0.499999	15	0.999999	0.999999	6.07589	2	1	0.0049	7.4719
0.999999	1	EVFGDK(1.000)SPAISATK(0.000)	160420_0002_Kat1b_VC_A_SWn_Q3.00121.00121.2	R.EVFGDK[170.11]SPAISATK.A	sp|P0A953|FABB_ECOLI	1490.76	702	121	2	1490.76	746.388	3-oxoacyl-[acyl-carrier-protein] synthase 1 OS=Escherichia coli (strain K12) GN=fabB PE=1 SV=1	6.17	0	[unavailable]	[unavailable]	[unavailable]	[unavailable]	-0.8188	[unavailable]	0.8005	15	0.999999	0	1.9513	2	1	-0.0012	6.147
0.999999	1	FGGNEK(1.000)QALELPR	160420_0002_Kat1b_VC_A_SWn_Q3.00124.00124.2	R.FGGNEK[170.11]QALELPR.E	sp|P0A850|TIG_ECOLI	1499.77	676	124	2	1499.78	750.894	Trigger factor OS=Escherichia coli (strain K12) GN=tig PE=1 SV=1	6.14	0	[unavailable]	[unavailable]	[unavailable]	[unavailable]	5.9417	[unavailable]	0.999999	15	0.999999	0	11.8431	2	1	0.0089	8.554
0.999999	1	TMK(1.000)LEGGNDVSLK(0.000), TM(1.000)KLEGGNDVSLK	160420_0002_Kat1b_VC_A_SWn_Q3.00157.00157.2	R.TM[147.04]K[170.11]LEGGNDVSLK.A	sp|P0AD61|KPYK1_ECOLI	1448.72	752	157	2	1448.7	725.366	Pyruvate kinase I OS=Escherichia coli (strain K12) GN=pykF PE=1 SV=1	5.73	0	[unavailable]	[unavailable]	[unavailable]	[unavailable]	-9.1002	[unavailable]	0.3289	11.2178	0	1.0576	2.2133	2	1	-0.0132	4.0949
0.995319	0.8875	TMK(1.000)LEGGNDVSLK(0.000)	160420_0002_Kat1b_VC_A_SWn_Q3.00163.00163.2	R.TMK[170.11]LEGGNDVSLK.A	sp|P0AD61|KPYK1_ECOLI	1432.72	426	163	2	1433.74	717.369	Pyruvate kinase I OS=Escherichia coli (strain K12) GN=pykF PE=1 SV=1	5.73	3042.96	[unavailable]	[unavailable]	[unavailable]	[unavailable]	709.069	[unavailable]	0	12.5936	0.9448	1.0576	2.2133	2	1	1.0159	6.3872
0.999983	0.8799	VSTK(1.000)LTVLDSLSK(0.000)	160420_0002_Kat1b_VC_A_SWn_Q3.00166.00166.2	K.VSTK[170.11]LTVLDSLSK.L	sp|P0A799|PGK_ECOLI	1431.82	427	166	2	1431.82	716.917	Phosphoglycerate kinase OS=Escherichia coli (strain K12) GN=pgk PE=1 SV=2	8.56	4285.12	[unavailable]	[unavailable]	[unavailable]	[unavailable]	1.9556	[unavailable]	0.603	15	0.999999	0.0608	11.186	2	1	0.0028	2.7932
0.999999	1	SPDK(1.000)IYPGQVLR	160420_0002_Kat1b_VC_A_SWn_Q3.00184.00184.2	K.SPDK[170.11]IYPGQVLR.L	sp|P0ADE6|YGAU_ECOLI	1413.76	727	184	2	1413.78	707.888	Uncharacterized protein YgaU OS=Escherichia coli (strain K12) GN=ygaU PE=1 SV=2	8.31	0	[unavailable]	[unavailable]	[unavailable]	[unavailable]	11.4838	[unavailable]	0.9617	15	0.999999	0	3.2737	2	1	0.0162	5.1538
0.999999	1	EGHNK(1.000)FYINDK(0.000)	160420_0002_Kat1b_VC_A_SWn_Q3.00210.00210.2	R.EGHNK[170.11]FYINDK.Q	sp|P39274|YJDJ_ECOLI	1405.66	679	210	2	1405.67	703.839	Uncharacterized protein YjdJ OS=Escherichia coli (strain K12) GN=yjdJ PE=1 SV=1	6.85	0	[unavailable]	[unavailable]	[unavailable]	[unavailable]	7.9026	[unavailable]	0.9651	8.44699	0.999999	0.9459	10.6995	2	1	0.0111	7.8568
0.999118	0.9481	EGHNK(1.000)FYINDK(0.000)	160420_0002_Kat1b_VC_A_SWn_Q3.00211.00211.2	R.EGHNK[170.11]FYINDK.Q	sp|P39274|YJDJ_ECOLI	1405.66	429	211	2	1405.67	703.839	Uncharacterized protein YjdJ OS=Escherichia coli (strain K12) GN=yjdJ PE=1 SV=1	6.85	2558.88	[unavailable]	[unavailable]	[unavailable]	[unavailable]	5.549	[unavailable]	0	8.49888	0.999999	0.9459	10.6995	2	1	0.0078	2.8502
0.999999	1	MQAASGQLQQSHLLK(1.000)QVR, M(1.000)QAASGQLQQSHLLKQVR	160420_0002_Kat1b_VC_A_SWn_Q3.00243.00243.3	R.M[147.04]QAASGQLQQSHLLK[170.11]QVR.R	sp|P0A7M6|RL29_ECOLI	2080.08	611	243	3	2080.14	694.369	50S ribosomal protein L29 OS=Escherichia coli (strain K12) GN=rpmC PE=1 SV=1	11	2886.3	[unavailable]	[unavailable]	[unavailable]	[unavailable]	28.907	[unavailable]	0	15	2	0.999999	0.9986	2	1	0.0601	0.4895
0.999999	1	VPGETQTGK(1.000)LFR	160420_0002_Kat1b_VC_A_SWn_Q3.00246.00246.2	K.VPGETQTGK[170.11]LFR.M	sp|P08622|DNAJ_ECOLI	1373.73	690	246	2	1373.74	687.872	Chaperone protein DnaJ OS=Escherichia coli (strain K12) GN=dnaJ PE=1 SV=3	8.72	0	[unavailable]	[unavailable]	[unavailable]	[unavailable]	4.7096	[unavailable]	0.999999	6.60749	0	0	3.0494	2	1	0.0065	6.9122
0.999999	1	TVDGPSHK(1.000)DWR	160420_0002_Kat1b_VC_A_SWn_Q3.00318.00318.2	K.TVDGPSHK[170.11]DWR.G	sp|P0A9B2|G3P1_ECOLI	1338.63	673	318	2	1338.64	670.323	Glyceraldehyde-3-phosphate dehydrogenase A OS=Escherichia coli (strain K12) GN=gapA PE=1 SV=2	6.41	0	[unavailable]	[unavailable]	[unavailable]	[unavailable]	4.6507	[unavailable]	0.999999	15	0.999999	0.9999	14.6397	2	1	0.0062	9.3696
0.999999	1	YGDEQVK(1.000)QWR	160420_0002_Kat1b_VC_A_SWn_Q3.00331.00331.2	K.YGDEQVK[170.11]QWR.R	sp|P62707|GPMA_ECOLI	1349.64	684	331	2	1349.65	675.826	2,3-bisphosphoglycerate-dependent phosphoglycerate mutase OS=Escherichia coli (strain K12) GN=gpmA PE=1 SV=2	6.07	0	[unavailable]	[unavailable]	[unavailable]	[unavailable]	6.6931	[unavailable]	0.99235	15	0.999999	0.9762	11.9661	2	1	0.009	7.3311
0.98976	0.9965	FMHLDK(1.000)DGAIR	160420_0002_Kat1b_VC_A_SWn_Q3.00350.00350.2	R.FMHLDK[170.11]DGAIR.M	sp|P36938|PGM_ECOLI	1343.67	825	350	2	1343.67	672.84	Phosphoglucomutase OS=Escherichia coli (strain K12) GN=pgm PE=1 SV=1	6.75	0	[unavailable]	[unavailable]	[unavailable]	[unavailable]	4.7241	[unavailable]	0	3.4052	0.999999	0.999999	1.6634	2	1	0.0063	1.3193
0.999999	1	LEK(1.000)AATYEQIK(0.000)	160420_0002_Kat1b_VC_A_SWn_Q3.00403.00403.2	R.LEK[170.11]AATYEQIK.A	sp|P0A9B2|G3P1_ECOLI	1334.71	717	403	2	1334.72	668.361	Glyceraldehyde-3-phosphate dehydrogenase A OS=Escherichia coli (strain K12) GN=gapA PE=1 SV=2	6.14	0	[unavailable]	[unavailable]	[unavailable]	[unavailable]	5.579	[unavailable]	0.499999	15	0.999999	0	14.6397	2	1	0.0074	5.499
0.999999	1	AATYEQIK(1.000)AAVK(0.000)	160420_0002_Kat1b_VC_A_SWn_Q3.00414.00414.2	K.AATYEQIK[170.11]AAVK.A	sp|P0A9B2|G3P1_ECOLI	1333.72	675	414	2	1333.73	667.869	Glyceraldehyde-3-phosphate dehydrogenase A OS=Escherichia coli (strain K12) GN=gapA PE=1 SV=2	8.54	0	[unavailable]	[unavailable]	[unavailable]	[unavailable]	5.1255	[unavailable]	0.9877	15	0.999999	0	14.6397	2	1	0.0068	8.7103
0.999999	1	DYFGAHTYK(1.000)R	160420_0002_Kat1b_VC_A_SWn_Q3.00545.00545.2	R.DYFGAHTYK[170.11]R.L	sp|P00350|6PGD_ECOLI	1298.6	709	545	2	1298.61	650.309	6-phosphogluconate dehydrogenase, decarboxylating OS=Escherichia coli (strain K12) GN=gnd PE=1 SV=2	8.5	0	[unavailable]	[unavailable]	[unavailable]	[unavailable]	1.786	[unavailable]	0.9511	15	0.999999	0.9999	6.7166	2	0	0.0023	5.9577
0.999999	0.9996	CHPFFTGK(1.000)QR	160420_0002_Kat1b_VC_A_SWn_Q3.00546.00546.2	K.C[160.03]HPFFTGK[170.11]QR.D	sp|P0A7M9|RL31_ECOLI	1301.6	459	546	2	1301.6	651.806	50S ribosomal protein L31 OS=Escherichia coli (strain K12) GN=rpmE PE=1 SV=1	9.51	3221.83	[unavailable]	[unavailable]	[unavailable]	[unavailable]	3.3036	[unavailable]	0	15	0.999999	1.989	7.16649	2	1	0.0043	7.4746
0.999999	1	NSGPDK(1.000)LTLQR	160420_0002_Kat1b_VC_A_SWn_Q3.00710.00710.2	K.NSGPDK[170.11]LTLQR.K	sp|P0A705|IF2_ECOLI	1269.67	739	710	2	1269.65	635.841	Translation initiation factor IF-2 OS=Escherichia coli (strain K12) GN=infB PE=1 SV=1	8.75	0	[unavailable]	[unavailable]	[unavailable]	[unavailable]	-12.4025	[unavailable]	0.5417	15	0	0	7.4667	2	1	-0.0157	4.5541
0.999999	1	GQVK(1.000)WFNESK(0.000)	160420_0002_Kat1b_VC_A_SWn_Q3.00716.00716.2	K.GQVK[170.11]WFNESK.G	sp|P0A9Y6|CSPC_ECOLI	1263.62	687	716	2	1263.63	632.82	Cold shock-like protein CspC OS=Escherichia coli (strain K12) GN=cspC PE=1 SV=2	8.59	0	[unavailable]	[unavailable]	[unavailable]	[unavailable]	4.7336	[unavailable]	0.994	15	0.999999	0	3.9858	2	1	0.006	7.0141
0.999999	1	FAIDQEK(1.000)LEK(0.000)	160420_0002_Kat1b_VC_A_SWn_Q3.00718.00718.2	K.FAIDQEK[170.11]LEK.M	sp|P0A870|TALB_ECOLI	1261.66	722	718	2	1261.66	631.835	Transaldolase B OS=Escherichia coli (strain K12) GN=talB PE=1 SV=2	4.68	0	[unavailable]	[unavailable]	[unavailable]	[unavailable]	4.5474	[unavailable]	0.9692	15	0	0	11.0694	2	1	0.0057	5.3288
0.999999	1	AVGK(1.000)VLPELNGK(0.000)	160420_0002_Kat1b_VC_A_SWn_Q3.00721.00721.2	K.AVGK[170.11]VLPELNGK.L	sp|P0A9B2|G3P1_ECOLI	1265.73	738	721	2	1265.74	633.875	Glyceraldehyde-3-phosphate dehydrogenase A OS=Escherichia coli (strain K12) GN=gapA PE=1 SV=2	8.64	0	[unavailable]	[unavailable]	[unavailable]	[unavailable]	7.3296	[unavailable]	0.9447	15	0.9796	0.3178	14.6397	2	1	0.0093	4.5677
0.999999	1	FAIDQEK(1.000)LEK(0.000)	160420_0002_Kat1b_VC_A_SWn_Q3.00828.00828.2	K.FAIDQEK[170.11]LEK.M	sp|P0A870|TALB_ECOLI	1261.66	756	828	2	1261.67	631.835	Transaldolase B OS=Escherichia coli (strain K12) GN=talB PE=1 SV=2	4.68	0	[unavailable]	[unavailable]	[unavailable]	[unavailable]	7.8371	[unavailable]	0.9588	15	0	0	11.0694	2	1	0.0099	4.0188
0.999843	1	AQQMTRQTFWHRIK(1.000), AQQM(1.000)TRQTFWHRIK	160420_0002_Kat1b_VC_A_SWn_Q3.00866.00866.3	R.AQQM[147.04]TRQTFWHRIK[170.11].H	sp|P0A8P8|XERD_ECOLI	1887.95	816	866	3	1887.93	630.325	Tyrosine recombinase XerD OS=Escherichia coli (strain K12) GN=xerD PE=1 SV=1	12.01	0	[unavailable]	[unavailable]	[unavailable]	[unavailable]	-11.6384	[unavailable]	0	0	0	0	0	2	2	-0.022	1.4945
0.999999	1	QK(1.000)LHGYLPSR	160420_0002_Kat1b_VC_A_SWn_Q3.00880.00880.2	R.QK[170.11]LHGYLPSR.Q	sp|P0AFG8|ODP1_ECOLI	1239.67	797	880	2	1239.68	620.843	Pyruvate dehydrogenase E1 component OS=Escherichia coli (strain K12) GN=aceE PE=1 SV=2	9.99	0	[unavailable]	[unavailable]	[unavailable]	[unavailable]	4.3327	[unavailable]	0.3699	2.972	0.999999	1.9964	18.178	2	1	0.0054	2.4264
0.999999	1	ATLEDLGQAK(1.000)R	160420_0002_Kat1b_VC_A_SWn_Q3.00891.00891.2	K.ATLEDLGQAK[170.11]R.V	sp|P0A6F5|CH60_ECOLI	1242.66	696	891	2	1242.65	622.336	60 kDa chaperonin OS=Escherichia coli (strain K12) GN=groL PE=1 SV=2	6.11	0	[unavailable]	[unavailable]	[unavailable]	[unavailable]	-2.0629	[unavailable]	0.970549	15	0.999999	0	20	2	0	-0.0026	6.5298
0.9932	0.9288	IK(1.000)LVSSAGTGHFYTTTK(0.000)	160420_0002_Kat1b_VC_A_SWn_Q3.00902.00902.3	K.IK[170.11]LVSSAGTGHFYTTTK.N	sp|P0A7N9|RL33_ECOLI	1851.97	475	902	3	1852.98	618.332	50S ribosomal protein L33 OS=Escherichia coli (strain K12) GN=rpmG PE=1 SV=2	9.7	3146.77	[unavailable]	[unavailable]	[unavailable]	[unavailable]	544.609	[unavailable]	0	15	0	0	4.4544	2	1	1.0086	8.461
0.772407	0.2326	[unavailable]	160420_0002_Kat1b_VC_A_SWn_Q3.00904.00904.3	K.IK[170.11]LVSSAGTGHFYTTTK.N	sp|P0A7N9|RL33_ECOLI	1851.97	476	904	3	1854	618.332	50S ribosomal protein L33 OS=Escherichia coli (strain K12) GN=rpmG PE=1 SV=2	9.7	3150.69	[unavailable]	[unavailable]	[unavailable]	[unavailable]	1096.67	[unavailable]	0	15	0	0	4.4544	2	1	2.031	4.7001
0.999979	1	APTPLWMK(0.500)EK(0.500)	160420_0002_Kat1b_VC_A_SWn_Q3.00911.00911.2	K.APTPLWMK[170.11]EK.L	sp|P07395|SYFB_ECOLI	1241.65	785	911	2	1241.66	621.831	Phenylalanine--tRNA ligase beta subunit OS=Escherichia coli (strain K12) GN=pheT PE=1 SV=2	8.64	0	[unavailable]	[unavailable]	[unavailable]	[unavailable]	10.6178	[unavailable]	0	1.5	0	0	4.709	2	1	0.0132	2.9373
0.999999	1	IQK(1.000)ISGANLSR	160420_0002_Kat1b_VC_A_SWn_Q3.00955.00955.2	R.IQK[170.11]ISGANLSR.N	sp|P06959|ODP2_ECOLI	1227.69	693	955	2	1227.7	614.854	Dihydrolipoyllysine-residue acetyltransferase component of pyruvate dehydrogenase complex OS=Escherichia coli (strain K12) GN=aceF PE=1 SV=3	11	0	[unavailable]	[unavailable]	[unavailable]	[unavailable]	3.8778	[unavailable]	0.997549	15	0.999999	0	9.43679	2	1	0.0048	6.6776
0.999999	1	HEIIK(0.000)TTLPK(1.000)	160420_0002_Kat1b_VC_A_SWn_Q3.00957.00957.2	R.HEIIKTTLPK[170.11].A	sp|P0AG44|RL17_ECOLI	1220.71	750	957	2	1220.72	611.364	50S ribosomal protein L17 OS=Escherichia coli (strain K12) GN=rplQ PE=1 SV=1	8.6	0	[unavailable]	[unavailable]	[unavailable]	[unavailable]	3.6	[unavailable]	0.9433	15	0.999999	0	1.2093	2	1	0.0044	4.1455
0.999999	1	VAAVK(1.000)APGFGDR	160420_0002_Kat1b_VC_A_SWn_Q3.00962.00962.2	K.VAAVK[170.11]APGFGDR.R	sp|P0A6F5|CH60_ECOLI	1228.66	700	962	2	1228.67	615.336	60 kDa chaperonin OS=Escherichia coli (strain K12) GN=groL PE=1 SV=2	8.72	0	[unavailable]	[unavailable]	[unavailable]	[unavailable]	8.5443	[unavailable]	0.989649	15	0.999999	0	20	2	1	0.0105	6.263
0.840701	0.8328	[unavailable]	160420_0002_Kat1b_VC_A_SWn_Q3.00975.00975.2	K.KGDVLK[170.11]AVVVR.T	sp|P0ADY3|RL14_ECOLI	1224.76	482	975	2	1225.76	613.385	50S ribosomal protein L14 OS=Escherichia coli (strain K12) GN=rplN PE=1 SV=1	9.99	3000.75	[unavailable]	[unavailable]	[unavailable]	[unavailable]	823.838	[unavailable]	0	4.12899	0.999999	0.999999	3.8987	2	1	1.009	4.0593
0.999999	1	QK(1.000)LHGYLPSR	160420_0002_Kat1b_VC_A_SWn_Q3.00982.00982.2	R.QK[170.11]LHGYLPSR.Q	sp|P0AFG8|ODP1_ECOLI	1222.65	730	982	2	1222.65	612.33	Pyruvate dehydrogenase E1 component OS=Escherichia coli (strain K12) GN=aceE PE=1 SV=2	9.99	0	[unavailable]	[unavailable]	[unavailable]	[unavailable]	6.3898	[unavailable]	0.8705	15	0.999999	0.999999	18.178	2	1	0.0078	4.9678
0.999999	1	TLAASGIK(1.000)DFR	160420_0002_Kat1b_VC_A_SWn_Q3.00985.00985.2	R.TLAASGIK[170.11]DFR.K	sp|P0AEK4|FABI_ECOLI	1219.66	780	985	2	1219.67	610.835	Enoyl-[acyl-carrier-protein] reductase [NADH] FabI OS=Escherichia coli (strain K12) GN=fabI PE=1 SV=2	8.41	0	[unavailable]	[unavailable]	[unavailable]	[unavailable]	10.509	[unavailable]	0.9652	15	0.999999	0.999999	3.3172	2	1	0.0128	3.0428
0.999999	1	EIAEK(1.000)MVEGR	160420_0002_Kat1b_VC_A_SWn_Q3.01021.01021.2	K.EIAEK[170.11]MVEGR.M	sp|P0A6P1|EFTS_ECOLI	1202.6	704	1021	2	1202.62	602.306	Elongation factor Ts OS=Escherichia coli (strain K12) GN=tsf PE=1 SV=2	4.79	0	[unavailable]	[unavailable]	[unavailable]	[unavailable]	17.5605	[unavailable]	0.4792	15	0.999999	0	6.0025	2	1	0.0211	6.0628
0.999999	1	INGQVITIK(1.000)GK(0.000)	160420_0002_Kat1b_VC_A_SWn_Q3.01023.01023.2	K.INGQVITIK[170.11]GK.N	sp|P0AG55|RL6_ECOLI	1211.72	686	1023	2	1211.73	606.869	50S ribosomal protein L6 OS=Escherichia coli (strain K12) GN=rplF PE=1 SV=2	10	0	[unavailable]	[unavailable]	[unavailable]	[unavailable]	5.2385	[unavailable]	0.9786	15	0.999999	0	8.48589	2	1	0.0063	7.0637
0.999999	0.9998	LIAEAMDK(1.000)VGK(0.000)	160420_0002_Kat1b_VC_A_SWn_Q3.01025.01025.2	K.LIAEAMDK[170.11]VGK.E	sp|P0A6F5|CH60_ECOLI	1215.65	802	1025	2	1215.66	608.834	60 kDa chaperonin OS=Escherichia coli (strain K12) GN=groL PE=1 SV=2	6.07	0	[unavailable]	[unavailable]	[unavailable]	[unavailable]	8.937	[unavailable]	0.6375	11.7598	0.8276	1.0103	20	2	1	0.0109	2.2094
0.999999	1	CEENHK(1.000)VPR	160420_0002_Kat1b_VC_A_SWn_Q3.01077.01077.2	K.C[160.03]EENHK[170.11]VPR.W	sp|P0ACY1|YDJA_ECOLI	1192.53	492	1077	2	1192.54	597.272	Putative NAD(P)H nitroreductase YdjA OS=Escherichia coli (strain K12) GN=ydjA PE=1 SV=1	6.75	1845.9	[unavailable]	[unavailable]	[unavailable]	[unavailable]	6.1214	[unavailable]	0	15	0	0	1.1987	2	1	0.0073	9.4796
0.999999	1	K(1.000)FEELVQTR	160420_0002_Kat1b_VC_A_SWn_Q3.01090.01090.2	R.K[170.11]FEELVQTR.N	sp|P0A6Y8|DNAK_ECOLI	1190.63	792	1090	2	1190.64	596.322	Chaperone protein DnaK OS=Escherichia coli (strain K12) GN=dnaK PE=1 SV=2	6.14	0	[unavailable]	[unavailable]	[unavailable]	[unavailable]	8.3046	[unavailable]	0.97535	0.499999	0	0	9.61519	2	0	0.0099	2.7437
0.999999	1	LSEVFK(1.000)QFR	160420_0002_Kat1b_VC_A_SWn_Q3.01106.01106.2	K.LSEVFK[170.11]QFR.L	sp|P00579|RPOD_ECOLI	1194.64	714	1106	2	1194.65	598.327	RNA polymerase sigma factor RpoD OS=Escherichia coli (strain K12) GN=rpoD PE=1 SV=2	8.75	0	[unavailable]	[unavailable]	[unavailable]	[unavailable]	9.9116	[unavailable]	0.999999	15	0	0	8.6464	2	1	0.0118	5.5322
0.999999	1	VESLFK(1.000)AFGR	160420_0002_Kat1b_VC_A_SWn_Q3.01110.01110.2	R.VESLFK[170.11]AFGR.T	sp|P06987|HIS7_ECOLI	1194.64	695	1110	2	1194.65	598.327	Histidine biosynthesis bifunctional protein HisB OS=Escherichia coli (strain K12) GN=hisB PE=1 SV=1	8.72	0	[unavailable]	[unavailable]	[unavailable]	[unavailable]	8.3789	[unavailable]	0.996649	15	0	0	2.4462	2	1	0.01	6.5705
0.999999	1	LIFDK(1.000)ESHR	160420_0002_Kat1b_VC_A_SWn_Q3.01134.01134.2	K.LIFDK[170.11]ESHR.V	sp|P0A9P0|DLDH_ECOLI	1185.61	716	1134	2	1185.62	593.814	Dihydrolipoyl dehydrogenase OS=Escherichia coli (strain K12) GN=lpdA PE=1 SV=2	6.75	0	[unavailable]	[unavailable]	[unavailable]	[unavailable]	4.9421	[unavailable]	0.999799	13.5163	0	0	10.7229	2	1	0.0059	5.5288
0.999998	1	ALK(1.000)EPARPMVAIVGGSK(0.000)	160420_0002_Kat1b_VC_A_SWn_Q3.01139.01139.3	K.ALK[170.11]EPARPMVAIVGGSK.V	sp|P0A799|PGK_ECOLI	1764.99	814	1139	3	1765	589.338	Phosphoglycerate kinase OS=Escherichia coli (strain K12) GN=pgk PE=1 SV=2	9.99	0	[unavailable]	[unavailable]	[unavailable]	[unavailable]	7.1583	[unavailable]	0	3.15809	0	0	11.186	2	1	0.0126	1.5926
0.999999	1	MDK(1.000)CVEAFK(0.000)	160420_0002_Kat1b_VC_A_SWn_Q3.01187.01187.2	R.MDK[170.11]C[160.03]VEAFK.T	sp|P0A805|RRF_ECOLI	1168.53	694	1187	2	1168.53	585.27	Ribosome-recycling factor OS=Escherichia coli (strain K12) GN=frr PE=1 SV=1	5.82	0	[unavailable]	[unavailable]	[unavailable]	[unavailable]	7.417	[unavailable]	0.9853	15	0	0	4.99999	2	1	0.0087	6.6483
0.99743	0.8156	VAK(1.000)LAGGVAVIK(0.000)	160420_0002_Kat1b_VC_A_SWn_Q3.01190.01190.2	R.VAK[170.11]LAGGVAVIK.V	sp|P0A6F5|CH60_ECOLI	1166.74	500	1190	2	1166.75	584.377	60 kDa chaperonin OS=Escherichia coli (strain K12) GN=groL PE=1 SV=2	10	3277.69	[unavailable]	[unavailable]	[unavailable]	[unavailable]	6.171	[unavailable]	0	15	0	0	20	2	1	0.0072	1.5015
0.999999	1	VGGAAQTK(0.999)IMK(0.001), VGGAAQTKIM(1.000)K	160420_0002_Kat1b_VC_A_SWn_Q3.01200.01200.2	R.VGGAAQTK[170.11]IM[147.04]K.K	sp|P0ABB0|ATPA_ECOLI	1160.62	782	1200	2	1160.63	581.318	ATP synthase subunit alpha OS=Escherichia coli (strain K12) GN=atpA PE=1 SV=1	10	0	[unavailable]	[unavailable]	[unavailable]	[unavailable]	5.8899	[unavailable]	0.9812	1.278	0	0.999999	6.39439	2	1	0.0068	3.005
0.999999	1	FYINDK(1.000)QGK(0.000)	160420_0002_Kat1b_VC_A_SWn_Q3.01206.01206.2	K.FYINDK[170.11]QGK.Q	sp|P39274|YJDJ_ECOLI	1153.58	710	1206	2	1153.58	577.796	Uncharacterized protein YjdJ OS=Escherichia coli (strain K12) GN=yjdJ PE=1 SV=1	8.5	0	[unavailable]	[unavailable]	[unavailable]	[unavailable]	3.3862	[unavailable]	0.9324	14.1962	0	0	10.6995	2	1	0.0039	5.9498
0.999999	1	IAFVNK(1.000)MDR, IAFVNKM(1.000)DR	160420_0002_Kat1b_VC_A_SWn_Q3.01209.01209.2	R.IAFVNK[170.11]M[147.04]DR.M	sp|P0A6M8|EFG_ECOLI	1150.58	715	1209	2	1150.59	576.298	Elongation factor G OS=Escherichia coli (strain K12) GN=fusA PE=1 SV=2	8.75	0	[unavailable]	[unavailable]	[unavailable]	[unavailable]	7.6388	[unavailable]	0.9909	15	0	1.9991	10.381	2	1	0.0088	5.5313
0.999999	1	TGAGMMDCK(0.500)K(0.500)	160420_0002_Kat1b_VC_A_SWn_Q3.01269.01269.2	R.TGAGMMDC[160.03]K[170.11]K.A	sp|P0A6P1|EFTS_ECOLI	1139.48	682	1269	2	1139.48	570.746	Elongation factor Ts OS=Escherichia coli (strain K12) GN=tsf PE=1 SV=2	7.87	0	[unavailable]	[unavailable]	[unavailable]	[unavailable]	6.3206	[unavailable]	0.8856	6.49999	0	0	6.0025	2	0	0.0072	7.6304
0.999992	0.9999	QQQEVAK(1.000)LR	160420_0002_Kat1b_VC_A_SWn_Q3.01271.01271.2	K.QQQEVAK[170.11]LR.E	sp|P0A8V2|RPOB_ECOLI	1140.63	801	1271	2	1140.63	571.32	DNA-directed RNA polymerase subunit beta OS=Escherichia coli (strain K12) GN=rpoB PE=1 SV=1	8.75	0	[unavailable]	[unavailable]	[unavailable]	[unavailable]	1.6053	[unavailable]	0.5948	4.09269	0	0	20	2	1	0.0018	2.2592
0.999999	1	VGGAAQTK(1.000)IMK(0.000)	160420_0002_Kat1b_VC_A_SWn_Q3.01273.01273.2	R.VGGAAQTK[170.11]IMK.K	sp|P0ABB0|ATPA_ECOLI	1144.63	681	1273	2	1144.64	573.321	ATP synthase subunit alpha OS=Escherichia coli (strain K12) GN=atpA PE=1 SV=1	10	0	[unavailable]	[unavailable]	[unavailable]	[unavailable]	10.6646	[unavailable]	0.9554	15	0	0.999999	6.39439	2	1	0.0122	7.6964
0.999999	1	QHVIYK(0.500)EAK(0.500)	160420_0002_Kat1b_VC_A_SWn_Q3.01275.01275.2	R.QHVIYK[170.11]EAK.L	sp|P0A7N9|RL33_ECOLI	1139.6	728	1275	2	1139.6	570.806	50S ribosomal protein L33 OS=Escherichia coli (strain K12) GN=rpmG PE=1 SV=2	8.51	0	[unavailable]	[unavailable]	[unavailable]	[unavailable]	4.7131	[unavailable]	0.9737	15	0	0.999999	4.4544	2	1	0.0054	5.1093
0.999999	1	GQGIGK(1.000)QLVAK(0.000)	160420_0002_Kat1b_VC_A_SWn_Q3.01277.01277.2	K.GQGIGK[170.11]QLVAK.V	sp|P39274|YJDJ_ECOLI	1139.67	697	1277	2	1139.67	570.84	Uncharacterized protein YjdJ OS=Escherichia coli (strain K12) GN=yjdJ PE=1 SV=1	10	0	[unavailable]	[unavailable]	[unavailable]	[unavailable]	4.0702	[unavailable]	0.4893	12.5326	0	0	10.6995	2	1	0.0046	6.5193
0.73573	0.0588	[unavailable]	160420_0002_Kat1b_VC_A_SWn_Q3.01285.01285.2	K.GQGIGK[170.11]QLVAK.V	sp|P39274|YJDJ_ECOLI	1139.67	506	1285	2	1139.66	570.84	Uncharacterized protein YjdJ OS=Escherichia coli (strain K12) GN=yjdJ PE=1 SV=1	10	2781.97	[unavailable]	[unavailable]	[unavailable]	[unavailable]	-3.6853	[unavailable]	0	13.4738	0	0	10.6995	2	1	-0.0042	0.473
0.999999	1	HPIYGK(1.000)FIK(0.000)	160420_0002_Kat1b_VC_A_SWn_Q3.01291.01291.2	K.HPIYGK[170.11]FIK.R	sp|P0AG63|RS17_ECOLI	1143.64	743	1291	2	1143.65	572.829	30S ribosomal protein S17 OS=Escherichia coli (strain K12) GN=rpsQ PE=1 SV=2	9.7	0	[unavailable]	[unavailable]	[unavailable]	[unavailable]	4.483	[unavailable]	0.9796	15	0	0	7.96339	2	1	0.0051	4.3352
0.999999	1	IAFVNK(1.000)MDR	160420_0002_Kat1b_VC_A_SWn_Q3.01297.01297.2	R.IAFVNK[170.11]MDR.M	sp|P0A6M8|EFG_ECOLI	1134.59	711	1297	2	1134.59	568.3	Elongation factor G OS=Escherichia coli (strain K12) GN=fusA PE=1 SV=2	8.75	0	[unavailable]	[unavailable]	[unavailable]	[unavailable]	4.4112	[unavailable]	0.999799	15	0	0.999999	10.381	2	1	0.005	5.7952
0.999999	1	EK(1.000)LALLEQR	160420_0002_Kat1b_VC_A_SWn_Q3.01307.01307.2	R.EK[170.11]LALLEQR.L	sp|Q46868|YQIC_ECOLI	1140.65	778	1307	2	1140.66	571.332	Uncharacterized protein YqiC OS=Escherichia coli (strain K12) GN=yqiC PE=1 SV=2	6.24	0	[unavailable]	[unavailable]	[unavailable]	[unavailable]	4.7088	[unavailable]	0.993	15	0	0	1.3984	2	1	0.0054	3.1837
0.999999	1	EFGVNLAK(1.000)VK(0.000)	160420_0002_Kat1b_VC_A_SWn_Q3.01308.01308.2	R.EFGVNLAK[170.11]VK.G	sp|P06959|ODP2_ECOLI	1145.64	707	1308	2	1145.66	573.83	Dihydrolipoyllysine-residue acetyltransferase component of pyruvate dehydrogenase complex OS=Escherichia coli (strain K12) GN=aceF PE=1 SV=3	8.69	0	[unavailable]	[unavailable]	[unavailable]	[unavailable]	9.9093	[unavailable]	0.7988	15	0	0	9.43679	2	1	0.0114	6.0055
0.999999	1	PAAQFVK(1.000)EAK(0.000)	160420_0002_Kat1b_VC_A_SWn_Q3.01338.01338.2	R.PAAQFVK[170.11]EAK.G	sp|P0AA04|PTHP_ECOLI	1129.61	698	1338	2	1129.62	565.814	Phosphocarrier protein HPr OS=Escherichia coli (strain K12) GN=ptsH PE=1 SV=1	9.01	0	[unavailable]	[unavailable]	[unavailable]	[unavailable]	5.5113	[unavailable]	0	15	0	0	1.5982	1	1	0.0062	6.4796
0.999992	1	APEAVIAK(1.000)ER	160420_0002_Kat1b_VC_A_SWn_Q3.01340.01340.2	R.APEAVIAK[170.11]ER.E	sp|P07118|SYV_ECOLI	1124.62	779	1340	2	1124.6	563.317	Valine--tRNA ligase OS=Escherichia coli (strain K12) GN=valS PE=1 SV=2	6.19	0	[unavailable]	[unavailable]	[unavailable]	[unavailable]	-14.3278	[unavailable]	0.1247	0.956699	0	0	6.3392	2	1	-0.0161	3.1509
0.905537	0.7857	[unavailable]	160420_0002_Kat1b_VC_A_SWn_Q3.01346.01346.2	R.AEGLFK[170.11]EER.L	sp|P0AB77|KBL_ECOLI	1119.56	509	1346	2	1120.56	560.785	2-amino-3-ketobutyrate coenzyme A ligase OS=Escherichia coli (strain K12) GN=kbl PE=1 SV=1	4.79	2804.2	[unavailable]	[unavailable]	[unavailable]	[unavailable]	897.946	[unavailable]	0	15	0	0	0.2684	2	1	1.0053	5.2034
0.999999	1	STTIEK(1.000)IQR	160420_0002_Kat1b_VC_A_SWn_Q3.01411.01411.2	M.STTIEK[170.11]IQR.Q	sp|P0AC69|GLRX4_ECOLI	1116.61	758	1411	2	1116.63	559.314	Glutaredoxin 4 OS=Escherichia coli (strain K12) GN=grxD PE=1 SV=1	8.46	0	[unavailable]	[unavailable]	[unavailable]	[unavailable]	10.3856	[unavailable]	0.452	7.53718	0	0	1.2486	2	1	0.0116	3.9766
0.979779	0.9375	AISTIAESK(1.000)R	160420_0002_Kat1b_VC_A_SWn_Q3.01412.01412.2	K.AISTIAESK[170.11]R.F	sp|P69908|DCEA_ECOLI	1116.61	826	1412	2	1116.62	559.314	Glutamate decarboxylase alpha OS=Escherichia coli (strain K12) GN=gadA PE=1 SV=1	8.79	0	[unavailable]	[unavailable]	[unavailable]	[unavailable]	3.4983	[unavailable]	0	7.49998	0	0	12.7191	2	0	0.0039	1.2301
0.999999	1	AEGLFK(1.000)EER	160420_0002_Kat1b_VC_A_SWn_Q3.01418.01418.2	R.AEGLFK[170.11]EER.L	sp|P0AB77|KBL_ECOLI	1119.56	761	1418	2	1119.56	560.785	2-amino-3-ketobutyrate coenzyme A ligase OS=Escherichia coli (strain K12) GN=kbl PE=1 SV=1	4.79	0	[unavailable]	[unavailable]	[unavailable]	[unavailable]	6.324	[unavailable]	0.99995	15	0	0	0.2684	2	1	0.0071	3.8375
0.999921	1	IK(1.000)MFYRPAHLK(0.000)GR	160420_0002_Kat1b_VC_A_SWn_Q3.01436.01436.3	R.IK[170.11]MFYRPAHLKGR.V	sp|P42914|YRAI_ECOLI	1657.92	810	1436	3	1657.93	553.649	Probable fimbrial chaperone YraI OS=Escherichia coli (strain K12) GN=yraI PE=2 SV=1	11.1	0	[unavailable]	[unavailable]	[unavailable]	[unavailable]	0.7731	[unavailable]	0	0	0	0	2.5767	2	2	0.0013	1.7939
0.999999	1	YGSDK(1.000)PDLR	160420_0002_Kat1b_VC_A_SWn_Q3.01456.01456.2	R.YGSDK[170.11]PDLR.N	sp|P21889|SYD_ECOLI	1091.52	754	1456	2	1091.53	546.77	Aspartate--tRNA ligase OS=Escherichia coli (strain K12) GN=aspS PE=1 SV=1	5.96	0	[unavailable]	[unavailable]	[unavailable]	[unavailable]	8.3876	[unavailable]	0.95875	4.29659	0	0	1.0732	2	0	0.0092	4.0744
0.999999	1	GVHEGHVAAEVIAGK(0.500)K(0.500)	160420_0002_Kat1b_VC_A_SWn_Q3.01457.01457.3	K.GVHEGHVAAEVIAGK[170.11]K.H	sp|P0A9P0|DLDH_ECOLI	1642.88	677	1457	3	1642.89	548.634	Dihydrolipoyl dehydrogenase OS=Escherichia coli (strain K12) GN=lpdA PE=1 SV=2	6.92	0	[unavailable]	[unavailable]	[unavailable]	[unavailable]	6.6872	[unavailable]	0.8277	8.49998	0.5919	0	10.7229	2	0	0.011	8.5197
0.999999	1	YAEGYPGK(1.000)R	160420_0002_Kat1b_VC_A_SWn_Q3.01541.01541.2	K.YAEGYPGK[170.11]R.Y	sp|P0A825|GLYA_ECOLI	1081.52	729	1541	2	1081.52	541.767	Serine hydroxymethyltransferase OS=Escherichia coli (strain K12) GN=glyA PE=1 SV=1	8.5	0	[unavailable]	[unavailable]	[unavailable]	[unavailable]	4.1762	[unavailable]	0.99985	15	0	0	7.28699	2	0	0.0045	5.107
0.999999	1	HVIDK(0.660)AIDK(0.340)	160420_0002_Kat1b_VC_A_SWn_Q3.01542.01542.2	K.HVIDK[170.11]AIDK.A	sp|P0A8A2|YEEN_ECOLI	1079.6	731	1542	2	1079.6	540.806	Probable transcriptional regulatory protein YeeN OS=Escherichia coli (strain K12) GN=yeeN PE=1 SV=1	6.75	0	[unavailable]	[unavailable]	[unavailable]	[unavailable]	5.6535	[unavailable]	0.9859	7.22499	0	0	4	2	1	0.0061	4.8573
0.999999	1	GAGLAK(1.000)AGMNR	160420_0002_Kat1b_VC_A_SWn_Q3.01544.01544.2	R.GAGLAK[170.11]AGMNR.V	sp|P0A7E9|PYRH_ECOLI	1086.56	636	1544	2	1086.56	544.288	Uridylate kinase OS=Escherichia coli (strain K12) GN=pyrH PE=1 SV=2	11	2142.9	[unavailable]	[unavailable]	[unavailable]	[unavailable]	-1.4412	[unavailable]	0.7743	15	0	0.999999	1.8164	2	1	-0.0016	4.4795
0.999999	1	AAGANK(1.000)VAVIK(0.000)	160420_0002_Kat1b_VC_A_SWn_Q3.01545.01545.2	K.AAGANK[170.11]VAVIK.A	sp|P0A7K2|RL7_ECOLI	1082.64	688	1545	2	1082.65	542.33	50S ribosomal protein L7\L12 OS=Escherichia coli (strain K12) GN=rplL PE=1 SV=2	10	0	[unavailable]	[unavailable]	[unavailable]	[unavailable]	4.2846	[unavailable]	0.499999	15	0	0	5.7888	2	1	0.0046	6.9927
0.999999	1	YANK(1.000)MSSLK(0.000)	160420_0002_Kat1b_VC_A_SWn_Q3.01546.01546.2	K.YANK[170.11]MSSLK.Q	sp|P0A8N0|MATP_ECOLI	1082.54	735	1546	2	1082.55	542.279	Macrodomain Ter protein OS=Escherichia coli (strain K12) GN=matP PE=1 SV=1	9.7	0	[unavailable]	[unavailable]	[unavailable]	[unavailable]	6.9913	[unavailable]	0.9755	15	0	0.9043	1.0585	2	1	0.0076	4.6575
0.999999	1	GATGLGLK(1.000)EAK(0.000)	160420_0002_Kat1b_VC_A_SWn_Q3.01548.01548.2	R.GATGLGLK[170.11]EAK.D	sp|P0A7K2|RL7_ECOLI	1085.61	713	1548	2	1085.61	543.811	50S ribosomal protein L7\L12 OS=Escherichia coli (strain K12) GN=rplL PE=1 SV=2	8.59	0	[unavailable]	[unavailable]	[unavailable]	[unavailable]	3.4858	[unavailable]	0.955	15	0	0	5.7888	2	1	0.0038	5.5461
0.999999	1	ALNVMLK(1.000)NK(0.000), ALNVM(1.000)LKNK	160420_0002_Kat1b_VC_A_SWn_Q3.01553.01553.2	R.ALNVM[147.04]LK[170.11]NK.S	sp|P0AFG8|ODP1_ECOLI	1087.61	723	1553	2	1087.62	544.81	Pyruvate dehydrogenase E1 component OS=Escherichia coli (strain K12) GN=aceE PE=1 SV=2	10	0	[unavailable]	[unavailable]	[unavailable]	[unavailable]	8.3056	[unavailable]	0.9591	15	0	0.999999	18.178	2	1	0.009	5.2456
0.999999	1	TPPAAVLLK(0.500)K(0.500)	160420_0002_Kat1b_VC_A_SWn_Q3.01570.01570.2	K.TPPAAVLLK[170.11]K.A	sp|P0A7J7|RL11_ECOLI	1078.67	733	1570	2	1078.68	540.345	50S ribosomal protein L11 OS=Escherichia coli (strain K12) GN=rplK PE=1 SV=2	10	0	[unavailable]	[unavailable]	[unavailable]	[unavailable]	7.3558	[unavailable]	0.8059	10.2332	0	0	7.16289	2	0	0.0079	4.8231
0.997356	0.8771	EK(0.333)TEEVIAENPGK(0.333)K(0.333)	160420_0002_Kat1b_VC_A_SWn_Q3.01582.01582.3	R.EK[170.11]TEEVIAENPGKK.L	sp|P00350|6PGD_ECOLI	1594.82	524	1582	3	1594.83	532.614	6-phosphogluconate dehydrogenase, decarboxylating OS=Escherichia coli (strain K12) GN=gnd PE=1 SV=2	4.95	2083.58	[unavailable]	[unavailable]	[unavailable]	[unavailable]	6.4584	[unavailable]	0	15	0.104	0.999999	6.7166	2	1	0.0103	5.688
0.999999	1	EK(1.000)TEEVIAENPGK(0.000)K(0.000)	160420_0002_Kat1b_VC_A_SWn_Q3.01584.01584.3	R.EK[170.11]TEEVIAENPGKK.L	sp|P00350|6PGD_ECOLI	1612.83	701	1584	3	1612.83	538.618	6-phosphogluconate dehydrogenase, decarboxylating OS=Escherichia coli (strain K12) GN=gnd PE=1 SV=2	4.95	0	[unavailable]	[unavailable]	[unavailable]	[unavailable]	0.2271	[unavailable]	0.5982	15	0.999999	0.999999	6.7166	2	1	0.0004	6.2097
0.982654	0.9825	FLEEGDK(0.000)AK(1.000)	160420_0002_Kat1b_VC_A_SWn_Q3.01586.01586.2	R.FLEEGDKAK[170.11].L	sp|P0A707|IF3_ECOLI	1077.53	804	1586	2	1077.53	539.774	Translation initiation factor IF-3 OS=Escherichia coli (strain K12) GN=infC PE=1 SV=1	4.68	0	[unavailable]	[unavailable]	[unavailable]	[unavailable]	-3.0587	[unavailable]	0.0809	6.14099	0	0	7.19769	2	1	-0.0033	2.1425
0.998558	0.9981	VLVTTLTK(1.000)R	160420_0002_Kat1b_VC_A_SWn_Q3.01598.01598.2	R.VLVTTLTK[170.11]R.M	sp|P0A8F8|UVRB_ECOLI	1071.67	640	1598	2	1071.69	536.84	UvrABC system protein B OS=Escherichia coli (strain K12) GN=uvrB PE=1 SV=2	11	3007.5	[unavailable]	[unavailable]	[unavailable]	[unavailable]	26.8293	[unavailable]	0	9.49478	0	0	4.2714	2	0	0.0288	3.1218
0.999999	1	ALNVMLK(1.000)NK(0.000)	160420_0002_Kat1b_VC_A_SWn_Q3.01599.01599.2	R.ALNVMLK[170.11]NK.S	sp|P0AFG8|ODP1_ECOLI	1071.61	720	1599	2	1071.61	536.813	Pyruvate dehydrogenase E1 component OS=Escherichia coli (strain K12) GN=aceE PE=1 SV=2	10	0	[unavailable]	[unavailable]	[unavailable]	[unavailable]	2.1643	[unavailable]	0.9331	15	0	0.999999	18.178	2	1	0.0023	5.3775
0.801869	0.5858	[unavailable]	160420_0002_Kat1b_VC_A_SWn_Q3.01602.01602.2	R.YFDK[170.11]VPMK.F	sp|P0A9D8|DAPD_ECOLI	1068.53	527	1602	2	1069.54	535.273	2,3,4,5-tetrahydropyridine-2,6-dicarboxylate N-succinyltransferase OS=Escherichia coli (strain K12) GN=dapD PE=1 SV=1	8.5	3126.6	[unavailable]	[unavailable]	[unavailable]	[unavailable]	945.503	[unavailable]	0	10.2416	0	0.9873	4.0207	2	1	1.0103	2.3023
0.999999	1	GGSEELYK(1.000)K(0.000)	160420_0002_Kat1b_VC_A_SWn_Q3.01653.01653.2	K.GGSEELYK[170.11]K.L	sp|P0A825|GLYA_ECOLI	1051.52	753	1653	2	1051.52	526.767	Serine hydroxymethyltransferase OS=Escherichia coli (strain K12) GN=glyA PE=1 SV=1	6.14	0	[unavailable]	[unavailable]	[unavailable]	[unavailable]	5.8045	[unavailable]	0.8684	15	0	0	7.28699	2	0	0.0061	4.0761
0.999999	1	GGSEELYK(1.000)K(0.000)	160420_0002_Kat1b_VC_A_SWn_Q3.01654.01654.2	K.GGSEELYK[170.11]K.L	sp|P0A825|GLYA_ECOLI	1051.52	751	1654	2	1051.53	526.767	Serine hydroxymethyltransferase OS=Escherichia coli (strain K12) GN=glyA PE=1 SV=1	6.14	0	[unavailable]	[unavailable]	[unavailable]	[unavailable]	7.0815	[unavailable]	0.8292	15	0	0	7.28699	2	0	0.0074	4.1284
0.999999	1	GQK(1.000)MVASVAK(0.000)	160420_0002_Kat1b_VC_A_SWn_Q3.01657.01657.2	R.GQK[170.11]MVASVAK.Q	sp|P77454|GLSA1_ECOLI	1059.57	721	1657	2	1059.58	530.795	Glutaminase 1 OS=Escherichia coli (strain K12) GN=glsA1 PE=1 SV=1	10	0	[unavailable]	[unavailable]	[unavailable]	[unavailable]	7.4884	[unavailable]	0.9257	6.49029	0	0	0	2	1	0.0079	5.3471
0.999999	1	THDNK(1.000)LQVEAIK(0.000)R	160420_0002_Kat1b_VC_A_SWn_Q3.01661.01661.3	M.THDNK[170.11]LQVEAIKR.G	sp|P0A7F3|PYRI_ECOLI	1592.86	795	1661	3	1592.87	531.962	Aspartate carbamoyltransferase regulatory chain OS=Escherichia coli (strain K12) GN=pyrI PE=1 SV=2	8.29	0	[unavailable]	[unavailable]	[unavailable]	[unavailable]	1.2645	[unavailable]	0.4677	2.99999	0	1.3639	7.09309	2	1	0.002	2.6203
0.999999	1	YGDK(1.000)VSALR	160420_0002_Kat1b_VC_A_SWn_Q3.01665.01665.2	R.YGDK[170.11]VSALR.G	sp|P0AB89|PUR8_ECOLI	1049.55	774	1665	2	1049.56	525.783	Adenylosuccinate lyase OS=Escherichia coli (strain K12) GN=purB PE=1 SV=1	8.59	0	[unavailable]	[unavailable]	[unavailable]	[unavailable]	4.3034	[unavailable]	0.999499	15	0	0.957	5.99999	2	1	0.0045	3.2172
0.999999	1	QLVAK(1.000)VVEK(0.000)	160420_0002_Kat1b_VC_A_SWn_Q3.01667.01667.2	K.QLVAK[170.11]VVEK.M	sp|P39274|YJDJ_ECOLI	1054.64	744	1667	2	1054.64	528.327	Uncharacterized protein YjdJ OS=Escherichia coli (strain K12) GN=yjdJ PE=1 SV=1	8.59	0	[unavailable]	[unavailable]	[unavailable]	[unavailable]	4.5141	[unavailable]	0.49255	13.9818	0	0.999999	10.6995	2	1	0.0048	4.3316
0.826504	0.5544	[unavailable]	160420_0002_Kat1b_VC_A_SWn_Q3.01684.01684.2	K.EK[170.11]LQELHI.-	sp|P45578|LUXS_ECOLI	1050.57	534	1684	2	1050.57	526.293	S-ribosylhomocysteine lyase OS=Escherichia coli (strain K12) GN=luxS PE=1 SV=3	5.4	3665.23	[unavailable]	[unavailable]	[unavailable]	[unavailable]	2.9508	[unavailable]	0	15	0	0.8943	0	2	1	0.0031	1.2221
0.999999	1	ITAAK(1.000)QNVR	160420_0002_Kat1b_VC_A_SWn_Q3.01701.01701.2	K.ITAAK[170.11]QNVR.V	sp|P15639|PUR9_ECOLI	1041.59	725	1701	2	1041.6	521.804	Bifunctional purine biosynthesis protein PurH OS=Escherichia coli (strain K12) GN=purH PE=1 SV=1	11	0	[unavailable]	[unavailable]	[unavailable]	[unavailable]	7.8521	[unavailable]	0.999999	15	0	0	3.6477	2	1	0.0082	5.1898
0.999999	1	MTQDELK(0.500)K(0.500)	160420_0002_Kat1b_VC_A_SWn_Q3.01702.01702.2	-.n[43.02]MTQDELK[170.11]K.A	sp|P0A7Z0|RPIA_ECOLI	1033.51	746	1702	2	1033.52	517.763	Ribose-5-phosphate isomerase A OS=Escherichia coli (strain K12) GN=rpiA PE=1 SV=1	5.82	0	[unavailable]	[unavailable]	[unavailable]	[unavailable]	4.4883	[unavailable]	0	15	0	0	1.25	2	0	0.0046	4.288
0.999999	1	AVTK(1.000)LVLVR	160420_0002_Kat1b_VC_A_SWn_Q3.01729.01729.2	M.AVTK[170.11]LVLVR.H	sp|P62707|GPMA_ECOLI	1039.68	790	1729	2	1039.68	520.845	2,3-bisphosphoglycerate-dependent phosphoglycerate mutase OS=Escherichia coli (strain K12) GN=gpmA PE=1 SV=2	11	0	[unavailable]	[unavailable]	[unavailable]	[unavailable]	4.9313	[unavailable]	0.9478	15	0	0	11.9661	2	1	0.0051	2.827
0.999999	1	MTQDELK(0.500)K(0.500)	160420_0002_Kat1b_VC_A_SWn_Q3.01771.01771.2	-.n[43.02]MTQDELK[170.11]K.A	sp|P0A7Z0|RPIA_ECOLI	1033.51	747	1771	2	1033.51	517.763	Ribose-5-phosphate isomerase A OS=Escherichia coli (strain K12) GN=rpiA PE=1 SV=1	5.82	0	[unavailable]	[unavailable]	[unavailable]	[unavailable]	2.4804	[unavailable]	0	15	0	0	1.25	2	0	0.0026	4.288
0.999999	1	SELVNVAK(0.500)K(0.500)	160420_0002_Kat1b_VC_A_SWn_Q3.01778.01778.2	K.SELVNVAK[170.11]K.V	sp|P0A850|TIG_ECOLI	1028.59	755	1778	2	1028.6	515.301	Trigger factor OS=Escherichia coli (strain K12) GN=tig PE=1 SV=1	8.31	0	[unavailable]	[unavailable]	[unavailable]	[unavailable]	9.9689	[unavailable]	0.40445	9.99998	0	0	11.8431	2	0	0.0103	4.0729
0.999999	1	K(1.000)FAIDQEK(0.000)	160420_0002_Kat1b_VC_A_SWn_Q3.01780.01780.2	R.K[170.11]FAIDQEK.L	sp|P0A870|TALB_ECOLI	1019.53	770	1780	2	1019.54	510.772	Transaldolase B OS=Escherichia coli (strain K12) GN=talB PE=1 SV=2	6.07	0	[unavailable]	[unavailable]	[unavailable]	[unavailable]	8.501	[unavailable]	0.9317	10.3841	0	0	11.0694	2	0	0.0087	3.5356
0.998214	0.9835	ALK(1.000)ASGITVK(0.000)	160420_0002_Kat1b_VC_A_SWn_Q3.01782.01782.2	K.ALK[170.11]ASGITVK.L	sp|P0ABB8|ATMA_ECOLI	1028.62	820	1782	2	1028.64	515.319	Magnesium-transporting ATPase, P-type 1 OS=Escherichia coli (strain K12) GN=mgtA PE=1 SV=1	10	0	[unavailable]	[unavailable]	[unavailable]	[unavailable]	18.2757	[unavailable]	0	10.1894	0	0	8.98409	2	1	0.0188	1.3883
0.960288	0.0745	ILDWYK(1.000)ANTDK(0.000)K(0.000)	160420_0002_Kat1b_VC_A_SWn_Q3.01794.01794.3	R.ILDWYK[170.11]ANTDKK.E	sp|P0A870|TALB_ECOLI	1535.8	540	1794	3	1536.8	512.94	Transaldolase B OS=Escherichia coli (strain K12) GN=talB PE=1 SV=2	8.43	3270.24	[unavailable]	[unavailable]	[unavailable]	[unavailable]	650.02	[unavailable]	0	12.8854	0.999999	0.0607	11.0694	2	1	0.9983	5.8671
0.999999	1	LMDGAK(1.000)LLK(0.000)	160420_0002_Kat1b_VC_A_SWn_Q3.01796.01796.2	R.LMDGAK[170.11]LLK.C	sp|P08200|IDH_ECOLI	1029.59	741	1796	2	1029.6	515.802	Isocitrate dehydrogenase [NADP] OS=Escherichia coli (strain K12) GN=icd PE=1 SV=1	8.59	0	[unavailable]	[unavailable]	[unavailable]	[unavailable]	9.0107	[unavailable]	0.4472	10.5758	0	1.1263	10.6452	2	1	0.0093	4.3582
0.999999	1	ELMTISK(0.880)K(0.120), ELM(1.000)TISKK	160420_0002_Kat1b_VC_A_SWn_Q3.01812.01812.2	R.ELM[147.04]TISK[170.11]K.A	sp|P06959|ODP2_ECOLI	1006.54	776	1812	2	1006.54	504.276	Dihydrolipoyllysine-residue acetyltransferase component of pyruvate dehydrogenase complex OS=Escherichia coli (strain K12) GN=aceF PE=1 SV=3	8.69	0	[unavailable]	[unavailable]	[unavailable]	[unavailable]	6.4883	[unavailable]	0.28195	15	0	2.7286	9.43679	2	0	0.0065	3.2065
0.999999	1	K(1.000)FAIDQEK(0.000)	160420_0002_Kat1b_VC_A_SWn_Q3.01816.01816.2	R.K[170.11]FAIDQEK.L	sp|P0A870|TALB_ECOLI	1019.53	765	1816	2	1019.54	510.772	Transaldolase B OS=Escherichia coli (strain K12) GN=talB PE=1 SV=2	6.07	0	[unavailable]	[unavailable]	[unavailable]	[unavailable]	8.3812	[unavailable]	0.9466	10.3841	0	0	11.0694	2	0	0.0085	3.5898
0.999999	1	YTAAITGAEGK(1.000)IHR	160420_0002_Kat1b_VC_A_SWn_Q3.01827.01827.3	R.YTAAITGAEGK[170.11]IHR.L	sp|P02358|RS6_ECOLI	1528.8	712	1827	3	1528.81	510.607	30S ribosomal protein S6 OS=Escherichia coli (strain K12) GN=rpsF PE=1 SV=1	8.6	0	[unavailable]	[unavailable]	[unavailable]	[unavailable]	7.9648	[unavailable]	0.8955	6.32018	0.5245	0	4	2	1	0.0122	5.6335
0.999999	1	ELDPMIK(0.000)K(1.000)	160420_0002_Kat1b_VC_A_SWn_Q3.01830.01830.2	R.ELDPMIKK[170.11].L	sp|P09373|PFLB_ECOLI	1014.54	772	1830	2	1014.55	508.278	Formate acetyltransferase 1 OS=Escherichia coli (strain K12) GN=pflB PE=1 SV=2	6.17	0	[unavailable]	[unavailable]	[unavailable]	[unavailable]	9.2647	[unavailable]	0.3357	4.49559	0	0.999999	11.0349	2	0	0.0094	3.418
0.999999	1	VASK(1.000)LADLR	160420_0002_Kat1b_VC_A_SWn_Q3.01833.01833.2	R.VASK[170.11]LADLR.G	sp|P0A6F5|CH60_ECOLI	1013.59	742	1833	2	1013.59	507.801	60 kDa chaperonin OS=Escherichia coli (strain K12) GN=groL PE=1 SV=2	8.72	0	[unavailable]	[unavailable]	[unavailable]	[unavailable]	5.841	[unavailable]	0.99995	15	0	0	20	2	1	0.0059	4.3408
0.999999	1	VVNQIK(1.000)TR	160420_0002_Kat1b_VC_A_SWn_Q3.01865.01865.2	K.VVNQIK[170.11]TR.L	sp|P0A6M8|EFG_ECOLI	998.587	760	1865	2	998.594	500.301	Elongation factor G OS=Escherichia coli (strain K12) GN=fusA PE=1 SV=2	11	0	[unavailable]	[unavailable]	[unavailable]	[unavailable]	6.4178	[unavailable]	0.99985	15	0	0	10.381	2	1	0.0064	3.8641
0.999999	1	ELMTISK(0.500)K(0.500), ELM(1.000)TISKK	160420_0002_Kat1b_VC_A_SWn_Q3.01868.01868.2	R.ELM[147.04]TISK[170.11]K.A	sp|P06959|ODP2_ECOLI	1006.54	777	1868	2	1006.54	504.276	Dihydrolipoyllysine-residue acetyltransferase component of pyruvate dehydrogenase complex OS=Escherichia coli (strain K12) GN=aceF PE=1 SV=3	8.69	0	[unavailable]	[unavailable]	[unavailable]	[unavailable]	7.4586	[unavailable]	0.4337	15	0	2.7286	9.43679	2	0	0.0075	3.2065
0.999999	1	LQVEAIK(1.000)R	160420_0002_Kat1b_VC_A_SWn_Q3.01873.01873.2	K.LQVEAIK[170.11]R.G	sp|P0A7F3|PYRI_ECOLI	997.592	775	1873	2	997.594	499.803	Aspartate carbamoyltransferase regulatory chain OS=Escherichia coli (strain K12) GN=pyrI PE=1 SV=2	8.75	0	[unavailable]	[unavailable]	[unavailable]	[unavailable]	1.7743	[unavailable]	0.99195	15	0	0	7.09309	2	0	0.0018	3.2114
0.999999	1	DK(1.000)LMNLAR	160420_0002_Kat1b_VC_A_SWn_Q3.01883.01883.2	R.DK[170.11]LMNLAR.G	sp|P0AA16|OMPR_ECOLI	1001.53	788	1883	2	1001.54	501.774	Transcriptional regulatory protein OmpR OS=Escherichia coli (strain K12) GN=ompR PE=1 SV=1	8.75	0	[unavailable]	[unavailable]	[unavailable]	[unavailable]	5.9113	[unavailable]	0.97775	15	0	0.8474	0.2702	2	1	0.0059	2.908
0.999999	1	ELMTISK(0.068)K(0.932)	160420_0002_Kat1b_VC_A_SWn_Q3.01916.01916.2	R.ELMTISKK[170.11].A	sp|P06959|ODP2_ECOLI	990.542	766	1916	2	990.546	496.278	Dihydrolipoyllysine-residue acetyltransferase component of pyruvate dehydrogenase complex OS=Escherichia coli (strain K12) GN=aceF PE=1 SV=3	8.69	0	[unavailable]	[unavailable]	[unavailable]	[unavailable]	4.5597	[unavailable]	0.7024	15	0	2.7286	9.43679	2	0	0.0045	3.5841
0.999979	1	LPENLK(0.500)PK(0.500)	160420_0002_Kat1b_VC_A_SWn_Q3.01977.01977.2	R.LPENLK[170.11]PK.D	sp|P0A6V8|GLK_ECOLI	979.57	773	1977	2	979.575	490.792	Glucokinase OS=Escherichia coli (strain K12) GN=glk PE=1 SV=1	8.59	0	[unavailable]	[unavailable]	[unavailable]	[unavailable]	4.86	[unavailable]	0.3923	0.963198	0	0	0.999999	2	0	0.0048	3.4057
0.997949	0.993	SWK(1.000)LNER	160420_0002_Kat1b_VC_A_SWn_Q3.01985.01985.2	K.SWK[170.11]LNER.H	sp|P62707|GPMA_ECOLI	973.498	824	1985	2	973.499	487.756	2,3-bisphosphoglycerate-dependent phosphoglycerate mutase OS=Escherichia coli (strain K12) GN=gpmA PE=1 SV=2	8.46	0	[unavailable]	[unavailable]	[unavailable]	[unavailable]	1.442	[unavailable]	0	7.665	0	0	11.9661	2	1	0.0014	1.3542
0.999999	1	VVVPAQGK(0.500)K(0.500)	160420_0002_Kat1b_VC_A_SWn_Q3.02017.02017.2	K.VVVPAQGK[170.11]K.L	sp|P08200|IDH_ECOLI	966.586	736	2017	2	966.59	484.3	Isocitrate dehydrogenase [NADP] OS=Escherichia coli (strain K12) GN=icd PE=1 SV=1	10	0	[unavailable]	[unavailable]	[unavailable]	[unavailable]	3.8518	[unavailable]	0.8622	10.7046	0	0	10.6452	2	0	0.0037	4.6193
0.871372	0.7317	[unavailable]	160420_0002_Kat1b_VC_A_SWn_Q3.02023.02023.3	R.MAEANK[170.11]AFAHYR.W	sp|P02359|RS7_ECOLI	1449.68	552	2023	3	1450.69	484.235	30S ribosomal protein S7 OS=Escherichia coli (strain K12) GN=rpsG PE=1 SV=3	8.37	2589.76	[unavailable]	[unavailable]	[unavailable]	[unavailable]	694.014	[unavailable]	0	12.1984	0	0	2.863	2	1	1.0061	3.4633
0.999999	1	LAAAK(1.000)LPIK(0.000)	160420_0002_Kat1b_VC_A_SWn_Q3.02041.02041.2	K.LAAAK[170.11]LPIK.T	sp|P0ADY7|RL16_ECOLI	965.627	767	2041	2	965.63	483.821	50S ribosomal protein L16 OS=Escherichia coli (strain K12) GN=rplP PE=1 SV=1	10	0	[unavailable]	[unavailable]	[unavailable]	[unavailable]	2.5915	[unavailable]	0.9677	15	0	0	4.4841	2	1	0.0025	3.5459
0.97708	0.9892	LLDYLK(1.000)R	160420_0002_Kat1b_VC_A_SWn_Q3.02049.02049.2	K.LLDYLK[170.11]R.K	sp|P0ADZ4|RS15_ECOLI	961.56	812	2049	2	961.563	481.787	30S ribosomal protein S15 OS=Escherichia coli (strain K12) GN=rpsO PE=1 SV=2	8.59	0	[unavailable]	[unavailable]	[unavailable]	[unavailable]	3.3642	[unavailable]	0.8763	-0.9262	0	0	1.2728	2	0	0.0032	1.6092
0.999999	1	ASFDK(1.000)ANR	160420_0002_Kat1b_VC_A_SWn_Q3.02097.02097.2	K.ASFDK[170.11]ANR.S	sp|P0A715|KDSA_ECOLI	949.462	737	2097	2	949.465	475.738	2-dehydro-3-deoxyphosphooctonate aldolase OS=Escherichia coli (strain K12) GN=kdsA PE=1 SV=1	8.79	0	[unavailable]	[unavailable]	[unavailable]	[unavailable]	3.9213	[unavailable]	0.9932	15	0	0	3.1389	2	1	0.0037	4.577
0.999999	1	ANAK(1.000)FEVK(0.000)	160420_0002_Kat1b_VC_A_SWn_Q3.02100.02100.2	K.ANAK[170.11]FEVK.A	sp|P0A7J3|RL10_ECOLI	947.508	759	2100	2	947.514	474.761	50S ribosomal protein L10 OS=Escherichia coli (strain K12) GN=rplJ PE=1 SV=2	8.64	0	[unavailable]	[unavailable]	[unavailable]	[unavailable]	6.5705	[unavailable]	0.9883	15	0	0	3.5457	2	1	0.0062	3.9678
0.958706	0.974	VDK(1.000)DAVSR	160420_0002_Kat1b_VC_A_SWn_Q3.02120.02120.2	R.VDK[170.11]DAVSR.L	sp|P0A8M0|SYN_ECOLI	930.477	811	2120	2	930.481	466.246	Asparagine--tRNA ligase OS=Escherichia coli (strain K12) GN=asnS PE=1 SV=2	5.93	0	[unavailable]	[unavailable]	[unavailable]	[unavailable]	4.1325	[unavailable]	0.834	0.978099	0	0	1.4601	2	1	0.0038	1.6896
0.999999	1	IAMQK(1.000)SGR	160420_0002_Kat1b_VC_A_SWn_Q3.02121.02121.2	R.IAMQK[170.11]SGR.L	sp|P60757|HIS1_ECOLI	931.491	748	2121	2	931.497	466.753	ATP phosphoribosyltransferase OS=Escherichia coli (strain K12) GN=hisG PE=1 SV=1	11	0	[unavailable]	[unavailable]	[unavailable]	[unavailable]	6.5524	[unavailable]	0.99125	15	0	0	1.6372	2	1	0.0061	4.2642
0.999992	0.9945	DFQK(1.000)AER	160420_0002_Kat1b_VC_A_SWn_Q3.02122.02122.2	K.DFQK[170.11]AER.K	sp|P0ADG7|IMDH_ECOLI	934.451	805	2122	2	934.456	468.233	Inosine-5'-monophosphate dehydrogenase OS=Escherichia coli (strain K12) GN=guaB PE=1 SV=1	6.07	0	[unavailable]	[unavailable]	[unavailable]	[unavailable]	5.4866	[unavailable]	0.98625	15	0	0	3.2886	2	1	0.0051	2.0638
0.999999	1	EGHNK(1.000)FYINDK(0.000)	160420_0002_Kat1b_VC_A_SWn_Q3.02125.02125.3	R.EGHNK[170.11]FYINDK.Q	sp|P39274|YJDJ_ECOLI	1405.66	745	2125	3	1405.67	469.562	Uncharacterized protein YjdJ OS=Escherichia coli (strain K12) GN=yjdJ PE=1 SV=1	6.85	0	[unavailable]	[unavailable]	[unavailable]	[unavailable]	7.0342	[unavailable]	0.9694	13.7968	0.999999	0.9459	10.6995	2	1	0.0099	4.2869
0.894437	0.7241	[unavailable]	160420_0002_Kat1b_VC_A_SWn_Q3.02127.02127.2	R.ILK[170.11]C[160.03]GFR.A	sp|P0AG44|RL17_ECOLI	934.506	558	2127	2	934.509	468.26	50S ribosomal protein L17 OS=Escherichia coli (strain K12) GN=rplQ PE=1 SV=1	9.51	2628.14	[unavailable]	[unavailable]	[unavailable]	[unavailable]	3.3173	[unavailable]	0	15	0	0	1.2093	2	1	0.0031	1.7762
0.999999	1	GIVK(1.000)VAAVK(0.000)	160420_0002_Kat1b_VC_A_SWn_Q3.02175.02175.2	R.GIVK[170.11]VAAVK.A	sp|P0A6F5|CH60_ECOLI	925.596	769	2175	2	925.602	463.805	60 kDa chaperonin OS=Escherichia coli (strain K12) GN=groL PE=1 SV=2	10	0	[unavailable]	[unavailable]	[unavailable]	[unavailable]	6.3963	[unavailable]	0.9733	15	0	0	20	2	1	0.0059	3.5388
0.999999	1	IAGLEVK(1.000)R	160420_0002_Kat1b_VC_A_SWn_Q3.02179.02179.2	R.IAGLEVK[170.11]R.L	sp|P0A6Y8|DNAK_ECOLI	926.555	783	2179	2	926.557	464.285	Chaperone protein DnaK OS=Escherichia coli (strain K12) GN=dnaK PE=1 SV=2	8.75	0	[unavailable]	[unavailable]	[unavailable]	[unavailable]	2.4373	[unavailable]	0.9362	15	0	0	9.61519	2	0	0.0023	2.9788
0.999999	1	K(1.000)FAIDQEK(0.000)LEK(0.000)	160420_0002_Kat1b_VC_A_SWn_Q3.02186.02186.3	R.K[170.11]FAIDQEKLEK.M	sp|P0A870|TALB_ECOLI	1389.75	691	2186	3	1389.76	464.257	Transaldolase B OS=Escherichia coli (strain K12) GN=talB PE=1 SV=2	6.18	0	[unavailable]	[unavailable]	[unavailable]	[unavailable]	5.4678	[unavailable]	0.49085	15	0.999999	0	11.0694	2	1	0.0076	6.879
0.999999	1	SVAGFK(1.000)IR	160420_0002_Kat1b_VC_A_SWn_Q3.02193.02193.2	K.SVAGFK[170.11]IR.Q	sp|P62399|RL5_ECOLI	918.529	793	2193	2	918.535	460.272	50S ribosomal protein L5 OS=Escherichia coli (strain K12) GN=rplE PE=1 SV=2	11	0	[unavailable]	[unavailable]	[unavailable]	[unavailable]	6.4455	[unavailable]	0.98915	15	0	0	15.4395	2	1	0.0059	2.6741
0.999999	1	FNK(0.000)GEK(0.435)K(0.565)DDETLSK(0.000)K(0.000)	160420_0002_Kat1b_VC_A_SWn_Q3.02226.02226.4	R.FNKGEKK[170.11]DDETLSKK.Y	sp|P0A799|PGK_ECOLI	1807.93	740	2226	4	1807.94	452.99	Phosphoglycerate kinase OS=Escherichia coli (strain K12) GN=pgk PE=1 SV=2	8.38	0	[unavailable]	[unavailable]	[unavailable]	[unavailable]	4.9964	[unavailable]	0	5.49999	0	0	11.186	2	2	0.009	4.3736
0.999999	1	LTDAAIK(0.500)K(0.500)	160420_0002_Kat1b_VC_A_SWn_Q3.02229.02229.2	K.LTDAAIK[170.11]K.L	sp|P0A805|RRF_ECOLI	900.528	784	2229	2	900.533	451.271	Ribosome-recycling factor OS=Escherichia coli (strain K12) GN=frr PE=1 SV=1	8.59	0	[unavailable]	[unavailable]	[unavailable]	[unavailable]	5.1511	[unavailable]	0.8527	13.2326	0	0	4.99999	2	0	0.0046	2.9683
0.670464	0.4929	[unavailable]	160420_0002_Kat1b_VC_A_SWn_Q3.02233.02233.2	K.EQK[170.11]ITIK.A	sp|P0A6Y8|DNAK_ECOLI	900.528	566	2233	2	900.529	451.271	Chaperone protein DnaK OS=Escherichia coli (strain K12) GN=dnaK PE=1 SV=2	8.69	2178.86	[unavailable]	[unavailable]	[unavailable]	[unavailable]	0.8884	[unavailable]	0	7.0771	0	0	9.61519	2	1	0.0008	1.309
0.999999	1	TDIDK(1.000)IR	160420_0002_Kat1b_VC_A_SWn_Q3.02235.02235.2	K.TDIDK[170.11]IR.T	sp|P0A9P0|DLDH_ECOLI	901.487	799	2235	2	901.491	451.751	Dihydrolipoyl dehydrogenase OS=Escherichia coli (strain K12) GN=lpdA PE=1 SV=2	5.63	0	[unavailable]	[unavailable]	[unavailable]	[unavailable]	5.0102	[unavailable]	0.99425	15	0	0	10.7229	2	1	0.0045	2.3656
0.999258	0.9958	TIK(1.000)TAYR	160420_0002_Kat1b_VC_A_SWn_Q3.02331.02331.2	K.TIK[170.11]TAYR.R	sp|P36659|CBPA_ECOLI	893.497	813	2331	2	893.501	447.756	Curved DNA-binding protein OS=Escherichia coli (strain K12) GN=cbpA PE=1 SV=2	9.99	0	[unavailable]	[unavailable]	[unavailable]	[unavailable]	4.0303	[unavailable]	0.97155	5.58969	0	0	1.2987	2	1	0.0036	1.6048
0.999999	1	LTDAAIK(0.500)K(0.500)	160420_0002_Kat1b_VC_A_SWn_Q3.02332.02332.2	K.LTDAAIK[170.11]K.L	sp|P0A805|RRF_ECOLI	900.528	787	2332	2	900.531	451.271	Ribosome-recycling factor OS=Escherichia coli (strain K12) GN=frr PE=1 SV=1	8.59	0	[unavailable]	[unavailable]	[unavailable]	[unavailable]	3.7955	[unavailable]	0.7787	13.2326	0	0	4.99999	2	0	0.0034	2.9298
0.999999	1	VNVGDK(1.000)VK(0.000)	160420_0002_Kat1b_VC_A_SWn_Q3.02335.02335.2	K.VNVGDK[170.11]VK.T	sp|P06959|ODP2_ECOLI	899.508	757	2335	2	899.516	450.761	Dihydrolipoyllysine-residue acetyltransferase component of pyruvate dehydrogenase complex OS=Escherichia coli (strain K12) GN=aceF PE=1 SV=3	8.56	0	[unavailable]	[unavailable]	[unavailable]	[unavailable]	8.821	[unavailable]	0.8989	15	0	0	9.43679	2	1	0.0079	3.9968
0.999999	1	TVDGPSHK(1.000)DWR	160420_0002_Kat1b_VC_A_SWn_Q3.02338.02338.3	K.TVDGPSHK[170.11]DWR.G	sp|P0A9B2|G3P1_ECOLI	1338.63	674	2338	3	1338.64	447.218	Glyceraldehyde-3-phosphate dehydrogenase A OS=Escherichia coli (strain K12) GN=gapA PE=1 SV=2	6.41	0	[unavailable]	[unavailable]	[unavailable]	[unavailable]	7.0445	[unavailable]	0.999999	15	0.999999	0.9999	14.6397	2	1	0.0094	9.3002
0.999999	1	VAVIK(1.000)AVR	160420_0002_Kat1b_VC_A_SWn_Q3.02348.02348.2	K.VAVIK[170.11]AVR.G	sp|P0A7K2|RL7_ECOLI	896.581	771	2348	2	896.585	449.298	50S ribosomal protein L7\L12 OS=Escherichia coli (strain K12) GN=rplL PE=1 SV=2	11	0	[unavailable]	[unavailable]	[unavailable]	[unavailable]	4.9014	[unavailable]	0.994399	15	0	0	5.7888	2	1	0.0044	3.4658
0.999999	1	FMHLDK(1.000)DGAIR	160420_0002_Kat1b_VC_A_SWn_Q3.02363.02363.3	R.FMHLDK[170.11]DGAIR.M	sp|P36938|PGM_ECOLI	1343.67	764	2363	3	1343.67	448.896	Phosphoglucomutase OS=Escherichia coli (strain K12) GN=pgm PE=1 SV=1	6.75	0	[unavailable]	[unavailable]	[unavailable]	[unavailable]	4.974	[unavailable]	0.984849	13.8113	0.999999	0.999999	1.6634	2	1	0.0067	3.7052
0.999999	1	SLINTK(1.000)IK(0.000)PFK(0.000)	160420_0002_Kat1b_VC_A_SWn_Q3.02368.02368.3	M.SLINTK[170.11]IKPFK.N	sp|P0AE08|AHPC_ECOLI	1329.8	718	2368	3	1329.81	444.275	Alkyl hydroperoxide reductase C OS=Escherichia coli (strain K12) GN=ahpC PE=1 SV=2	10.3	0	[unavailable]	[unavailable]	[unavailable]	[unavailable]	5.4389	[unavailable]	0.6828	15	0.999999	0.999999	6.60219	2	1	0.0072	5.4633
0.999998	0.9989	YAK(0.500)LSEK(0.500)	160420_0002_Kat1b_VC_A_SWn_Q3.02390.02390.2	R.YAK[170.11]LSEK.E	sp|P62707|GPMA_ECOLI	879.47	823	2390	2	879.476	440.742	2,3-bisphosphoglycerate-dependent phosphoglycerate mutase OS=Escherichia coli (strain K12) GN=gpmA PE=1 SV=2	8.5	0	[unavailable]	[unavailable]	[unavailable]	[unavailable]	6.246	[unavailable]	0.6555	11.8286	0	0	11.9661	2	1	0.0055	1.3667
0.999999	0.9998	TQISK(1.000)IR	160420_0002_Kat1b_VC_A_SWn_Q3.02393.02393.2	K.TQISK[170.11]IR.T	sp|P0A805|RRF_ECOLI	886.524	817	2393	2	886.532	444.269	Ribosome-recycling factor OS=Escherichia coli (strain K12) GN=frr PE=1 SV=1	11	0	[unavailable]	[unavailable]	[unavailable]	[unavailable]	9.501	[unavailable]	0.91935	15	0	0	4.99999	2	1	0.0084	1.4618
0.999999	1	VIK(1.000)LDQK(0.000)	160420_0002_Kat1b_VC_A_SWn_Q3.02395.02395.2	K.VIK[170.11]LDQK.R	sp|P0AG67|RS1_ECOLI	884.533	800	2395	2	884.538	443.274	30S ribosomal protein S1 OS=Escherichia coli (strain K12) GN=rpsA PE=1 SV=1	8.56	0	[unavailable]	[unavailable]	[unavailable]	[unavailable]	5.7962	[unavailable]	0.4946	15	0	0.1037	12.0766	2	1	0.0051	2.3396
0.999999	1	NEK(1.000)IGFK(0.000)	160420_0002_Kat1b_VC_A_SWn_Q3.02400.02400.2	R.NEK[170.11]IGFK.L	sp|P0A8M3|SYT_ECOLI	876.471	794	2400	2	876.475	439.243	Threonine--tRNA ligase OS=Escherichia coli (strain K12) GN=thrS PE=1 SV=1	8.59	0	[unavailable]	[unavailable]	[unavailable]	[unavailable]	5.1532	[unavailable]	0.9336	12.8617	0	0	3.9579	2	1	0.0045	2.6723
0.999088	0.9963	LGWK(0.952)AEK(0.048)	160420_0002_Kat1b_VC_A_SWn_Q3.02405.02405.2	R.LGWK[170.11]AEK.V	sp|P00370|DHE4_ECOLI	872.476	818	2405	2	872.474	437.245	NADP-specific glutamate dehydrogenase OS=Escherichia coli (strain K12) GN=gdhA PE=1 SV=1	8.59	0	[unavailable]	[unavailable]	[unavailable]	[unavailable]	-1.9588	[unavailable]	0.1236	14.2253	0	0	1.2957	2	1	-0.0017	1.4264
0.999999	1	LGWK(1.000)AEK(0.000)	160420_0002_Kat1b_VC_A_SWn_Q3.02408.02408.2	R.LGWK[170.11]AEK.V	sp|P00370|DHE4_ECOLI	872.476	791	2408	2	872.479	437.245	NADP-specific glutamate dehydrogenase OS=Escherichia coli (strain K12) GN=gdhA PE=1 SV=1	8.59	0	[unavailable]	[unavailable]	[unavailable]	[unavailable]	4.2673	[unavailable]	0.9237	14.2216	0	0	1.2957	2	1	0.0037	2.7763
0.999999	1	IYAAFK(0.500)K(0.500)	160420_0002_Kat1b_VC_A_SWn_Q3.02412.02412.2	K.IYAAFK[170.11]K.A	sp|P0AFG8|ODP1_ECOLI	881.501	796	2412	2	881.506	441.758	Pyruvate dehydrogenase E1 component OS=Escherichia coli (strain K12) GN=aceE PE=1 SV=2	9.7	0	[unavailable]	[unavailable]	[unavailable]	[unavailable]	5.4007	[unavailable]	0.4397	11.3606	0	0	18.178	2	0	0.0048	2.5266
0.999999	0.9995	DLTK(1.000)IVR	160420_0002_Kat1b_VC_A_SWn_Q3.02424.02424.2	K.DLTK[170.11]IVR.G	sp|P0A805|RRF_ECOLI	885.528	663	2424	2	885.533	443.772	Ribosome-recycling factor OS=Escherichia coli (strain K12) GN=frr PE=1 SV=1	8.75	3068.6	[unavailable]	[unavailable]	[unavailable]	[unavailable]	5.7819	[unavailable]	0.9456	12.5084	0	0	4.99999	2	1	0.0051	-0.4244
0.999936	0.9744	LIQK(1.000)MAK(0.000)	160420_0002_Kat1b_VC_A_SWn_Q3.02532.02532.2	K.LIQK[170.11]MAK.V	sp|P0A9M0|LON_ECOLI	872.515	583	2532	2	872.521	437.265	Lon protease OS=Escherichia coli (strain K12) GN=lon PE=1 SV=1	10	1936.14	[unavailable]	[unavailable]	[unavailable]	[unavailable]	6.0744	[unavailable]	0.4646	15	0	0	9.8245	2	1	0.0053	3.7646
0.999999	1	K(0.000)QYGEAFEK(1.000)R	160420_0002_Kat1b_VC_A_SWn_Q3.02533.02533.3	R.KQYGEAFEK[170.11]R.H	sp|P0AFG6|ODO2_ECOLI	1296.65	781	2533	3	1296.66	433.223	Dihydrolipoyllysine-residue succinyltransferase component of 2-oxoglutarate dehydrogenase complex OS=Escherichia coli (strain K12) GN=sucB PE=1 SV=2	8.5	0	[unavailable]	[unavailable]	[unavailable]	[unavailable]	9.4614	[unavailable]	0.4039	15	0.999999	0	5.6977	2	0	0.0123	3.0081
0.999968	0.9258	LAK(1.000)LAGVR	160420_0002_Kat1b_VC_A_SWn_Q3.02539.02539.2	R.LAK[170.11]LAGVR.E	sp|P00968|CARB_ECOLI	868.549	585	2539	2	868.552	435.282	Carbamoyl-phosphate synthase large chain OS=Escherichia coli (strain K12) GN=carB PE=1 SV=2	11	2570.4	[unavailable]	[unavailable]	[unavailable]	[unavailable]	2.6481	[unavailable]	0.8613	15	0	0.6558	6.8306	2	1	0.0023	3.5085
0.999999	1	ASLK(1.000)YLSDHPK(0.000)	160420_0002_Kat1b_VC_A_SWn_Q3.02541.02541.3	K.ASLK[170.11]YLSDHPK.L	sp|P69908|DCEA_ECOLI,sp|P69910|DCEB_ECOLI	1299.68	703	2541	3	1299.69	434.235	Glutamate decarboxylase alpha OS=Escherichia coli (strain K12) GN=gadA PE=1 SV=1	8.55	0	[unavailable]	[unavailable]	[unavailable]	[unavailable]	9.0871	[unavailable]	0.8393	15	0.999999	0	15.7191	2	1	0.0118	6.0848
0.999999	1	DYFGAHTYK(1.000)R	160420_0002_Kat1b_VC_A_SWn_Q3.02544.02544.3	R.DYFGAHTYK[170.11]R.L	sp|P00350|6PGD_ECOLI	1298.6	719	2544	3	1298.61	433.875	6-phosphogluconate dehydrogenase, decarboxylating OS=Escherichia coli (strain K12) GN=gnd PE=1 SV=2	8.5	0	[unavailable]	[unavailable]	[unavailable]	[unavailable]	3.243	[unavailable]	0.916799	15	0.999999	0.9999	6.7166	2	0	0.0042	5.4634
0.999999	1	TVK(1.000)LPLR	160420_0002_Kat1b_VC_A_SWn_Q3.02552.02552.2	K.TVK[170.11]LPLR.G	sp|P60560|GUAC_ECOLI	867.554	665	2552	2	867.56	434.784	GMP reductase OS=Escherichia coli (strain K12) GN=guaC PE=1 SV=1	11	3007.3	[unavailable]	[unavailable]	[unavailable]	[unavailable]	6.7535	[unavailable]	0.9194	6.6357	0	0	2.9158	2	1	0.0059	3.3183
0.999999	1	LAGWHK(1.000)YLTR	160420_0002_Kat1b_VC_A_SWn_Q3.02563.02563.3	R.LAGWHK[170.11]YLTR.N	sp|P03023|LACI_ECOLI	1285.69	706	2563	3	1285.71	429.572	Lactose operon repressor OS=Escherichia coli (strain K12) GN=lacI PE=1 SV=3	9.99	0	[unavailable]	[unavailable]	[unavailable]	[unavailable]	9.7556	[unavailable]	0.87925	15	0.9996	0	5.2276	2	1	0.0125	6.0256
0.999546	0.4519	GLFDK(0.000)LK(1.000)	160420_0002_Kat1b_VC_A_SWn_Q3.02620.02620.2	M.GLFDKLK[170.11].S	sp|P69783|PTGA_ECOLI	861.496	833	2620	2	861.505	431.755	PTS system glucose-specific EIIA component OS=Escherichia coli (strain K12) GN=crr PE=1 SV=2	8.59	0	[unavailable]	[unavailable]	[unavailable]	[unavailable]	10.5563	[unavailable]	0.6419	14.3513	0	1.984	5.6144	2	1	0.0091	0.9379
0.999999	1	FLREEMGVK(1.000)K(0.000)	160420_0002_Kat1b_VC_A_SWn_Q3.02643.02643.3	K.FLREEMGVK[170.11]K.L	sp|P08200|IDH_ECOLI	1277.68	789	2643	3	1277.68	426.901	Isocitrate dehydrogenase [NADP] OS=Escherichia coli (strain K12) GN=icd PE=1 SV=1	8.59	0	[unavailable]	[unavailable]	[unavailable]	[unavailable]	2.7946	[unavailable]	0	15	0.9999	0.9223	10.6452	2	1	0.0036	2.9054
0.999999	1	LAGWHK(1.000)YLTR	160420_0002_Kat1b_VC_A_SWn_Q3.02666.02666.3	R.LAGWHK[170.11]YLTR.N	sp|P03023|LACI_ECOLI	1285.69	726	2666	3	1285.7	429.572	Lactose operon repressor OS=Escherichia coli (strain K12) GN=lacI PE=1 SV=3	9.99	0	[unavailable]	[unavailable]	[unavailable]	[unavailable]	6.836	[unavailable]	0.8302	15	0.9996	0	5.2276	2	1	0.0088	5.1809
0.999999	1	FNK(0.000)GEK(0.887)K(0.113)DDETLSK(0.000)	160420_0002_Kat1b_VC_A_SWn_Q3.02704.02704.4	R.FNKGEK[170.11]KDDETLSK.K	sp|P0A799|PGK_ECOLI	1679.84	671	2704	4	1679.85	420.966	Phosphoglycerate kinase OS=Escherichia coli (strain K12) GN=pgk PE=1 SV=2	6.21	0	[unavailable]	[unavailable]	[unavailable]	[unavailable]	10.3915	[unavailable]	0	13.5	0.999999	0	11.186	2	2	0.0175	9.8044
0.931675	0.0915	[unavailable]	160420_0002_Kat1b_VC_A_SWn_Q3.02744.02744.3	K.ATLEDLGQAK[170.11]R.V	sp|P0A6F5|CH60_ECOLI	1242.66	598	2744	3	1243.68	415.226	60 kDa chaperonin OS=Escherichia coli (strain K12) GN=groL PE=1 SV=2	6.11	2914.03	[unavailable]	[unavailable]	[unavailable]	[unavailable]	820.42	[unavailable]	0	10.3608	0.999999	0	20	2	0	1.0195	2.2593
0.999999	1	AVESGDK(0.500)K(0.500)PLR	160420_0002_Kat1b_VC_A_SWn_Q3.02773.02773.3	K.AVESGDK[170.11]KPLR.T	sp|P0A7U3|RS19_ECOLI	1240.68	689	2773	3	1240.69	414.567	30S ribosomal protein S19 OS=Escherichia coli (strain K12) GN=rpsS PE=1 SV=2	8.63	0	[unavailable]	[unavailable]	[unavailable]	[unavailable]	7.0103	[unavailable]	0.1552	7.56468	0	0	4.8	2	1	0.0087	6.9536
0.978576	0.9472	AELAK(1.000)LK(0.000)	160420_0002_Kat1b_VC_A_SWn_Q3.02782.02782.2	K.AELAK[170.11]LK.D	sp|P08839|PT1_ECOLI	813.496	807	2782	2	813.502	407.755	Phosphoenolpyruvate-protein phosphotransferase OS=Escherichia coli (strain K12) GN=ptsI PE=1 SV=1	8.64	0	[unavailable]	[unavailable]	[unavailable]	[unavailable]	7.5028	[unavailable]	0.8702	4.9544	0	0	0.8646	2	1	0.0061	1.9345
0.999999	1	QK(1.000)LHGYLPSR	160420_0002_Kat1b_VC_A_SWn_Q3.02791.02791.3	R.QK[170.11]LHGYLPSR.Q	sp|P0AFG8|ODP1_ECOLI	1239.67	763	2791	3	1239.68	414.231	Pyruvate dehydrogenase E1 component OS=Escherichia coli (strain K12) GN=aceE PE=1 SV=2	9.99	0	[unavailable]	[unavailable]	[unavailable]	[unavailable]	7.016	[unavailable]	0.8132	15	0.999999	1.9964	18.178	2	1	0.0087	3.8285
0.998631	0.6281	IQK(1.000)ISGANLSR	160420_0002_Kat1b_VC_A_SWn_Q3.02797.02797.3	R.IQK[170.11]ISGANLSR.N	sp|P06959|ODP2_ECOLI	1227.69	601	2797	3	1228.71	410.238	Dihydrolipoyllysine-residue acetyltransferase component of pyruvate dehydrogenase complex OS=Escherichia coli (strain K12) GN=aceF PE=1 SV=3	11	2615.3	[unavailable]	[unavailable]	[unavailable]	[unavailable]	824.636	[unavailable]	0	15	0.999999	0	9.43679	2	1	1.0124	7.286
0.94042	0.8865	[unavailable]	160420_0002_Kat1b_VC_A_SWn_Q3.02874.02874.2	K.AELAK[170.11]LK.D	sp|P08839|PT1_ECOLI	813.496	808	2874	2	813.505	407.755	Phosphoenolpyruvate-protein phosphotransferase OS=Escherichia coli (strain K12) GN=ptsI PE=1 SV=1	8.64	0	[unavailable]	[unavailable]	[unavailable]	[unavailable]	10.579	[unavailable]	0.8155	5.0151	0	0	0.8646	2	1	0.0086	1.9345
0.999999	1	HEIIK(1.000)TTLPK(0.000)	160420_0002_Kat1b_VC_A_SWn_Q3.02886.02886.3	R.HEIIK[170.11]TTLPK.A	sp|P0AG44|RL17_ECOLI	1220.71	749	2886	3	1220.73	407.912	50S ribosomal protein L17 OS=Escherichia coli (strain K12) GN=rplQ PE=1 SV=1	8.6	0	[unavailable]	[unavailable]	[unavailable]	[unavailable]	10.4249	[unavailable]	0.7374	15	0.999999	0	1.2093	2	1	0.0127	4.2228
0.999999	1	GASQNIIPSSTGAAK(1.000)AVGK(0.000)	160420_0003_Kat1b_RimI_A_SWn_Q1.00333.00333.2	R.GASQNIIPSSTGAAK[170.11]AVGK.V	sp|P0A9B2|G3P1_ECOLI	1797.96	1069	333	2	1797.96	899.986	Glyceraldehyde-3-phosphate dehydrogenase A OS=Escherichia coli (strain K12) GN=gapA PE=1 SV=2	10	0	[unavailable]	[unavailable]	[unavailable]	[unavailable]	-1.4258	[unavailable]	0.9506	6.70089	0.999999	0	14.6397	2	1	-0.0026	7.7268
0.999999	1	HYGALQGLNK(1.000)AETAEK(0.000)	160420_0003_Kat1b_RimI_A_SWn_Q1.00353.00353.2	R.HYGALQGLNK[170.11]AETAEK.Y	sp|P62707|GPMA_ECOLI	1770.89	1111	353	2	1770.88	886.452	2,3-bisphosphoglycerate-dependent phosphoglycerate mutase OS=Escherichia coli (strain K12) GN=gpmA PE=1 SV=2	6.76	0	[unavailable]	[unavailable]	[unavailable]	[unavailable]	-3.1019	[unavailable]	0.9937	3.99999	2	0	11.9661	2	1	-0.0055	6.2704
0.999999	1	GVICEK(1.000)CGVEVTQTK(0.000)	160420_0003_Kat1b_RimI_A_SWn_Q1.00367.00367.2	R.GVIC[160.03]EK[170.11]C[160.03]GVEVTQTK.V	sp|P0A8T7|RPOC_ECOLI	1748.84	1048	367	2	1748.84	875.429	DNA-directed RNA polymerase subunit beta' OS=Escherichia coli (strain K12) GN=rpoC PE=1 SV=1	6.13	0	[unavailable]	[unavailable]	[unavailable]	[unavailable]	-2.2336	[unavailable]	0.9826	0	0.999999	0	13.1955	2	1	-0.0039	8.9152
0.999999	1	ETQK(1.000)STCTGVEMFR	160420_0003_Kat1b_RimI_A_SWn_Q1.00406.00406.2	K.ETQK[170.11]STC[160.03]TGVEMFR.K	sp|P0CE47|EFTU1_ECOLI,sp|P0CE48|EFTU2_ECOLI	1714.77	1036	406	2	1714.76	858.39	Elongation factor Tu 1 OS=Escherichia coli (strain K12) GN=tufA PE=1 SV=1	6.23	0	[unavailable]	[unavailable]	[unavailable]	[unavailable]	-1.8509	[unavailable]	0.999999	7.95629	0.999999	2	19.7217	2	1	-0.0032	10.3615
0.999999	1	ANITVNK(1.000)NSVPNDPK(0.000)	160420_0003_Kat1b_RimI_A_SWn_Q1.00446.00446.2	R.ANITVNK[170.11]NSVPNDPK.S	sp|P0A825|GLYA_ECOLI	1651.85	1055	446	2	1651.85	826.934	Serine hydroxymethyltransferase OS=Escherichia coli (strain K12) GN=glyA PE=1 SV=1	8.64	0	[unavailable]	[unavailable]	[unavailable]	[unavailable]	-1.2563	[unavailable]	0.499999	15	0.999999	0	7.28699	2	1	-0.0021	8.3164
0.999999	1	AFDQIDNAPEEK(1.000)AR	160420_0003_Kat1b_RimI_A_SWn_Q1.00454.00454.2	R.AFDQIDNAPEEK[170.11]AR.G	sp|P0CE47|EFTU1_ECOLI,sp|P0CE48|EFTU2_ECOLI	1644.77	1185	454	2	1644.77	823.394	Elongation factor Tu 1 OS=Escherichia coli (strain K12) GN=tufA PE=1 SV=1	4.32	0	[unavailable]	[unavailable]	[unavailable]	[unavailable]	-3.7851	[unavailable]	0.8974	9.47369	0.999999	0	19.7217	2	1	-0.0062	4.5951
0.999999	1	IEEALGEK(1.000)APYNGR	160420_0003_Kat1b_RimI_A_SWn_Q1.00502.00502.2	R.IEEALGEK[170.11]APYNGR.K	sp|P0A6P9|ENO_ECOLI	1587.79	1065	502	2	1587.78	794.902	Enolase OS=Escherichia coli (strain K12) GN=eno PE=1 SV=2	4.79	0	[unavailable]	[unavailable]	[unavailable]	[unavailable]	-2.9983	[unavailable]	0.999999	1.5	0.999999	0	7.36309	2	1	-0.0048	7.8679
0.999999	1	AHIEK(0.500)QAGELQEK(0.500)	160420_0003_Kat1b_RimI_A_SWn_Q1.00518.00518.2	M.AHIEK[170.11]QAGELQEK.L	sp|P0A7W1|RS5_ECOLI	1563.79	1045	518	2	1563.79	782.902	30S ribosomal protein S5 OS=Escherichia coli (strain K12) GN=rpsE PE=1 SV=2	5.5	0	[unavailable]	[unavailable]	[unavailable]	[unavailable]	-2.6541	[unavailable]	0.999999	15	0.999999	0.999999	6.07589	2	1	-0.0042	9.1452
0.999999	1	VNEVNFDK(1.000)PENAR	160420_0003_Kat1b_RimI_A_SWn_Q1.00524.00524.2	K.VNEVNFDK[170.11]PENAR.N	sp|P0AG30|RHO_ECOLI	1572.75	1181	524	2	1572.75	787.384	Transcription termination factor Rho OS=Escherichia coli (strain K12) GN=rho PE=1 SV=1	4.68	0	[unavailable]	[unavailable]	[unavailable]	[unavailable]	-3.8808	[unavailable]	0.99985	1.9996	0.1209	0	1.9495	2	0	-0.0061	4.6994
0.999999	1	TLNVK(1.000)IPAGVGNGQR	160420_0003_Kat1b_RimI_A_SWn_Q1.00532.00532.2	K.TLNVK[170.11]IPAGVGNGQR.L	sp|P36659|CBPA_ECOLI	1564.87	977	532	2	1564.86	783.442	Curved DNA-binding protein OS=Escherichia coli (strain K12) GN=cbpA PE=1 SV=2	11	3357.1	[unavailable]	[unavailable]	[unavailable]	[unavailable]	-2.999	[unavailable]	0.82315	1.6503	0.999999	0.0733	1.2987	2	1	-0.0047	7.7859
0.999999	1	EFK(1.000)FFPAEANGGVK(0.000)	160420_0003_Kat1b_RimI_A_SWn_Q1.00540.00540.2	K.EFK[170.11]FFPAEANGGVK.A	sp|P0A955|ALKH_ECOLI	1581.78	1260	540	2	1581.78	791.899	KHG\KDPG aldolase OS=Escherichia coli (strain K12) GN=eda PE=1 SV=1	6.24	0	[unavailable]	[unavailable]	[unavailable]	[unavailable]	-2.4695	[unavailable]	0.8693	5.99679	0.999999	0	2.3829	2	1	-0.0039	3.341
0.999999	1	AETAEK(1.000)YGDEQVK(0.000)	160420_0003_Kat1b_RimI_A_SWn_Q1.00592.00592.2	K.AETAEK[170.11]YGDEQVK.Q	sp|P62707|GPMA_ECOLI	1508.7	1158	592	2	1508.7	755.357	2,3-bisphosphoglycerate-dependent phosphoglycerate mutase OS=Escherichia coli (strain K12) GN=gpmA PE=1 SV=2	4.41	0	[unavailable]	[unavailable]	[unavailable]	[unavailable]	-2.5892	[unavailable]	0.9327	2.99999	0	0	11.9661	2	1	-0.0039	5.1638
0.999999	1	SNVPALEACPQK(1.000)R	160420_0003_Kat1b_RimI_A_SWn_Q1.00600.00600.2	K.SNVPALEAC[160.03]PQK[170.11]R.G	sp|P0A7S3|RS12_ECOLI	1510.76	1116	600	2	1510.75	756.385	30S ribosomal protein S12 OS=Escherichia coli (strain K12) GN=rpsL PE=1 SV=2	7.94	0	[unavailable]	[unavailable]	[unavailable]	[unavailable]	-4.1208	[unavailable]	0.9981	5.99999	0.999999	0	5.32799	2	0	-0.0062	6.1148
0.989381	0.9827	AEAQVIIEQANK(1.000)R	160420_0003_Kat1b_RimI_A_SWn_Q1.00602.00602.2	K.AEAQVIIEQANK[170.11]R.R	sp|P0ABA0|ATPF_ECOLI	1510.81	979	602	2	1510.8	756.413	ATP synthase subunit b OS=Escherichia coli (strain K12) GN=atpF PE=1 SV=1	6.19	2979.7	[unavailable]	[unavailable]	[unavailable]	[unavailable]	-6.7573	[unavailable]	0.58485	0.499999	0.999999	0	2.6997	2	0	-0.0102	-0.1111
0.999999	1	ITTQTAK(1.000)QVIVQK(0.000)	160420_0003_Kat1b_RimI_A_SWn_Q1.00603.00603.2	R.ITTQTAK[170.11]QVIVQK.V	sp|P0AFF6|NUSA_ECOLI	1498.87	1126	603	2	1498.87	750.443	Transcription termination\antitermination protein NusA OS=Escherichia coli (strain K12) GN=nusA PE=1 SV=1	10	0	[unavailable]	[unavailable]	[unavailable]	[unavailable]	-4.3164	[unavailable]	0.9551	12.2513	0.999999	0	2.4507	2	1	-0.0065	5.8284
0.999999	1	FGGNEK(1.000)QALELPR	160420_0003_Kat1b_RimI_A_SWn_Q1.00629.00629.2	R.FGGNEK[170.11]QALELPR.E	sp|P0A850|TIG_ECOLI	1499.77	1095	629	2	1499.77	750.894	Trigger factor OS=Escherichia coli (strain K12) GN=tig PE=1 SV=1	6.14	0	[unavailable]	[unavailable]	[unavailable]	[unavailable]	-2.3604	[unavailable]	0.999999	15	0.999999	0	11.8431	2	1	-0.0035	6.6494
0.999999	1	EVFGDK(1.000)SPAISATK(0.000)	160420_0003_Kat1b_RimI_A_SWn_Q1.00650.00650.2	R.EVFGDK[170.11]SPAISATK.A	sp|P0A953|FABB_ECOLI	1490.76	1058	650	2	1490.75	746.388	3-oxoacyl-[acyl-carrier-protein] synthase 1 OS=Escherichia coli (strain K12) GN=fabB PE=1 SV=1	6.17	0	[unavailable]	[unavailable]	[unavailable]	[unavailable]	-4.6674	[unavailable]	0.9965	15	0.999999	0	1.9513	2	1	-0.007	8.2431
0.999999	1	SNDLTVNCLTGK(0.500)K(0.500)	160420_0003_Kat1b_RimI_A_SWn_Q1.00652.00652.2	R.SNDLTVNC[160.03]LTGK[170.11]K.L	sp|P32132|TYPA_ECOLI	1490.74	1038	652	2	1490.73	746.377	GTP-binding protein TypA\BipA OS=Escherichia coli (strain K12) GN=typA PE=1 SV=2	7.92	0	[unavailable]	[unavailable]	[unavailable]	[unavailable]	-4.4218	[unavailable]	0.7322	7.49998	0.999999	0	5.9853	2	0	-0.0066	10.1548
0.999999	1	VAK(1.000)APVVVPAGVDVK(0.000)	160420_0003_Kat1b_RimI_A_SWn_Q1.00659.00659.2	R.VAK[170.11]APVVVPAGVDVK.L	sp|P0AG55|RL6_ECOLI	1489.89	1077	659	2	1489.88	745.951	50S ribosomal protein L6 OS=Escherichia coli (strain K12) GN=rplF PE=1 SV=2	8.56	0	[unavailable]	[unavailable]	[unavailable]	[unavailable]	-3.687	[unavailable]	0.999999	15	0.993	0.2577	8.48589	2	1	-0.0055	7.2422
0.999999	1	NPK(1.000)TGEDIPITAR	160420_0003_Kat1b_RimI_A_SWn_Q1.00679.00679.2	R.NPK[170.11]TGEDIPITAR.R	sp|P0A6X7|IHFA_ECOLI	1452.76	1044	679	2	1452.75	727.386	Integration host factor subunit alpha OS=Escherichia coli (strain K12) GN=ihfA PE=1 SV=1	6.07	0	[unavailable]	[unavailable]	[unavailable]	[unavailable]	-4.7895	[unavailable]	0.999999	15	0.999999	0.0646	4.3862	2	1	-0.007	9.2445
0.999999	1	SFMGK(1.000)TYDGIHR	160420_0003_Kat1b_RimI_A_SWn_Q1.00685.00685.2	K.SFMGK[170.11]TYDGIHR.L	sp|P0AE52|BCP_ECOLI	1452.68	1129	685	2	1452.67	727.348	Peroxiredoxin Bcp OS=Escherichia coli (strain K12) GN=bcp PE=1 SV=1	8.33	0	[unavailable]	[unavailable]	[unavailable]	[unavailable]	-5.0419	[unavailable]	0.999799	12.0594	0.999999	0.999999	3.0067	2	1	-0.0073	5.7706
0.999999	1	SNSYDSSSIK(0.994)VLK(0.006)	160420_0003_Kat1b_RimI_A_SWn_Q1.00690.00690.2	M.SNSYDSSSIK[170.11]VLK.G	sp|P0AES6|GYRB_ECOLI	1468.74	1235	690	2	1468.73	735.378	DNA gyrase subunit B OS=Escherichia coli (strain K12) GN=gyrB PE=1 SV=2	8.22	0	[unavailable]	[unavailable]	[unavailable]	[unavailable]	-5.3192	[unavailable]	0.7114	10.403	0.999999	0.999999	4.4362	2	1	-0.0078	3.7933
0.999999	1	TACEVAEISYK(0.500)K(0.500)	160420_0003_Kat1b_RimI_A_SWn_Q1.00737.00737.2	K.TAC[160.03]EVAEISYK[170.11]K.F	sp|P0ACJ8|CRP_ECOLI	1439.7	1043	737	2	1439.69	720.856	cAMP-activated global transcriptional regulator CRP OS=Escherichia coli (strain K12) GN=crp PE=1 SV=1	5.81	0	[unavailable]	[unavailable]	[unavailable]	[unavailable]	-4.5786	[unavailable]	0.8957	2.5	0.999999	0	1.9682	2	0	-0.0066	9.2476
0.999999	1	TMK(1.000)LEGGNDVSLK(0.000)	160420_0003_Kat1b_RimI_A_SWn_Q1.00744.00744.2	R.TMK[170.11]LEGGNDVSLK.A	sp|P0AD61|KPYK1_ECOLI	1432.72	1267	744	2	1432.72	717.369	Pyruvate kinase I OS=Escherichia coli (strain K12) GN=pykF PE=1 SV=1	5.73	0	[unavailable]	[unavailable]	[unavailable]	[unavailable]	-5.1121	[unavailable]	0.9981	12.4811	0.9448	1.0576	2.2133	2	1	-0.0073	3.265
0.999999	1	EK(1.000)MTGLESYDVK(0.000)	160420_0003_Kat1b_RimI_A_SWn_Q1.00746.00746.2	R.EK[170.11]MTGLESYDVK.L	sp|P0AC92|GNSA_ECOLI,sp|P77695|GNSB_ECOLI	1440.68	1098	746	2	1440.67	721.348	Protein GnsA OS=Escherichia coli (strain K12) GN=gnsA PE=1 SV=1	4.68	0	[unavailable]	[unavailable]	[unavailable]	[unavailable]	-7.0327	[unavailable]	0.9937	5.61259	0.999999	0.2859	1.1351	2	1	-0.0101	6.6197
0.999999	1	QLVK(1.000)ALPSAVSER	160420_0003_Kat1b_RimI_A_SWn_Q1.00757.00757.2	R.QLVK[170.11]ALPSAVSER.L	sp|P09546|PUTA_ECOLI	1438.81	1304	757	2	1438.81	720.414	Bifunctional protein PutA OS=Escherichia coli (strain K12) GN=putA PE=1 SV=3	8.75	0	[unavailable]	[unavailable]	[unavailable]	[unavailable]	-2.7997	[unavailable]	0.9707	-0.1065	0.999999	0	4.5781	2	1	-0.004	2.7196
0.999999	1	VSTK(1.000)LTVLDSLSK(0.000)	160420_0003_Kat1b_RimI_A_SWn_Q1.00775.00775.2	K.VSTK[170.11]LTVLDSLSK.L	sp|P0A799|PGK_ECOLI	1431.82	1082	775	2	1431.81	716.917	Phosphoglycerate kinase OS=Escherichia coli (strain K12) GN=pgk PE=1 SV=2	8.56	0	[unavailable]	[unavailable]	[unavailable]	[unavailable]	-2.6429	[unavailable]	0.999999	15	0.999999	0.0608	11.186	2	1	-0.0038	7.1042
0.999999	1	NLVQQVAK(1.000)TCPK(0.000)	160420_0003_Kat1b_RimI_A_SWn_Q1.00792.00792.2	K.NLVQQVAK[170.11]TC[160.03]PK.A	sp|P61889|MDH_ECOLI	1426.76	1052	792	2	1426.76	714.387	Malate dehydrogenase OS=Escherichia coli (strain K12) GN=mdh PE=1 SV=1	9.31	0	[unavailable]	[unavailable]	[unavailable]	[unavailable]	-3.2512	[unavailable]	0.9717	15	0.999999	0	6.0336	2	1	-0.0046	8.6396
0.999999	1	VISVQEMHAQIK(1.000)	160420_0003_Kat1b_RimI_A_SWn_Q1.00809.00809.2	K.VISVQEMHAQIK[170.11].-	sp|P00968|CARB_ECOLI	1423.75	1085	809	2	1423.74	712.882	Carbamoyl-phosphate synthase large chain OS=Escherichia coli (strain K12) GN=carB PE=1 SV=2	6.72	0	[unavailable]	[unavailable]	[unavailable]	[unavailable]	-3.944	[unavailable]	0.999999	0.499999	0.999999	0	6.8306	2	0	-0.0056	7.0563
0.999999	1	SPDK(1.000)IYPGQVLR	160420_0003_Kat1b_RimI_A_SWn_Q1.00815.00815.2	K.SPDK[170.11]IYPGQVLR.L	sp|P0ADE6|YGAU_ECOLI	1413.76	1189	815	2	1413.76	707.888	Uncharacterized protein YgaU OS=Escherichia coli (strain K12) GN=ygaU PE=1 SV=2	8.31	0	[unavailable]	[unavailable]	[unavailable]	[unavailable]	-3.3674	[unavailable]	0.997149	15	0.999999	0	3.2737	2	1	-0.0048	4.5286
0.999999	1	AVAAGMNPMDLK(1.000)R	160420_0003_Kat1b_RimI_A_SWn_Q1.00818.00818.2	K.AVAAGMNPMDLK[170.11]R.G	sp|P0A6F5|CH60_ECOLI	1414.71	1046	818	2	1414.7	708.36	60 kDa chaperonin OS=Escherichia coli (strain K12) GN=groL PE=1 SV=2	8.79	0	[unavailable]	[unavailable]	[unavailable]	[unavailable]	-3.5378	[unavailable]	0.999999	2.24089	0.9999	0.4191	20	2	0	-0.005	9.0598
0.999999	1	YQQHGMAPLTQEQK(1.000)PVAK(0.000)	160420_0003_Kat1b_RimI_A_SWn_Q1.00850.00850.3	R.YQQHGMAPLTQEQK[170.11]PVAK.V	sp|P0A9A6|FTSZ_ECOLI	2095.05	1049	850	3	2095.05	699.358	Cell division protein FtsZ OS=Escherichia coli (strain K12) GN=ftsZ PE=1 SV=1	8.51	0	[unavailable]	[unavailable]	[unavailable]	[unavailable]	-1.748	[unavailable]	0.5785	7.99998	0.999999	0	2.8683	2	0	-0.0037	8.7323
0.999999	1	AISK(1.000)MLNTCYR	160420_0003_Kat1b_RimI_A_SWn_Q1.00861.00861.2	K.AISK[170.11]MLNTC[160.03]YR.L	sp|P0A8T7|RPOC_ECOLI	1397.68	1054	861	2	1397.67	699.847	DNA-directed RNA polymerase subunit beta' OS=Escherichia coli (strain K12) GN=rpoC PE=1 SV=1	9.32	0	[unavailable]	[unavailable]	[unavailable]	[unavailable]	-4.8036	[unavailable]	0.9998	3.49999	0	0	13.1955	2	1	-0.0067	8.344
0.999999	1	GNIMK(1.000)FTEGAFK(0.000), GNIM(1.000)KFTEGAFK	160420_0003_Kat1b_RimI_A_SWn_Q1.00875.00875.2	K.GNIM[147.04]K[170.11]FTEGAFK.D	sp|P08200|IDH_ECOLI	1399.68	1106	875	2	1399.67	700.848	Isocitrate dehydrogenase [NADP] OS=Escherichia coli (strain K12) GN=icd PE=1 SV=1	8.59	0	[unavailable]	[unavailable]	[unavailable]	[unavailable]	-4.4479	[unavailable]	0.999999	8.07958	0	0.999999	10.6452	2	1	-0.0062	6.4596
0.999999	1	AHAFPWSEK(1.000)TFASNQGER	160420_0003_Kat1b_RimI_A_SWn_Q1.00878.00878.3	R.AHAFPWSEK[170.11]TFASNQGER.Y	sp|P0A944|RIMI_ECOLI	2103.98	1029	878	3	2103.97	702.333	Ribosomal-protein-alanine acetyltransferase OS=Escherichia coli (strain K12) GN=rimI PE=1 SV=1	6.8	0	[unavailable]	[unavailable]	[unavailable]	[unavailable]	-0.5222	[unavailable]	0.999999	3.49999	0	0.999999	0.999999	2	1	-0.0011	12.9906
0.999999	1	AIAEQLK(1.000)YTGNK(0.000)	160420_0003_Kat1b_RimI_A_SWn_Q1.00907.00907.2	K.AIAEQLK[170.11]YTGNK.D	sp|P0C018|RL18_ECOLI	1376.73	1053	907	2	1376.72	689.372	50S ribosomal protein L18 OS=Escherichia coli (strain K12) GN=rplR PE=1 SV=1	8.54	0	[unavailable]	[unavailable]	[unavailable]	[unavailable]	-4.8767	[unavailable]	0.9976	12	0.999999	0	4.8695	2	1	-0.0067	8.4654
0.999999	1	ANVEIYTK(1.000)ETCPYCHR	160420_0003_Kat1b_RimI_A_SWn_Q1.00915.00915.3	M.ANVEIYTK[170.11]ETC[160.03]PYC[160.03]HR.A	sp|P0AC62|GLRX3_ECOLI	2081.93	1103	915	3	2081.92	694.984	Glutaredoxin 3 OS=Escherichia coli (strain K12) GN=grxC PE=1 SV=2	6.78	0	[unavailable]	[unavailable]	[unavailable]	[unavailable]	-3.43	[unavailable]	0.9869	2.4339	0	0	0	2	1	-0.0071	6.5641
0.999999	1	MQAASGQLQQSHLLK(1.000)QVR	160420_0003_Kat1b_RimI_A_SWn_Q1.00918.00918.3	R.MQAASGQLQQSHLLK[170.11]QVR.R	sp|P0A7M6|RL29_ECOLI	2064.09	1039	918	3	2064.08	689.037	50S ribosomal protein L29 OS=Escherichia coli (strain K12) GN=rpmC PE=1 SV=1	11	0	[unavailable]	[unavailable]	[unavailable]	[unavailable]	-3.5484	[unavailable]	0.999999	15	2	2	0.9986	2	1	-0.0073	10.0342
0.999999	1	GNIMK(1.000)FTEGAFK(0.000)	160420_0003_Kat1b_RimI_A_SWn_Q1.00945.00945.2	K.GNIMK[170.11]FTEGAFK.D	sp|P08200|IDH_ECOLI	1383.69	1164	945	2	1383.68	692.85	Isocitrate dehydrogenase [NADP] OS=Escherichia coli (strain K12) GN=icd PE=1 SV=1	8.59	0	[unavailable]	[unavailable]	[unavailable]	[unavailable]	-2.2055	[unavailable]	0.9983	11.4907	0.999999	0.999999	10.6452	2	1	-0.0031	5.0649
0.999999	1	MIEGSCK(1.000)AYNR	160420_0003_Kat1b_RimI_A_SWn_Q1.00953.00953.2	K.MIEGSC[160.03]K[170.11]AYNR.E	sp|P09373|PFLB_ECOLI	1369.61	1067	953	2	1369.61	685.813	Formate acetyltransferase 1 OS=Escherichia coli (strain K12) GN=pflB PE=1 SV=2	7.95	0	[unavailable]	[unavailable]	[unavailable]	[unavailable]	-4.5455	[unavailable]	0.999999	15	0.999999	0	11.0349	2	1	-0.0062	7.7721
0.999999	1	AAQYVASHPGEVCPAK(1.000)WK(0.000)	160420_0003_Kat1b_RimI_A_SWn_Q1.00990.00990.3	K.AAQYVASHPGEVC[160.03]PAK[170.11]WK.E	sp|P0AE08|AHPC_ECOLI	2039.99	1028	990	3	2039.99	681.004	Alkyl hydroperoxide reductase C OS=Escherichia coli (strain K12) GN=ahpC PE=1 SV=2	8.23	0	[unavailable]	[unavailable]	[unavailable]	[unavailable]	-0.8078	[unavailable]	0.2585	15	0.9962	0	6.60219	2	1	-0.0016	14.353
0.999999	1	SCEK(1.000)AGVLAEVR	160420_0003_Kat1b_RimI_A_SWn_Q1.01007.01007.2	R.SC[160.03]EK[170.11]AGVLAEVR.R	sp|P68679|RS21_ECOLI	1359.68	1070	1007	2	1359.67	680.848	30S ribosomal protein S21 OS=Escherichia coli (strain K12) GN=rpsU PE=1 SV=2	5.86	0	[unavailable]	[unavailable]	[unavailable]	[unavailable]	-6.2845	[unavailable]	0.9954	13.4136	0.999999	0	0.5711	2	1	-0.0085	7.7051
0.999999	1	IVGLQTEAPLK(1.000)R	160420_0003_Kat1b_RimI_A_SWn_Q1.01009.01009.2	K.IVGLQTEAPLK[170.11]R.A	sp|P09373|PFLB_ECOLI	1365.8	982	1009	2	1365.79	683.906	Formate acetyltransferase 1 OS=Escherichia coli (strain K12) GN=pflB PE=1 SV=2	8.75	3322.5	[unavailable]	[unavailable]	[unavailable]	[unavailable]	-7.8731	[unavailable]	0.8478	10.4692	0.999999	0	11.0349	2	0	-0.0108	2.6069
0.999999	1	GNQLLPVSLVK(1.000)R	160420_0003_Kat1b_RimI_A_SWn_Q1.01027.01027.2	K.GNQLLPVSLVK[170.11]R.K	sp|P03023|LACI_ECOLI	1364.81	1277	1027	2	1364.81	683.414	Lactose operon repressor OS=Escherichia coli (strain K12) GN=lacI PE=1 SV=3	11	0	[unavailable]	[unavailable]	[unavailable]	[unavailable]	-3.6671	[unavailable]	0.999999	15	0.999999	0.9898	5.2276	2	0	-0.005	3.1356
0.999999	1	TVDGPSHK(1.000)DWR	160420_0003_Kat1b_RimI_A_SWn_Q1.01035.01035.2	K.TVDGPSHK[170.11]DWR.G	sp|P0A9B2|G3P1_ECOLI	1338.63	1041	1035	2	1338.62	670.323	Glyceraldehyde-3-phosphate dehydrogenase A OS=Escherichia coli (strain K12) GN=gapA PE=1 SV=2	6.41	0	[unavailable]	[unavailable]	[unavailable]	[unavailable]	-5.5626	[unavailable]	0.999999	15	0.999999	0.9999	14.6397	2	1	-0.0074	9.3696
0.999999	1	QEAAAPAPAAK(1.000)AEAPAAAPAAK(0.000)	160420_0003_Kat1b_RimI_A_SWn_Q1.01040.01040.3	K.QEAAAPAPAAK[170.11]AEAPAAAPAAK.A	sp|P06959|ODP2_ECOLI	2014.05	1030	1040	3	2014.05	672.357	Dihydrolipoyllysine-residue acetyltransferase component of pyruvate dehydrogenase complex OS=Escherichia coli (strain K12) GN=aceF PE=1 SV=3	6.14	0	[unavailable]	[unavailable]	[unavailable]	[unavailable]	-1.6365	[unavailable]	0.999999	5.99999	0	0.7719	9.43679	2	1	-0.0033	11.5685
0.999999	1	YGDEQVK(1.000)QWR	160420_0003_Kat1b_RimI_A_SWn_Q1.01067.01067.2	K.YGDEQVK[170.11]QWR.R	sp|P62707|GPMA_ECOLI	1349.64	1075	1067	2	1349.63	675.826	2,3-bisphosphoglycerate-dependent phosphoglycerate mutase OS=Escherichia coli (strain K12) GN=gpmA PE=1 SV=2	6.07	0	[unavailable]	[unavailable]	[unavailable]	[unavailable]	-4.0701	[unavailable]	0.9989	15	0.999999	0.9762	11.9661	2	1	-0.0055	7.4447
0.999999	1	CVEAFK(1.000)TQISK(0.000)	160420_0003_Kat1b_RimI_A_SWn_Q1.01074.01074.2	K.C[160.03]VEAFK[170.11]TQISK.L	sp|P0A805|RRF_ECOLI	1351.68	1202	1074	2	1351.67	676.848	Ribosome-recycling factor OS=Escherichia coli (strain K12) GN=frr PE=1 SV=1	8.2	0	[unavailable]	[unavailable]	[unavailable]	[unavailable]	-7.3151	[unavailable]	0.9351	8.51098	0	0	4.99999	2	1	-0.0099	4.313
0.999999	1	FMHLDK(1.000)DGAIR	160420_0003_Kat1b_RimI_A_SWn_Q1.01097.01097.2	R.FMHLDK[170.11]DGAIR.M	sp|P36938|PGM_ECOLI	1343.67	1314	1097	2	1343.66	672.84	Phosphoglucomutase OS=Escherichia coli (strain K12) GN=pgm PE=1 SV=1	6.75	0	[unavailable]	[unavailable]	[unavailable]	[unavailable]	-4.4516	[unavailable]	0.8907	3.4017	0.999999	0.999999	1.6634	2	1	-0.006	2.5591
0.999999	1	VGAATEVEMK(0.500)EK(0.500)	160420_0003_Kat1b_RimI_A_SWn_Q1.01126.01126.2	K.VGAATEVEMK[170.11]EK.K	sp|P0A6F5|CH60_ECOLI	1332.66	1091	1126	2	1332.65	667.337	60 kDa chaperonin OS=Escherichia coli (strain K12) GN=groL PE=1 SV=2	4.79	0	[unavailable]	[unavailable]	[unavailable]	[unavailable]	-5.6791	[unavailable]	0.9454	6.25239	0.2048	0	20	2	1	-0.0076	6.7765
0.999999	1	LEK(1.000)AATYEQIK(0.000)	160420_0003_Kat1b_RimI_A_SWn_Q1.01131.01131.2	R.LEK[170.11]AATYEQIK.A	sp|P0A9B2|G3P1_ECOLI	1334.71	1132	1131	2	1334.7	668.361	Glyceraldehyde-3-phosphate dehydrogenase A OS=Escherichia coli (strain K12) GN=gapA PE=1 SV=2	6.14	0	[unavailable]	[unavailable]	[unavailable]	[unavailable]	-4.2071	[unavailable]	0.49985	15	0.999999	0	14.6397	2	1	-0.0056	5.6414
0.999999	1	ELQEK(1.000)VSPVVR	160420_0003_Kat1b_RimI_A_SWn_Q1.01142.01142.2	K.ELQEK[170.11]VSPVVR.K	sp|P0A867|TALA_ECOLI	1324.74	1206	1142	2	1324.73	663.375	Transaldolase A OS=Escherichia coli (strain K12) GN=talA PE=3 SV=1	6.24	0	[unavailable]	[unavailable]	[unavailable]	[unavailable]	-6.266	[unavailable]	0.973999	4.33559	0	0	0.1663	2	1	-0.0083	4.2985
0.999999	1	EVPVEVK(1.000)PEVR	160420_0003_Kat1b_RimI_A_SWn_Q1.01154.01154.2	R.EVPVEVK[170.11]PEVR.V	sp|P68066|GRCA_ECOLI	1321.72	1159	1154	2	1321.72	661.869	Autonomous glycyl radical cofactor OS=Escherichia coli (strain K12) GN=grcA PE=1 SV=1	4.79	0	[unavailable]	[unavailable]	[unavailable]	[unavailable]	-6.5573	[unavailable]	0.993499	4.08939	0.8803	0	2.2335	2	0	-0.0087	5.1402
0.999999	1	IDNYEVVGK(1.000)SRPSLPER	160420_0003_Kat1b_RimI_A_SWn_Q1.01161.01161.3	R.IDNYEVVGK[170.11]SRPSLPER.L	sp|P0A7F3|PYRI_ECOLI	2000.03	1166	1161	3	2000.02	667.685	Aspartate carbamoyltransferase regulatory chain OS=Escherichia coli (strain K12) GN=pyrI PE=1 SV=2	6.18	0	[unavailable]	[unavailable]	[unavailable]	[unavailable]	-4.2114	[unavailable]	0.67915	8.25139	0.999999	0	7.09309	2	1	-0.0084	4.8844
0.999999	1	ELTYK(1.000)ANDVLK(0.000)	160420_0003_Kat1b_RimI_A_SWn_Q1.01176.01176.2	K.ELTYK[170.11]ANDVLK.K	sp|P0A7D7|PUR7_ECOLI	1334.71	1174	1176	2	1334.7	668.361	Phosphoribosylaminoimidazole-succinocarboxamide synthase OS=Escherichia coli (strain K12) GN=purC PE=1 SV=1	6.17	0	[unavailable]	[unavailable]	[unavailable]	[unavailable]	-5.2131	[unavailable]	0.9803	0	0	0	5.1854	2	1	-0.007	4.7659
0.999999	1	AATYEQIK(1.000)AAVK(0.000)	160420_0003_Kat1b_RimI_A_SWn_Q1.01178.01178.2	K.AATYEQIK[170.11]AAVK.A	sp|P0A9B2|G3P1_ECOLI	1333.72	1061	1178	2	1333.72	667.869	Glyceraldehyde-3-phosphate dehydrogenase A OS=Escherichia coli (strain K12) GN=gapA PE=1 SV=2	8.54	0	[unavailable]	[unavailable]	[unavailable]	[unavailable]	-2.7458	[unavailable]	0.9953	15	0.999999	0	14.6397	2	1	-0.0037	8.139
0.999999	1	SLINTK(0.778)IK(0.222)PFK(0.000)	160420_0003_Kat1b_RimI_A_SWn_Q1.01185.01185.2	M.SLINTK[170.11]IKPFK.N	sp|P0AE08|AHPC_ECOLI	1329.8	1218	1185	2	1329.8	665.908	Alkyl hydroperoxide reductase C OS=Escherichia coli (strain K12) GN=ahpC PE=1 SV=2	10.3	0	[unavailable]	[unavailable]	[unavailable]	[unavailable]	-5.1406	[unavailable]	0.9712	4.67689	0.999999	0.999999	6.60219	2	1	-0.0068	4.0851
0.999999	1	MDQK(1.000)LLTDFR, M(1.000)DQKLLTDFR	160420_0003_Kat1b_RimI_A_SWn_Q1.01196.01196.2	-.n[43.02]M[147.04]DQK[170.11]LLTDFR.S	sp|P69908|DCEA_ECOLI	1323.65	1134	1196	2	1323.64	662.832	Glutamate decarboxylase alpha OS=Escherichia coli (strain K12) GN=gadA PE=1 SV=1	5.71	0	[unavailable]	[unavailable]	[unavailable]	[unavailable]	-4.98	[unavailable]	0.9911	12.4472	0.9598	2.778	12.7191	2	1	-0.0066	5.588
0.999999	1	TYQQQVAK(1.000)NAK(0.000)	160420_0003_Kat1b_RimI_A_SWn_Q1.01216.01216.2	K.TYQQQVAK[170.11]NAK.A	sp|P0A825|GLYA_ECOLI	1319.68	1074	1216	2	1319.68	660.849	Serine hydroxymethyltransferase OS=Escherichia coli (strain K12) GN=glyA PE=1 SV=1	9.7	0	[unavailable]	[unavailable]	[unavailable]	[unavailable]	-5.365	[unavailable]	0.9452	4.21469	0	0	7.28699	2	1	-0.0071	7.6008
0.999999	1	CHPFFTGK(1.000)QR	160420_0003_Kat1b_RimI_A_SWn_Q1.01228.01228.2	K.C[160.03]HPFFTGK[170.11]QR.D	sp|P0A7M9|RL31_ECOLI	1318.62	1225	1228	2	1318.62	660.319	50S ribosomal protein L31 OS=Escherichia coli (strain K12) GN=rpmE PE=1 SV=1	9.51	0	[unavailable]	[unavailable]	[unavailable]	[unavailable]	-2.2218	[unavailable]	0.999999	15	0.999999	1.989	7.16649	2	1	-0.0029	4.0261
0.999999	1	IAAGADISK(1.000)AAAGR	160420_0003_Kat1b_RimI_A_SWn_Q1.01229.01229.2	K.IAAGADISK[170.11]AAAGR.A	sp|P0ACF4|DBHB_ECOLI	1312.71	1117	1229	2	1312.7	657.362	DNA-binding protein HU-beta OS=Escherichia coli (strain K12) GN=hupB PE=1 SV=1	8.75	0	[unavailable]	[unavailable]	[unavailable]	[unavailable]	-6.1374	[unavailable]	0.999999	9.39518	0.999999	0	3.477	2	1	-0.0081	6.0162
0.999994	1	IDNYEVVGK(1.000)SR	160420_0003_Kat1b_RimI_A_SWn_Q1.01231.01231.2	R.IDNYEVVGK[170.11]SR.P	sp|P0A7F3|PYRI_ECOLI	1320.67	1305	1231	2	1320.66	661.341	Aspartate carbamoyltransferase regulatory chain OS=Escherichia coli (strain K12) GN=pyrI PE=1 SV=2	6.07	0	[unavailable]	[unavailable]	[unavailable]	[unavailable]	-7.949	[unavailable]	0	0.999998	0.5245	0	7.09309	1	1	-0.0105	2.7103
0.999999	1	GGIYLYPSTASHPDGK(1.000)LR	160420_0003_Kat1b_RimI_A_SWn_Q1.01247.01247.3	K.GGIYLYPSTASHPDGK[170.11]LR.L	sp|P0A993|F16PA_ECOLI	1973	1249	1247	3	1973	658.674	Fructose-1,6-bisphosphatase class 1 OS=Escherichia coli (strain K12) GN=fbp PE=1 SV=1	8.5	0	[unavailable]	[unavailable]	[unavailable]	[unavailable]	-1.7633	[unavailable]	0.984399	-0.2258	0	0	1.7914	2	1	-0.0035	3.5007
0.999999	0.9918	MDQK(1.000)LLTDFR	160420_0003_Kat1b_RimI_A_SWn_Q1.01265.01265.2	-.n[43.02]MDQK[170.11]LLTDFR.S	sp|P69908|DCEA_ECOLI	1307.65	986	1265	2	1307.65	654.835	Glutamate decarboxylase alpha OS=Escherichia coli (strain K12) GN=gadA PE=1 SV=1	5.71	3870.8	[unavailable]	[unavailable]	[unavailable]	[unavailable]	-4.0729	[unavailable]	0.90815	10.5459	0.999999	2.2568	12.7191	2	1	-0.0053	0.5468
0.999999	1	SEALK(1.000)ILNNIR	160420_0003_Kat1b_RimI_A_SWn_Q1.01267.01267.2	M.SEALK[170.11]ILNNIR.T	sp|P0ACF8|HNS_ECOLI	1311.75	1288	1267	2	1311.75	656.883	DNA-binding protein H-NS OS=Escherichia coli (strain K12) GN=hns PE=1 SV=2	8.46	0	[unavailable]	[unavailable]	[unavailable]	[unavailable]	-4.4668	[unavailable]	0.9944	15	0.999999	0	5.9992	2	1	-0.0059	2.9709
0.999999	1	ASLK(1.000)YLSDHPK(0.000)	160420_0003_Kat1b_RimI_A_SWn_Q1.01288.01288.2	K.ASLK[170.11]YLSDHPK.L	sp|P69908|DCEA_ECOLI,sp|P69910|DCEB_ECOLI	1299.68	1124	1288	2	1299.67	650.848	Glutamate decarboxylase alpha OS=Escherichia coli (strain K12) GN=gadA PE=1 SV=1	8.55	0	[unavailable]	[unavailable]	[unavailable]	[unavailable]	-6.7625	[unavailable]	0.9982	10.2861	0.999999	0	15.7191	2	1	-0.0088	5.8886
0.999999	1	DYFGAHTYK(1.000)R	160420_0003_Kat1b_RimI_A_SWn_Q1.01290.01290.2	R.DYFGAHTYK[170.11]R.L	sp|P00350|6PGD_ECOLI	1298.6	1068	1290	2	1298.6	650.309	6-phosphogluconate dehydrogenase, decarboxylating OS=Escherichia coli (strain K12) GN=gnd PE=1 SV=2	8.5	0	[unavailable]	[unavailable]	[unavailable]	[unavailable]	-5.2641	[unavailable]	0.999899	15	0.999999	0.9999	6.7166	2	0	-0.0068	7.7486
0.999999	1	CHPFFTGK(1.000)QR	160420_0003_Kat1b_RimI_A_SWn_Q1.01306.01306.2	K.C[160.03]HPFFTGK[170.11]QR.D	sp|P0A7M9|RL31_ECOLI	1301.6	869	1306	2	1301.59	651.806	50S ribosomal protein L31 OS=Escherichia coli (strain K12) GN=rpmE PE=1 SV=1	9.51	3222.8	[unavailable]	[unavailable]	[unavailable]	[unavailable]	-4.9939	[unavailable]	0	15	0.999999	1.989	7.16649	2	1	-0.0065	9.558
0.999999	1	TPGQTLLK(1.000)PTAQ	160420_0003_Kat1b_RimI_A_SWn_Q1.01310.01310.2	K.TPGQTLLK[170.11]PTAQ.-	sp|P0A951|ATDA_ECOLI	1295.71	988	1310	2	1295.7	648.861	Spermidine N(1)-acetyltransferase OS=Escherichia coli (strain K12) GN=speG PE=1 SV=2	8.41	3214.2	[unavailable]	[unavailable]	[unavailable]	[unavailable]	-6.0739	[unavailable]	0.4098	10.4619	0	0	0	2	0	-0.0079	4.3565
0.999999	1	LEGNNAELGAK(0.500)K(0.500)	160420_0003_Kat1b_RimI_A_SWn_Q1.01325.01325.2	R.LEGNNAELGAK[170.11]K.L	sp|P0A836|SUCC_ECOLI	1284.67	1151	1325	2	1284.66	643.341	Succinate--CoA ligase [ADP-forming] subunit beta OS=Escherichia coli (strain K12) GN=sucC PE=1 SV=1	6.14	0	[unavailable]	[unavailable]	[unavailable]	[unavailable]	-6.0813	[unavailable]	0.7485	3.80869	0	0	3.9029	2	0	-0.0078	5.3574
0.999999	1	DGK(1.000)YVLAGEGNK(0.000)	160420_0003_Kat1b_RimI_A_SWn_Q1.01354.01354.2	K.DGK[170.11]YVLAGEGNK.A	sp|P0A6P9|ENO_ECOLI	1291.64	1252	1354	2	1291.63	646.828	Enolase OS=Escherichia coli (strain K12) GN=eno PE=1 SV=2	6.07	0	[unavailable]	[unavailable]	[unavailable]	[unavailable]	-5.4815	[unavailable]	0.9882	2.9059	0	0	7.36309	2	1	-0.0071	3.4765
0.999999	1	EIK(1.000)FRPGTDEGDYQVK(0.000)	160420_0003_Kat1b_RimI_A_SWn_Q1.01358.01358.3	K.EIK[170.11]FRPGTDEGDYQVK.L	sp|P0A707|IF3_ECOLI	1922.94	1073	1358	3	1922.93	641.986	Translation initiation factor IF-3 OS=Escherichia coli (strain K12) GN=infC PE=1 SV=1	4.78	0	[unavailable]	[unavailable]	[unavailable]	[unavailable]	-3.7136	[unavailable]	0.8982	7.99998	0	0	7.19769	2	1	-0.0071	7.6091
0.999992	1	FAEK(1.000)LQQAVSK(0.000)	160420_0003_Kat1b_RimI_A_SWn_Q1.01362.01362.2	R.FAEK[170.11]LQQAVSK.L	sp|P25526|GABD_ECOLI	1289.7	1251	1362	2	1289.68	645.856	Succinate-semialdehyde dehydrogenase [NADP(+)] GabD OS=Escherichia coli (strain K12) GN=gabD PE=1 SV=1	8.59	0	[unavailable]	[unavailable]	[unavailable]	[unavailable]	-11.642	[unavailable]	0.5086	0.973599	0	0	2.2786	2	1	-0.015	3.4792
0.999999	1	GVTVDK(1.000)MTELR	160420_0003_Kat1b_RimI_A_SWn_Q1.01363.01363.2	R.GVTVDK[170.11]MTELR.K	sp|P0A7J3|RL10_ECOLI	1289.66	1115	1363	2	1289.66	645.84	50S ribosomal protein L10 OS=Escherichia coli (strain K12) GN=rplJ PE=1 SV=2	6.07	0	[unavailable]	[unavailable]	[unavailable]	[unavailable]	-7.1936	[unavailable]	0.99815	4.99939	0	0	3.5457	2	1	-0.0093	6.1572
0.999999	1	EGNGYLLSK(1.000)SR	160420_0003_Kat1b_RimI_A_SWn_Q1.01409.01409.2	K.EGNGYLLSK[170.11]SR.F	sp|P0AE37|ASTA_ECOLI	1264.64	1145	1409	2	1264.63	633.328	Arginine N-succinyltransferase OS=Escherichia coli (strain K12) GN=astA PE=2 SV=1	8.69	0	[unavailable]	[unavailable]	[unavailable]	[unavailable]	-6.5637	[unavailable]	0.996599	15	0.9722	0.8489	2.0805	2	1	-0.0083	5.4051
0.999999	1	NSGPDK(1.000)LTLQR	160420_0003_Kat1b_RimI_A_SWn_Q1.01418.01418.2	K.NSGPDK[170.11]LTLQR.K	sp|P0A705|IF2_ECOLI	1269.67	1087	1418	2	1269.66	635.841	Translation initiation factor IF-2 OS=Escherichia coli (strain K12) GN=infB PE=1 SV=1	8.75	0	[unavailable]	[unavailable]	[unavailable]	[unavailable]	-4.6149	[unavailable]	0.999999	15	0	0	7.4667	2	1	-0.0059	6.9161
0.999995	1	SNVPAELK(1.000)YSK(0.000)	160420_0003_Kat1b_RimI_A_SWn_Q1.01422.01422.2	M.SNVPAELK[170.11]YSK.E	sp|P0A6T9|GCSH_ECOLI	1276.67	1222	1422	2	1276.66	639.341	Glycine cleavage system H protein OS=Escherichia coli (strain K12) GN=gcvH PE=1 SV=2	8.22	0	[unavailable]	[unavailable]	[unavailable]	[unavailable]	-5.9282	[unavailable]	0.702	0.561499	0	0	0.3676	2	1	-0.0076	4.0356
0.999999	1	DTQQLLK(1.000)ETR	160420_0003_Kat1b_RimI_A_SWn_Q1.01425.01425.2	R.DTQQLLK[170.11]ETR.Q	sp|P28861|FENR_ECOLI	1272.67	1162	1425	2	1272.66	637.341	Flavodoxin\ferredoxin--NADP reductase OS=Escherichia coli (strain K12) GN=fpr PE=1 SV=4	6.07	0	[unavailable]	[unavailable]	[unavailable]	[unavailable]	-7.9611	[unavailable]	0.977599	2.7662	0	0	0.3783	2	1	-0.0101	5.0837
0.912121	0.9796	[unavailable]	160420_0003_Kat1b_RimI_A_SWn_Q1.01439.01439.2	R.VGLLTGDVAQKK[170.11].R	sp|P0A8J8|RHLB_ECOLI	1269.73	1337	1439	2	1269.72	635.872	ATP-dependent RNA helicase RhlB OS=Escherichia coli (strain K12) GN=rhlB PE=1 SV=2	8.56	0	[unavailable]	[unavailable]	[unavailable]	[unavailable]	-6.6336	[unavailable]	0.6751	0	0	0	1.5686	2	0	-0.0084	1.8538
0.999999	1	GQVK(1.000)WFNESK(0.000)	160420_0003_Kat1b_RimI_A_SWn_Q1.01443.01443.2	K.GQVK[170.11]WFNESK.G	sp|P0A9Y6|CSPC_ECOLI	1263.62	1102	1443	2	1263.62	632.82	Cold shock-like protein CspC OS=Escherichia coli (strain K12) GN=cspC PE=1 SV=2	8.59	0	[unavailable]	[unavailable]	[unavailable]	[unavailable]	-1.5457	[unavailable]	0.9789	15	0.999999	0	3.9858	2	1	-0.002	6.5678
0.999999	1	AVGK(1.000)VLPELNGK(0.000)	160420_0003_Kat1b_RimI_A_SWn_Q1.01451.01451.2	K.AVGK[170.11]VLPELNGK.L	sp|P0A9B2|G3P1_ECOLI	1265.73	1100	1451	2	1265.73	633.875	Glyceraldehyde-3-phosphate dehydrogenase A OS=Escherichia coli (strain K12) GN=gapA PE=1 SV=2	8.64	0	[unavailable]	[unavailable]	[unavailable]	[unavailable]	-4.147	[unavailable]	0.9888	15	0.9796	0.3178	14.6397	2	1	-0.0052	6.5705
0.999999	1	DYVEGETAAK(0.500)K(0.500)	160420_0003_Kat1b_RimI_A_SWn_Q1.01477.01477.2	R.DYVEGETAAK[170.11]K.E	sp|P0A9Q7|ADHE_ECOLI	1251.6	1119	1477	2	1251.59	626.807	Aldehyde-alcohol dehydrogenase OS=Escherichia coli (strain K12) GN=adhE PE=1 SV=2	4.68	0	[unavailable]	[unavailable]	[unavailable]	[unavailable]	-4.9741	[unavailable]	0.8863	0.999998	0	0	10.2467	2	0	-0.0062	5.994
0.999999	1	VANLAEAQPDREIEK(1.000)R	160420_0003_Kat1b_RimI_A_SWn_Q1.01489.01489.3	K.VANLAEAQPDREIEK[170.11]R.G	sp|P00961|SYGB_ECOLI	1879.98	990	1489	3	1879.97	627.666	Glycine--tRNA ligase beta subunit OS=Escherichia coli (strain K12) GN=glyS PE=1 SV=4	4.87	2703.2	[unavailable]	[unavailable]	[unavailable]	[unavailable]	-3.7868	[unavailable]	0.7863	2.7724	0	0	6.812	2	1	-0.0071	0.5597
0.999999	1	VVLATGNVGK(1.000)VR	160420_0003_Kat1b_RimI_A_SWn_Q1.01492.01492.2	K.VVLATGNVGK[170.11]VR.E	sp|P52061|IXTPA_ECOLI	1253.75	1112	1492	2	1253.74	627.88	dITP\XTP pyrophosphatase OS=Escherichia coli (strain K12) GN=rdgB PE=1 SV=1	11	0	[unavailable]	[unavailable]	[unavailable]	[unavailable]	-7.7892	[unavailable]	0.999999	15	0	0	0.0521	2	1	-0.0098	6.2245
0.999999	1	GYGMGDAAEGK(1.000)NIAHQVK(0.000)	160420_0003_Kat1b_RimI_A_SWn_Q1.01496.01496.3	K.GYGMGDAAEGK[170.11]NIAHQVK.K	sp|P0AFG8|ODP1_ECOLI	1886.89	1143	1496	3	1886.89	629.972	Pyruvate dehydrogenase E1 component OS=Escherichia coli (strain K12) GN=aceE PE=1 SV=2	6.75	0	[unavailable]	[unavailable]	[unavailable]	[unavailable]	-3.8816	[unavailable]	0.7597	0	0	1.5814	18.178	2	1	-0.0073	5.4097
0.999999	1	EK(1.000)INPAGAPTYVPGEYK(0.000)	160420_0003_Kat1b_RimI_A_SWn_Q1.01512.01512.3	K.EK[170.11]INPAGAPTYVPGEYK.L	sp|P0A850|TIG_ECOLI	1874.94	1276	1512	3	1874.94	625.988	Trigger factor OS=Escherichia coli (strain K12) GN=tig PE=1 SV=1	6.24	0	[unavailable]	[unavailable]	[unavailable]	[unavailable]	-2.4415	[unavailable]	0.9336	2.3547	0.999999	0	11.8431	2	1	-0.0046	3.1365
0.999999	1	VVDAAVEK(1.000)AYK(0.000)	160420_0003_Kat1b_RimI_A_SWn_Q1.01544.01544.2	K.VVDAAVEK[170.11]AYK.G	sp|P08200|IDH_ECOLI	1233.66	1079	1544	2	1233.65	617.837	Isocitrate dehydrogenase [NADP] OS=Escherichia coli (strain K12) GN=icd PE=1 SV=1	6.04	0	[unavailable]	[unavailable]	[unavailable]	[unavailable]	-7.0254	[unavailable]	0.9823	9.49998	0	0	10.6452	2	1	-0.0087	7.1861
0.917459	0.9985	[unavailable]	160420_0003_Kat1b_RimI_A_SWn_Q1.01550.01550.3	K.LWDAVTGQHDK[170.11]DDQAK.K	sp|P0ADE6|YGAU_ECOLI	1867.87	1313	1550	3	1867.86	623.631	Uncharacterized protein YgaU OS=Escherichia coli (strain K12) GN=ygaU PE=1 SV=2	4.56	0	[unavailable]	[unavailable]	[unavailable]	[unavailable]	-5.7837	[unavailable]	0	0	0	0	3.2752	2	1	-0.0108	2.5615
0.999999	1	ATLEDLGQAK(1.000)R	160420_0003_Kat1b_RimI_A_SWn_Q1.01553.01553.2	K.ATLEDLGQAK[170.11]R.V	sp|P0A6F5|CH60_ECOLI	1242.66	1187	1553	2	1242.65	622.336	60 kDa chaperonin OS=Escherichia coli (strain K12) GN=groL PE=1 SV=2	6.11	0	[unavailable]	[unavailable]	[unavailable]	[unavailable]	-6.7781	[unavailable]	0.98715	15	0.999999	0	20	2	0	-0.0084	4.5382
0.999999	1	GGCQGGDK(1.000)CLTHALWR	160420_0003_Kat1b_RimI_A_SWn_Q1.01574.01574.3	K.GGC[160.03]QGGDK[170.11]C[160.03]LTHALWR.D	sp|P0AGK8|ISCR_ECOLI	1856.84	1062	1574	3	1856.84	619.954	HTH-type transcriptional regulator IscR OS=Escherichia coli (strain K12) GN=iscR PE=1 SV=1	8.07	0	[unavailable]	[unavailable]	[unavailable]	[unavailable]	-1.5778	[unavailable]	0.999999	2.1649	0	0	2.6192	2	1	-0.0029	8.0395
0.999999	1	APTPLWMK(0.004)EK(0.996)	160420_0003_Kat1b_RimI_A_SWn_Q1.01580.01580.2	K.APTPLWMKEK[170.11].L	sp|P07395|SYFB_ECOLI	1241.65	1078	1580	2	1241.64	621.831	Phenylalanine--tRNA ligase beta subunit OS=Escherichia coli (strain K12) GN=pheT PE=1 SV=2	8.64	0	[unavailable]	[unavailable]	[unavailable]	[unavailable]	-6.3904	[unavailable]	0.9585	1.5	0	0	4.709	2	1	-0.0079	7.2251
0.999999	1	DSVIGLSK(1.000)INR	160420_0003_Kat1b_RimI_A_SWn_Q1.01583.01583.2	K.DSVIGLSK[170.11]INR.L	sp|P0A6T5|GCH1_ECOLI	1242.69	1156	1583	2	1242.69	622.354	GTP cyclohydrolase 1 OS=Escherichia coli (strain K12) GN=folE PE=1 SV=2	8.75	0	[unavailable]	[unavailable]	[unavailable]	[unavailable]	-4.5186	[unavailable]	0.99635	12.3503	0	0	0.4778	2	1	-0.0056	5.1907
0.999999	1	GEYAQDK(1.000)LVR	160420_0003_Kat1b_RimI_A_SWn_Q1.01607.01607.2	R.GEYAQDK[170.11]LVR.C	sp|P37745|RMLC_ECOLI	1219.62	1137	1607	2	1219.61	610.817	dTDP-4-dehydrorhamnose 3,5-epimerase OS=Escherichia coli (strain K12) GN=rfbC PE=1 SV=1	6.07	0	[unavailable]	[unavailable]	[unavailable]	[unavailable]	-6.3056	[unavailable]	0.999999	15	0.999999	0	0	2	1	-0.0077	5.5456
0.999999	1	IQK(1.000)ISGANLSR	160420_0003_Kat1b_RimI_A_SWn_Q1.01609.01609.2	R.IQK[170.11]ISGANLSR.N	sp|P06959|ODP2_ECOLI	1227.69	1088	1609	2	1227.69	614.854	Dihydrolipoyllysine-residue acetyltransferase component of pyruvate dehydrogenase complex OS=Escherichia coli (strain K12) GN=aceF PE=1 SV=3	11	0	[unavailable]	[unavailable]	[unavailable]	[unavailable]	-4.6732	[unavailable]	0.9991	15	0.999999	0	9.43679	2	1	-0.0057	6.9104
0.999999	1	HEIIK(1.000)TTLPK(0.000)	160420_0003_Kat1b_RimI_A_SWn_Q1.01613.01613.2	R.HEIIK[170.11]TTLPK.A	sp|P0AG44|RL17_ECOLI	1220.71	1232	1613	2	1220.7	611.364	50S ribosomal protein L17 OS=Escherichia coli (strain K12) GN=rplQ PE=1 SV=1	8.6	0	[unavailable]	[unavailable]	[unavailable]	[unavailable]	-6.5999	[unavailable]	0.9849	15	0.999999	0	1.2093	2	1	-0.0081	3.8195
0.999999	1	VAAVK(1.000)APGFGDR	160420_0003_Kat1b_RimI_A_SWn_Q1.01629.01629.2	K.VAAVK[170.11]APGFGDR.R	sp|P0A6F5|CH60_ECOLI	1228.66	1135	1629	2	1228.65	615.336	60 kDa chaperonin OS=Escherichia coli (strain K12) GN=groL PE=1 SV=2	8.72	0	[unavailable]	[unavailable]	[unavailable]	[unavailable]	-4.7689	[unavailable]	0.998699	15	0.999999	0	20	2	1	-0.0059	5.5653
0.999999	1	NIAHQVK(1.000)K(1.000)MNMDGVR	160420_0003_Kat1b_RimI_A_SWn_Q1.01652.01652.3	K.NIAHQVK[170.11]K[170.11]MNMDGVR.H	sp|P0AFG8|ODP1_ECOLI	1823.91	1152	1652	3	1823.91	608.978	Pyruvate dehydrogenase E1 component OS=Escherichia coli (strain K12) GN=aceE PE=1 SV=2	9.99	0	[unavailable]	[unavailable]	[unavailable]	[unavailable]	-4.5176	[unavailable]	0.73975	13.9107	0.999999	1.1301	18.178	2	1	-0.0082	5.3424
0.999999	1	AMLHFCENPGK(1.000)IQSR	160420_0003_Kat1b_RimI_A_SWn_Q1.01655.01655.3	R.AMLHFC[160.03]ENPGK[170.11]IQSR.A	sp|P0A9Q1|ARCA_ECOLI	1828.87	1311	1655	3	1828.87	610.631	Aerobic respiration control protein ArcA OS=Escherichia coli (strain K12) GN=arcA PE=1 SV=1	8.27	0	[unavailable]	[unavailable]	[unavailable]	[unavailable]	-2.503	[unavailable]	0	5.14829	2	1.9699	4.3597	2	1	-0.0046	2.6158
0.999999	1	TLAASGIK(1.000)DFR	160420_0003_Kat1b_RimI_A_SWn_Q1.01661.01661.2	R.TLAASGIK[170.11]DFR.K	sp|P0AEK4|FABI_ECOLI	1219.66	1107	1661	2	1219.65	610.835	Enoyl-[acyl-carrier-protein] reductase [NADH] FabI OS=Escherichia coli (strain K12) GN=fabI PE=1 SV=2	8.41	0	[unavailable]	[unavailable]	[unavailable]	[unavailable]	-4.8041	[unavailable]	0.999999	15	0.999999	0.999999	3.3172	2	1	-0.0059	6.4412
0.999999	1	LAK(1.000)LANAPFIK(0.000)	160420_0003_Kat1b_RimI_A_SWn_Q1.01674.01674.2	R.LAK[170.11]LANAPFIK.V	sp|P0A6H5|HSLU_ECOLI	1226.74	1295	1674	2	1226.73	614.377	ATP-dependent protease ATPase subunit HslU OS=Escherichia coli (strain K12) GN=hslU PE=1 SV=1	10	0	[unavailable]	[unavailable]	[unavailable]	[unavailable]	-6.667	[unavailable]	0.9871	6.9398	0	0	1.8996	2	1	-0.0082	2.867
0.999999	1	AQLGSNSTMK(0.500)K(0.500)	160420_0003_Kat1b_RimI_A_SWn_Q1.01681.01681.2	K.AQLGSNSTMK[170.11]K.H	sp|P00968|CARB_ECOLI	1205.61	1092	1681	2	1205.6	603.811	Carbamoyl-phosphate synthase large chain OS=Escherichia coli (strain K12) GN=carB PE=1 SV=2	10	0	[unavailable]	[unavailable]	[unavailable]	[unavailable]	-4.6576	[unavailable]	0.8955	3.99999	0	0	6.8306	2	0	-0.0056	6.7661
0.999999	1	LQANPAK(1.000)IASR	160420_0003_Kat1b_RimI_A_SWn_Q1.01682.01682.2	K.LQANPAK[170.11]IASR.K	sp|P27302|TKT1_ECOLI	1209.68	1195	1682	2	1209.68	605.849	Transketolase 1 OS=Escherichia coli (strain K12) GN=tktA PE=1 SV=5	11	0	[unavailable]	[unavailable]	[unavailable]	[unavailable]	-4.541	[unavailable]	0.9951	10.766	0.8267	0	4.8401	2	1	-0.0055	4.4217
0.999999	1	EIAEK(1.000)MVEGR	160420_0003_Kat1b_RimI_A_SWn_Q1.01688.01688.2	K.EIAEK[170.11]MVEGR.M	sp|P0A6P1|EFTS_ECOLI	1202.6	1122	1688	2	1202.59	602.306	Elongation factor Ts OS=Escherichia coli (strain K12) GN=tsf PE=1 SV=2	4.79	0	[unavailable]	[unavailable]	[unavailable]	[unavailable]	-5.5828	[unavailable]	0.99805	15	0.999999	0	6.0025	2	1	-0.0067	5.9476
0.999999	1	SMFSGEK(1.000)INR	160420_0003_Kat1b_RimI_A_SWn_Q1.01692.01692.2	K.SMFSGEK[170.11]INR.T	sp|P0A6T1|G6PI_ECOLI	1209.58	1258	1692	2	1209.58	605.798	Glucose-6-phosphate isomerase OS=Escherichia coli (strain K12) GN=pgi PE=1 SV=1	8.46	0	[unavailable]	[unavailable]	[unavailable]	[unavailable]	-3.4313	[unavailable]	0.9649	0.6291	0	0	2.5735	2	1	-0.0042	3.4009
0.999999	1	YVLEK(1.000)MQEK(0.000)	160420_0003_Kat1b_RimI_A_SWn_Q1.01693.01693.2	R.YVLEK[170.11]MQEK.G	sp|P31120|GLMM_ECOLI	1208.61	1190	1693	2	1208.6	605.313	Phosphoglucosamine mutase OS=Escherichia coli (strain K12) GN=glmM PE=1 SV=3	6.14	0	[unavailable]	[unavailable]	[unavailable]	[unavailable]	-6.666	[unavailable]	0.9686	15	0	0	2.7192	2	1	-0.0081	4.5264
0.999999	1	INGQVITIK(1.000)GK(0.000)	160420_0003_Kat1b_RimI_A_SWn_Q1.01696.01696.2	K.INGQVITIK[170.11]GK.N	sp|P0AG55|RL6_ECOLI	1211.72	1084	1696	2	1211.72	606.869	50S ribosomal protein L6 OS=Escherichia coli (strain K12) GN=rplF PE=1 SV=2	10	0	[unavailable]	[unavailable]	[unavailable]	[unavailable]	-6.5482	[unavailable]	0.9695	15	0.999999	0	8.48589	2	1	-0.0079	7.0637
0.999999	1	LIAEAMDK(1.000)VGK(0.000)	160420_0003_Kat1b_RimI_A_SWn_Q1.01711.01711.2	K.LIAEAMDK[170.11]VGK.E	sp|P0A6F5|CH60_ECOLI	1215.65	1080	1711	2	1215.65	608.834	60 kDa chaperonin OS=Escherichia coli (strain K12) GN=groL PE=1 SV=2	6.07	0	[unavailable]	[unavailable]	[unavailable]	[unavailable]	-4.2174	[unavailable]	0.9511	11.7596	0.8276	1.0103	20	2	1	-0.0051	7.1462
0.999999	1	TIK(1.000)VGINGFGR	160420_0003_Kat1b_RimI_A_SWn_Q1.01722.01722.2	M.TIK[170.11]VGINGFGR.L	sp|P0A9B2|G3P1_ECOLI	1202.68	1114	1722	2	1202.67	602.346	Glyceraldehyde-3-phosphate dehydrogenase A OS=Escherichia coli (strain K12) GN=gapA PE=1 SV=2	11	0	[unavailable]	[unavailable]	[unavailable]	[unavailable]	-7.8154	[unavailable]	0.985	10.3352	0	0	14.6397	2	1	-0.0094	6.1597
0.999999	0.9997	K(1.000)FTALGPYIR	160420_0003_Kat1b_RimI_A_SWn_Q1.01727.01727.2	K.K[170.11]FTALGPYIR.E	sp|P24251|CRL_ECOLI	1206.68	1326	1727	2	1206.67	604.345	Sigma factor-binding protein Crl OS=Escherichia coli (strain K12) GN=crl PE=1 SV=5	9.99	0	[unavailable]	[unavailable]	[unavailable]	[unavailable]	-5.4628	[unavailable]	0.999999	15	0	0	1.2584	2	0	-0.0066	2.3316
0.999999	1	CEENHK(1.000)VPR	160420_0003_Kat1b_RimI_A_SWn_Q1.01730.01730.2	K.C[160.03]EENHK[170.11]VPR.W	sp|P0ACY1|YDJA_ECOLI	1192.53	880	1730	2	1192.52	597.272	Putative NAD(P)H nitroreductase YdjA OS=Escherichia coli (strain K12) GN=ydjA PE=1 SV=1	6.75	1820.99	[unavailable]	[unavailable]	[unavailable]	[unavailable]	-3.9412	[unavailable]	0	15	0	0	1.1987	2	1	-0.0047	9.7001
0.999999	1	ADLNVPVK(1.000)DGK(0.000)	160420_0003_Kat1b_RimI_A_SWn_Q1.01735.01735.2	R.ADLNVPVK[170.11]DGK.V	sp|P0A799|PGK_ECOLI	1196.64	1127	1735	2	1196.64	599.327	Phosphoglycerate kinase OS=Escherichia coli (strain K12) GN=pgk PE=1 SV=2	6	0	[unavailable]	[unavailable]	[unavailable]	[unavailable]	-4.1824	[unavailable]	0.4897	15	0.999999	0	11.186	2	1	-0.005	5.7972
0.999999	1	GASQNIIPSSTGAAK(1.000)AVGK(0.000)	160420_0003_Kat1b_RimI_A_SWn_Q1.01742.01742.3	R.GASQNIIPSSTGAAK[170.11]AVGK.V	sp|P0A9B2|G3P1_ECOLI	1797.96	1032	1742	3	1797.95	600.327	Glyceraldehyde-3-phosphate dehydrogenase A OS=Escherichia coli (strain K12) GN=gapA PE=1 SV=2	10	0	[unavailable]	[unavailable]	[unavailable]	[unavailable]	-2.8515	[unavailable]	0.3874	11.7232	0.999999	0	14.6397	2	1	-0.0051	11.2187
0.999999	1	LSEVFK(1.000)QFR	160420_0003_Kat1b_RimI_A_SWn_Q1.01761.01761.2	K.LSEVFK[170.11]QFR.L	sp|P00579|RPOD_ECOLI	1194.64	1138	1761	2	1194.63	598.327	RNA polymerase sigma factor RpoD OS=Escherichia coli (strain K12) GN=rpoD PE=1 SV=2	8.75	0	[unavailable]	[unavailable]	[unavailable]	[unavailable]	-6.744	[unavailable]	0.999999	15	0	0	8.6464	2	1	-0.0081	5.5322
0.999999	1	VESLFK(1.000)AFGR	160420_0003_Kat1b_RimI_A_SWn_Q1.01768.01768.2	R.VESLFK[170.11]AFGR.T	sp|P06987|HIS7_ECOLI	1194.64	1101	1768	2	1194.64	598.327	Histidine biosynthesis bifunctional protein HisB OS=Escherichia coli (strain K12) GN=hisB PE=1 SV=1	8.72	0	[unavailable]	[unavailable]	[unavailable]	[unavailable]	-3.6785	[unavailable]	0.999049	15	0	0	2.4462	2	1	-0.0044	6.5705
0.999999	1	YLPEYK(1.000)ATR	160420_0003_Kat1b_RimI_A_SWn_Q1.01773.01773.2	R.YLPEYK[170.11]ATR.A	sp|P29680|DCUP_ECOLI	1181.61	1196	1773	2	1181.6	591.811	Uroporphyrinogen decarboxylase OS=Escherichia coli (strain K12) GN=hemE PE=3 SV=3	8.5	0	[unavailable]	[unavailable]	[unavailable]	[unavailable]	-7.1283	[unavailable]	0.998199	14.2487	0	0	0	2	1	-0.0084	4.3909
0.999999	1	HYGALQGLNK(1.000)AETAEK(0.000)	160420_0003_Kat1b_RimI_A_SWn_Q1.01774.01774.3	R.HYGALQGLNK[170.11]AETAEK.Y	sp|P62707|GPMA_ECOLI	1770.89	1034	1774	3	1770.88	591.304	2,3-bisphosphoglycerate-dependent phosphoglycerate mutase OS=Escherichia coli (strain K12) GN=gpmA PE=1 SV=2	6.76	0	[unavailable]	[unavailable]	[unavailable]	[unavailable]	-3.4121	[unavailable]	0.9862	12.1551	2	0	11.9661	2	1	-0.006	10.7541
0.999999	1	LIFDK(1.000)ESHR	160420_0003_Kat1b_RimI_A_SWn_Q1.01777.01777.2	K.LIFDK[170.11]ESHR.V	sp|P0A9P0|DLDH_ECOLI	1185.61	1192	1777	2	1185.61	593.814	Dihydrolipoyl dehydrogenase OS=Escherichia coli (strain K12) GN=lpdA PE=1 SV=2	6.75	0	[unavailable]	[unavailable]	[unavailable]	[unavailable]	-7.4131	[unavailable]	0.999649	13.5163	0	0	10.7229	2	1	-0.0088	4.4737
0.999999	1	IGDVADK(1.000)ICR	160420_0003_Kat1b_RimI_A_SWn_Q1.01788.01788.2	R.IGDVADK[170.11]IC[160.03]R.T	sp|P0A9K7|PHOU_ECOLI	1187.6	1193	1788	2	1187.59	594.806	Phosphate-specific transport system accessory protein PhoU OS=Escherichia coli (strain K12) GN=phoU PE=1 SV=1	5.95	0	[unavailable]	[unavailable]	[unavailable]	[unavailable]	-7.6063	[unavailable]	0.9983	4.46439	0	0	0.997	2	1	-0.009	4.4655
0.999999	1	ETTAPALK(0.500)ALK(0.500)	160420_0003_Kat1b_RimI_A_SWn_Q1.01789.01789.2	K.ETTAPALK[170.11]ALK.A	sp|P0ABB8|ATMA_ECOLI	1183.68	1167	1789	2	1183.67	592.848	Magnesium-transporting ATPase, P-type 1 OS=Escherichia coli (strain K12) GN=mgtA PE=1 SV=1	8.69	0	[unavailable]	[unavailable]	[unavailable]	[unavailable]	-7.0127	[unavailable]	0.7738	3.49999	0	0	8.98409	2	1	-0.0083	4.8742
0.999989	1	MTHDNK(0.500)LQVEAIK(0.500)R	160420_0003_Kat1b_RimI_A_SWn_Q1.01791.01791.3	-.n[43.02]MTHDNK[170.11]LQVEAIKR.G	sp|P0A7F3|PYRI_ECOLI	1765.91	1250	1791	3	1765.91	589.645	Aspartate carbamoyltransferase regulatory chain OS=Escherichia coli (strain K12) GN=pyrI PE=1 SV=2	8.37	0	[unavailable]	[unavailable]	[unavailable]	[unavailable]	-4.5623	[unavailable]	0	0	0	0	7.09309	2	1	-0.0081	3.4962
0.999688	0.9716	GQK(1.000)MAPPQISAEVLK(0.000)K(0.000)	160420_0003_Kat1b_RimI_A_SWn_Q1.01796.01796.3	K.GQK[170.11]MAPPQISAEVLKK.M	sp|P0A6Y8|DNAK_ECOLI	1765.98	884	1796	3	1765.97	589.666	Chaperone protein DnaK OS=Escherichia coli (strain K12) GN=dnaK PE=1 SV=2	9.7	3326.51	[unavailable]	[unavailable]	[unavailable]	[unavailable]	-2.4349	[unavailable]	0.9496	4.49999	0	0.999999	9.61519	2	1	-0.0043	6.3757
0.999999	1	ALK(1.000)EPARPMVAIVGGSK(0.000)	160420_0003_Kat1b_RimI_A_SWn_Q1.01799.01799.3	K.ALK[170.11]EPARPMVAIVGGSK.V	sp|P0A799|PGK_ECOLI	1764.99	1261	1799	3	1764.99	589.338	Phosphoglycerate kinase OS=Escherichia coli (strain K12) GN=pgk PE=1 SV=2	9.99	0	[unavailable]	[unavailable]	[unavailable]	[unavailable]	-3.7347	[unavailable]	0.999999	3.15809	0	0	11.186	2	1	-0.0066	3.3209
0.999999	1	QYGEAFEK(1.000)R	160420_0003_Kat1b_RimI_A_SWn_Q1.01813.01813.2	K.QYGEAFEK[170.11]R.H	sp|P0AFG6|ODO2_ECOLI	1168.55	1165	1813	2	1168.55	585.283	Dihydrolipoyllysine-residue succinyltransferase component of 2-oxoglutarate dehydrogenase complex OS=Escherichia coli (strain K12) GN=sucB PE=1 SV=2	6.14	0	[unavailable]	[unavailable]	[unavailable]	[unavailable]	-4.283	[unavailable]	0.992649	15	0	0.999999	5.6977	2	0	-0.005	4.9379
0.999939	1	LVNADIEK(0.500)VK(0.500)	160420_0003_Kat1b_RimI_A_SWn_Q1.01821.01821.2	K.LVNADIEK[170.11]VK.Q	sp|P0AB43|YCGL_ECOLI	1169.67	1296	1821	2	1169.66	585.84	Protein YcgL OS=Escherichia coli (strain K12) GN=ycgL PE=1 SV=3	6.07	0	[unavailable]	[unavailable]	[unavailable]	[unavailable]	-8.9753	[unavailable]	0.2685	0	0	0	0	2	1	-0.0105	2.8557
0.999978	1	AYSEK(1.000)VIDHYENPR	160420_0003_Kat1b_RimI_A_SWn_Q1.01822.01822.3	M.AYSEK[170.11]VIDHYENPR.N	sp|P0ACD4|ISCU_ECOLI	1761.83	1307	1822	3	1761.82	588.285	Iron-sulfur cluster assembly scaffold protein IscU OS=Escherichia coli (strain K12) GN=iscU PE=1 SV=1	5.45	0	[unavailable]	[unavailable]	[unavailable]	[unavailable]	-5.0925	[unavailable]	0	4.73579	0	0	1.8882	2	1	-0.009	2.7004
0.999999	1	YGIEK(1.000)PYEK(0.000)	160420_0003_Kat1b_RimI_A_SWn_Q1.01823.01823.2	R.YGIEK[170.11]PYEK.L	sp|P0AB89|PUR8_ECOLI	1167.58	1273	1823	2	1167.57	584.798	Adenylosuccinate lyase OS=Escherichia coli (strain K12) GN=purB PE=1 SV=1	6.14	0	[unavailable]	[unavailable]	[unavailable]	[unavailable]	-7.9458	[unavailable]	0.9616	14.8508	0	0	5.99999	2	0	-0.0093	3.1939
0.999999	1	MDK(1.000)CVEAFK(0.000)	160420_0003_Kat1b_RimI_A_SWn_Q1.01826.01826.2	R.MDK[170.11]C[160.03]VEAFK.T	sp|P0A805|RRF_ECOLI	1168.53	1096	1826	2	1168.52	585.27	Ribosome-recycling factor OS=Escherichia coli (strain K12) GN=frr PE=1 SV=1	5.82	0	[unavailable]	[unavailable]	[unavailable]	[unavailable]	-6.5813	[unavailable]	0.9926	15	0	0	4.99999	2	1	-0.0077	6.6483
0.999999	1	VAK(1.000)LAGGVAVIK(0.000)	160420_0003_Kat1b_RimI_A_SWn_Q1.01832.01832.2	R.VAK[170.11]LAGGVAVIK.V	sp|P0A6F5|CH60_ECOLI	1166.74	1246	1832	2	1166.73	584.377	60 kDa chaperonin OS=Escherichia coli (strain K12) GN=groL PE=1 SV=2	10	0	[unavailable]	[unavailable]	[unavailable]	[unavailable]	-5.5451	[unavailable]	0.9966	15	0	0	20	2	1	-0.0065	3.5395
0.999999	1	SGSIK(1.000)SPIWR	160420_0003_Kat1b_RimI_A_SWn_Q1.01837.01837.2	R.SGSIK[170.11]SPIWR.S	sp|P60723|RL4_ECOLI	1171.63	1234	1837	2	1171.63	586.825	50S ribosomal protein L4 OS=Escherichia coli (strain K12) GN=rplD PE=1 SV=1	11	0	[unavailable]	[unavailable]	[unavailable]	[unavailable]	-6.7722	[unavailable]	0.997	14.7248	0	0	4.6386	2	1	-0.0079	3.7971
0.999999	1	AVEYFLK(0.000)EK(1.000)	160420_0003_Kat1b_RimI_A_SWn_Q1.01840.01840.2	K.AVEYFLKEK[170.11].V	sp|P0AB89|PUR8_ECOLI	1167.62	1275	1840	2	1167.61	584.816	Adenylosuccinate lyase OS=Escherichia coli (strain K12) GN=purB PE=1 SV=1	6.19	0	[unavailable]	[unavailable]	[unavailable]	[unavailable]	-5.6455	[unavailable]	0.44635	2.6549	0	0	5.99999	2	1	-0.0066	3.1474
0.999999	1	LEPFLK(0.500)QMK(0.500)	160420_0003_Kat1b_RimI_A_SWn_Q1.01847.01847.2	K.LEPFLK[170.11]QMK.A	sp|P0A715|KDSA_ECOLI	1174.64	1284	1847	2	1174.63	588.328	2-dehydro-3-deoxyphosphooctonate aldolase OS=Escherichia coli (strain K12) GN=kdsA PE=1 SV=1	8.59	0	[unavailable]	[unavailable]	[unavailable]	[unavailable]	-7.5863	[unavailable]	0.931	0.499999	0	0	3.1389	2	1	-0.0089	3.0359
0.999999	1	TSAEK(1.000)GIASVR	160420_0003_Kat1b_RimI_A_SWn_Q1.01853.01853.2	K.TSAEK[170.11]GIASVR.S	sp|P76402|YEGP_ECOLI	1159.62	1141	1853	2	1159.61	580.817	UPF0339 protein YegP OS=Escherichia coli (strain K12) GN=yegP PE=1 SV=2	8.41	0	[unavailable]	[unavailable]	[unavailable]	[unavailable]	-7.6845	[unavailable]	0.999599	5.13969	0	0	0.3254	2	1	-0.0089	5.4852
0.999999	1	TEGQK(1.000)LAGALK(0.000)	160420_0003_Kat1b_RimI_A_SWn_Q1.01870.01870.2	K.TEGQK[170.11]LAGALK.V	sp|P35340|AHPF_ECOLI	1156.65	1176	1870	2	1156.64	579.33	Alkyl hydroperoxide reductase subunit F OS=Escherichia coli (strain K12) GN=ahpF PE=1 SV=2	8.26	0	[unavailable]	[unavailable]	[unavailable]	[unavailable]	-7.5988	[unavailable]	0.9123	8.05759	0	0	0.4818	2	1	-0.0088	4.7511
0.999999	1	IAFVNK(1.000)MDR, IAFVNKM(1.000)DR	160420_0003_Kat1b_RimI_A_SWn_Q1.01871.01871.2	R.IAFVNK[170.11]M[147.04]DR.M	sp|P0A6M8|EFG_ECOLI	1150.58	1139	1871	2	1150.57	576.298	Elongation factor G OS=Escherichia coli (strain K12) GN=fusA PE=1 SV=2	8.75	0	[unavailable]	[unavailable]	[unavailable]	[unavailable]	-6.3657	[unavailable]	0.9971	15	0	1.9991	10.381	2	1	-0.0073	5.5313
0.999999	1	IIAIDTNPK(0.500)K(0.500)	160420_0003_Kat1b_RimI_A_SWn_Q1.01876.01876.2	R.IIAIDTNPK[170.11]K.F	sp|P25437|FRMA_ECOLI	1153.67	1287	1876	2	1153.66	577.843	S-(hydroxymethyl)glutathione dehydrogenase OS=Escherichia coli (strain K12) GN=frmA PE=1 SV=3	8.59	0	[unavailable]	[unavailable]	[unavailable]	[unavailable]	-8.1474	[unavailable]	0.8566	4.49999	0	0	1.2575	2	0	-0.0094	2.9716
0.999999	1	TAPSQVLK(1.000)IR	160420_0003_Kat1b_RimI_A_SWn_Q1.01880.01880.2	M.TAPSQVLK[170.11]IR.R	sp|P05020|PYRC_ECOLI	1153.68	1191	1880	2	1153.67	577.848	Dihydroorotase OS=Escherichia coli (strain K12) GN=pyrC PE=1 SV=2	11	0	[unavailable]	[unavailable]	[unavailable]	[unavailable]	-8.1473	[unavailable]	0.9938	7.57929	0	0	1.0206	2	1	-0.0094	4.4915
0.999999	1	MTDLDLAGK(1.000)R	160420_0003_Kat1b_RimI_A_SWn_Q1.01882.01882.2	K.MTDLDLAGK[170.11]R.V	sp|P0A799|PGK_ECOLI	1160.59	1178	1882	2	1160.58	581.3	Phosphoglycerate kinase OS=Escherichia coli (strain K12) GN=pgk PE=1 SV=2	5.71	0	[unavailable]	[unavailable]	[unavailable]	[unavailable]	-8.9403	[unavailable]	0.998099	3.49549	0	0.999999	11.186	2	0	-0.0104	4.7299
0.999999	1	TGAGMMDCK(0.500)K(0.500)	160420_0003_Kat1b_RimI_A_SWn_Q1.01917.01917.2	R.TGAGMMDC[160.03]K[170.11]K.A	sp|P0A6P1|EFTS_ECOLI	1139.48	1072	1917	2	1139.47	570.746	Elongation factor Ts OS=Escherichia coli (strain K12) GN=tsf PE=1 SV=2	7.87	0	[unavailable]	[unavailable]	[unavailable]	[unavailable]	-6.642	[unavailable]	0.8904	6.49999	0	0	6.0025	2	0	-0.0076	7.6895
0.999999	1	QQQEVAK(1.000)LR	160420_0003_Kat1b_RimI_A_SWn_Q1.01920.01920.2	K.QQQEVAK[170.11]LR.E	sp|P0A8V2|RPOB_ECOLI	1140.63	1179	1920	2	1140.62	571.32	DNA-directed RNA polymerase subunit beta OS=Escherichia coli (strain K12) GN=rpoB PE=1 SV=1	8.75	0	[unavailable]	[unavailable]	[unavailable]	[unavailable]	-6.7423	[unavailable]	0.9714	4.09259	0	0	20	2	1	-0.0077	4.7139
0.999999	1	HFQTAVK(1.000)SCSQGGVR	160420_0003_Kat1b_RimI_A_SWn_Q1.01922.01922.3	K.HFQTAVK[170.11]SC[160.03]SQGGVR.G	sp|P00452|RIR1_ECOLI	1702.82	1244	1922	3	1702.81	568.614	Ribonucleoside-diphosphate reductase 1 subunit alpha OS=Escherichia coli (strain K12) GN=nrdA PE=1 SV=2	9.51	0	[unavailable]	[unavailable]	[unavailable]	[unavailable]	-3.656	[unavailable]	0.8825	3.3905	0	0	2.1434	2	1	-0.0062	3.5791
0.999999	1	VGGAAQTK(1.000)IMK(0.000)	160420_0003_Kat1b_RimI_A_SWn_Q1.01925.01925.2	R.VGGAAQTK[170.11]IMK.K	sp|P0ABB0|ATPA_ECOLI	1144.63	1071	1925	2	1144.62	573.321	ATP synthase subunit alpha OS=Escherichia coli (strain K12) GN=atpA PE=1 SV=1	10	0	[unavailable]	[unavailable]	[unavailable]	[unavailable]	-7.7852	[unavailable]	0.9959	15	0	0.999999	6.39439	2	1	-0.0089	7.6964
0.999999	1	QHVIYK(0.500)EAK(0.500)	160420_0003_Kat1b_RimI_A_SWn_Q1.01928.01928.2	R.QHVIYK[170.11]EAK.L	sp|P0A7N9|RL33_ECOLI	1139.6	1163	1928	2	1139.59	570.806	50S ribosomal protein L33 OS=Escherichia coli (strain K12) GN=rpmG PE=1 SV=2	8.51	0	[unavailable]	[unavailable]	[unavailable]	[unavailable]	-6.5341	[unavailable]	0.9544	15	0	0.999999	4.4544	2	1	-0.0074	5.0705
0.999999	1	QYLTK(0.699)ELAK(0.301)	160420_0003_Kat1b_RimI_A_SWn_Q1.01958.01958.2	R.QYLTK[170.11]ELAK.A	sp|P0A7V3|RS3_ECOLI	1134.63	1256	1958	2	1134.62	568.322	30S ribosomal protein S3 OS=Escherichia coli (strain K12) GN=rpsC PE=1 SV=2	8.5	0	[unavailable]	[unavailable]	[unavailable]	[unavailable]	-7.9614	[unavailable]	0.4274	1.0383	0	0.0537	8.13379	2	1	-0.009	3.4468
0.999999	1	HPIYGK(1.000)FIK(0.000)	160420_0003_Kat1b_RimI_A_SWn_Q1.01960.01960.2	K.HPIYGK[170.11]FIK.R	sp|P0AG63|RS17_ECOLI	1143.64	1280	1960	2	1143.64	572.829	30S ribosomal protein S17 OS=Escherichia coli (strain K12) GN=rpsQ PE=1 SV=2	9.7	0	[unavailable]	[unavailable]	[unavailable]	[unavailable]	-7.7919	[unavailable]	0.9776	15	0	0	7.96339	2	1	-0.0089	3.0625
0.999999	1	ETQK(1.000)STCTGVEMFR	160420_0003_Kat1b_RimI_A_SWn_Q1.01966.01966.3	K.ETQK[170.11]STC[160.03]TGVEMFR.K	sp|P0CE47|EFTU1_ECOLI,sp|P0CE48|EFTU2_ECOLI	1714.77	1033	1966	3	1714.76	572.596	Elongation factor Tu 1 OS=Escherichia coli (strain K12) GN=tufA PE=1 SV=1	6.23	0	[unavailable]	[unavailable]	[unavailable]	[unavailable]	-3.7374	[unavailable]	0.986	12.4808	0.999999	2	19.7217	2	1	-0.0064	11.2075
0.999999	1	EK(1.000)LALLEQR	160420_0003_Kat1b_RimI_A_SWn_Q1.01975.01975.2	R.EK[170.11]LALLEQR.L	sp|Q46868|YQIC_ECOLI	1140.65	1272	1975	2	1140.64	571.332	Uncharacterized protein YqiC OS=Escherichia coli (strain K12) GN=yqiC PE=1 SV=2	6.24	0	[unavailable]	[unavailable]	[unavailable]	[unavailable]	-6.3141	[unavailable]	0.9873	15	0	0	1.3984	2	1	-0.0072	3.2079
0.999999	1	EFGVNLAK(1.000)VK(0.000)	160420_0003_Kat1b_RimI_A_SWn_Q1.01976.01976.2	R.EFGVNLAK[170.11]VK.G	sp|P06959|ODP2_ECOLI	1145.64	1142	1976	2	1145.64	573.83	Dihydrolipoyllysine-residue acetyltransferase component of pyruvate dehydrogenase complex OS=Escherichia coli (strain K12) GN=aceF PE=1 SV=3	8.69	0	[unavailable]	[unavailable]	[unavailable]	[unavailable]	-5.1145	[unavailable]	0.4714	5.40999	0	0	9.43679	2	1	-0.0059	5.4166
0.999999	1	QGIESATQK(0.500)K(0.500)	160420_0003_Kat1b_RimI_A_SWn_Q1.01983.01983.2	K.QGIESATQK[170.11]K.L	sp|P0A8E7|YAJQ_ECOLI	1130.59	1147	1983	2	1130.59	566.304	UPF0234 protein YajQ OS=Escherichia coli (strain K12) GN=yajQ PE=1 SV=2	8.59	0	[unavailable]	[unavailable]	[unavailable]	[unavailable]	-6.8021	[unavailable]	0.8932	4.49999	0	0	2.2546	2	0	-0.0077	5.3954
0.999999	1	DSQEYVSK(0.500)K(0.500)	160420_0003_Kat1b_RimI_A_SWn_Q1.01987.01987.2	R.DSQEYVSK[170.11]K.H	sp|P0AB71|ALF_ECOLI	1124.54	1205	1987	2	1124.53	563.275	Fructose-bisphosphate aldolase class 2 OS=Escherichia coli (strain K12) GN=fbaA PE=1 SV=2	6.07	0	[unavailable]	[unavailable]	[unavailable]	[unavailable]	-5.7532	[unavailable]	0.8469	3.24179	0	0	3.5945	2	0	-0.0065	4.3026
0.999999	1	PAAQFVK(1.000)EAK(0.000)	160420_0003_Kat1b_RimI_A_SWn_Q1.01990.01990.2	R.PAAQFVK[170.11]EAK.G	sp|P0AA04|PTHP_ECOLI	1129.61	1105	1990	2	1129.61	565.814	Phosphocarrier protein HPr OS=Escherichia coli (strain K12) GN=ptsH PE=1 SV=1	9.01	0	[unavailable]	[unavailable]	[unavailable]	[unavailable]	-4.1064	[unavailable]	0	15	0	0	1.5982	1	1	-0.0046	6.501
0.999999	1	SISTIAESK(1.000)R	160420_0003_Kat1b_RimI_A_SWn_Q1.01996.01996.2	K.SISTIAESK[170.11]R.F	sp|P69910|DCEB_ECOLI	1132.61	1241	1996	2	1132.6	567.312	Glutamate decarboxylase beta OS=Escherichia coli (strain K12) GN=gadB PE=1 SV=1	8.46	0	[unavailable]	[unavailable]	[unavailable]	[unavailable]	-5.7122	[unavailable]	0.98135	15	0	0	12.7191	2	0	-0.0065	3.62
0.999999	1	TDK(0.500)TSLSYK(0.500)	160420_0003_Kat1b_RimI_A_SWn_Q1.01999.01999.2	M.TDK[170.11]TSLSYK.D	sp|P08178|PUR5_ECOLI	1125.56	1255	1999	2	1125.54	563.785	Phosphoribosylformylglycinamidine cyclo-ligase OS=Escherichia coli (strain K12) GN=purM PE=1 SV=3	8.17	0	[unavailable]	[unavailable]	[unavailable]	[unavailable]	-9.6524	[unavailable]	0.9176	6.63509	0	0.999999	3.7131	2	1	-0.0109	3.454
0.999999	1	VSYFGQK(0.992)MK(0.008)	160420_0003_Kat1b_RimI_A_SWn_Q1.02004.02004.2	R.VSYFGQK[170.11]MK.T	sp|P0A9Q7|ADHE_ECOLI	1128.56	1110	2004	2	1128.56	565.289	Aldehyde-alcohol dehydrogenase OS=Escherichia coli (strain K12) GN=adhE PE=1 SV=2	9.7	0	[unavailable]	[unavailable]	[unavailable]	[unavailable]	-6.3817	[unavailable]	0.9004	1.5537	0	0	10.2467	2	1	-0.0072	6.29
0.999999	1	GSQVIK(1.000)AMMK(0.000)	160420_0003_Kat1b_RimI_A_SWn_Q1.02009.02009.2	K.GSQVIK[170.11]AMMK.L	sp|P0A705|IF2_ECOLI	1133.59	1113	2009	2	1133.58	567.804	Translation initiation factor IF-2 OS=Escherichia coli (strain K12) GN=infB PE=1 SV=1	10	0	[unavailable]	[unavailable]	[unavailable]	[unavailable]	-8.2917	[unavailable]	0.9578	4.18419	0	0.2364	7.4667	2	1	-0.0094	6.1986
0.999999	1	ETQK(1.000)STCTGVEMFR	160420_0003_Kat1b_RimI_A_SWn_Q1.02012.02012.3	K.ETQK[170.11]STC[160.03]TGVEMFR.K	sp|P0CE47|EFTU1_ECOLI,sp|P0CE48|EFTU2_ECOLI	1696.75	895	2012	3	1696.75	566.592	Elongation factor Tu 1 OS=Escherichia coli (strain K12) GN=tufA PE=1 SV=1	6.23	3152.39	[unavailable]	[unavailable]	[unavailable]	[unavailable]	-3.9487	[unavailable]	0	1.9931	0.999999	2	19.7217	2	1	-0.0067	10.206
0.999999	1	IAFVNK(1.000)MDR	160420_0003_Kat1b_RimI_A_SWn_Q1.02015.02015.2	R.IAFVNK[170.11]MDR.M	sp|P0A6M8|EFG_ECOLI	1134.59	1128	2015	2	1134.58	568.3	Elongation factor G OS=Escherichia coli (strain K12) GN=fusA PE=1 SV=2	8.75	0	[unavailable]	[unavailable]	[unavailable]	[unavailable]	-2.5822	[unavailable]	0.98805	15	0	0.999999	10.381	2	1	-0.0029	5.7952
0.999999	1	ELPAFIIK(1.000)R	160420_0003_Kat1b_RimI_A_SWn_Q1.02033.02033.2	K.ELPAFIIK[170.11]R.L	sp|P37747|GLF_ECOLI	1127.67	1236	2033	2	1127.67	564.842	UDP-galactopyranose mutase OS=Escherichia coli (strain K12) GN=glf PE=1 SV=1	8.85	0	[unavailable]	[unavailable]	[unavailable]	[unavailable]	-4.6548	[unavailable]	0.9837	15	0	0	5.2979	2	0	-0.0052	3.7939
0.999999	1	FNK(0.000)GEK(1.000)K(0.000)DDETLSK(0.000)	160420_0003_Kat1b_RimI_A_SWn_Q1.02034.02034.3	R.FNKGEK[170.11]KDDETLSK.K	sp|P0A799|PGK_ECOLI	1679.84	1035	2034	3	1679.83	560.953	Phosphoglycerate kinase OS=Escherichia coli (strain K12) GN=pgk PE=1 SV=2	6.21	0	[unavailable]	[unavailable]	[unavailable]	[unavailable]	-2.507	[unavailable]	0	15	0.999999	0	11.186	2	2	-0.0042	10.623
0.999999	1	IQPGDK(1.000)MAGR	160420_0003_Kat1b_RimI_A_SWn_Q1.02036.02036.2	R.IQPGDK[170.11]MAGR.H	sp|P0A8V2|RPOB_ECOLI	1113.56	1315	2036	2	1113.55	557.787	DNA-directed RNA polymerase subunit beta OS=Escherichia coli (strain K12) GN=rpoB PE=1 SV=1	8.75	0	[unavailable]	[unavailable]	[unavailable]	[unavailable]	-8.8794	[unavailable]	0.9655	13.8104	0	0.999999	20	2	1	-0.0099	2.5076
0.999999	1	INGDK(1.000)EIMR	160420_0003_Kat1b_RimI_A_SWn_Q1.02044.02044.2	K.INGDK[170.11]EIMR.R	sp|P0ADR8|PPNN_ECOLI	1116.56	1149	2044	2	1116.55	559.287	Pyrimidine\purine nucleotide 5'-monophosphate nucleosidase OS=Escherichia coli (strain K12) GN=ppnN PE=1 SV=1	6.07	0	[unavailable]	[unavailable]	[unavailable]	[unavailable]	-5.4664	[unavailable]	0.9953	2.168	0	0	2.1911	2	1	-0.0061	5.3626
0.999999	1	VDGAEVVVK(1.000)R	160420_0003_Kat1b_RimI_A_SWn_Q1.02045.02045.2	K.VDGAEVVVK[170.11]R.V	sp|P0A8G6|NQOR_ECOLI	1112.62	1262	2045	2	1112.61	557.317	NAD(P)H dehydrogenase (quinone) OS=Escherichia coli (strain K12) GN=wrbA PE=1 SV=2	6.04	0	[unavailable]	[unavailable]	[unavailable]	[unavailable]	-8.0092	[unavailable]	0.993899	15	0	0	2.5007	2	0	-0.0089	3.3171
0.999999	1	SMPLVK(1.000)ENR	160420_0003_Kat1b_RimI_A_SWn_Q1.02047.02047.2	K.SMPLVK[170.11]ENR.R	sp|P0ADR8|PPNN_ECOLI	1114.58	1203	2047	2	1114.57	558.298	Pyrimidine\purine nucleotide 5'-monophosphate nucleosidase OS=Escherichia coli (strain K12) GN=ppnN PE=1 SV=1	8.46	0	[unavailable]	[unavailable]	[unavailable]	[unavailable]	-7.1189	[unavailable]	0.999999	3.89079	0	0	2.1911	2	1	-0.0079	4.3101
0.999999	1	AEGLFK(1.000)EER	160420_0003_Kat1b_RimI_A_SWn_Q1.02056.02056.2	R.AEGLFK[170.11]EER.L	sp|P0AB77|KBL_ECOLI	1119.56	1154	2056	2	1119.55	560.785	2-amino-3-ketobutyrate coenzyme A ligase OS=Escherichia coli (strain K12) GN=kbl PE=1 SV=1	4.79	0	[unavailable]	[unavailable]	[unavailable]	[unavailable]	-7.9595	[unavailable]	0.999449	15	0	0	0.2684	2	1	-0.0089	5.2521
0.999999	1	SNTIVLK(1.000)VAK(0.000)	160420_0003_Kat1b_RimI_A_SWn_Q1.02074.02074.2	K.SNTIVLK[170.11]VAK.D	sp|P0ADZ0|RL23_ECOLI	1113.68	1130	2074	2	1113.67	557.845	50S ribosomal protein L23 OS=Escherichia coli (strain K12) GN=rplW PE=1 SV=1	10	0	[unavailable]	[unavailable]	[unavailable]	[unavailable]	-8.3304	[unavailable]	0.9459	10.9571	0	0	3.0375	2	1	-0.0093	5.7153
0.999999	1	GVHEGHVAAEVIAGK(0.500)K(0.500)	160420_0003_Kat1b_RimI_A_SWn_Q1.02105.02105.3	K.GVHEGHVAAEVIAGK[170.11]K.H	sp|P0A9P0|DLDH_ECOLI	1642.88	1168	2105	3	1642.87	548.634	Dihydrolipoyl dehydrogenase OS=Escherichia coli (strain K12) GN=lpdA PE=1 SV=2	6.92	0	[unavailable]	[unavailable]	[unavailable]	[unavailable]	-3.4551	[unavailable]	0.6674	8.29458	0.5919	0	10.7229	2	0	-0.0057	4.8494
0.999999	1	ANITVNK(1.000)NSVPNDPK(0.000)	160420_0003_Kat1b_RimI_A_SWn_Q1.02111.02111.3	R.ANITVNK[170.11]NSVPNDPK.S	sp|P0A825|GLYA_ECOLI	1651.85	1059	2111	3	1651.85	551.625	Serine hydroxymethyltransferase OS=Escherichia coli (strain K12) GN=glyA PE=1 SV=1	8.64	0	[unavailable]	[unavailable]	[unavailable]	[unavailable]	-3.3255	[unavailable]	0.9781	15	0.999999	0	7.28699	2	1	-0.0055	8.2141
0.999997	1	VGTVTPNVAEAVK(1.000)NAK(0.000)	160420_0003_Kat1b_RimI_A_SWn_Q1.02116.02116.3	K.VGTVTPNVAEAVK[170.11]NAK.A	sp|P0A7L0|RL1_ECOLI	1638.89	1063	2116	3	1638.89	547.305	50S ribosomal protein L1 OS=Escherichia coli (strain K12) GN=rplA PE=1 SV=2	8.56	0	[unavailable]	[unavailable]	[unavailable]	[unavailable]	0.1117	[unavailable]	0	0.568798	0.999999	0	5.2861	2	1	0.0002	7.8712
0.999999	1	IFEANK(0.000)PMLK(1.000)SPDK(0.000)	160420_0003_Kat1b_RimI_A_SWn_Q1.02146.02146.3	K.IFEANKPMLK[170.11]SPDK.L	sp|P0ADE6|YGAU_ECOLI	1658.87	1076	2146	3	1658.86	553.964	Uncharacterized protein YgaU OS=Escherichia coli (strain K12) GN=ygaU PE=1 SV=2	8.5	0	[unavailable]	[unavailable]	[unavailable]	[unavailable]	-4.6359	[unavailable]	0.8001	1.8263	0	0	3.2737	2	1	-0.0077	7.2745
0.822351	0.1524	[unavailable]	160420_0003_Kat1b_RimI_A_SWn_Q1.02148.02148.3	R.AFDQIDNAPEEK[170.11]AR.G	sp|P0CE47|EFTU1_ECOLI,sp|P0CE48|EFTU2_ECOLI	1644.77	899	2148	3	1644.77	549.265	Elongation factor Tu 1 OS=Escherichia coli (strain K12) GN=tufA PE=1 SV=1	4.32	2856.37	[unavailable]	[unavailable]	[unavailable]	[unavailable]	-1.6416	[unavailable]	0.0755	6.69999	0.999999	0	19.7217	2	1	-0.0027	-1.084
0.999999	1	VINQLTGGLAGMAK(1.000)GR, VINQLTGGLAGM(1.000)AKGR	160420_0003_Kat1b_RimI_A_SWn_Q1.02161.02161.3	K.VINQLTGGLAGM[147.04]AK[170.11]GR.K	sp|P0A9P0|DLDH_ECOLI	1642.88	1161	2161	3	1642.87	548.635	Dihydrolipoyl dehydrogenase OS=Escherichia coli (strain K12) GN=lpdA PE=1 SV=2	11	0	[unavailable]	[unavailable]	[unavailable]	[unavailable]	-4.6811	[unavailable]	0.991	7.97808	0.999999	0.999999	10.7229	2	1	-0.0077	5.1041
0.999999	1	ALYK(1.000)VLAQR	160420_0003_Kat1b_RimI_A_SWn_Q1.02164.02164.2	R.ALYK[170.11]VLAQR.V	sp|P37051|PURU_ECOLI	1102.65	1228	2164	2	1102.64	552.332	Formyltetrahydrofolate deformylase OS=Escherichia coli (strain K12) GN=purU PE=1 SV=1	9.99	0	[unavailable]	[unavailable]	[unavailable]	[unavailable]	-7.6387	[unavailable]	0.9928	14.2682	0	0	1.819	2	1	-0.0084	3.9074
0.649022	0.8876	[unavailable]	160420_0003_Kat1b_RimI_A_SWn_Q1.02178.02178.2	R.ILGILASK[170.11]SR.R	sp|P0AEZ3|MIND_ECOLI	1098.68	1000	2178	2	1098.66	550.345	Septum site-determining protein MinD OS=Escherichia coli (strain K12) GN=minD PE=1 SV=2	11	3629.5	[unavailable]	[unavailable]	[unavailable]	[unavailable]	-13.3315	[unavailable]	0.22985	5.69099	0	0	3.0083	2	1	-0.0146	-0.8523
0.999999	1	YAEGYPGK(1.000)R	160420_0003_Kat1b_RimI_A_SWn_Q1.02192.02192.2	K.YAEGYPGK[170.11]R.Y	sp|P0A825|GLYA_ECOLI	1081.52	1125	2192	2	1081.51	541.767	Serine hydroxymethyltransferase OS=Escherichia coli (strain K12) GN=glyA PE=1 SV=1	8.5	0	[unavailable]	[unavailable]	[unavailable]	[unavailable]	-4.1762	[unavailable]	0.991699	15	0	0	7.28699	2	0	-0.0045	5.8636
0.999997	0.9999	HVIDK(0.000)AIDK(1.000)	160420_0003_Kat1b_RimI_A_SWn_Q1.02196.02196.2	K.HVIDKAIDK[170.11].A	sp|P0A8A2|YEEN_ECOLI	1079.6	1328	2196	2	1079.59	540.806	Probable transcriptional regulatory protein YeeN OS=Escherichia coli (strain K12) GN=yeeN PE=1 SV=1	6.75	0	[unavailable]	[unavailable]	[unavailable]	[unavailable]	-6.7842	[unavailable]	0.9796	7.22509	0	0	4	2	1	-0.0073	2.2761
0.999999	1	GAGLAK(1.000)AGMNR	160420_0003_Kat1b_RimI_A_SWn_Q1.02198.02198.2	R.GAGLAK[170.11]AGMNR.V	sp|P0A7E9|PYRH_ECOLI	1086.56	1209	2198	2	1086.55	544.288	Uridylate kinase OS=Escherichia coli (strain K12) GN=pyrH PE=1 SV=2	11	0	[unavailable]	[unavailable]	[unavailable]	[unavailable]	-6.179	[unavailable]	0.994749	15	0	0.999999	1.8164	2	1	-0.0067	4.2557
0.999999	1	AAGANK(1.000)VAVIK(0.000)	160420_0003_Kat1b_RimI_A_SWn_Q1.02207.02207.2	K.AAGANK[170.11]VAVIK.A	sp|P0A7K2|RL7_ECOLI	1082.64	1123	2207	2	1082.64	542.33	50S ribosomal protein L7\L12 OS=Escherichia coli (strain K12) GN=rplL PE=1 SV=2	10	0	[unavailable]	[unavailable]	[unavailable]	[unavailable]	-8.2309	[unavailable]	0.9958	15	0	0	5.7888	2	1	-0.0089	5.9313
0.999999	1	YANK(1.000)MSSLK(0.000)	160420_0003_Kat1b_RimI_A_SWn_Q1.02210.02210.2	K.YANK[170.11]MSSLK.Q	sp|P0A8N0|MATP_ECOLI	1082.54	1265	2210	2	1082.54	542.279	Macrodomain Ter protein OS=Escherichia coli (strain K12) GN=matP PE=1 SV=1	9.7	0	[unavailable]	[unavailable]	[unavailable]	[unavailable]	-1.8042	[unavailable]	0.6379	15	0	0.9043	1.0585	2	1	-0.002	3.2863
0.999999	1	GATGLGLK(1.000)EAK(0.000)	160420_0003_Kat1b_RimI_A_SWn_Q1.02212.02212.2	R.GATGLGLK[170.11]EAK.D	sp|P0A7K2|RL7_ECOLI	1085.61	1136	2212	2	1085.6	543.811	50S ribosomal protein L7\L12 OS=Escherichia coli (strain K12) GN=rplL PE=1 SV=2	8.59	0	[unavailable]	[unavailable]	[unavailable]	[unavailable]	-4.4978	[unavailable]	0.9806	15	0	0	5.7888	2	1	-0.0049	5.5506
0.999999	1	ALNVMLK(1.000)NK(0.000), ALNVM(1.000)LKNK	160420_0003_Kat1b_RimI_A_SWn_Q1.02216.02216.2	R.ALNVM[147.04]LK[170.11]NK.S	sp|P0AFG8|ODP1_ECOLI	1087.61	1170	2216	2	1087.6	544.81	Pyruvate dehydrogenase E1 component OS=Escherichia coli (strain K12) GN=aceE PE=1 SV=2	10	0	[unavailable]	[unavailable]	[unavailable]	[unavailable]	-7.9689	[unavailable]	0.9568	15	0	0.999999	18.178	2	1	-0.0087	4.8327
0.956858	0.7985	ISLGLK(0.500)QCK(0.500)	160420_0003_Kat1b_RimI_A_SWn_Q1.02231.02231.2	R.ISLGLK[170.11]QC[160.03]K.A	sp|P0AG67|RS1_ECOLI	1087.61	903	2231	2	1087.6	544.81	30S ribosomal protein S1 OS=Escherichia coli (strain K12) GN=rpsA PE=1 SV=1	9.31	3007.12	[unavailable]	[unavailable]	[unavailable]	[unavailable]	-7.4476	[unavailable]	0	8.60209	0	0	12.0766	2	1	-0.0081	1.2993
0.999996	1	ALK(0.000)EPARPMVAIVGGSK(1.000)VSTK(0.000)	160420_0003_Kat1b_RimI_A_SWn_Q1.02241.02241.4	K.ALKEPARPMVAIVGGSK[170.11]VSTK.L	sp|P0A799|PGK_ECOLI	2180.24	1335	2241	4	2180.23	546.066	Phosphoglycerate kinase OS=Escherichia coli (strain K12) GN=pgk PE=1 SV=2	10.29	0	[unavailable]	[unavailable]	[unavailable]	[unavailable]	-3.3594	[unavailable]	0	1.4885	0	0	11.186	2	2	-0.0073	1.9154
0.999999	1	TPPAAVLLK(0.500)K(0.500)	160420_0003_Kat1b_RimI_A_SWn_Q1.02245.02245.2	K.TPPAAVLLK[170.11]K.A	sp|P0A7J7|RL11_ECOLI	1078.67	1171	2245	2	1078.67	540.345	50S ribosomal protein L11 OS=Escherichia coli (strain K12) GN=rplK PE=1 SV=2	10	0	[unavailable]	[unavailable]	[unavailable]	[unavailable]	-5.9978	[unavailable]	0.8414	10.2332	0	0	7.16289	2	0	-0.0065	4.8231
0.999999	1	NAYK(1.000)LIYR	160420_0003_Kat1b_RimI_A_SWn_Q1.02248.02248.2	R.NAYK[170.11]LIYR.S	sp|P0A722|LPXA_ECOLI	1081.59	1247	2248	2	1081.58	541.803	Acyl-[acyl-carrier-protein]--UDP-N-acetylglucosamine O-acyltransferase OS=Escherichia coli (strain K12) GN=lpxA PE=1 SV=1	9.7	0	[unavailable]	[unavailable]	[unavailable]	[unavailable]	-8.3518	[unavailable]	0.9883	2.61489	0	0	2.0833	2	1	-0.009	3.5286
0.999999	1	EFVTAK(0.960)FAK(0.040)	160420_0003_Kat1b_RimI_A_SWn_Q1.02253.02253.2	R.EFVTAK[170.11]FAK.L	sp|P0AFX0|HPF_ECOLI	1081.58	1204	2253	2	1081.57	541.798	Ribosome hibernation promoting factor OS=Escherichia coli (strain K12) GN=hpf PE=1 SV=1	8.69	0	[unavailable]	[unavailable]	[unavailable]	[unavailable]	-6.9975	[unavailable]	0.9615	2.5	0	0	1.0938	2	1	-0.0076	4.3085
0.999999	1	EK(1.000)TEEVIAENPGK(0.000)K(0.000)	160420_0003_Kat1b_RimI_A_SWn_Q1.02273.02273.3	R.EK[170.11]TEEVIAENPGKK.L	sp|P00350|6PGD_ECOLI	1612.83	1050	2273	3	1612.82	538.618	6-phosphogluconate dehydrogenase, decarboxylating OS=Escherichia coli (strain K12) GN=gnd PE=1 SV=2	4.95	0	[unavailable]	[unavailable]	[unavailable]	[unavailable]	-4.5412	[unavailable]	0.9996	15	0.999999	0.999999	6.7166	2	1	-0.0073	8.653
0.999999	1	FLEEGDK(0.000)AK(1.000)	160420_0003_Kat1b_RimI_A_SWn_Q1.02275.02275.2	R.FLEEGDKAK[170.11].L	sp|P0A707|IF3_ECOLI	1077.53	1194	2275	2	1077.52	539.774	Translation initiation factor IF-3 OS=Escherichia coli (strain K12) GN=infC PE=1 SV=1	4.68	0	[unavailable]	[unavailable]	[unavailable]	[unavailable]	-8.8364	[unavailable]	0.4854	6.12349	0	0	7.19769	2	1	-0.0095	4.4489
0.999999	1	GAANFYQK(0.500)K(0.500)	160420_0003_Kat1b_RimI_A_SWn_Q1.02282.02282.2	K.GAANFYQK[170.11]K.G	sp|P0A6B7|ISCS_ECOLI	1067.54	1240	2282	2	1067.53	534.777	Cysteine desulfurase IscS OS=Escherichia coli (strain K12) GN=iscS PE=1 SV=1	9.7	0	[unavailable]	[unavailable]	[unavailable]	[unavailable]	-6.2891	[unavailable]	0.8739	5.92429	0	0	2.1229	2	0	-0.0067	3.6576
0.999999	1	VWVVEGSK(0.500)K(0.500)	160420_0003_Kat1b_RimI_A_SWn_Q1.02289.02289.2	K.VWVVEGSK[170.11]K.R	sp|P0A7K6|RL19_ECOLI	1072.59	1184	2289	2	1072.59	537.303	50S ribosomal protein L19 OS=Escherichia coli (strain K12) GN=rplS PE=1 SV=2	8.56	0	[unavailable]	[unavailable]	[unavailable]	[unavailable]	-1.3657	[unavailable]	0.3717	5.49999	0	0	4.3874	2	0	-0.0015	4.6055
0.999999	1	VLVTTLTK(1.000)R	160420_0003_Kat1b_RimI_A_SWn_Q1.02297.02297.2	R.VLVTTLTK[170.11]R.M	sp|P0A8F8|UVRB_ECOLI	1071.67	1281	2297	2	1071.65	536.84	UvrABC system protein B OS=Escherichia coli (strain K12) GN=uvrB PE=1 SV=2	11	0	[unavailable]	[unavailable]	[unavailable]	[unavailable]	-9.6821	[unavailable]	0.9812	9.49288	0	0	4.2714	2	0	-0.0104	3.057
0.999999	1	ALNVMLK(1.000)NK(0.000)	160420_0003_Kat1b_RimI_A_SWn_Q1.02299.02299.2	R.ALNVMLK[170.11]NK.S	sp|P0AFG8|ODP1_ECOLI	1071.61	1148	2299	2	1071.61	536.813	Pyruvate dehydrogenase E1 component OS=Escherichia coli (strain K12) GN=aceE PE=1 SV=2	10	0	[unavailable]	[unavailable]	[unavailable]	[unavailable]	-5.24	[unavailable]	0.9607	15	0	0.999999	18.178	2	1	-0.0056	5.3775
0.999999	1	YFDK(1.000)VPMK(0.000)	160420_0003_Kat1b_RimI_A_SWn_Q1.02302.02302.2	R.YFDK[170.11]VPMK.F	sp|P0A9D8|DAPD_ECOLI	1068.53	1133	2302	2	1068.52	535.273	2,3,4,5-tetrahydropyridine-2,6-dicarboxylate N-succinyltransferase OS=Escherichia coli (strain K12) GN=dapD PE=1 SV=1	8.5	0	[unavailable]	[unavailable]	[unavailable]	[unavailable]	-9.2535	[unavailable]	0.9366	9.82739	0	0.9873	4.0207	2	1	-0.0099	5.5892
0.999999	1	GGSEELYK(1.000)K(0.000)	160420_0003_Kat1b_RimI_A_SWn_Q1.02332.02332.2	K.GGSEELYK[170.11]K.L	sp|P0A825|GLYA_ECOLI	1051.52	1211	2332	2	1051.51	526.767	Serine hydroxymethyltransferase OS=Escherichia coli (strain K12) GN=glyA PE=1 SV=1	6.14	0	[unavailable]	[unavailable]	[unavailable]	[unavailable]	-4.9919	[unavailable]	0.8879	15	0	0	7.28699	2	0	-0.0052	4.2134
0.999999	1	GQK(1.000)MVASVAK(0.000)	160420_0003_Kat1b_RimI_A_SWn_Q1.02337.02337.2	R.GQK[170.11]MVASVAK.Q	sp|P77454|GLSA1_ECOLI	1059.57	1233	2337	2	1059.57	530.795	Glutaminase 1 OS=Escherichia coli (strain K12) GN=glsA1 PE=1 SV=1	10	0	[unavailable]	[unavailable]	[unavailable]	[unavailable]	-7.0276	[unavailable]	0.9943	6.49029	0	0	0	2	1	-0.0074	3.8071
0.999999	1	YGDK(1.000)VSALR	160420_0003_Kat1b_RimI_A_SWn_Q1.02350.02350.2	R.YGDK[170.11]VSALR.G	sp|P0AB89|PUR8_ECOLI	1049.55	1173	2350	2	1049.54	525.783	Adenylosuccinate lyase OS=Escherichia coli (strain K12) GN=purB PE=1 SV=1	8.59	0	[unavailable]	[unavailable]	[unavailable]	[unavailable]	-7.9089	[unavailable]	0.9973	15	0	0.957	5.99999	2	1	-0.0083	4.7764
0.991994	0.9569	GAATLYK(1.000)MR	160420_0003_Kat1b_RimI_A_SWn_Q1.02351.02351.2	R.GAATLYK[170.11]MR.F	sp|P0A6N8|EFPL_ECOLI	1051.55	1338	2351	2	1051.54	526.782	Elongation factor P-like protein OS=Escherichia coli (strain K12) GN=yeiP PE=1 SV=1	9.99	0	[unavailable]	[unavailable]	[unavailable]	[unavailable]	-8.7065	[unavailable]	0.1306	14.3208	0	0.999999	0.0864	2	1	-0.0092	1.826
0.999999	1	NGADFGK(1.000)LAK(0.000)	160420_0003_Kat1b_RimI_A_SWn_Q1.02353.02353.2	K.NGADFGK[170.11]LAK.K	sp|P0A9L5|PPIC_ECOLI	1061.55	1248	2353	2	1061.54	531.783	Peptidyl-prolyl cis-trans isomerase C OS=Escherichia coli (strain K12) GN=ppiC PE=1 SV=2	8.59	0	[unavailable]	[unavailable]	[unavailable]	[unavailable]	-8.5094	[unavailable]	0.277	15	0	0	0.2622	2	1	-0.009	3.5069
0.999999	1	QGLLTVEK(0.500)K(0.500)	160420_0003_Kat1b_RimI_A_SWn_Q1.02358.02358.2	K.QGLLTVEK[170.11]K.G	sp|P36683|ACNB_ECOLI	1056.62	1212	2358	2	1056.61	529.316	Aconitate hydratase B OS=Escherichia coli (strain K12) GN=acnB PE=1 SV=3	8.59	0	[unavailable]	[unavailable]	[unavailable]	[unavailable]	-8.7802	[unavailable]	0.804	4.78729	0	0	4.8343	2	0	-0.0093	4.211
0.999999	1	GDK(1.000)DPFALR	160420_0003_Kat1b_RimI_A_SWn_Q1.02374.02374.2	K.GDK[170.11]DPFALR.R	sp|P00961|SYGB_ECOLI	1059.53	1004	2374	2	1059.53	530.775	Glycine--tRNA ligase beta subunit OS=Escherichia coli (strain K12) GN=glyS PE=1 SV=4	5.96	3410.1	[unavailable]	[unavailable]	[unavailable]	[unavailable]	-7.4202	[unavailable]	0.77025	10.4152	0	0	6.812	2	1	-0.0079	2.9519
0.999999	1	EK(1.000)LQELHI	160420_0003_Kat1b_RimI_A_SWn_Q1.02380.02380.2	K.EK[170.11]LQELHI.-	sp|P45578|LUXS_ECOLI	1050.57	1316	2380	2	1050.56	526.293	S-ribosylhomocysteine lyase OS=Escherichia coli (strain K12) GN=luxS PE=1 SV=3	5.4	0	[unavailable]	[unavailable]	[unavailable]	[unavailable]	-6.7393	[unavailable]	0.9616	15	0	0.8943	0	2	1	-0.0071	2.5058
0.999999	1	ITAAK(1.000)QNVR	160420_0003_Kat1b_RimI_A_SWn_Q1.02403.02403.2	K.ITAAK[170.11]QNVR.V	sp|P15639|PUR9_ECOLI	1041.59	1157	2403	2	1041.59	521.804	Bifunctional purine biosynthesis protein PurH OS=Escherichia coli (strain K12) GN=purH PE=1 SV=1	11	0	[unavailable]	[unavailable]	[unavailable]	[unavailable]	-4.805	[unavailable]	0.999999	15	0	0	3.6477	2	1	-0.005	5.1898
0.999999	1	GVSK(1.000)LEVNR	160420_0003_Kat1b_RimI_A_SWn_Q1.02408.02408.2	K.GVSK[170.11]LEVNR.D	sp|P0AB89|PUR8_ECOLI	1042.58	1214	2408	2	1042.57	522.296	Adenylosuccinate lyase OS=Escherichia coli (strain K12) GN=purB PE=1 SV=1	8.75	0	[unavailable]	[unavailable]	[unavailable]	[unavailable]	-8.8985	[unavailable]	0.9598	9.08908	0	0	5.99999	2	1	-0.0093	4.1849
0.999999	1	AHIEK(0.500)QAGELQEK(0.500)	160420_0003_Kat1b_RimI_A_SWn_Q1.02415.02415.3	M.AHIEK[170.11]QAGELQEK.L	sp|P0A7W1|RS5_ECOLI	1563.79	1057	2415	3	1563.78	522.27	30S ribosomal protein S5 OS=Escherichia coli (strain K12) GN=rpsE PE=1 SV=2	5.5	0	[unavailable]	[unavailable]	[unavailable]	[unavailable]	-4.6836	[unavailable]	0.999999	15	0.999999	0.999999	6.07589	2	1	-0.0073	8.2769
0.999999	1	TK(0.066)ADQEK(0.934)MGLALGR	160420_0003_Kat1b_RimI_A_SWn_Q1.02424.02424.3	K.TKADQEK[170.11]MGLALGR.L	sp|P0A6M8|EFG_ECOLI	1558.81	1237	2424	3	1558.81	520.612	Elongation factor G OS=Escherichia coli (strain K12) GN=fusA PE=1 SV=2	8.26	0	[unavailable]	[unavailable]	[unavailable]	[unavailable]	-5.051	[unavailable]	0.7674	3.20649	0.999999	0.999999	10.381	2	2	-0.0079	3.7508
0.999999	1	AK(0.000)EFIAK(1.000)LQANPAK(0.000)	160420_0003_Kat1b_RimI_A_SWn_Q1.02434.02434.3	K.AKEFIAK[170.11]LQANPAK.L	sp|P27302|TKT1_ECOLI	1569.89	1197	2434	3	1569.88	524.303	Transketolase 1 OS=Escherichia coli (strain K12) GN=tktA PE=1 SV=5	9.7	0	[unavailable]	[unavailable]	[unavailable]	[unavailable]	-7.8146	[unavailable]	0.898	0	0	0.2162	4.8401	2	2	-0.0123	4.3852
0.999999	1	TLNVK(1.000)IPAGVGNGQR	160420_0003_Kat1b_RimI_A_SWn_Q1.02442.02442.3	K.TLNVK[170.11]IPAGVGNGQR.L	sp|P36659|CBPA_ECOLI	1564.87	1153	2442	3	1564.86	522.63	Curved DNA-binding protein OS=Escherichia coli (strain K12) GN=cbpA PE=1 SV=2	11	0	[unavailable]	[unavailable]	[unavailable]	[unavailable]	-4.3294	[unavailable]	0.9952	5.99999	0.999999	0.0733	1.2987	2	1	-0.0068	5.289
0.999999	1	ATPLGAVTK(1.000)FGEHGK(0.000)	160420_0003_Kat1b_RimI_A_SWn_Q1.02444.02444.3	K.ATPLGAVTK[170.11]FGEHGK.R	sp|P52647|NIFJ_ECOLI	1553.82	1109	2444	3	1553.82	518.947	Probable pyruvate-flavodoxin oxidoreductase OS=Escherichia coli (strain K12) GN=ydbK PE=3 SV=2	8.64	0	[unavailable]	[unavailable]	[unavailable]	[unavailable]	-3.1817	[unavailable]	0.1124	9.70558	0.9826	0	4.0511	2	1	-0.0049	6.3735
0.638533	0.8513	[unavailable]	160420_0003_Kat1b_RimI_A_SWn_Q1.02445.02445.2	R.YILAPK[170.11]GLK.A	sp|P60422|RL2_ECOLI	1043.64	1362	2445	2	1043.63	522.826	50S ribosomal protein L2 OS=Escherichia coli (strain K12) GN=rplB PE=1 SV=2	9.7	0	[unavailable]	[unavailable]	[unavailable]	[unavailable]	-6.784	[unavailable]	0	1.9133	0	0	14.7142	2	1	-0.0071	1.0244
0.999999	1	AVTK(1.000)LVLVR	160420_0003_Kat1b_RimI_A_SWn_Q1.02450.02450.2	M.AVTK[170.11]LVLVR.H	sp|P62707|GPMA_ECOLI	1039.68	1301	2450	2	1039.67	520.845	2,3-bisphosphoglycerate-dependent phosphoglycerate mutase OS=Escherichia coli (strain K12) GN=gpmA PE=1 SV=2	11	0	[unavailable]	[unavailable]	[unavailable]	[unavailable]	-6.4577	[unavailable]	0.9825	15	0	0	11.9661	2	1	-0.0067	2.7537
0.999999	1	EIQDVEK(0.500)K(0.500)	160420_0003_Kat1b_RimI_A_SWn_Q1.02460.02460.2	R.EIQDVEK[170.11]K.L	sp|P0A8M6|YEEX_ECOLI	1029.53	1259	2460	2	1029.53	515.774	UPF0265 protein YeeX OS=Escherichia coli (strain K12) GN=yeeX PE=1 SV=1	4.68	0	[unavailable]	[unavailable]	[unavailable]	[unavailable]	-5.5727	[unavailable]	0.4692	10.6658	0	0.4906	1.6419	2	0	-0.0057	3.3453
0.999999	1	MTQDELK(0.500)K(0.500)	160420_0003_Kat1b_RimI_A_SWn_Q1.02463.02463.2	-.n[43.02]MTQDELK[170.11]K.A	sp|P0A7Z0|RPIA_ECOLI	1033.51	1207	2463	2	1033.5	517.763	Ribose-5-phosphate isomerase A OS=Escherichia coli (strain K12) GN=rpiA PE=1 SV=1	5.82	0	[unavailable]	[unavailable]	[unavailable]	[unavailable]	-7.323	[unavailable]	0	15	0	0	1.25	2	0	-0.0076	4.2843
0.999999	1	AAMVTVAK(0.708)AK(0.292)	160420_0003_Kat1b_RimI_A_SWn_Q1.02471.02471.2	R.AAMVTVAK[170.11]AK.A	sp|P09372|GRPE_ECOLI	1030.58	1217	2471	2	1030.58	516.299	Protein GrpE OS=Escherichia coli (strain K12) GN=grpE PE=1 SV=1	10	0	[unavailable]	[unavailable]	[unavailable]	[unavailable]	-7.6991	[unavailable]	0.9563	5.21049	0	0	3.9163	2	1	-0.0079	4.1132
0.999999	1	SELVNVAK(0.500)K(0.500)	160420_0003_Kat1b_RimI_A_SWn_Q1.02474.02474.2	K.SELVNVAK[170.11]K.V	sp|P0A850|TIG_ECOLI	1028.59	1290	2474	2	1028.58	515.301	Trigger factor OS=Escherichia coli (strain K12) GN=tig PE=1 SV=1	8.31	0	[unavailable]	[unavailable]	[unavailable]	[unavailable]	-7.1207	[unavailable]	0.8936	9.99998	0	0	11.8431	2	0	-0.0073	2.9484
0.999275	0.7739	ALK(1.000)ASGITVK(0.000)	160420_0003_Kat1b_RimI_A_SWn_Q1.02479.02479.2	K.ALK[170.11]ASGITVK.L	sp|P0ABB8|ATMA_ECOLI	1028.62	1345	2479	2	1028.62	515.319	Magnesium-transporting ATPase, P-type 1 OS=Escherichia coli (strain K12) GN=mgtA PE=1 SV=1	10	0	[unavailable]	[unavailable]	[unavailable]	[unavailable]	-5.3403	[unavailable]	0.764	10.399	0	0	8.98409	2	1	-0.0055	1.5797
0.999999	1	LLEK(1.000)ISAGGYGDK(0.000)R	160420_0003_Kat1b_RimI_A_SWn_Q1.02490.02490.3	R.LLEK[170.11]ISAGGYGDKR.L	sp|P0DMC7|RCSB_ECOLI	1547.83	1270	2490	3	1547.82	516.951	Transcriptional regulatory protein RcsB OS=Escherichia coli (strain K12) GN=rcsB PE=1 SV=1	8.5	0	[unavailable]	[unavailable]	[unavailable]	[unavailable]	-7.0979	[unavailable]	0.9932	14.5052	0.999999	0	5.08049	2	1	-0.011	3.2129
0.999999	1	ILDWYK(1.000)ANTDK(0.000)K(0.000)	160420_0003_Kat1b_RimI_A_SWn_Q1.02493.02493.3	R.ILDWYK[170.11]ANTDKK.E	sp|P0A870|TALB_ECOLI	1535.8	1086	2493	3	1535.79	512.94	Transaldolase B OS=Escherichia coli (strain K12) GN=talB PE=1 SV=2	8.43	0	[unavailable]	[unavailable]	[unavailable]	[unavailable]	-3.4575	[unavailable]	0.48825	11.9599	0.999999	0.0607	11.0694	2	1	-0.0053	7.0115
0.999999	1	LMDGAK(1.000)LLK(0.000)	160420_0003_Kat1b_RimI_A_SWn_Q1.02497.02497.2	R.LMDGAK[170.11]LLK.C	sp|P08200|IDH_ECOLI	1029.59	1289	2497	2	1029.58	515.802	Isocitrate dehydrogenase [NADP] OS=Escherichia coli (strain K12) GN=icd PE=1 SV=1	8.59	0	[unavailable]	[unavailable]	[unavailable]	[unavailable]	-6.8766	[unavailable]	0.8124	10.5758	0	1.1263	10.6452	2	1	-0.0071	2.9566
0.999999	1	QLEK(1.000)DDVK(0.000)	160420_0003_Kat1b_RimI_A_SWn_Q1.02516.02516.2	R.QLEK[170.11]DDVK.L	sp|P0A8V2|RPOB_ECOLI	1015.52	1278	2516	2	1015.51	508.767	DNA-directed RNA polymerase subunit beta OS=Escherichia coli (strain K12) GN=rpoB PE=1 SV=1	4.56	0	[unavailable]	[unavailable]	[unavailable]	[unavailable]	-6.9719	[unavailable]	0.986	10.8689	0	0.0771	20	2	1	-0.0071	3.1075
0.765184	0.9878	[unavailable]	160420_0003_Kat1b_RimI_A_SWn_Q1.02521.02521.2	K.GSALINDK[170.11]R.A	sp|P00509|AAT_ECOLI	1014.55	1008	2521	2	1014.54	508.28	Aspartate aminotransferase OS=Escherichia coli (strain K12) GN=aspC PE=1 SV=1	8.75	1993.9	[unavailable]	[unavailable]	[unavailable]	[unavailable]	-7.2555	[unavailable]	0	2.3089	0	0	3.8653	2	0	-0.0074	-0.5082
0.846992	0.9962	[unavailable]	160420_0003_Kat1b_RimI_A_SWn_Q1.02533.02533.2	K.QVIVQK[170.11]VR.E	sp|P0AFF6|NUSA_ECOLI	1010.62	923	2533	2	1010.61	506.319	Transcription termination\antitermination protein NusA OS=Escherichia coli (strain K12) GN=nusA PE=1 SV=1	11	2354.57	[unavailable]	[unavailable]	[unavailable]	[unavailable]	-9.0043	[unavailable]	0	2.1177	0	0	2.4507	2	1	-0.0091	5.9544
0.999999	1	K(1.000)FAIDQEK(0.000)	160420_0003_Kat1b_RimI_A_SWn_Q1.02534.02534.2	R.K[170.11]FAIDQEK.L	sp|P0A870|TALB_ECOLI	1019.53	1243	2534	2	1019.52	510.772	Transaldolase B OS=Escherichia coli (strain K12) GN=talB PE=1 SV=2	6.07	0	[unavailable]	[unavailable]	[unavailable]	[unavailable]	-7.0642	[unavailable]	0.9614	10.3841	0	0	11.0694	2	0	-0.0072	3.5898
0.999999	1	QALEAK(1.000)IAK(0.000)	160420_0003_Kat1b_RimI_A_SWn_Q1.02536.02536.2	K.QALEAK[170.11]IAK.L	sp|P36767|RDGC_ECOLI	1012.59	1229	2536	2	1012.58	507.303	Recombination-associated protein RdgC OS=Escherichia coli (strain K12) GN=rdgC PE=1 SV=1	8.59	0	[unavailable]	[unavailable]	[unavailable]	[unavailable]	-6.992	[unavailable]	0.9532	4.37669	0	0	1.6365	2	1	-0.0071	3.9027
0.999999	1	GLATTIK(1.000)AAK(0.000)	160420_0003_Kat1b_RimI_A_SWn_Q1.02543.02543.2	R.GLATTIK[170.11]AAK.K	sp|P0A8T7|RPOC_ECOLI	1014.61	1175	2543	2	1014.6	508.311	DNA-directed RNA polymerase subunit beta' OS=Escherichia coli (strain K12) GN=rpoC PE=1 SV=1	10	0	[unavailable]	[unavailable]	[unavailable]	[unavailable]	-7.8203	[unavailable]	0.9503	14.4907	0	0	13.1955	2	1	-0.0079	4.7552
0.999999	1	YTAAITGAEGK(1.000)IHR	160420_0003_Kat1b_RimI_A_SWn_Q1.02544.02544.3	R.YTAAITGAEGK[170.11]IHR.L	sp|P02358|RS6_ECOLI	1528.8	1040	2544	3	1528.79	510.607	30S ribosomal protein S6 OS=Escherichia coli (strain K12) GN=rpsF PE=1 SV=1	8.6	0	[unavailable]	[unavailable]	[unavailable]	[unavailable]	-4.6112	[unavailable]	0.999499	6.32018	0.5245	0	4	2	1	-0.007	9.6009
0.999999	1	ELDPMIK(1.000)K(0.000)	160420_0003_Kat1b_RimI_A_SWn_Q1.02550.02550.2	R.ELDPMIK[170.11]K.L	sp|P09373|PFLB_ECOLI	1014.54	1216	2550	2	1014.53	508.278	Formate acetyltransferase 1 OS=Escherichia coli (strain K12) GN=pflB PE=1 SV=2	6.17	0	[unavailable]	[unavailable]	[unavailable]	[unavailable]	-7.7005	[unavailable]	0.8855	9.49998	0	0.999999	11.0349	2	0	-0.0078	4.1432
0.999999	1	VASK(1.000)LADLR	160420_0003_Kat1b_RimI_A_SWn_Q1.02554.02554.2	R.VASK[170.11]LADLR.G	sp|P0A6F5|CH60_ECOLI	1013.59	1199	2554	2	1013.58	507.801	60 kDa chaperonin OS=Escherichia coli (strain K12) GN=groL PE=1 SV=2	8.72	0	[unavailable]	[unavailable]	[unavailable]	[unavailable]	-7.6476	[unavailable]	0.9992	15	0	0	20	2	1	-0.0078	4.3408
0.999918	1	K(0.947)VNGYANK(0.053)LLLPR	160420_0003_Kat1b_RimI_A_SWn_Q1.02565.02565.3	R.K[170.11]VNGYANKLLLPR.F	sp|P0AC59|GLRX2_ECOLI	1526.89	1230	2565	3	1526.89	509.972	Glutaredoxin 2 OS=Escherichia coli (strain K12) GN=grxB PE=1 SV=1	10.29	0	[unavailable]	[unavailable]	[unavailable]	[unavailable]	-4.2572	[unavailable]	0	1.0562	0	0	1.6725	2	1	-0.0065	3.8996
0.999999	1	AAK(1.000)FAINLK(0.000)	160420_0003_Kat1b_RimI_A_SWn_Q1.02569.02569.2	K.AAK[170.11]FAINLK.K	sp|P0A850|TIG_ECOLI	1016.6	1188	2569	2	1016.59	509.308	Trigger factor OS=Escherichia coli (strain K12) GN=tig PE=1 SV=1	10	0	[unavailable]	[unavailable]	[unavailable]	[unavailable]	-7.805	[unavailable]	0.9978	9.87528	0	0	11.8431	2	1	-0.0079	4.5302
0.999999	1	VVNQIK(1.000)TR	160420_0003_Kat1b_RimI_A_SWn_Q1.02572.02572.2	K.VVNQIK[170.11]TR.L	sp|P0A6M8|EFG_ECOLI	998.587	1231	2572	2	998.581	500.301	Elongation factor G OS=Escherichia coli (strain K12) GN=fusA PE=1 SV=2	11	0	[unavailable]	[unavailable]	[unavailable]	[unavailable]	-6.3566	[unavailable]	0.999699	15	0	0	10.381	2	1	-0.0063	3.8641
0.999999	1	ELMTISK(0.001)K(0.999), ELM(1.000)TISKK	160420_0003_Kat1b_RimI_A_SWn_Q1.02578.02578.2	R.ELM[147.04]TISKK[170.11].A	sp|P06959|ODP2_ECOLI	1006.54	1283	2578	2	1006.53	504.276	Dihydrolipoyllysine-residue acetyltransferase component of pyruvate dehydrogenase complex OS=Escherichia coli (strain K12) GN=aceF PE=1 SV=3	8.69	0	[unavailable]	[unavailable]	[unavailable]	[unavailable]	-7.8224	[unavailable]	0.4679	15	0	2.7286	9.43679	2	0	-0.0079	3.0451
0.999875	0.9997	IVVNYAK(1.000)R	160420_0003_Kat1b_RimI_A_SWn_Q1.02583.02583.2	R.IVVNYAK[170.11]R.Q	sp|P0AGA2|SECY_ECOLI	1003.58	1010	2583	2	1003.57	502.798	Protein translocase subunit SecY OS=Escherichia coli (strain K12) GN=secY PE=1 SV=1	9.99	2476.9	[unavailable]	[unavailable]	[unavailable]	[unavailable]	-7.9904	[unavailable]	0.9576	2.8204	0	0	2.374	2	0	-0.008	1.5431
0.999999	1	LQVEAIK(1.000)R	160420_0003_Kat1b_RimI_A_SWn_Q1.02590.02590.2	K.LQVEAIK[170.11]R.G	sp|P0A7F3|PYRI_ECOLI	997.592	1271	2590	2	997.586	499.803	Aspartate carbamoyltransferase regulatory chain OS=Escherichia coli (strain K12) GN=pyrI PE=1 SV=2	8.75	0	[unavailable]	[unavailable]	[unavailable]	[unavailable]	-6.4242	[unavailable]	0.98575	15	0	0	7.09309	2	0	-0.0064	3.2114
0.999999	1	EISMSIK(1.000)R	160420_0003_Kat1b_RimI_A_SWn_Q1.02597.02597.2	R.EISMSIK[170.11]R.L	sp|P0A7S9|RS13_ECOLI	1004.53	1268	2597	2	1004.52	503.274	30S ribosomal protein S13 OS=Escherichia coli (strain K12) GN=rpsM PE=1 SV=2	8.85	0	[unavailable]	[unavailable]	[unavailable]	[unavailable]	-8.2633	[unavailable]	0.90845	15	0	1.3572	2.9739	2	0	-0.0083	3.2384
0.999999	1	IK(0.047)GQVK(0.953)WFNESK(0.000)	160420_0003_Kat1b_RimI_A_SWn_Q1.02601.02601.3	K.IKGQVK[170.11]WFNESK.G	sp|P0A9Y6|CSPC_ECOLI	1504.8	1257	2601	3	1504.79	502.609	Cold shock-like protein CspC OS=Escherichia coli (strain K12) GN=cspC PE=1 SV=2	9.7	0	[unavailable]	[unavailable]	[unavailable]	[unavailable]	-6.2057	[unavailable]	0.2252	7.09029	0.3233	0	3.9858	2	2	-0.0093	3.4066
0.999999	1	EVFGDK(1.000)SPAISATK(0.000)	160420_0003_Kat1b_RimI_A_SWn_Q1.02605.02605.3	R.EVFGDK[170.11]SPAISATK.A	sp|P0A953|FABB_ECOLI	1490.76	1081	2605	3	1490.75	497.928	3-oxoacyl-[acyl-carrier-protein] synthase 1 OS=Escherichia coli (strain K12) GN=fabB PE=1 SV=1	6.17	0	[unavailable]	[unavailable]	[unavailable]	[unavailable]	-6.6326	[unavailable]	0.9947	4.25339	0.999999	0	1.9513	2	1	-0.0099	7.144
0.999907	1	ELLK(1.000)FCR	160420_0003_Kat1b_RimI_A_SWn_Q1.02608.02608.2	K.ELLK[170.11]FC[160.03]R.K	sp|P0ADR6|RLMM_ECOLI	1006.53	1294	2608	2	1006.53	504.271	Ribosomal RNA large subunit methyltransferase M OS=Escherichia coli (strain K12) GN=rlmM PE=1 SV=1	8.32	0	[unavailable]	[unavailable]	[unavailable]	[unavailable]	-0.4245	[unavailable]	0	-0.2403	0	0	2.2755	2	1	-0.0004	2.8788
0.999999	1	EGLVHISQIADK(1.000)R	160420_0003_Kat1b_RimI_A_SWn_Q1.02609.02609.3	K.EGLVHISQIADK[170.11]R.V	sp|P05055|PNP_ECOLI	1506.82	1291	2609	3	1506.81	503.279	Polyribonucleotide nucleotidyltransferase OS=Escherichia coli (strain K12) GN=pnp PE=1 SV=3	6.85	0	[unavailable]	[unavailable]	[unavailable]	[unavailable]	-4.3139	[unavailable]	0.82985	4.7934	0.999999	0	2.0943	2	0	-0.0065	2.917
0.999999	1	DK(1.000)LMNLAR	160420_0003_Kat1b_RimI_A_SWn_Q1.02613.02613.2	R.DK[170.11]LMNLAR.G	sp|P0AA16|OMPR_ECOLI	1001.53	1293	2613	2	1001.53	501.774	Transcriptional regulatory protein OmpR OS=Escherichia coli (strain K12) GN=ompR PE=1 SV=1	8.75	0	[unavailable]	[unavailable]	[unavailable]	[unavailable]	-6.5208	[unavailable]	0.99305	15	0	0.8474	0.2702	2	1	-0.0065	2.908
0.999999	1	FGGNEK(1.000)QALELPR	160420_0003_Kat1b_RimI_A_SWn_Q1.02625.02625.3	R.FGGNEK[170.11]QALELPR.E	sp|P0A850|TIG_ECOLI	1499.77	1182	2625	3	1499.77	500.932	Trigger factor OS=Escherichia coli (strain K12) GN=tig PE=1 SV=1	6.14	0	[unavailable]	[unavailable]	[unavailable]	[unavailable]	-4.7004	[unavailable]	0.999999	10.5	0.999999	0	11.8431	2	1	-0.007	4.6785
0.999035	0.9995	GSIK(1.000)LSNVK(0.000)	160420_0003_Kat1b_RimI_A_SWn_Q1.02636.02636.2	K.GSIK[170.11]LSNVK.S	sp|P0A8T7|RPOC_ECOLI	986.576	927	2636	2	986.564	494.295	DNA-directed RNA polymerase subunit beta' OS=Escherichia coli (strain K12) GN=rpoC PE=1 SV=1	10	2342.53	[unavailable]	[unavailable]	[unavailable]	[unavailable]	-11.7578	[unavailable]	0	3.5524	0	0	13.1955	2	1	-0.0116	8.6379
0.995677	0.9999	EHEGEIITGVVK(0.500)K(0.500)	160420_0003_Kat1b_RimI_A_SWn_Q1.02646.02646.3	R.EHEGEIITGVVK[170.11]K.V	sp|P0AFF6|NUSA_ECOLI	1479.79	1343	2646	3	1479.78	494.272	Transcription termination\antitermination protein NusA OS=Escherichia coli (strain K12) GN=nusA PE=1 SV=1	5.5	0	[unavailable]	[unavailable]	[unavailable]	[unavailable]	-7.6098	[unavailable]	0.171	0.4734	0	0	2.4508	2	0	-0.0113	1.6766
0.999999	1	DK(1.000)LSNPVR	160420_0003_Kat1b_RimI_A_SWn_Q1.02687.02687.2	K.DK[170.11]LSNPVR.L	sp|P0A799|PGK_ECOLI	969.524	1269	2687	2	969.518	485.769	Phosphoglycerate kinase OS=Escherichia coli (strain K12) GN=pgk PE=1 SV=2	8.75	0	[unavailable]	[unavailable]	[unavailable]	[unavailable]	-6.799	[unavailable]	0.97575	15	0	0	11.186	2	1	-0.0066	3.2184
0.999999	1	DGWTVK(1.000)TK(0.000)	160420_0003_Kat1b_RimI_A_SWn_Q1.02691.02691.2	K.DGWTVK[170.11]TK.D	sp|P0AE18|MAP1_ECOLI	975.503	1210	2691	2	975.494	488.759	Methionine aminopeptidase OS=Escherichia coli (strain K12) GN=map PE=1 SV=1	8.59	0	[unavailable]	[unavailable]	[unavailable]	[unavailable]	-9.1349	[unavailable]	0.487	11.4759	0	0	4.7368	2	1	-0.0089	4.2311
0.999999	1	GCDGPWGPHAK(1.000)LK(0.000)	160420_0003_Kat1b_RimI_A_SWn_Q1.02695.02695.3	R.GC[160.03]DGPWGPHAK[170.11]LK.L	sp|P0AC41|SDHA_ECOLI	1463.7	1031	2695	3	1463.69	488.907	Succinate dehydrogenase flavoprotein subunit OS=Escherichia coli (strain K12) GN=sdhA PE=1 SV=1	8.21	0	[unavailable]	[unavailable]	[unavailable]	[unavailable]	-5.1916	[unavailable]	0.857	15	0.0954	0	3.0187	2	1	-0.0076	11.2537
0.999997	0.9986	YLMK(1.000)NLR	160420_0003_Kat1b_RimI_A_SWn_Q1.02699.02699.2	R.YLMK[170.11]NLR.S	sp|P00864|CAPP_ECOLI	978.532	1330	2699	2	978.524	490.273	Phosphoenolpyruvate carboxylase OS=Escherichia coli (strain K12) GN=ppc PE=1 SV=1	9.99	0	[unavailable]	[unavailable]	[unavailable]	[unavailable]	-8.4829	[unavailable]	0.99805	15	0	0.6076	1.2681	2	1	-0.0083	2.2462
0.999999	1	VVNQASHVSAK(1.000)TR	160420_0003_Kat1b_RimI_A_SWn_Q1.02726.02726.3	R.VVNQASHVSAK[170.11]TR.E	sp|P03023|LACI_ECOLI	1437.77	1047	2726	3	1437.76	480.264	Lactose operon repressor OS=Escherichia coli (strain K12) GN=lacI PE=1 SV=3	11	0	[unavailable]	[unavailable]	[unavailable]	[unavailable]	-3.1202	[unavailable]	0.999999	15	0	0	5.2276	2	1	-0.0045	9.0022
0.999999	1	VVVPAQGK(0.500)K(0.500)	160420_0003_Kat1b_RimI_A_SWn_Q1.02727.02727.2	K.VVVPAQGK[170.11]K.L	sp|P08200|IDH_ECOLI	966.586	1177	2727	2	966.579	484.3	Isocitrate dehydrogenase [NADP] OS=Escherichia coli (strain K12) GN=icd PE=1 SV=1	10	0	[unavailable]	[unavailable]	[unavailable]	[unavailable]	-7.6406	[unavailable]	0.8485	7.19139	0	0	10.6452	2	0	-0.0074	4.7312
0.999999	1	EGK(1.000)FVTSR	160420_0003_Kat1b_RimI_A_SWn_Q1.02729.02729.2	K.EGK[170.11]FVTSR.Q	sp|P32132|TYPA_ECOLI	964.498	1264	2729	2	964.491	483.256	GTP-binding protein TypA\BipA OS=Escherichia coli (strain K12) GN=typA PE=1 SV=2	8.85	0	[unavailable]	[unavailable]	[unavailable]	[unavailable]	-7.4673	[unavailable]	0.998199	8.99889	0	0	5.9853	2	1	-0.0072	3.3024
0.999999	1	NAGFINK(1.000)R	160420_0003_Kat1b_RimI_A_SWn_Q1.02739.02739.2	R.NAGFINK[170.11]R.F	sp|P00959|SYM_ECOLI	960.514	1263	2739	2	960.506	481.264	Methionine--tRNA ligase OS=Escherichia coli (strain K12) GN=metG PE=1 SV=2	11	0	[unavailable]	[unavailable]	[unavailable]	[unavailable]	-8.7691	[unavailable]	0.987399	3.60429	0	0	2.765	2	0	-0.0084	3.305
0.999979	1	NDK(1.000)NGIIHTTIGK(0.000)	160420_0003_Kat1b_RimI_A_SWn_Q1.02750.02750.3	R.NDK[170.11]NGIIHTTIGK.V	sp|P0A7L0|RL1_ECOLI	1451.77	1253	2750	3	1451.76	484.932	50S ribosomal protein L1 OS=Escherichia coli (strain K12) GN=rplA PE=1 SV=2	8.6	0	[unavailable]	[unavailable]	[unavailable]	[unavailable]	-6.4955	[unavailable]	0	0.3972	0	0	5.2861	2	1	-0.0094	3.4688
0.821091	0.959	[unavailable]	160420_0003_Kat1b_RimI_A_SWn_Q1.02753.02753.3	K.TAC[160.03]EVAEISYKK[170.11].F	sp|P0ACJ8|CRP_ECOLI	1439.7	1320	2753	3	1439.69	480.906	cAMP-activated global transcriptional regulator CRP OS=Escherichia coli (strain K12) GN=crp PE=1 SV=1	5.81	0	[unavailable]	[unavailable]	[unavailable]	[unavailable]	-5.2781	[unavailable]	0	3.1237	0.999999	0	1.9682	2	0	-0.0076	2.4359
0.99999	1	ETLEDAVK(1.000)HPEK(0.000)	160420_0003_Kat1b_RimI_A_SWn_Q1.02754.02754.3	R.ETLEDAVK[170.11]HPEK.Y	sp|P68066|GRCA_ECOLI	1436.71	1172	2754	3	1436.71	479.912	Autonomous glycyl radical cofactor OS=Escherichia coli (strain K12) GN=grcA PE=1 SV=1	4.83	0	[unavailable]	[unavailable]	[unavailable]	[unavailable]	-4.5244	[unavailable]	0.5092	0	0	0	2.2335	2	1	-0.0065	4.8105
0.731596	0.9448	[unavailable]	160420_0003_Kat1b_RimI_A_SWn_Q1.02764.02764.3	R.TMK[170.11]LEGGNDVSLK.A	sp|P0AD61|KPYK1_ECOLI	1432.72	1334	2764	3	1432.71	478.582	Pyruvate kinase I OS=Escherichia coli (strain K12) GN=pykF PE=1 SV=1	5.73	0	[unavailable]	[unavailable]	[unavailable]	[unavailable]	-7.7959	[unavailable]	0	0	0.999999	1.0576	2.2133	2	1	-0.0112	2.0658
0.999999	1	SFMGK(1.000)TYDGIHR	160420_0003_Kat1b_RimI_A_SWn_Q1.02769.02769.3	K.SFMGK[170.11]TYDGIHR.L	sp|P0AE52|BCP_ECOLI	1452.68	1042	2769	3	1452.67	485.235	Peroxiredoxin Bcp OS=Escherichia coli (strain K12) GN=bcp PE=1 SV=1	8.33	0	[unavailable]	[unavailable]	[unavailable]	[unavailable]	-6.2393	[unavailable]	0.99995	15	0.999999	0.999999	3.0067	2	1	-0.0091	9.3491
0.999999	1	LAAAK(1.000)LPIK(0.000)	160420_0003_Kat1b_RimI_A_SWn_Q1.02773.02773.2	K.LAAAK[170.11]LPIK.T	sp|P0ADY7|RL16_ECOLI	965.627	1245	2773	2	965.618	483.821	50S ribosomal protein L16 OS=Escherichia coli (strain K12) GN=rplP PE=1 SV=1	10	0	[unavailable]	[unavailable]	[unavailable]	[unavailable]	-9.6076	[unavailable]	0.983	15	0	0	4.4841	2	1	-0.0093	3.5459
0.999999	1	QLVK(1.000)ALPSAVSER	160420_0003_Kat1b_RimI_A_SWn_Q1.02779.02779.3	R.QLVK[170.11]ALPSAVSER.L	sp|P09546|PUTA_ECOLI	1438.81	1266	2779	3	1438.81	480.612	Bifunctional protein PutA OS=Escherichia coli (strain K12) GN=putA PE=1 SV=3	8.75	0	[unavailable]	[unavailable]	[unavailable]	[unavailable]	-4.8996	[unavailable]	0.76485	0	0.999999	0	4.5781	2	1	-0.007	3.2794
0.999999	1	HGESQWNK(1.000)ENR	160420_0003_Kat1b_RimI_A_SWn_Q1.02794.02794.3	R.HGESQWNK[170.11]ENR.F	sp|P62707|GPMA_ECOLI	1425.64	1213	2794	3	1425.63	476.22	2,3-bisphosphoglycerate-dependent phosphoglycerate mutase OS=Escherichia coli (strain K12) GN=gpmA PE=1 SV=2	6.76	0	[unavailable]	[unavailable]	[unavailable]	[unavailable]	-4.4311	[unavailable]	0.999999	0.999998	0	0	11.9661	2	1	-0.0063	4.1991
0.999999	1	ASFDK(1.000)ANR	160420_0003_Kat1b_RimI_A_SWn_Q1.02796.02796.2	K.ASFDK[170.11]ANR.S	sp|P0A715|KDSA_ECOLI	949.462	1186	2796	2	949.456	475.738	2-dehydro-3-deoxyphosphooctonate aldolase OS=Escherichia coli (strain K12) GN=kdsA PE=1 SV=1	8.79	0	[unavailable]	[unavailable]	[unavailable]	[unavailable]	-6.0427	[unavailable]	0.998849	15	0	0	3.1389	2	1	-0.0057	4.577
0.999999	1	EISK(1.000)LCR	160420_0003_Kat1b_RimI_A_SWn_Q1.02798.02798.2	R.EISK[170.11]LC[160.03]R.K	sp|P0A9M0|LON_ECOLI	946.491	1306	2798	2	946.48	474.253	Lon protease OS=Escherichia coli (strain K12) GN=lon PE=1 SV=1	8.32	0	[unavailable]	[unavailable]	[unavailable]	[unavailable]	-10.7046	[unavailable]	0.978	13.1088	0	0.5081	9.8245	2	1	-0.0101	2.7059
0.977968	0.9906	EGVSK(0.000)DDAEALK(0.500)K(0.500)	160420_0003_Kat1b_RimI_A_SWn_Q1.02799.02799.3	K.EGVSKDDAEALK[170.11]K.A	sp|P0A7K2|RL7_ECOLI	1430.73	1322	2799	3	1430.72	477.916	50S ribosomal protein L7\L12 OS=Escherichia coli (strain K12) GN=rplL PE=1 SV=2	4.78	0	[unavailable]	[unavailable]	[unavailable]	[unavailable]	-6.2711	[unavailable]	0.3934	1.8973	0	0	5.7888	2	1	-0.009	2.3948
0.999999	1	ANAK(1.000)FEVK(0.000)	160420_0003_Kat1b_RimI_A_SWn_Q1.02802.02802.2	K.ANAK[170.11]FEVK.A	sp|P0A7J3|RL10_ECOLI	947.508	1226	2802	2	947.501	474.761	50S ribosomal protein L10 OS=Escherichia coli (strain K12) GN=rplJ PE=1 SV=2	8.64	0	[unavailable]	[unavailable]	[unavailable]	[unavailable]	-7.2791	[unavailable]	0.9969	15	0	0	3.5457	2	1	-0.0069	3.9678
0.999999	1	HPEK(1.000)YPQLTIR	160420_0003_Kat1b_RimI_A_SWn_Q1.02808.02808.3	K.HPEK[170.11]YPQLTIR.V	sp|P68066|GRCA_ECOLI	1422.76	1108	2808	3	1422.75	475.261	Autonomous glycyl radical cofactor OS=Escherichia coli (strain K12) GN=grcA PE=1 SV=1	8.6	0	[unavailable]	[unavailable]	[unavailable]	[unavailable]	-7.5931	[unavailable]	0.999999	4.47259	0.9956	0	2.2335	2	1	-0.0108	6.3862
0.999999	1	NLVQQVAK(1.000)TCPK(0.000)	160420_0003_Kat1b_RimI_A_SWn_Q1.02811.02811.3	K.NLVQQVAK[170.11]TC[160.03]PK.A	sp|P61889|MDH_ECOLI	1426.76	1051	2811	3	1426.75	476.594	Malate dehydrogenase OS=Escherichia coli (strain K12) GN=mdh PE=1 SV=1	9.31	0	[unavailable]	[unavailable]	[unavailable]	[unavailable]	-6.096	[unavailable]	0.9877	15	0.999999	0	6.0336	2	1	-0.0087	8.6459
0.999999	1	NMELFK(0.500)K(0.500)	160420_0003_Kat1b_RimI_A_SWn_Q1.02812.02812.2	K.NMELFK[170.11]K.Y	sp|P37747|GLF_ECOLI	950.49	1303	2812	2	950.481	476.252	UDP-galactopyranose mutase OS=Escherichia coli (strain K12) GN=glf PE=1 SV=1	8.59	0	[unavailable]	[unavailable]	[unavailable]	[unavailable]	-8.6689	[unavailable]	0.4963	4.15859	0	2	5.2979	2	0	-0.0082	2.7281
0.861391	0.1683	[unavailable]	160420_0003_Kat1b_RimI_A_SWn_Q1.02823.02823.3	K.VISVQEMHAQIK[170.11].-	sp|P00968|CARB_ECOLI	1423.75	934	2823	3	1423.74	475.59	Carbamoyl-phosphate synthase large chain OS=Escherichia coli (strain K12) GN=carB PE=1 SV=2	6.72	3374.09	[unavailable]	[unavailable]	[unavailable]	[unavailable]	-5.619	[unavailable]	0.7857	0.499999	0.999999	0	6.8306	2	0	-0.008	-0.4234
0.999999	1	IAMQK(1.000)SGR	160420_0003_Kat1b_RimI_A_SWn_Q1.02831.02831.2	R.IAMQK[170.11]SGR.L	sp|P60757|HIS1_ECOLI	931.491	1208	2831	2	931.483	466.753	ATP phosphoribosyltransferase OS=Escherichia coli (strain K12) GN=hisG PE=1 SV=1	11	0	[unavailable]	[unavailable]	[unavailable]	[unavailable]	-8.5837	[unavailable]	0.998949	15	0	0	1.6372	2	1	-0.008	4.2642
0.999999	1	DFQK(1.000)AER	160420_0003_Kat1b_RimI_A_SWn_Q1.02832.02832.2	K.DFQK[170.11]AER.K	sp|P0ADG7|IMDH_ECOLI	934.451	1317	2832	2	934.444	468.233	Inosine-5'-monophosphate dehydrogenase OS=Escherichia coli (strain K12) GN=guaB PE=1 SV=1	6.07	0	[unavailable]	[unavailable]	[unavailable]	[unavailable]	-7.1195	[unavailable]	0.996	15	0	0	3.2886	2	1	-0.0067	2.5046
0.999999	1	HAVTEASPMVK(0.999)AK(0.001)	160420_0003_Kat1b_RimI_A_SWn_Q1.02833.02833.3	K.HAVTEASPMVK[170.11]AK.D	sp|P02358|RS6_ECOLI	1409.73	1056	2833	3	1409.73	470.918	30S ribosomal protein S6 OS=Escherichia coli (strain K12) GN=rpsF PE=1 SV=1	8.6	0	[unavailable]	[unavailable]	[unavailable]	[unavailable]	-5.3253	[unavailable]	0.8852	11.9071	0.999999	0	4	2	1	-0.0075	8.2933
0.939517	0.9152	[unavailable]	160420_0003_Kat1b_RimI_A_SWn_Q1.02834.02834.2	R.TTK[170.11]LPDPK.V	sp|P08373|MURB_ECOLI	940.523	935	2834	2	940.515	471.269	UDP-N-acetylenolpyruvoylglucosamine reductase OS=Escherichia coli (strain K12) GN=murB PE=1 SV=1	8.26	1980.27	[unavailable]	[unavailable]	[unavailable]	[unavailable]	-8.3996	[unavailable]	0.8042	4.5503	0	0	0.5135	2	1	-0.0079	2.509
0.999999	1	ALAALQK(0.983)GK(0.017)	160420_0003_Kat1b_RimI_A_SWn_Q1.02836.02836.2	K.ALAALQK[170.11]GK.K	sp|P0DMC7|RCSB_ECOLI	940.571	1224	2836	2	940.562	471.293	Transcriptional regulatory protein RcsB OS=Escherichia coli (strain K12) GN=rcsB PE=1 SV=1	10	0	[unavailable]	[unavailable]	[unavailable]	[unavailable]	-9.3444	[unavailable]	0.8706	3.81669	0	0	5.08049	2	1	-0.0088	4.0301
0.999983	0.9961	VLTGLTK(1.000)R	160420_0003_Kat1b_RimI_A_SWn_Q1.02886.02886.2	K.VLTGLTK[170.11]R.L	sp|P0AAI9|FABD_ECOLI	928.571	1020	2886	2	928.564	465.293	Malonyl CoA-acyl carrier protein transacylase OS=Escherichia coli (strain K12) GN=fabD PE=1 SV=2	11	2527.1	[unavailable]	[unavailable]	[unavailable]	[unavailable]	-6.7415	[unavailable]	0.9357	15	0	0.2076	0	2	0	-0.0063	0.8998
0.999999	1	GIVK(1.000)VAAVK(0.000)	160420_0003_Kat1b_RimI_A_SWn_Q1.02896.02896.2	R.GIVK[170.11]VAAVK.A	sp|P0A6F5|CH60_ECOLI	925.596	1223	2896	2	925.587	463.805	60 kDa chaperonin OS=Escherichia coli (strain K12) GN=groL PE=1 SV=2	10	0	[unavailable]	[unavailable]	[unavailable]	[unavailable]	-9.4956	[unavailable]	0.881	15	0	0	20	2	1	-0.0088	4.0345
0.999999	1	IAGLEVK(1.000)R	160420_0003_Kat1b_RimI_A_SWn_Q1.02907.02907.2	R.IAGLEVK[170.11]R.L	sp|P0A6Y8|DNAK_ECOLI	926.555	1286	2907	2	926.547	464.285	Chaperone protein DnaK OS=Escherichia coli (strain K12) GN=dnaK PE=1 SV=2	8.75	0	[unavailable]	[unavailable]	[unavailable]	[unavailable]	-8.827	[unavailable]	0.97555	15	0	0	9.61519	2	0	-0.0082	2.9916
0.937629	0.9541	[unavailable]	160420_0003_Kat1b_RimI_A_SWn_Q1.02910.02910.3	K.AIAEQLK[170.11]YTGNK.D	sp|P0C018|RL18_ECOLI	1376.73	1324	2910	3	1376.72	459.917	50S ribosomal protein L18 OS=Escherichia coli (strain K12) GN=rplR PE=1 SV=1	8.54	0	[unavailable]	[unavailable]	[unavailable]	[unavailable]	-3.6575	[unavailable]	0	3.33649	0.999999	0	4.8695	2	1	-0.005	2.3467
0.999999	1	K(1.000)FAIDQEK(0.000)LEK(0.000)	160420_0003_Kat1b_RimI_A_SWn_Q1.02911.02911.3	R.K[170.11]FAIDQEKLEK.M	sp|P0A870|TALB_ECOLI	1389.75	1094	2911	3	1389.74	464.257	Transaldolase B OS=Escherichia coli (strain K12) GN=talB PE=1 SV=2	6.18	0	[unavailable]	[unavailable]	[unavailable]	[unavailable]	-6.7195	[unavailable]	0.9818	15	0.999999	0	11.0694	2	1	-0.0093	6.7095
0.999999	1	K(0.000)FAIDQEK(1.000)LEK(0.000)	160420_0003_Kat1b_RimI_A_SWn_Q1.02913.02913.3	R.KFAIDQEK[170.11]LEK.M	sp|P0A870|TALB_ECOLI	1389.75	1302	2913	3	1389.74	464.257	Transaldolase B OS=Escherichia coli (strain K12) GN=talB PE=1 SV=2	6.18	0	[unavailable]	[unavailable]	[unavailable]	[unavailable]	-6.983	[unavailable]	0.8299	4.37979	0.999999	0	11.0694	2	1	-0.0097	2.7338
0.999999	1	SVAGFK(1.000)IR	160420_0003_Kat1b_RimI_A_SWn_Q1.02923.02923.2	K.SVAGFK[170.11]IR.Q	sp|P62399|RL5_ECOLI	918.529	1309	2923	2	918.519	460.272	50S ribosomal protein L5 OS=Escherichia coli (strain K12) GN=rplE PE=1 SV=2	11	0	[unavailable]	[unavailable]	[unavailable]	[unavailable]	-10.4325	[unavailable]	0.90035	15	0	0	15.4395	2	1	-0.0096	2.6852
0.999999	1	FNK(0.042)GEK(0.486)K(0.473)DDETLSK(0.000)K(0.000)	160420_0003_Kat1b_RimI_A_SWn_Q1.02952.02952.4	R.FNKGEK[170.11]KDDETLSKK.Y	sp|P0A799|PGK_ECOLI	1807.93	1121	2952	4	1807.93	452.99	Phosphoglycerate kinase OS=Escherichia coli (strain K12) GN=pgk PE=1 SV=2	8.38	0	[unavailable]	[unavailable]	[unavailable]	[unavailable]	-3.376	[unavailable]	0	5.49999	0	0	11.186	2	2	-0.0061	5.9759
0.999999	1	TEHK(1.000)AVLDTCR	160420_0003_Kat1b_RimI_A_SWn_Q1.02957.02957.3	K.TEHK[170.11]AVLDTC[160.03]R.Q	sp|P0A6B7|ISCS_ECOLI	1370.66	1279	2957	3	1370.65	457.894	Cysteine desulfurase IscS OS=Escherichia coli (strain K12) GN=iscS PE=1 SV=1	6.41	0	[unavailable]	[unavailable]	[unavailable]	[unavailable]	-10.0192	[unavailable]	0.9216	3.85789	0.5972	0	2.1229	2	1	-0.0137	3.0783
0.999999	1	MPMVQK(0.500)K(0.500)	160420_0003_Kat1b_RimI_A_SWn_Q1.02962.02962.2	R.MPMVQK[170.11]K.V	sp|P0A6Y8|DNAK_ECOLI	902.472	1238	2962	2	902.463	452.243	Chaperone protein DnaK OS=Escherichia coli (strain K12) GN=dnaK PE=1 SV=2	10	0	[unavailable]	[unavailable]	[unavailable]	[unavailable]	-9.8065	[unavailable]	0.6137	5.64459	0	0	9.61519	2	0	-0.0089	3.7057
0.999999	0.9999	TDIDK(1.000)IR	160420_0003_Kat1b_RimI_A_SWn_Q1.02967.02967.2	K.TDIDK[170.11]IR.T	sp|P0A9P0|DLDH_ECOLI	901.487	1323	2967	2	901.48	451.751	Dihydrolipoyl dehydrogenase OS=Escherichia coli (strain K12) GN=lpdA PE=1 SV=2	5.63	0	[unavailable]	[unavailable]	[unavailable]	[unavailable]	-7.5153	[unavailable]	0.9925	15	0	0	10.7229	2	1	-0.0068	2.3656
0.999685	0.9996	FAQAIHAK(1.000)YPGK(0.000)	160420_0003_Kat1b_RimI_A_SWn_Q1.02976.02976.3	R.FAQAIHAK[170.11]YPGK.L	sp|P0A9G6|ACEA_ECOLI	1371.73	1336	2976	3	1371.72	458.251	Isocitrate lyase OS=Escherichia coli (strain K12) GN=aceA PE=1 SV=1	9.7	0	[unavailable]	[unavailable]	[unavailable]	[unavailable]	-6.8077	[unavailable]	0.5155	5.05629	0	0	4.1773	2	1	-0.0093	1.8947
0.99989	1	HPYK(0.000)PK(1.000)LQHIDFVR	160420_0003_Kat1b_RimI_A_SWn_Q1.02996.02996.4	R.HPYKPK[170.11]LQHIDFVR.A	sp|P68919|RL25_ECOLI	1818.99	1200	2996	4	1818.98	455.755	50S ribosomal protein L25 OS=Escherichia coli (strain K12) GN=rplY PE=1 SV=1	9.7	0	[unavailable]	[unavailable]	[unavailable]	[unavailable]	-6.0398	[unavailable]	0	0.281999	0	0	1.3322	2	1	-0.011	4.3266
0.999988	0.9956	SLFK(1.000)MIK(0.000)	160420_0003_Kat1b_RimI_A_SWn_Q1.03041.03041.2	K.SLFK[170.11]MIK.N	sp|P15254|PUR4_ECOLI	907.52	1329	3041	2	907.512	454.767	Phosphoribosylformylglycinamidine synthase OS=Escherichia coli (strain K12) GN=purL PE=1 SV=3	10	0	[unavailable]	[unavailable]	[unavailable]	[unavailable]	-9.2139	[unavailable]	0.9191	11.6223	0	0	4.6665	2	1	-0.0084	2.2544
0.999999	1	GNQLLPVSLVK(1.000)R	160420_0003_Kat1b_RimI_A_SWn_Q1.03042.03042.3	K.GNQLLPVSLVK[170.11]R.K	sp|P03023|LACI_ECOLI	1364.81	1297	3042	3	1364.81	455.945	Lactose operon repressor OS=Escherichia coli (strain K12) GN=lacI PE=1 SV=3	11	0	[unavailable]	[unavailable]	[unavailable]	[unavailable]	-5.5006	[unavailable]	0.999999	5.49729	0.999999	0.9898	5.2276	2	0	-0.0075	2.8517
0.999999	1	TIK(1.000)TAYR	160420_0003_Kat1b_RimI_A_SWn_Q1.03046.03046.2	K.TIK[170.11]TAYR.R	sp|P36659|CBPA_ECOLI	893.497	1310	3046	2	893.489	447.756	Curved DNA-binding protein OS=Escherichia coli (strain K12) GN=cbpA PE=1 SV=2	9.99	0	[unavailable]	[unavailable]	[unavailable]	[unavailable]	-8.8804	[unavailable]	0.99625	5.58549	0	0	1.2987	2	1	-0.0079	2.6277
0.999999	1	LTDAAIK(0.500)K(0.500)	160420_0003_Kat1b_RimI_A_SWn_Q1.03048.03048.2	K.LTDAAIK[170.11]K.L	sp|P0A805|RRF_ECOLI	900.528	1292	3048	2	900.521	451.271	Ribosome-recycling factor OS=Escherichia coli (strain K12) GN=frr PE=1 SV=1	8.59	0	[unavailable]	[unavailable]	[unavailable]	[unavailable]	-7.7266	[unavailable]	0.8966	9.75479	0	0	4.99999	2	0	-0.007	2.9173
0.999999	1	VNVGDK(0.500)VK(0.500)	160420_0003_Kat1b_RimI_A_SWn_Q1.03049.03049.2	K.VNVGDK[170.11]VK.T	sp|P06959|ODP2_ECOLI	899.508	1239	3049	2	899.501	450.761	Dihydrolipoyllysine-residue acetyltransferase component of pyruvate dehydrogenase complex OS=Escherichia coli (strain K12) GN=aceF PE=1 SV=3	8.56	0	[unavailable]	[unavailable]	[unavailable]	[unavailable]	-7.3282	[unavailable]	0.9462	5.41889	0	0	9.43679	2	1	-0.0066	3.6681
0.999999	1	TVDGPSHK(1.000)DWR	160420_0003_Kat1b_RimI_A_SWn_Q1.03053.03053.3	K.TVDGPSHK[170.11]DWR.G	sp|P0A9B2|G3P1_ECOLI	1338.63	1066	3053	3	1338.63	447.218	Glyceraldehyde-3-phosphate dehydrogenase A OS=Escherichia coli (strain K12) GN=gapA PE=1 SV=2	6.41	0	[unavailable]	[unavailable]	[unavailable]	[unavailable]	-4.172	[unavailable]	0.999999	15	0.999999	0.9999	14.6397	2	1	-0.0056	7.8347
0.975606	0.3453	EQK(1.000)ITIK(0.000)	160420_0003_Kat1b_RimI_A_SWn_Q1.03060.03060.2	K.EQK[170.11]ITIK.A	sp|P0A6Y8|DNAK_ECOLI	900.528	1347	3060	2	900.519	451.271	Chaperone protein DnaK OS=Escherichia coli (strain K12) GN=dnaK PE=1 SV=2	8.69	0	[unavailable]	[unavailable]	[unavailable]	[unavailable]	-10.3699	[unavailable]	0.779	6.791	0	0	9.61519	2	1	-0.0093	1.5185
0.999999	1	VAVIK(1.000)AVR	160420_0003_Kat1b_RimI_A_SWn_Q1.03074.03074.2	K.VAVIK[170.11]AVR.G	sp|P0A7K2|RL7_ECOLI	896.581	1254	3074	2	896.575	449.298	50S ribosomal protein L7\L12 OS=Escherichia coli (strain K12) GN=rplL PE=1 SV=2	11	0	[unavailable]	[unavailable]	[unavailable]	[unavailable]	-6.1949	[unavailable]	0.9818	15	0	0	5.7888	2	1	-0.0056	3.4658
0.999999	1	LQK(1.000)LTGLEHEK(0.000)	160420_0003_Kat1b_RimI_A_SWn_Q1.03078.03078.3	R.LQK[170.11]LTGLEHEK.L	sp|P0AES4|GYRA_ECOLI	1336.74	1120	3078	3	1336.72	446.586	DNA gyrase subunit A OS=Escherichia coli (strain K12) GN=gyrA PE=1 SV=1	6.76	0	[unavailable]	[unavailable]	[unavailable]	[unavailable]	-8.4927	[unavailable]	0.9923	4.82519	0	0	6.2651	2	1	-0.0114	5.9789
0.999999	1	LEK(1.000)AATYEQIK(0.000)	160420_0003_Kat1b_RimI_A_SWn_Q1.03082.03082.3	R.LEK[170.11]AATYEQIK.A	sp|P0A9B2|G3P1_ECOLI	1334.71	1093	3082	3	1334.7	445.91	Glyceraldehyde-3-phosphate dehydrogenase A OS=Escherichia coli (strain K12) GN=gapA PE=1 SV=2	6.14	0	[unavailable]	[unavailable]	[unavailable]	[unavailable]	-7.3395	[unavailable]	0.9283	5.49719	0.999999	0	14.6397	2	1	-0.0098	6.7282
0.697557	0.2872	[unavailable]	160420_0003_Kat1b_RimI_A_SWn_Q1.03087.03087.3	K.YGDEQVK[170.11]QWR.R	sp|P62707|GPMA_ECOLI	1349.64	1022	3087	3	1349.63	450.886	2,3-bisphosphoglycerate-dependent phosphoglycerate mutase OS=Escherichia coli (strain K12) GN=gpmA PE=1 SV=2	6.07	2853.6	[unavailable]	[unavailable]	[unavailable]	[unavailable]	-7.2042	[unavailable]	0	3.19859	0.999999	0.9762	11.9661	2	1	-0.0097	-4.8363
0.999999	1	AATYEQIK(1.000)AAVK(0.000)	160420_0003_Kat1b_RimI_A_SWn_Q1.03099.03099.3	K.AATYEQIK[170.11]AAVK.A	sp|P0A9B2|G3P1_ECOLI	1333.72	1083	3099	3	1333.72	445.582	Glyceraldehyde-3-phosphate dehydrogenase A OS=Escherichia coli (strain K12) GN=gapA PE=1 SV=2	8.54	0	[unavailable]	[unavailable]	[unavailable]	[unavailable]	-5.9034	[unavailable]	0.9816	12.9788	0.999999	0	14.6397	2	1	-0.0079	7.0792
0.999969	0.9779	TQISK(1.000)IR	160420_0003_Kat1b_RimI_A_SWn_Q1.03125.03125.2	K.TQISK[170.11]IR.T	sp|P0A805|RRF_ECOLI	886.524	952	3125	2	886.516	444.269	Ribosome-recycling factor OS=Escherichia coli (strain K12) GN=frr PE=1 SV=1	11	1873.22	[unavailable]	[unavailable]	[unavailable]	[unavailable]	-8.6856	[unavailable]	0.81615	15	0	0	4.99999	2	1	-0.0077	4.9809
0.999999	0.9999	VIK(1.000)LDQK(0.000)	160420_0003_Kat1b_RimI_A_SWn_Q1.03126.03126.2	K.VIK[170.11]LDQK.R	sp|P0AG67|RS1_ECOLI	884.533	1325	3126	2	884.527	443.274	30S ribosomal protein S1 OS=Escherichia coli (strain K12) GN=rpsA PE=1 SV=1	8.56	0	[unavailable]	[unavailable]	[unavailable]	[unavailable]	-7.1073	[unavailable]	0.998	15	0	0.1037	12.0766	2	1	-0.0063	2.3396
0.999999	0.9974	GFAGTVK(1.000)R	160420_0003_Kat1b_RimI_A_SWn_Q1.03129.03129.2	K.GFAGTVK[170.11]R.W	sp|P60438|RL3_ECOLI	876.482	1327	3129	2	876.474	439.248	50S ribosomal protein L3 OS=Escherichia coli (strain K12) GN=rplC PE=1 SV=1	11	0	[unavailable]	[unavailable]	[unavailable]	[unavailable]	-9.2617	[unavailable]	0.9928	15	0	0	7.84359	2	0	-0.0081	2.2884
0.999999	1	RYPEGTK(1.000)LTGR	160420_0003_Kat1b_RimI_A_SWn_Q1.03131.03131.3	K.RYPEGTK[170.11]LTGR.V	sp|P0AG67|RS1_ECOLI	1318.7	1023	3131	3	1318.69	440.574	30S ribosomal protein S1 OS=Escherichia coli (strain K12) GN=rpsA PE=1 SV=1	9.99	2040.2	[unavailable]	[unavailable]	[unavailable]	[unavailable]	-6.7931	[unavailable]	0.99575	6.60189	0	0	12.0766	2	1	-0.009	1.7338
0.99067	0.8945	VEYLGK(0.500)K(0.500)	160420_0003_Kat1b_RimI_A_SWn_Q1.03136.03136.2	R.VEYLGK[170.11]K.G	sp|P08312|SYFA_ECOLI	877.491	1342	3136	2	877.483	439.753	Phenylalanine--tRNA ligase alpha subunit OS=Escherichia coli (strain K12) GN=pheS PE=1 SV=2	8.47	0	[unavailable]	[unavailable]	[unavailable]	[unavailable]	-8.9032	[unavailable]	0.7197	8.5345	0	0	2.7185	2	0	-0.0078	1.7048
0.999999	1	CHPFFTGK(1.000)QR	160420_0003_Kat1b_RimI_A_SWn_Q1.03138.03138.3	K.C[160.03]HPFFTGK[170.11]QR.D	sp|P0A7M9|RL31_ECOLI	1318.62	1215	3138	3	1318.62	440.549	50S ribosomal protein L31 OS=Escherichia coli (strain K12) GN=rpmE PE=1 SV=1	9.51	0	[unavailable]	[unavailable]	[unavailable]	[unavailable]	-5.3461	[unavailable]	0.999999	15	0.999999	1.989	7.16649	2	1	-0.007	4.1632
0.999999	1	IYAAFK(0.500)K(0.500)	160420_0003_Kat1b_RimI_A_SWn_Q1.03156.03156.2	K.IYAAFK[170.11]K.A	sp|P0AFG8|ODP1_ECOLI	881.501	1312	3156	2	881.494	441.758	Pyruvate dehydrogenase E1 component OS=Escherichia coli (strain K12) GN=aceE PE=1 SV=2	9.7	0	[unavailable]	[unavailable]	[unavailable]	[unavailable]	-8.5165	[unavailable]	0.7632	8.81879	0	0	18.178	2	0	-0.0075	2.5911
0.999999	1	HYGALQGLNK(1.000)AETAEK(0.000)	160420_0003_Kat1b_RimI_A_SWn_Q1.03164.03164.4	R.HYGALQGLNK[170.11]AETAEK.Y	sp|P62707|GPMA_ECOLI	1770.89	1332	3164	4	1770.88	443.73	2,3-bisphosphoglycerate-dependent phosphoglycerate mutase OS=Escherichia coli (strain K12) GN=gpmA PE=1 SV=2	6.76	0	[unavailable]	[unavailable]	[unavailable]	[unavailable]	-7.031	[unavailable]	0	0.999998	2	0	11.9661	2	1	-0.0125	2.1048
0.99736	0.4372	DLTK(1.000)IVR	160420_0003_Kat1b_RimI_A_SWn_Q1.03174.03174.2	K.DLTK[170.11]IVR.G	sp|P0A805|RRF_ECOLI	885.528	1339	3174	2	885.52	443.772	Ribosome-recycling factor OS=Escherichia coli (strain K12) GN=frr PE=1 SV=1	8.75	0	[unavailable]	[unavailable]	[unavailable]	[unavailable]	-9.5806	[unavailable]	0.8588	12.6491	0	0	4.99999	2	1	-0.0085	1.8156
0.999999	1	SLINTK(1.000)IK(0.000)PFK(0.000)	160420_0003_Kat1b_RimI_A_SWn_Q1.03186.03186.3	M.SLINTK[170.11]IKPFK.N	sp|P0AE08|AHPC_ECOLI	1329.8	1097	3186	3	1329.79	444.275	Alkyl hydroperoxide reductase C OS=Escherichia coli (strain K12) GN=ahpC PE=1 SV=2	10.3	0	[unavailable]	[unavailable]	[unavailable]	[unavailable]	-5.5766	[unavailable]	0.7606	15	0.999999	0.999999	6.60219	2	1	-0.0074	6.6459
0.999999	1	LQQVGDK(1.000)PRPK(0.000)	160420_0003_Kat1b_RimI_A_SWn_Q1.03220.03220.3	R.LQQVGDK[170.11]PRPK.T	sp|P0AFG0|NUSG_ECOLI	1306.74	1201	3220	3	1306.73	436.586	Transcription termination\antitermination protein NusG OS=Escherichia coli (strain K12) GN=nusG PE=1 SV=2	9.99	0	[unavailable]	[unavailable]	[unavailable]	[unavailable]	-5.9553	[unavailable]	0.6356	15	0.999999	0	0.999999	2	0	-0.0078	4.3195
0.999999	1	K(0.000)QYGEAFEK(1.000)R	160420_0003_Kat1b_RimI_A_SWn_Q1.03222.03222.3	R.KQYGEAFEK[170.11]R.H	sp|P0AFG6|ODO2_ECOLI	1296.65	1285	3222	3	1296.64	433.223	Dihydrolipoyllysine-residue succinyltransferase component of 2-oxoglutarate dehydrogenase complex OS=Escherichia coli (strain K12) GN=sucB PE=1 SV=2	8.5	0	[unavailable]	[unavailable]	[unavailable]	[unavailable]	-5.2249	[unavailable]	0.9504	15	0.999999	0	5.6977	2	0	-0.0068	3.0215
0.646068	0.2688	[unavailable]	160420_0003_Kat1b_RimI_A_SWn_Q1.03228.03228.2	R.IVDIDK[170.11]K.T	sp|P05052|APPY_ECOLI	871.501	956	3228	2	871.493	436.758	HTH-type transcriptional regulator AppY OS=Escherichia coli (strain K12) GN=appY PE=1 SV=3	5.96	2194.54	[unavailable]	[unavailable]	[unavailable]	[unavailable]	-10.2123	[unavailable]	0.7062	8.25329	0	0	0.1849	2	0	-0.0089	1.3749
0.999658	0.8959	LAK(1.000)LAGVR	160420_0003_Kat1b_RimI_A_SWn_Q1.03239.03239.2	R.LAK[170.11]LAGVR.E	sp|P00968|CARB_ECOLI	868.549	959	3239	2	868.541	435.282	Carbamoyl-phosphate synthase large chain OS=Escherichia coli (strain K12) GN=carB PE=1 SV=2	11	2563.66	[unavailable]	[unavailable]	[unavailable]	[unavailable]	-10.1318	[unavailable]	0.4967	15	0	0.6558	6.8306	2	1	-0.0088	4.1113
0.999999	1	LGWK(1.000)AEK(0.000)	160420_0003_Kat1b_RimI_A_SWn_Q1.03241.03241.2	R.LGWK[170.11]AEK.V	sp|P00370|DHE4_ECOLI	872.476	1298	3241	2	872.467	437.245	NADP-specific glutamate dehydrogenase OS=Escherichia coli (strain K12) GN=gdhA PE=1 SV=1	8.59	0	[unavailable]	[unavailable]	[unavailable]	[unavailable]	-9.654	[unavailable]	0.8886	14.2216	0	0	1.2957	2	1	-0.0084	2.8369
0.999999	1	ASLK(1.000)YLSDHPK(0.000)	160420_0003_Kat1b_RimI_A_SWn_Q1.03243.03243.3	K.ASLK[170.11]YLSDHPK.L	sp|P69908|DCEA_ECOLI,sp|P69910|DCEB_ECOLI	1299.68	1060	3243	3	1299.67	434.235	Glutamate decarboxylase alpha OS=Escherichia coli (strain K12) GN=gadA PE=1 SV=1	8.55	0	[unavailable]	[unavailable]	[unavailable]	[unavailable]	-8.3122	[unavailable]	0.983	15	0.999999	0	15.7191	2	1	-0.0108	8.1735
0.999999	1	DYFGAHTYK(1.000)R	160420_0003_Kat1b_RimI_A_SWn_Q1.03245.03245.3	R.DYFGAHTYK[170.11]R.L	sp|P00350|6PGD_ECOLI	1298.6	1198	3245	3	1298.6	433.875	6-phosphogluconate dehydrogenase, decarboxylating OS=Escherichia coli (strain K12) GN=gnd PE=1 SV=2	8.5	0	[unavailable]	[unavailable]	[unavailable]	[unavailable]	-5.9221	[unavailable]	0.999999	15	0.999999	0.9999	6.7166	2	0	-0.0077	4.3641
0.998901	0.8793	GLFDK(0.998)LK(0.002)	160420_0003_Kat1b_RimI_A_SWn_Q1.03307.03307.2	M.GLFDK[170.11]LK.S	sp|P69783|PTGA_ECOLI	861.496	964	3307	2	861.488	431.755	PTS system glucose-specific EIIA component OS=Escherichia coli (strain K12) GN=crr PE=1 SV=2	8.59	4059.14	[unavailable]	[unavailable]	[unavailable]	[unavailable]	-9.4022	[unavailable]	0	13.972	0	1.984	5.6144	2	1	-0.0081	2.5005
0.999999	1	YFDNK(1.000)HYPR	160420_0003_Kat1b_RimI_A_SWn_Q1.03317.03317.3	R.YFDNK[170.11]HYPR.G	sp|P0ADN2|YIFE_ECOLI	1280.59	1169	3317	3	1280.59	427.872	UPF0438 protein YifE OS=Escherichia coli (strain K12) GN=yifE PE=1 SV=2	8.5	0	[unavailable]	[unavailable]	[unavailable]	[unavailable]	-6.7203	[unavailable]	0.99615	11.3655	0.9996	0	2.1329	2	1	-0.0086	4.8415
0.999999	1	FLREEMGVK(1.000)K(0.000)	160420_0003_Kat1b_RimI_A_SWn_Q1.03323.03323.3	K.FLREEMGVK[170.11]K.L	sp|P08200|IDH_ECOLI	1277.68	1299	3323	3	1277.67	426.901	Isocitrate dehydrogenase [NADP] OS=Escherichia coli (strain K12) GN=icd PE=1 SV=1	8.59	0	[unavailable]	[unavailable]	[unavailable]	[unavailable]	-5.1592	[unavailable]	0.398	15	0.9999	0.9223	10.6452	2	1	-0.0066	2.8317
0.989846	0.9744	AVGK(1.000)VLPELNGK(0.000)	160420_0003_Kat1b_RimI_A_SWn_Q1.03351.03351.3	K.AVGK[170.11]VLPELNGK.L	sp|P0A9B2|G3P1_ECOLI	1265.73	965	3351	3	1265.73	422.919	Glyceraldehyde-3-phosphate dehydrogenase A OS=Escherichia coli (strain K12) GN=gapA PE=1 SV=2	8.64	3391.76	[unavailable]	[unavailable]	[unavailable]	[unavailable]	-6.6365	[unavailable]	0	1.8443	0.999999	0.3178	14.6397	2	1	-0.0084	4.1062
0.999999	1	FNK(0.000)GEK(0.858)K(0.142)DDETLSK(0.000)	160420_0003_Kat1b_RimI_A_SWn_Q1.03355.03355.4	R.FNKGEK[170.11]KDDETLSK.K	sp|P0A799|PGK_ECOLI	1679.84	1037	3355	4	1679.83	420.966	Phosphoglycerate kinase OS=Escherichia coli (strain K12) GN=pgk PE=1 SV=2	6.21	0	[unavailable]	[unavailable]	[unavailable]	[unavailable]	-2.6887	[unavailable]	0	13.5	0.999999	0	11.186	2	2	-0.0045	10.2085
0.999999	1	GQVK(1.000)WFNESK(0.000)	160420_0003_Kat1b_RimI_A_SWn_Q1.03385.03385.3	K.GQVK[170.11]WFNESK.G	sp|P0A9Y6|CSPC_ECOLI	1263.62	1180	3385	3	1263.62	422.216	Cold shock-like protein CspC OS=Escherichia coli (strain K12) GN=cspC PE=1 SV=2	8.59	0	[unavailable]	[unavailable]	[unavailable]	[unavailable]	-6.5932	[unavailable]	0.8963	3.49999	0.999999	0	3.9858	2	1	-0.0083	4.7085
0.999999	1	AVESGDK(0.031)K(0.969)PLR	160420_0003_Kat1b_RimI_A_SWn_Q1.03397.03397.3	K.AVESGDKK[170.11]PLR.T	sp|P0A7U3|RS19_ECOLI	1240.68	1160	3397	3	1240.67	414.567	30S ribosomal protein S19 OS=Escherichia coli (strain K12) GN=rpsS PE=1 SV=2	8.63	0	[unavailable]	[unavailable]	[unavailable]	[unavailable]	-6.4199	[unavailable]	0.4494	7.56468	0	0	4.8	2	1	-0.008	5.1294
0.999999	1	IQK(1.000)ISGANLSR	160420_0003_Kat1b_RimI_A_SWn_Q1.03415.03415.3	R.IQK[170.11]ISGANLSR.N	sp|P06959|ODP2_ECOLI	1227.69	1155	3415	3	1227.68	410.238	Dihydrolipoyllysine-residue acetyltransferase component of pyruvate dehydrogenase complex OS=Escherichia coli (strain K12) GN=aceF PE=1 SV=3	11	0	[unavailable]	[unavailable]	[unavailable]	[unavailable]	-7.8302	[unavailable]	0.99395	15	0.999999	0	9.43679	2	1	-0.0096	5.2492
0.999999	1	QK(1.000)LHGYLPSR	160420_0003_Kat1b_RimI_A_SWn_Q1.03417.03417.3	R.QK[170.11]LHGYLPSR.Q	sp|P0AFG8|ODP1_ECOLI	1239.67	1131	3417	3	1239.66	414.231	Pyruvate dehydrogenase E1 component OS=Escherichia coli (strain K12) GN=aceE PE=1 SV=2	9.99	0	[unavailable]	[unavailable]	[unavailable]	[unavailable]	-6.2036	[unavailable]	0.0794	15	0.999999	1.9964	18.178	2	1	-0.0077	5.6997
0.999998	1	VTIHTARPGIVIGK(0.500)K(0.500)	160420_0003_Kat1b_RimI_A_SWn_Q1.03422.03422.4	R.VTIHTARPGIVIGK[170.11]K.G	sp|P0A7V3|RS3_ECOLI	1630.99	1183	3422	4	1630.98	408.754	30S ribosomal protein S3 OS=Escherichia coli (strain K12) GN=rpsC PE=1 SV=2	11.17	0	[unavailable]	[unavailable]	[unavailable]	[unavailable]	-5.0894	[unavailable]	0	5.22459	0	0	8.13379	2	0	-0.0083	4.6737
0.999999	1	ATLEDLGQAK(1.000)R	160420_0003_Kat1b_RimI_A_SWn_Q1.03429.03429.3	K.ATLEDLGQAK[170.11]R.V	sp|P0A6F5|CH60_ECOLI	1242.66	1282	3429	3	1242.65	415.226	60 kDa chaperonin OS=Escherichia coli (strain K12) GN=groL PE=1 SV=2	6.11	0	[unavailable]	[unavailable]	[unavailable]	[unavailable]	-8.1042	[unavailable]	0.976299	9.45228	0.999999	0	20	2	0	-0.0101	3.048
0.999999	1	VAAVK(1.000)APGFGDR	160420_0003_Kat1b_RimI_A_SWn_Q1.03431.03431.3	K.VAAVK[170.11]APGFGDR.R	sp|P0A6F5|CH60_ECOLI	1228.66	1146	3431	3	1228.65	410.559	60 kDa chaperonin OS=Escherichia coli (strain K12) GN=groL PE=1 SV=2	8.72	0	[unavailable]	[unavailable]	[unavailable]	[unavailable]	-7.0789	[unavailable]	0.9952	13.0912	0.999999	0	20	2	1	-0.0087	5.3966
0.999999	1	DMLK(1.000)AGVHFGHQTR	160420_0003_Kat1b_RimI_A_SWn_Q1.03435.03435.4	R.DMLK[170.11]AGVHFGHQTR.Y	sp|P0A7V0|RS2_ECOLI	1637.81	1221	3435	4	1637.8	410.46	30S ribosomal protein S2 OS=Escherichia coli (strain K12) GN=rpsB PE=1 SV=2	8.76	0	[unavailable]	[unavailable]	[unavailable]	[unavailable]	-7.2297	[unavailable]	0.999999	14.9345	1.7923	0.999999	4.5966	2	1	-0.0118	4.046
0.822707	0.7552	[unavailable]	160420_0003_Kat1b_RimI_A_SWn_Q1.03471.03471.3	K.AAVK[170.11]AAAEGEMK.G	sp|P0A9B2|G3P1_ECOLI	1216.61	968	3471	3	1216.6	406.545	Glyceraldehyde-3-phosphate dehydrogenase A OS=Escherichia coli (strain K12) GN=gapA PE=1 SV=2	6.19	2304.87	[unavailable]	[unavailable]	[unavailable]	[unavailable]	-7.4798	[unavailable]	0	0	0.999999	0.1182	14.6397	2	1	-0.0091	1.0911
0.999967	1	ELFK(1.000)DEVRK(0.000)	160420_0003_Kat1b_RimI_A_SWn_Q1.03478.03478.3	K.ELFK[170.11]DEVRK.L	sp|P04079|GUAA_ECOLI	1204.65	1274	3478	3	1204.63	402.556	GMP synthase [glutamine-hydrolyzing] OS=Escherichia coli (strain K12) GN=guaA PE=1 SV=1	6.28	0	[unavailable]	[unavailable]	[unavailable]	[unavailable]	-8.816	[unavailable]	0	1.8249	0	0	3.5423	2	1	-0.0106	3.181
0.999997	0.9916	HEIIK(1.000)TTLPK(0.000)	160420_0003_Kat1b_RimI_A_SWn_Q1.03481.03481.3	R.HEIIK[170.11]TTLPK.A	sp|P0AG44|RL17_ECOLI	1220.71	969	3481	3	1220.7	407.911	50S ribosomal protein L17 OS=Escherichia coli (strain K12) GN=rplQ PE=1 SV=1	8.6	2623.57	[unavailable]	[unavailable]	[unavailable]	[unavailable]	-8.11	[unavailable]	0.9813	15	0.999999	0	1.2093	2	1	-0.0099	5.5835
0.999994	1	EYLPASYHEGSK(1.000)NPVAR	160420_0003_Kat1b_RimI_A_SWn_Q2.03539.03539.3	K.EYLPASYHEGSK[170.11]NPVAR.E	sp|P0A9Q7|ADHE_ECOLI	1958.95	1372	3539	3	1958.95	653.99	Aldehyde-alcohol dehydrogenase OS=Escherichia coli (strain K12) GN=adhE PE=1 SV=2	6.85	0	[unavailable]	[unavailable]	[unavailable]	[unavailable]	-1.6825	[unavailable]	0	0.3648	0	0	10.2467	2	1	-0.0033	3.7899
0.999965	1	AFVEYLNK(0.500)NK(0.500)	160420_0003_Kat1b_RimI_A_SWn_Q2.04066.04066.2	K.AFVEYLNK[170.11]NK.T	sp|P0AES6|GYRB_ECOLI	1266.66	1373	4066	2	1266.65	634.338	DNA gyrase subunit B OS=Escherichia coli (strain K12) GN=gyrB PE=1 SV=2	8.54	0	[unavailable]	[unavailable]	[unavailable]	[unavailable]	-6.9388	[unavailable]	0	0	0	0	4.4362	2	1	-0.0088	3.3693
0.999999	1	FAIDQEK(1.000)LEK(0.000)	160420_0003_Kat1b_RimI_A_SWn_Q2.04353.04353.2	K.FAIDQEK[170.11]LEK.M	sp|P0A870|TALB_ECOLI	1261.66	1369	4353	2	1261.65	631.835	Transaldolase B OS=Escherichia coli (strain K12) GN=talB PE=1 SV=2	4.68	0	[unavailable]	[unavailable]	[unavailable]	[unavailable]	-4.0637	[unavailable]	0	15	0	0	11.0694	2	1	-0.0051	4.5618
0.999955	1	HEQLTK(1.000)GGTIL	160420_0003_Kat1b_RimI_A_SWn_Q2.04583.04583.2	R.HEQLTK[170.11]GGTIL.-	sp|P64455|YDCY_ECOLI	1237.67	1363	4583	2	1237.66	619.841	Uncharacterized protein YdcY OS=Escherichia coli (strain K12) GN=ydcY PE=1 SV=1	6.75	3205.1	[unavailable]	[unavailable]	[unavailable]	[unavailable]	-7.0496	[unavailable]	0	3.49949	0	0	0.999999	2	1	-0.0087	-0.1085
0.999999	1	QK(1.000)LHGYLPSR	160420_0003_Kat1b_RimI_A_SWn_Q2.04810.04810.2	R.QK[170.11]LHGYLPSR.Q	sp|P0AFG8|ODP1_ECOLI	1222.65	1368	4810	2	1222.64	612.33	Pyruvate dehydrogenase E1 component OS=Escherichia coli (strain K12) GN=aceE PE=1 SV=2	9.99	0	[unavailable]	[unavailable]	[unavailable]	[unavailable]	-6.889	[unavailable]	0.999999	15	0.999999	0.999999	18.178	2	1	-0.0084	6.6969
0.999987	1	GK(1.000)MQPGITLR	160420_0003_Kat1b_RimI_A_SWn_Q2.05671.05671.2	K.GK[170.11]MQPGITLR.D	sp|P36683|ACNB_ECOLI	1141.63	1364	5671	2	1141.62	571.821	Aconitate hydratase B OS=Escherichia coli (strain K12) GN=acnB PE=1 SV=3	11	2980.3	[unavailable]	[unavailable]	[unavailable]	[unavailable]	-7.583	[unavailable]	0	2.9599	0	0	4.8343	2	1	-0.0087	4.3291
0.998825	0.9999	EK(1.000)SVELTR	160420_0003_Kat1b_RimI_A_SWn_Q2.08062.08062.2	R.EK[170.11]SVELTR.K	sp|P0ABD5|ACCA_ECOLI	1002.53	1374	8062	2	1002.53	502.274	Acetyl-coenzyme A carboxylase carboxyl transferase subunit alpha OS=Escherichia coli (strain K12) GN=accA PE=1 SV=2	6.24	0	[unavailable]	[unavailable]	[unavailable]	[unavailable]	-6.3925	[unavailable]	0.4335	1.896	0	0	1.4159	2	1	-0.0064	2.92
0.999999	1	GQAHWEGDIK(1.000)R	160420_0003_Kat1b_RimI_A_SWn_Q2.09947.09947.3	K.GQAHWEGDIK[170.11]R.G	sp|P0C0L2|OSMC_ECOLI	1337.65	1371	9947	3	1337.64	446.89	Peroxiredoxin OsmC OS=Escherichia coli (strain K12) GN=osmC PE=1 SV=2	6.75	0	[unavailable]	[unavailable]	[unavailable]	[unavailable]	-6.2283	[unavailable]	0	12.8626	0.999999	0	0.8313	2	0	-0.0083	4.274
0.941047	0.9922	[unavailable]	160420_0003_Kat1b_RimI_A_SWn_Q2.09968.09968.3	R.IIAVIHSEK[170.11]ER.E	sp|P30850|RNB_ECOLI	1335.75	1367	9968	3	1335.74	446.258	Exoribonuclease 2 OS=Escherichia coli (strain K12) GN=rnb PE=1 SV=3	6.76	2474.2	[unavailable]	[unavailable]	[unavailable]	[unavailable]	-8.8183	[unavailable]	0.192	1.0799	0.999999	0	0.2258	2	1	-0.0118	1.3771
0.999999	1	HYGALQGLNK(1.000)AETAEK(0.000)	160420_0003_Kat1b_RimI_A_SWn_Q3.00033.00033.2	R.HYGALQGLNK[170.11]AETAEK.Y	sp|P62707|GPMA_ECOLI	1770.89	1753	33	2	1770.9	886.452	2,3-bisphosphoglycerate-dependent phosphoglycerate mutase OS=Escherichia coli (strain K12) GN=gpmA PE=1 SV=2	6.76	0	[unavailable]	[unavailable]	[unavailable]	[unavailable]	3.998	[unavailable]	0.9944	3.99999	2	0	11.9661	2	1	0.0071	6.4038
0.999873	0.9592	ETQK(1.000)STCTGVEMFR	160420_0003_Kat1b_RimI_A_SWn_Q3.00038.00038.2	K.ETQK[170.11]STC[160.03]TGVEMFR.K	sp|P0CE47|EFTU1_ECOLI,sp|P0CE48|EFTU2_ECOLI	1714.77	1383	38	2	1715.79	858.39	Elongation factor Tu 1 OS=Escherichia coli (strain K12) GN=tufA PE=1 SV=1	6.23	3157.79	[unavailable]	[unavailable]	[unavailable]	[unavailable]	594.425	[unavailable]	0	7.99708	0.999999	2	19.7217	2	1	1.0193	5.6672
0.999999	1	ANITVNK(1.000)NSVPNDPK(0.000)	160420_0003_Kat1b_RimI_A_SWn_Q3.00055.00055.2	R.ANITVNK[170.11]NSVPNDPK.S	sp|P0A825|GLYA_ECOLI	1651.85	1723	55	2	1651.86	826.934	Serine hydroxymethyltransferase OS=Escherichia coli (strain K12) GN=glyA PE=1 SV=1	8.64	0	[unavailable]	[unavailable]	[unavailable]	[unavailable]	5.6902	[unavailable]	0.999999	15	0.999999	0	7.28699	2	1	0.0094	8.3351
0.999999	1	VGTVTPNVAEAVK(1.000)NAK(0.000)	160420_0003_Kat1b_RimI_A_SWn_Q3.00060.00060.2	K.VGTVTPNVAEAVK[170.11]NAK.A	sp|P0A7L0|RL1_ECOLI	1638.89	1709	60	2	1638.91	820.454	50S ribosomal protein L1 OS=Escherichia coli (strain K12) GN=rplA PE=1 SV=2	8.56	0	[unavailable]	[unavailable]	[unavailable]	[unavailable]	8.2677	[unavailable]	0.8429	10.0144	0.999999	0	5.2861	2	1	0.0135	10.0816
0.999999	1	AHIEK(0.500)QAGELQEK(0.500)	160420_0003_Kat1b_RimI_A_SWn_Q3.00092.00092.2	M.AHIEK[170.11]QAGELQEK.L	sp|P0A7W1|RS5_ECOLI	1563.79	1714	92	2	1563.8	782.902	30S ribosomal protein S5 OS=Escherichia coli (strain K12) GN=rpsE PE=1 SV=2	5.5	0	[unavailable]	[unavailable]	[unavailable]	[unavailable]	4.3714	[unavailable]	0.999999	15	0.999999	0.999999	6.07589	2	1	0.0068	9.1452
0.626866	0.0658	[unavailable]	160420_0003_Kat1b_RimI_A_SWn_Q3.00117.00117.2	R.ITTQTAK[170.11]QVIVQK.V	sp|P0AFF6|NUSA_ECOLI	1498.87	1900	117	2	1498.85	750.443	Transcription termination\antitermination protein NusA OS=Escherichia coli (strain K12) GN=nusA PE=1 SV=1	10	0	[unavailable]	[unavailable]	[unavailable]	[unavailable]	-14.4151	[unavailable]	0	13.1855	0.999999	0	2.4507	2	1	-0.0216	2.0788
0.999999	1	EGLVHISQIADK(1.000)R	160420_0003_Kat1b_RimI_A_SWn_Q3.00119.00119.2	K.EGLVHISQIADK[170.11]R.V	sp|P05055|PNP_ECOLI	1506.82	1578	119	2	1506.83	754.415	Polyribonucleotide nucleotidyltransferase OS=Escherichia coli (strain K12) GN=pnp PE=1 SV=3	6.85	3231	[unavailable]	[unavailable]	[unavailable]	[unavailable]	6.6405	[unavailable]	0.8105	0	0.999999	0	2.0943	2	0	0.01	2.0142
0.999999	1	FGGNEK(1.000)QALELPR	160420_0003_Kat1b_RimI_A_SWn_Q3.00122.00122.2	R.FGGNEK[170.11]QALELPR.E	sp|P0A850|TIG_ECOLI	1499.77	1710	122	2	1499.79	750.894	Trigger factor OS=Escherichia coli (strain K12) GN=tig PE=1 SV=1	6.14	0	[unavailable]	[unavailable]	[unavailable]	[unavailable]	8.8718	[unavailable]	0.999999	15	0.999999	0	11.8431	2	1	0.0133	9.4948
0.999999	1	NPK(1.000)TGEDIPITAR	160420_0003_Kat1b_RimI_A_SWn_Q3.00129.00129.2	R.NPK[170.11]TGEDIPITAR.R	sp|P0A6X7|IHFA_ECOLI	1452.76	1716	129	2	1452.77	727.386	Integration host factor subunit alpha OS=Escherichia coli (strain K12) GN=ihfA PE=1 SV=1	6.07	0	[unavailable]	[unavailable]	[unavailable]	[unavailable]	9.2429	[unavailable]	0.999999	15	0.999999	0.0646	4.3862	2	1	0.0134	9.0834
0.999919	1	IPQFGQQTPMK(1.000)R	160420_0003_Kat1b_RimI_A_SWn_Q3.00132.00132.2	K.IPQFGQQTPMK[170.11]R.A	sp|P0AG84|YGHA_ECOLI	1471.76	1786	132	2	1471.75	736.888	Uncharacterized oxidoreductase YghA OS=Escherichia coli (strain K12) GN=yghA PE=1 SV=1	11	0	[unavailable]	[unavailable]	[unavailable]	[unavailable]	-5.3912	[unavailable]	0	2.2535	0	0	0.3292	2	0	-0.0079	5.2936
0.986785	0.2909	NLVQQVAK(0.500)TCPK(0.500)	160420_0003_Kat1b_RimI_A_SWn_Q3.00162.00162.2	K.NLVQQVAK[170.11]TC[160.03]PK.A	sp|P61889|MDH_ECOLI	1426.76	1390	162	2	1426.77	714.387	Malate dehydrogenase OS=Escherichia coli (strain K12) GN=mdh PE=1 SV=1	9.31	3027.28	[unavailable]	[unavailable]	[unavailable]	[unavailable]	4.766	[unavailable]	0	15	0.999999	0	6.0336	2	1	0.0068	0.0179
0.999999	1	SPDK(1.000)IYPGQVLR	160420_0003_Kat1b_RimI_A_SWn_Q3.00164.00164.2	K.SPDK[170.11]IYPGQVLR.L	sp|P0ADE6|YGAU_ECOLI	1413.76	1733	164	2	1413.77	707.888	Uncharacterized protein YgaU OS=Escherichia coli (strain K12) GN=ygaU PE=1 SV=2	8.31	0	[unavailable]	[unavailable]	[unavailable]	[unavailable]	8.7208	[unavailable]	0.9984	15	0.999999	0	3.2737	2	1	0.0123	7.2544
0.999999	1	TPIPLGVTEK(0.998)VTK(0.002)	160420_0003_Kat1b_RimI_A_SWn_Q3.00167.00167.2	K.TPIPLGVTEK[170.11]VTK.Q	sp|P0A8H6|YIHI_ECOLI	1423.83	1830	167	2	1423.85	712.922	Der GTPase-activating protein YihI OS=Escherichia coli (strain K12) GN=yihI PE=1 SV=1	8.26	0	[unavailable]	[unavailable]	[unavailable]	[unavailable]	13.8889	[unavailable]	0.313	7.07879	0.999999	0	3.6365	2	1	0.0198	3.9408
0.999999	1	AISK(1.000)MLNTCYR	160420_0003_Kat1b_RimI_A_SWn_Q3.00195.00195.2	K.AISK[170.11]MLNTC[160.03]YR.L	sp|P0A8T7|RPOC_ECOLI	1397.68	1798	195	2	1397.7	699.847	DNA-directed RNA polymerase subunit beta' OS=Escherichia coli (strain K12) GN=rpoC PE=1 SV=1	9.32	0	[unavailable]	[unavailable]	[unavailable]	[unavailable]	13.5374	[unavailable]	0.26315	3.49999	0	0	13.1955	2	1	0.0189	4.7861
0.994136	0.6947	K(1.000)FAIDQEK(0.000)LEK(0.000)	160420_0003_Kat1b_RimI_A_SWn_Q3.00222.00222.2	R.K[170.11]FAIDQEKLEK.M	sp|P0A870|TALB_ECOLI	1389.75	1927	222	2	1389.76	695.883	Transaldolase B OS=Escherichia coli (strain K12) GN=talB PE=1 SV=2	6.18	0	[unavailable]	[unavailable]	[unavailable]	[unavailable]	4.4796	[unavailable]	0.7154	2.4222	0.999999	0	11.0694	2	1	0.0062	1.1729
0.999999	1	MIEGSCK(1.000)AYNR	160420_0003_Kat1b_RimI_A_SWn_Q3.00256.00256.2	K.MIEGSC[160.03]K[170.11]AYNR.E	sp|P09373|PFLB_ECOLI	1369.61	1717	256	2	1369.61	685.813	Formate acetyltransferase 1 OS=Escherichia coli (strain K12) GN=pflB PE=1 SV=2	7.95	0	[unavailable]	[unavailable]	[unavailable]	[unavailable]	0.8021	[unavailable]	0.9999	15	0.999999	0	11.0349	2	1	0.0011	8.8252
0.999999	1	TVDGPSHK(1.000)DWR	160420_0003_Kat1b_RimI_A_SWn_Q3.00311.00311.2	K.TVDGPSHK[170.11]DWR.G	sp|P0A9B2|G3P1_ECOLI	1338.63	1712	311	2	1338.64	670.323	Glyceraldehyde-3-phosphate dehydrogenase A OS=Escherichia coli (strain K12) GN=gapA PE=1 SV=2	6.41	0	[unavailable]	[unavailable]	[unavailable]	[unavailable]	5.9274	[unavailable]	0.999999	15	0.999999	0.9999	14.6397	2	1	0.0079	9.3439
0.999999	1	YGDEQVK(1.000)QWR	160420_0003_Kat1b_RimI_A_SWn_Q3.00321.00321.2	K.YGDEQVK[170.11]QWR.R	sp|P62707|GPMA_ECOLI	1349.64	1731	321	2	1349.64	675.826	2,3-bisphosphoglycerate-dependent phosphoglycerate mutase OS=Escherichia coli (strain K12) GN=gpmA PE=1 SV=2	6.07	0	[unavailable]	[unavailable]	[unavailable]	[unavailable]	4.9746	[unavailable]	0.998099	15	0.999999	0.9762	11.9661	2	1	0.0067	7.5237
0.930313	0.9185	[unavailable]	160420_0003_Kat1b_RimI_A_SWn_Q3.00332.00332.2	K.C[160.03]VEAFK[170.11]TQISK.L	sp|P0A805|RRF_ECOLI	1351.68	1881	332	2	1351.68	676.848	Ribosome-recycling factor OS=Escherichia coli (strain K12) GN=frr PE=1 SV=1	8.2	0	[unavailable]	[unavailable]	[unavailable]	[unavailable]	2.5287	[unavailable]	0	8.59248	0	0	4.99999	2	1	0.0034	2.7798
0.91663	0.9594	[unavailable]	160420_0003_Kat1b_RimI_A_SWn_Q3.00336.00336.2	R.FMHLDK[170.11]DGAIR.M	sp|P36938|PGM_ECOLI	1343.67	1889	336	2	1343.68	672.84	Phosphoglucomutase OS=Escherichia coli (strain K12) GN=pgm PE=1 SV=1	6.75	0	[unavailable]	[unavailable]	[unavailable]	[unavailable]	12.8097	[unavailable]	0.10625	3.44229	0.999999	0.999999	1.6634	2	1	0.0172	2.537
0.999763	0.6587	CHPFFTGK(1.000)QR	160420_0003_Kat1b_RimI_A_SWn_Q3.00384.00384.2	K.C[160.03]HPFFTGK[170.11]QR.D	sp|P0A7M9|RL31_ECOLI	1318.62	1401	384	2	1319.63	660.319	50S ribosomal protein L31 OS=Escherichia coli (strain K12) GN=rpmE PE=1 SV=1	9.51	2424.06	[unavailable]	[unavailable]	[unavailable]	[unavailable]	765.874	[unavailable]	0	15	0.999999	1.989	7.16649	2	1	1.0099	3.634
0.999999	1	VGAATEVEMK(0.892)EK(0.108)	160420_0003_Kat1b_RimI_A_SWn_Q3.00385.00385.2	K.VGAATEVEMK[170.11]EK.K	sp|P0A6F5|CH60_ECOLI	1332.66	1719	385	2	1332.66	667.337	60 kDa chaperonin OS=Escherichia coli (strain K12) GN=groL PE=1 SV=2	4.79	0	[unavailable]	[unavailable]	[unavailable]	[unavailable]	-1.832	[unavailable]	0.218	6.25239	0.2048	0	20	2	1	-0.0024	8.7832
0.999999	1	LEK(1.000)AATYEQIK(0.000)	160420_0003_Kat1b_RimI_A_SWn_Q3.00391.00391.2	R.LEK[170.11]AATYEQIK.A	sp|P0A9B2|G3P1_ECOLI	1334.71	1771	391	2	1334.71	668.361	Glyceraldehyde-3-phosphate dehydrogenase A OS=Escherichia coli (strain K12) GN=gapA PE=1 SV=2	6.14	0	[unavailable]	[unavailable]	[unavailable]	[unavailable]	3.1096	[unavailable]	0.499999	15	0.999999	0	14.6397	2	1	0.0042	5.7735
0.999999	1	AATYEQIK(1.000)AAVK(0.000)	160420_0003_Kat1b_RimI_A_SWn_Q3.00412.00412.2	K.AATYEQIK[170.11]AAVK.A	sp|P0A9B2|G3P1_ECOLI	1333.72	1721	412	2	1333.73	667.869	Glyceraldehyde-3-phosphate dehydrogenase A OS=Escherichia coli (strain K12) GN=gapA PE=1 SV=2	8.54	0	[unavailable]	[unavailable]	[unavailable]	[unavailable]	7.7797	[unavailable]	0.9911	15	0.999999	0	14.6397	2	1	0.0104	8.7103
0.999999	1	SLINTK(1.000)IK(0.000)PFK(0.000)	160420_0003_Kat1b_RimI_A_SWn_Q3.00422.00422.2	M.SLINTK[170.11]IKPFK.N	sp|P0AE08|AHPC_ECOLI	1329.8	1799	422	2	1329.81	665.908	Alkyl hydroperoxide reductase C OS=Escherichia coli (strain K12) GN=ahpC PE=1 SV=2	10.3	0	[unavailable]	[unavailable]	[unavailable]	[unavailable]	7.2519	[unavailable]	0.9535	4.67689	0.999999	0.999999	6.60219	2	1	0.0096	4.7643
0.999999	1	MDQK(1.000)LLTDFR	160420_0003_Kat1b_RimI_A_SWn_Q3.00515.00515.2	-.n[43.02]MDQK[170.11]LLTDFR.S	sp|P69908|DCEA_ECOLI	1307.65	1761	515	2	1307.65	654.835	Glutamate decarboxylase alpha OS=Escherichia coli (strain K12) GN=gadA PE=1 SV=1	5.71	0	[unavailable]	[unavailable]	[unavailable]	[unavailable]	-2.1471	[unavailable]	0.747849	10.5377	0.999999	2.2568	12.7191	2	1	-0.0028	6.1507
0.999999	1	ASLK(1.000)YLSDHPK(0.000)	160420_0003_Kat1b_RimI_A_SWn_Q3.00582.00582.2	K.ASLK[170.11]YLSDHPK.L	sp|P69908|DCEA_ECOLI,sp|P69910|DCEB_ECOLI	1299.68	1790	582	2	1299.69	650.848	Glutamate decarboxylase alpha OS=Escherichia coli (strain K12) GN=gadA PE=1 SV=1	8.55	0	[unavailable]	[unavailable]	[unavailable]	[unavailable]	5.5415	[unavailable]	0.9891	10.2861	0.999999	0	15.7191	2	1	0.0072	5.1864
0.999999	1	DYFGAHTYK(1.000)R	160420_0003_Kat1b_RimI_A_SWn_Q3.00585.00585.2	R.DYFGAHTYK[170.11]R.L	sp|P00350|6PGD_ECOLI	1298.6	1730	585	2	1298.62	650.309	6-phosphogluconate dehydrogenase, decarboxylating OS=Escherichia coli (strain K12) GN=gnd PE=1 SV=2	8.5	0	[unavailable]	[unavailable]	[unavailable]	[unavailable]	10.9981	[unavailable]	0.999999	15	0.999999	0.9999	6.7166	2	0	0.0143	7.5257
0.999999	1	CHPFFTGK(1.000)QR	160420_0003_Kat1b_RimI_A_SWn_Q3.00588.00588.2	K.C[160.03]HPFFTGK[170.11]QR.D	sp|P0A7M9|RL31_ECOLI	1301.6	1412	588	2	1301.61	651.806	50S ribosomal protein L31 OS=Escherichia coli (strain K12) GN=rpmE PE=1 SV=1	9.51	3221.2	[unavailable]	[unavailable]	[unavailable]	[unavailable]	6.5304	[unavailable]	0	15	0.999999	1.989	7.16649	2	1	0.0085	9.2705
0.999999	1	TFDDK(1.000)APETVK(0.000)	160420_0003_Kat1b_RimI_A_SWn_Q3.00634.00634.2	K.TFDDK[170.11]APETVK.N	sp|P23869|PPIB_ECOLI	1291.63	1751	634	2	1291.64	646.822	Peptidyl-prolyl cis-trans isomerase B OS=Escherichia coli (strain K12) GN=ppiB PE=1 SV=2	4.56	0	[unavailable]	[unavailable]	[unavailable]	[unavailable]	7.0882	[unavailable]	0.9633	5.79399	0	0	2.4796	2	1	0.0092	6.4268
0.834983	0.0673	[unavailable]	160420_0003_Kat1b_RimI_A_SWn_Q3.00738.00738.2	K.GQVK[170.11]WFNESK.G	sp|P0A9Y6|CSPC_ECOLI	1263.62	1421	738	2	1264.63	632.82	Cold shock-like protein CspC OS=Escherichia coli (strain K12) GN=cspC PE=1 SV=2	8.59	3149.66	[unavailable]	[unavailable]	[unavailable]	[unavailable]	792.086	[unavailable]	0	15	0.999999	0	3.9858	2	1	1.0009	2.0291
0.999999	1	FAIDQEK(1.000)LEK(0.000)	160420_0003_Kat1b_RimI_A_SWn_Q3.00750.00750.2	K.FAIDQEK[170.11]LEK.M	sp|P0A870|TALB_ECOLI	1261.66	1811	750	2	1261.66	631.835	Transaldolase B OS=Escherichia coli (strain K12) GN=talB PE=1 SV=2	4.68	0	[unavailable]	[unavailable]	[unavailable]	[unavailable]	4.6442	[unavailable]	0.9608	15	0	0	11.0694	2	1	0.0059	4.3512
0.999999	1	AVGK(1.000)VLPELNGK(0.000)	160420_0003_Kat1b_RimI_A_SWn_Q3.00753.00753.2	K.AVGK[170.11]VLPELNGK.L	sp|P0A9B2|G3P1_ECOLI	1265.73	1764	753	2	1265.75	633.875	Glyceraldehyde-3-phosphate dehydrogenase A OS=Escherichia coli (strain K12) GN=gapA PE=1 SV=2	8.64	0	[unavailable]	[unavailable]	[unavailable]	[unavailable]	11.4766	[unavailable]	0.9795	15	0.9796	0.3178	14.6397	2	1	0.0145	6.0968
0.999999	1	FAIDQEK(1.000)LEK(0.000)	160420_0003_Kat1b_RimI_A_SWn_Q3.00863.00863.2	K.FAIDQEK[170.11]LEK.M	sp|P0A870|TALB_ECOLI	1261.66	1795	863	2	1261.67	631.835	Transaldolase B OS=Escherichia coli (strain K12) GN=talB PE=1 SV=2	4.68	0	[unavailable]	[unavailable]	[unavailable]	[unavailable]	9.2884	[unavailable]	0.9842	15	0	0	11.0694	2	1	0.0117	4.9613
0.999999	1	ATLEDLGQAK(1.000)R	160420_0003_Kat1b_RimI_A_SWn_Q3.00915.00915.2	K.ATLEDLGQAK[170.11]R.V	sp|P0A6F5|CH60_ECOLI	1242.66	1750	915	2	1242.66	622.336	60 kDa chaperonin OS=Escherichia coli (strain K12) GN=groL PE=1 SV=2	6.11	0	[unavailable]	[unavailable]	[unavailable]	[unavailable]	-1.3753	[unavailable]	0.99995	15	0.999999	0	20	2	0	-0.0017	6.4373
0.998504	0.9835	IK(1.000)LVSSAGTGHFYTTTK(0.000)	160420_0003_Kat1b_RimI_A_SWn_Q3.00933.00933.3	K.IK[170.11]LVSSAGTGHFYTTTK.N	sp|P0A7N9|RL33_ECOLI	1851.97	1430	933	3	1852.99	618.332	50S ribosomal protein L33 OS=Escherichia coli (strain K12) GN=rpmG PE=1 SV=2	9.7	3147.41	[unavailable]	[unavailable]	[unavailable]	[unavailable]	548.658	[unavailable]	0	15	0	0	4.4544	2	1	1.0161	8.2767
0.999992	1	APTPLWMK(0.001)EK(0.999)	160420_0003_Kat1b_RimI_A_SWn_Q3.00941.00941.2	K.APTPLWMKEK[170.11].L	sp|P07395|SYFB_ECOLI	1241.65	1735	941	2	1241.65	621.831	Phenylalanine--tRNA ligase beta subunit OS=Escherichia coli (strain K12) GN=pheT PE=1 SV=2	8.64	0	[unavailable]	[unavailable]	[unavailable]	[unavailable]	0.3933	[unavailable]	0.2614	1.5	0	0	4.709	2	1	0.0005	7.2251
0.976375	0.6733	AFAENWLGK(1.000)R	160420_0003_Kat1b_RimI_A_SWn_Q3.00947.00947.2	R.AFAENWLGK[170.11]R.L	sp|P0A836|SUCC_ECOLI	1232.63	1609	947	2	1232.62	617.322	Succinate--CoA ligase [ADP-forming] subunit beta OS=Escherichia coli (strain K12) GN=sucC PE=1 SV=1	8.79	3831.3	[unavailable]	[unavailable]	[unavailable]	[unavailable]	-8.4048	[unavailable]	0	10.2857	0.9735	0.999999	3.9029	2	0	-0.0104	-0.4244
0.999999	1	SEK(1.000)SDLGGTMR	160420_0003_Kat1b_RimI_A_SWn_Q3.00985.00985.2	R.SEK[170.11]SDLGGTMR.L	sp|P0A7E5|PYRG_ECOLI	1221.57	1806	985	2	1221.56	611.79	CTP synthase OS=Escherichia coli (strain K12) GN=pyrG PE=1 SV=2	5.79	0	[unavailable]	[unavailable]	[unavailable]	[unavailable]	-7.8944	[unavailable]	0.600399	8.72789	0.8086	0.2318	1.7907	2	1	-0.0096	4.4743
0.999861	0.9973	GEYAQDK(1.000)LVR	160420_0003_Kat1b_RimI_A_SWn_Q3.00988.00988.2	R.GEYAQDK[170.11]LVR.C	sp|P37745|RMLC_ECOLI	1219.62	1432	988	2	1220.62	610.817	dTDP-4-dehydrorhamnose 3,5-epimerase OS=Escherichia coli (strain K12) GN=rfbC PE=1 SV=1	6.07	2574.32	[unavailable]	[unavailable]	[unavailable]	[unavailable]	819.354	[unavailable]	0	15	0.999999	0	0	2	1	0.9993	6.8664
0.999999	1	IQK(1.000)ISGANLSR	160420_0003_Kat1b_RimI_A_SWn_Q3.00989.00989.2	R.IQK[170.11]ISGANLSR.N	sp|P06959|ODP2_ECOLI	1227.69	1739	989	2	1227.7	614.854	Dihydrolipoyllysine-residue acetyltransferase component of pyruvate dehydrogenase complex OS=Escherichia coli (strain K12) GN=aceF PE=1 SV=3	11	0	[unavailable]	[unavailable]	[unavailable]	[unavailable]	4.1761	[unavailable]	0.99985	15	0.999999	0	9.43679	2	1	0.0051	6.9104
0.999999	1	HEIIK(1.000)TTLPK(0.000)	160420_0003_Kat1b_RimI_A_SWn_Q3.00991.00991.2	R.HEIIK[170.11]TTLPK.A	sp|P0AG44|RL17_ECOLI	1220.71	1840	991	2	1220.72	611.364	50S ribosomal protein L17 OS=Escherichia coli (strain K12) GN=rplQ PE=1 SV=1	8.6	0	[unavailable]	[unavailable]	[unavailable]	[unavailable]	6.8999	[unavailable]	0.9916	15	0.999999	0	1.2093	2	1	0.0084	3.8225
0.999999	1	VAAVK(1.000)APGFGDR	160420_0003_Kat1b_RimI_A_SWn_Q3.01002.01002.2	K.VAAVK[170.11]APGFGDR.R	sp|P0A6F5|CH60_ECOLI	1228.66	1749	1002	2	1228.66	615.336	60 kDa chaperonin OS=Escherichia coli (strain K12) GN=groL PE=1 SV=2	8.72	0	[unavailable]	[unavailable]	[unavailable]	[unavailable]	5.7625	[unavailable]	0.999649	15	0.999999	0	20	2	1	0.0071	6.4534
0.999999	1	QK(1.000)LHGYLPSR	160420_0003_Kat1b_RimI_A_SWn_Q3.01021.01021.2	R.QK[170.11]LHGYLPSR.Q	sp|P0AFG8|ODP1_ECOLI	1222.65	1740	1021	2	1222.65	612.33	Pyruvate dehydrogenase E1 component OS=Escherichia coli (strain K12) GN=aceE PE=1 SV=2	9.99	0	[unavailable]	[unavailable]	[unavailable]	[unavailable]	2.2963	[unavailable]	0.977999	15	0.999999	0.999999	18.178	2	1	0.0028	6.7811
0.999999	1	LIAEAMDK(0.500)VGK(0.500)	160420_0003_Kat1b_RimI_A_SWn_Q3.01025.01025.2	K.LIAEAMDK[170.11]VGK.E	sp|P0A6F5|CH60_ECOLI	1215.65	1842	1025	2	1215.64	608.834	60 kDa chaperonin OS=Escherichia coli (strain K12) GN=groL PE=1 SV=2	6.07	0	[unavailable]	[unavailable]	[unavailable]	[unavailable]	-7.5312	[unavailable]	0	0.499999	0.8276	1.0103	20	2	1	-0.0092	3.7375
0.999999	1	LQANPAK(1.000)IASR	160420_0003_Kat1b_RimI_A_SWn_Q3.01058.01058.2	K.LQANPAK[170.11]IASR.K	sp|P27302|TKT1_ECOLI	1209.68	1803	1058	2	1209.69	605.849	Transketolase 1 OS=Escherichia coli (strain K12) GN=tktA PE=1 SV=5	11	0	[unavailable]	[unavailable]	[unavailable]	[unavailable]	6.5592	[unavailable]	0.999999	10.766	0.8267	0	4.8401	2	1	0.0079	4.6176
0.999999	1	EIAEK(1.000)MVEGR	160420_0003_Kat1b_RimI_A_SWn_Q3.01066.01066.2	K.EIAEK[170.11]MVEGR.M	sp|P0A6P1|EFTS_ECOLI	1202.6	1767	1066	2	1202.61	602.306	Elongation factor Ts OS=Escherichia coli (strain K12) GN=tsf PE=1 SV=2	4.79	0	[unavailable]	[unavailable]	[unavailable]	[unavailable]	12.2822	[unavailable]	0.9873	15	0.999999	0	6.0025	2	1	0.0148	5.9739
0.999999	1	INGQVITIK(1.000)GK(0.000)	160420_0003_Kat1b_RimI_A_SWn_Q3.01071.01071.2	K.INGQVITIK[170.11]GK.N	sp|P0AG55|RL6_ECOLI	1211.72	1736	1071	2	1211.74	606.869	50S ribosomal protein L6 OS=Escherichia coli (strain K12) GN=rplF PE=1 SV=2	10	0	[unavailable]	[unavailable]	[unavailable]	[unavailable]	9.9734	[unavailable]	0.9354	15	0.999999	0	8.48589	2	1	0.0121	7.0637
0.999999	1	YVLEK(1.000)MQEK(0.000)	160420_0003_Kat1b_RimI_A_SWn_Q3.01073.01073.2	R.YVLEK[170.11]MQEK.G	sp|P31120|GLMM_ECOLI	1208.61	1774	1073	2	1208.63	605.313	Phosphoglucosamine mutase OS=Escherichia coli (strain K12) GN=glmM PE=1 SV=3	6.14	0	[unavailable]	[unavailable]	[unavailable]	[unavailable]	18.3821	[unavailable]	0.3178	15	0	0	2.7192	2	1	0.0222	5.5812
0.999999	1	CEENHK(1.000)VPR	160420_0003_Kat1b_RimI_A_SWn_Q3.01131.01131.2	K.C[160.03]EENHK[170.11]VPR.W	sp|P0ACY1|YDJA_ECOLI	1192.53	1442	1131	2	1192.54	597.272	Putative NAD(P)H nitroreductase YdjA OS=Escherichia coli (strain K12) GN=ydjA PE=1 SV=1	6.75	1819.77	[unavailable]	[unavailable]	[unavailable]	[unavailable]	7.2954	[unavailable]	0	15	0	0	1.1987	2	1	0.0087	9.6713
0.999999	1	IPSINVSK(1.000)HR	160420_0003_Kat1b_RimI_A_SWn_Q3.01140.01140.2	K.IPSINVSK[170.11]HR.L	sp|P21599|KPYK2_ECOLI	1191.67	1443	1140	2	1191.68	596.843	Pyruvate kinase II OS=Escherichia coli (strain K12) GN=pykA PE=1 SV=3	11	2574.16	[unavailable]	[unavailable]	[unavailable]	[unavailable]	7.2167	[unavailable]	0.81455	8.00049	0	0	2.4318	2	1	0.0086	7.9051
0.999999	1	ADLNVPVK(1.000)DGK(0.000)	160420_0003_Kat1b_RimI_A_SWn_Q3.01144.01144.2	R.ADLNVPVK[170.11]DGK.V	sp|P0A799|PGK_ECOLI	1196.64	1734	1144	2	1196.64	599.327	Phosphoglycerate kinase OS=Escherichia coli (strain K12) GN=pgk PE=1 SV=2	6	0	[unavailable]	[unavailable]	[unavailable]	[unavailable]	3.5704	[unavailable]	0.4845	15	0.999999	0	11.186	2	1	0.0043	7.2421
0.999999	1	ADSADAEK(1.000)VIK(0.000)	160420_0003_Kat1b_RimI_A_SWn_Q3.01167.01167.2	K.ADSADAEK[170.11]VIK.F	sp|P08200|IDH_ECOLI	1187.6	1797	1167	2	1187.6	594.809	Isocitrate dehydrogenase [NADP] OS=Escherichia coli (strain K12) GN=icd PE=1 SV=1	4.56	0	[unavailable]	[unavailable]	[unavailable]	[unavailable]	-0.1028	[unavailable]	0.3735	0	0	0.2108	10.6452	2	1	-0.0001	4.811
0.99944	0.9786	ALK(1.000)EPARPMVAIVGGSK(0.000)	160420_0003_Kat1b_RimI_A_SWn_Q3.01179.01179.3	K.ALK[170.11]EPARPMVAIVGGSK.V	sp|P0A799|PGK_ECOLI	1764.99	1446	1179	3	1764.99	589.338	Phosphoglycerate kinase OS=Escherichia coli (strain K12) GN=pgk PE=1 SV=2	9.99	3280.29	[unavailable]	[unavailable]	[unavailable]	[unavailable]	-1.0765	[unavailable]	0.959	3.17949	0	0	11.186	2	1	-0.0019	5.3218
0.999996	1	LSYTGEVK(1.000)AR	160420_0003_Kat1b_RimI_A_SWn_Q3.01220.01220.2	K.LSYTGEVK[170.11]AR.P	sp|P0A870|TALB_ECOLI	1164.61	1821	1220	2	1164.62	583.314	Transaldolase B OS=Escherichia coli (strain K12) GN=talB PE=1 SV=2	8.59	0	[unavailable]	[unavailable]	[unavailable]	[unavailable]	3.7734	[unavailable]	0	1.9991	0	0	11.0694	1	1	0.0044	4.1816
0.999999	1	QYGEAFEK(1.000)R	160420_0003_Kat1b_RimI_A_SWn_Q3.01222.01222.2	K.QYGEAFEK[170.11]R.H	sp|P0AFG6|ODO2_ECOLI	1168.55	1779	1222	2	1168.57	585.283	Dihydrolipoyllysine-residue succinyltransferase component of 2-oxoglutarate dehydrogenase complex OS=Escherichia coli (strain K12) GN=sucB PE=1 SV=2	6.14	0	[unavailable]	[unavailable]	[unavailable]	[unavailable]	17.9676	[unavailable]	0.995149	15	0	0.999999	5.6977	2	0	0.021	5.5267
0.999999	1	MTDLK(1.000)ASSLR	160420_0003_Kat1b_RimI_A_SWn_Q3.01233.01233.2	-.n[43.02]MTDLK[170.11]ASSLR.A	sp|P0A6L0|DEOC_ECOLI	1162.6	1850	1233	2	1162.62	582.308	Deoxyribose-phosphate aldolase OS=Escherichia coli (strain K12) GN=deoC PE=1 SV=1	8.5	0	[unavailable]	[unavailable]	[unavailable]	[unavailable]	13.1247	[unavailable]	0.9996	0	0	0	1.8676	2	1	0.0153	3.4756
0.999999	1	MDK(1.000)CVEAFK(0.000)	160420_0003_Kat1b_RimI_A_SWn_Q3.01234.01234.2	R.MDK[170.11]C[160.03]VEAFK.T	sp|P0A805|RRF_ECOLI	1168.53	1742	1234	2	1168.54	585.27	Ribosome-recycling factor OS=Escherichia coli (strain K12) GN=frr PE=1 SV=1	5.82	0	[unavailable]	[unavailable]	[unavailable]	[unavailable]	8.2528	[unavailable]	0.499999	15	0	0	4.99999	2	1	0.0096	6.6483
0.999999	1	VAK(1.000)LAGGVAVIK(0.000)	160420_0003_Kat1b_RimI_A_SWn_Q3.01239.01239.2	R.VAK[170.11]LAGGVAVIK.V	sp|P0A6F5|CH60_ECOLI	1166.74	1809	1239	2	1166.75	584.377	60 kDa chaperonin OS=Escherichia coli (strain K12) GN=groL PE=1 SV=2	10	0	[unavailable]	[unavailable]	[unavailable]	[unavailable]	8.8931	[unavailable]	0.499999	15	0	0	20	2	1	0.0104	4.3622
0.999999	1	SGSIK(1.000)SPIWR	160420_0003_Kat1b_RimI_A_SWn_Q3.01241.01241.2	R.SGSIK[170.11]SPIWR.S	sp|P60723|RL4_ECOLI	1171.63	1848	1241	2	1171.64	586.825	50S ribosomal protein L4 OS=Escherichia coli (strain K12) GN=rplD PE=1 SV=1	11	0	[unavailable]	[unavailable]	[unavailable]	[unavailable]	7.3973	[unavailable]	0.98045	14.7248	0	0	4.6386	2	1	0.0087	3.5349
0.999999	1	IAFVNK(1.000)MDR, IAFVNKM(1.000)DR	160420_0003_Kat1b_RimI_A_SWn_Q3.01267.01267.2	R.IAFVNK[170.11]M[147.04]DR.M	sp|P0A6M8|EFG_ECOLI	1150.58	1778	1267	2	1150.6	576.298	Elongation factor G OS=Escherichia coli (strain K12) GN=fusA PE=1 SV=2	8.75	0	[unavailable]	[unavailable]	[unavailable]	[unavailable]	13.474	[unavailable]	0.9989	15	0	1.9991	10.381	2	1	0.0155	5.5313
0.999999	1	TEGQK(1.000)LAGALK(0.000)	160420_0003_Kat1b_RimI_A_SWn_Q3.01273.01273.2	K.TEGQK[170.11]LAGALK.V	sp|P35340|AHPF_ECOLI	1156.65	1773	1273	2	1156.65	579.33	Alkyl hydroperoxide reductase subunit F OS=Escherichia coli (strain K12) GN=ahpF PE=1 SV=2	8.26	0	[unavailable]	[unavailable]	[unavailable]	[unavailable]	6.5434	[unavailable]	0.9738	8.05759	0	0	0.4818	2	1	0.0076	5.67
0.999999	1	MTDLDLAGK(1.000)R	160420_0003_Kat1b_RimI_A_SWn_Q3.01288.01288.2	K.MTDLDLAGK[170.11]R.V	sp|P0A799|PGK_ECOLI	1160.59	1781	1288	2	1160.59	581.3	Phosphoglycerate kinase OS=Escherichia coli (strain K12) GN=pgk PE=1 SV=2	5.71	0	[unavailable]	[unavailable]	[unavailable]	[unavailable]	2.314	[unavailable]	0.9993	3.49549	0	0.999999	11.186	2	0	0.0027	5.4394
0.999999	1	IAFVNK(1.000)MDR, IAFVNKM(1.000)DR	160420_0003_Kat1b_RimI_A_SWn_Q3.01295.01295.2	R.IAFVNK[170.11]M[147.04]DR.M	sp|P0A6M8|EFG_ECOLI	1150.58	1857	1295	2	1150.59	576.298	Elongation factor G OS=Escherichia coli (strain K12) GN=fusA PE=1 SV=2	8.75	0	[unavailable]	[unavailable]	[unavailable]	[unavailable]	7.851	[unavailable]	0.41565	15	0	1.9991	10.381	2	1	0.009	3.2613
0.999999	1	TGAGMMDCK(0.500)K(0.500)	160420_0003_Kat1b_RimI_A_SWn_Q3.01336.01336.2	R.TGAGMMDC[160.03]K[170.11]K.A	sp|P0A6P1|EFTS_ECOLI	1139.48	1729	1336	2	1139.49	570.746	Elongation factor Ts OS=Escherichia coli (strain K12) GN=tsf PE=1 SV=2	7.87	0	[unavailable]	[unavailable]	[unavailable]	[unavailable]	10.2843	[unavailable]	0.7679	3.49999	0	0	6.0025	2	0	0.0117	7.6175
0.999999	1	VGGAAQTK(1.000)IMK(0.000)	160420_0003_Kat1b_RimI_A_SWn_Q3.01337.01337.2	R.VGGAAQTK[170.11]IMK.K	sp|P0ABB0|ATPA_ECOLI	1144.63	1728	1337	2	1144.63	573.321	ATP synthase subunit alpha OS=Escherichia coli (strain K12) GN=atpA PE=1 SV=1	10	0	[unavailable]	[unavailable]	[unavailable]	[unavailable]	3.8393	[unavailable]	0.9851	15	0	0.999999	6.39439	2	1	0.0044	7.6964
0.999999	1	QHVIYK(0.500)EAK(0.500)	160420_0003_Kat1b_RimI_A_SWn_Q3.01339.01339.2	R.QHVIYK[170.11]EAK.L	sp|P0A7N9|RL33_ECOLI	1139.6	1794	1339	2	1139.6	570.806	50S ribosomal protein L33 OS=Escherichia coli (strain K12) GN=rpmG PE=1 SV=2	8.51	0	[unavailable]	[unavailable]	[unavailable]	[unavailable]	2.8922	[unavailable]	0.881	15	0	0.999999	4.4544	2	1	0.0033	5.0056
0.999999	1	HPIYGK(1.000)FIK(0.000)	160420_0003_Kat1b_RimI_A_SWn_Q3.01354.01354.2	K.HPIYGK[170.11]FIK.R	sp|P0AG63|RS17_ECOLI	1143.64	1866	1354	2	1143.65	572.829	30S ribosomal protein S17 OS=Escherichia coli (strain K12) GN=rpsQ PE=1 SV=2	9.7	0	[unavailable]	[unavailable]	[unavailable]	[unavailable]	3.9493	[unavailable]	0.9471	15	0	0	7.96339	2	1	0.0045	3.1292
0.999999	1	IAFVNK(1.000)MDR	160420_0003_Kat1b_RimI_A_SWn_Q3.01360.01360.2	R.IAFVNK[170.11]MDR.M	sp|P0A6M8|EFG_ECOLI	1134.59	1770	1360	2	1134.59	568.3	Elongation factor G OS=Escherichia coli (strain K12) GN=fusA PE=1 SV=2	8.75	0	[unavailable]	[unavailable]	[unavailable]	[unavailable]	6.9934	[unavailable]	0.999999	15	0	0.999999	10.381	2	1	0.0079	5.7952
0.999999	1	EK(1.000)LALLEQR	160420_0003_Kat1b_RimI_A_SWn_Q3.01368.01368.2	R.EK[170.11]LALLEQR.L	sp|Q46868|YQIC_ECOLI	1140.65	1861	1368	2	1140.66	571.332	Uncharacterized protein YqiC OS=Escherichia coli (strain K12) GN=yqiC PE=1 SV=2	6.24	0	[unavailable]	[unavailable]	[unavailable]	[unavailable]	10.8088	[unavailable]	0.900999	15	0	0	1.3984	2	1	0.0123	3.1903
0.999999	1	EFGVNLAK(1.000)VK(0.000)	160420_0003_Kat1b_RimI_A_SWn_Q3.01369.01369.2	R.EFGVNLAK[170.11]VK.G	sp|P06959|ODP2_ECOLI	1145.64	1766	1369	2	1145.65	573.83	Dihydrolipoyllysine-residue acetyltransferase component of pyruvate dehydrogenase complex OS=Escherichia coli (strain K12) GN=aceF PE=1 SV=3	8.69	0	[unavailable]	[unavailable]	[unavailable]	[unavailable]	3.1965	[unavailable]	0.7255	15	0	0	9.43679	2	1	0.0037	6.0055
0.999999	1	FNK(0.000)GEK(1.000)K(0.000)DDETLSK(0.000)	160420_0003_Kat1b_RimI_A_SWn_Q3.01393.01393.3	R.FNKGEK[170.11]KDDETLSK.K	sp|P0A799|PGK_ECOLI	1679.84	1725	1393	3	1679.85	560.953	Phosphoglycerate kinase OS=Escherichia coli (strain K12) GN=pgk PE=1 SV=2	6.21	0	[unavailable]	[unavailable]	[unavailable]	[unavailable]	8.2841	[unavailable]	0	15	0.999999	0	11.186	2	2	0.0139	7.9309
0.999987	1	QGIESATQK(1.000)K(0.000)	160420_0003_Kat1b_RimI_A_SWn_Q3.01394.01394.2	K.QGIESATQK[170.11]K.L	sp|P0A8E7|YAJQ_ECOLI	1130.59	1768	1394	2	1130.6	566.304	UPF0234 protein YajQ OS=Escherichia coli (strain K12) GN=yajQ PE=1 SV=2	8.59	0	[unavailable]	[unavailable]	[unavailable]	[unavailable]	2.3753	[unavailable]	0.377	1.6174	0	0	2.2546	2	0	0.0027	5.8738
0.99996	1	DSQEYVSK(1.000)K(0.000)	160420_0003_Kat1b_RimI_A_SWn_Q3.01395.01395.2	R.DSQEYVSK[170.11]K.H	sp|P0AB71|ALF_ECOLI	1124.54	1813	1395	2	1124.55	563.275	Fructose-bisphosphate aldolase class 2 OS=Escherichia coli (strain K12) GN=fbaA PE=1 SV=2	6.07	0	[unavailable]	[unavailable]	[unavailable]	[unavailable]	11.7236	[unavailable]	0	1.1279	0	0	3.5945	2	0	0.0132	4.3403
0.999999	1	PAAQFVK(1.000)EAK(0.000)	160420_0003_Kat1b_RimI_A_SWn_Q3.01396.01396.2	R.PAAQFVK[170.11]EAK.G	sp|P0AA04|PTHP_ECOLI	1129.61	1748	1396	2	1129.62	565.814	Phosphocarrier protein HPr OS=Escherichia coli (strain K12) GN=ptsH PE=1 SV=1	9.01	0	[unavailable]	[unavailable]	[unavailable]	[unavailable]	4.2145	[unavailable]	0	15	0	0	1.5982	1	1	0.0048	6.5224
0.994998	0.9788	APEAVIAK(1.000)ER	160420_0003_Kat1b_RimI_A_SWn_Q3.01397.01397.2	R.APEAVIAK[170.11]ER.E	sp|P07118|SYV_ECOLI	1124.62	1896	1397	2	1124.63	563.317	Valine--tRNA ligase OS=Escherichia coli (strain K12) GN=valS PE=1 SV=2	6.19	0	[unavailable]	[unavailable]	[unavailable]	[unavailable]	7.0553	[unavailable]	0.8154	0.977898	0	0	6.3392	2	1	0.0079	2.2231
0.999999	1	AEGLFK(1.000)EER	160420_0003_Kat1b_RimI_A_SWn_Q3.01410.01410.2	R.AEGLFK[170.11]EER.L	sp|P0AB77|KBL_ECOLI	1119.56	1459	1410	2	1120.56	560.785	2-amino-3-ketobutyrate coenzyme A ligase OS=Escherichia coli (strain K12) GN=kbl PE=1 SV=1	4.79	2793.01	[unavailable]	[unavailable]	[unavailable]	[unavailable]	900.536	[unavailable]	0	15	0	0	0.2684	2	1	1.0082	7.1813
0.999996	1	QANK(0.000)YK(1.000)VPRIAFVNK(1.000)MDR	160420_0003_Kat1b_RimI_A_SWn_Q3.01425.01425.4	R.QANKYK[170.11]VPRIAFVNK[170.11]MDR.M	sp|P0A6M8|EFG_ECOLI	2261.21	1782	1425	4	2261.23	566.31	Elongation factor G OS=Escherichia coli (strain K12) GN=fusA PE=1 SV=2	10.45	0	[unavailable]	[unavailable]	[unavailable]	[unavailable]	6.5861	[unavailable]	0	1.5	0	0	10.381	2	4	0.0149	5.4241
0.999999	1	FNK(0.000)GEK(1.000)K(0.000)DDETLSK(0.000)	160420_0003_Kat1b_RimI_A_SWn_Q3.01457.01457.3	R.FNKGEK[170.11]KDDETLSK.K	sp|P0A799|PGK_ECOLI	1679.84	1708	1457	3	1679.85	560.953	Phosphoglycerate kinase OS=Escherichia coli (strain K12) GN=pgk PE=1 SV=2	6.21	0	[unavailable]	[unavailable]	[unavailable]	[unavailable]	7.4121	[unavailable]	0	15	0.999999	0	11.186	2	2	0.0125	10.3999
0.999999	1	AEGLFK(1.000)EER	160420_0003_Kat1b_RimI_A_SWn_Q3.01468.01468.2	R.AEGLFK[170.11]EER.L	sp|P0AB77|KBL_ECOLI	1119.56	1796	1468	2	1119.56	560.785	2-amino-3-ketobutyrate coenzyme A ligase OS=Escherichia coli (strain K12) GN=kbl PE=1 SV=1	4.79	0	[unavailable]	[unavailable]	[unavailable]	[unavailable]	6.324	[unavailable]	0.999999	15	0	0	0.2684	2	1	0.0071	4.9114
0.999999	1	AEDPQK(1.000)LVR	160420_0003_Kat1b_RimI_A_SWn_Q3.01508.01508.2	K.AEDPQK[170.11]LVR.L	sp|P0AFM6|PSPA_ECOLI	1096.59	1805	1508	2	1096.59	549.301	Phage shock protein A OS=Escherichia coli (strain K12) GN=pspA PE=1 SV=2	6.11	0	[unavailable]	[unavailable]	[unavailable]	[unavailable]	4.7867	[unavailable]	0.998449	2.4276	0	0	5.0611	2	1	0.0052	4.534
0.999999	1	GVHEGHVAAEVIAGK(0.500)K(0.500)	160420_0003_Kat1b_RimI_A_SWn_Q3.01509.01509.3	K.GVHEGHVAAEVIAGK[170.11]K.H	sp|P0A9P0|DLDH_ECOLI	1642.88	1715	1509	3	1642.89	548.634	Dihydrolipoyl dehydrogenase OS=Escherichia coli (strain K12) GN=lpdA PE=1 SV=2	6.92	0	[unavailable]	[unavailable]	[unavailable]	[unavailable]	8.6934	[unavailable]	0.6056	8.29458	0.5919	0	10.7229	2	0	0.0143	9.1273
0.999999	1	ALYK(1.000)VLAQR	160420_0003_Kat1b_RimI_A_SWn_Q3.01538.01538.2	R.ALYK[170.11]VLAQR.V	sp|P37051|PURU_ECOLI	1102.65	1831	1538	2	1102.65	552.332	Formyltetrahydrofolate deformylase OS=Escherichia coli (strain K12) GN=purU PE=1 SV=1	9.99	0	[unavailable]	[unavailable]	[unavailable]	[unavailable]	1.3285	[unavailable]	0.860699	14.2682	0	0	1.819	2	1	0.0015	3.9074
0.999999	1	YAEGYPGK(1.000)R	160420_0003_Kat1b_RimI_A_SWn_Q3.01608.01608.2	K.YAEGYPGK[170.11]R.Y	sp|P0A825|GLYA_ECOLI	1081.52	1769	1608	2	1081.53	541.767	Serine hydroxymethyltransferase OS=Escherichia coli (strain K12) GN=glyA PE=1 SV=1	8.5	0	[unavailable]	[unavailable]	[unavailable]	[unavailable]	8.2395	[unavailable]	0.999999	15	0	0	7.28699	2	0	0.0089	5.8636
0.999063	0.9973	HVIDK(0.000)AIDK(1.000)	160420_0003_Kat1b_RimI_A_SWn_Q3.01609.01609.2	K.HVIDKAIDK[170.11].A	sp|P0A8A2|YEEN_ECOLI	1079.6	1892	1609	2	1079.61	540.806	Probable transcriptional regulatory protein YeeN OS=Escherichia coli (strain K12) GN=yeeN PE=1 SV=1	6.75	0	[unavailable]	[unavailable]	[unavailable]	[unavailable]	9.0456	[unavailable]	0.48615	7.22769	0	0	4	2	1	0.0098	2.4428
0.999999	1	GAGLAK(1.000)AGMNR	160420_0003_Kat1b_RimI_A_SWn_Q3.01613.01613.2	R.GAGLAK[170.11]AGMNR.V	sp|P0A7E9|PYRH_ECOLI	1086.56	1758	1613	2	1086.57	544.288	Uridylate kinase OS=Escherichia coli (strain K12) GN=pyrH PE=1 SV=2	11	0	[unavailable]	[unavailable]	[unavailable]	[unavailable]	10.7852	[unavailable]	0.999799	15	0	0.999999	1.8164	2	1	0.0117	6.2219
0.974723	0.3955	FLEEGDK(0.000)AK(1.000)	160420_0003_Kat1b_RimI_A_SWn_Q3.01614.01614.2	R.FLEEGDKAK[170.11].L	sp|P0A707|IF3_ECOLI	1077.53	1473	1614	2	1077.54	539.774	Translation initiation factor IF-3 OS=Escherichia coli (strain K12) GN=infC PE=1 SV=1	4.68	2182.05	[unavailable]	[unavailable]	[unavailable]	[unavailable]	2.8769	[unavailable]	0.8829	6.24059	0	0	7.19769	2	1	0.0031	0.9968
0.999999	1	YGSDK(1.000)PDLR	160420_0003_Kat1b_RimI_A_SWn_Q3.01615.01615.2	R.YGSDK[170.11]PDLR.N	sp|P21889|SYD_ECOLI	1091.52	1804	1615	2	1091.54	546.77	Aspartate--tRNA ligase OS=Escherichia coli (strain K12) GN=aspS PE=1 SV=1	5.96	0	[unavailable]	[unavailable]	[unavailable]	[unavailable]	11.8545	[unavailable]	0.999999	4.29659	0	0	1.0732	2	0	0.0129	4.5893
0.999999	1	AAGANK(1.000)VAVIK(0.000)	160420_0003_Kat1b_RimI_A_SWn_Q3.01618.01618.2	K.AAGANK[170.11]VAVIK.A	sp|P0A7K2|RL7_ECOLI	1082.64	1737	1618	2	1082.65	542.33	50S ribosomal protein L7\L12 OS=Escherichia coli (strain K12) GN=rplL PE=1 SV=2	10	0	[unavailable]	[unavailable]	[unavailable]	[unavailable]	2.8188	[unavailable]	0.499999	15	0	0	5.7888	2	1	0.0031	6.9927
0.999999	1	YANK(1.000)MSSLK(0.000)	160420_0003_Kat1b_RimI_A_SWn_Q3.01619.01619.2	K.YANK[170.11]MSSLK.Q	sp|P0A8N0|MATP_ECOLI	1082.54	1791	1619	2	1082.55	542.279	Macrodomain Ter protein OS=Escherichia coli (strain K12) GN=matP PE=1 SV=1	9.7	0	[unavailable]	[unavailable]	[unavailable]	[unavailable]	6.653	[unavailable]	0.9701	15	0	0.9043	1.0585	2	1	0.0072	5.1507
0.999999	1	GATGLGLK(1.000)EAK(0.000)	160420_0003_Kat1b_RimI_A_SWn_Q3.01620.01620.2	R.GATGLGLK[170.11]EAK.D	sp|P0A7K2|RL7_ECOLI	1085.61	1775	1620	2	1085.61	543.811	50S ribosomal protein L7\L12 OS=Escherichia coli (strain K12) GN=rplL PE=1 SV=2	8.59	0	[unavailable]	[unavailable]	[unavailable]	[unavailable]	4.9475	[unavailable]	0.9724	15	0	0	5.7888	2	1	0.0054	5.553
0.999999	1	ALNVMLK(1.000)NK(0.000), ALNVM(1.000)LKNK	160420_0003_Kat1b_RimI_A_SWn_Q3.01625.01625.2	R.ALNVM[147.04]LK[170.11]NK.S	sp|P0AFG8|ODP1_ECOLI	1087.61	1793	1625	2	1087.62	544.81	Pyruvate dehydrogenase E1 component OS=Escherichia coli (strain K12) GN=aceE PE=1 SV=2	10	0	[unavailable]	[unavailable]	[unavailable]	[unavailable]	10.1014	[unavailable]	0.9149	15	0	0.999999	18.178	2	1	0.011	5.0113
0.999999	1	GLSAK(1.000)SFDGR	160420_0003_Kat1b_RimI_A_SWn_Q3.01628.01628.2	R.GLSAK[170.11]SFDGR.G	sp|P62399|RL5_ECOLI	1078.54	1810	1628	2	1078.55	540.278	50S ribosomal protein L5 OS=Escherichia coli (strain K12) GN=rplE PE=1 SV=2	8.75	0	[unavailable]	[unavailable]	[unavailable]	[unavailable]	4.8668	[unavailable]	0.94325	3.6392	0	0	15.4395	2	1	0.0052	4.3562
0.999999	1	ISLGLK(1.000)QCK(0.000)	160420_0003_Kat1b_RimI_A_SWn_Q3.01641.01641.2	R.ISLGLK[170.11]QC[160.03]K.A	sp|P0AG67|RS1_ECOLI	1087.61	1787	1641	2	1087.62	544.81	30S ribosomal protein S1 OS=Escherichia coli (strain K12) GN=rpsA PE=1 SV=1	9.31	0	[unavailable]	[unavailable]	[unavailable]	[unavailable]	8.4178	[unavailable]	0.9023	8.40059	0	0	12.0766	2	1	0.0092	5.281
0.999999	1	TPPAAVLLK(0.500)K(0.500)	160420_0003_Kat1b_RimI_A_SWn_Q3.01644.01644.2	K.TPPAAVLLK[170.11]K.A	sp|P0A7J7|RL11_ECOLI	1078.67	1777	1644	2	1078.68	540.345	50S ribosomal protein L11 OS=Escherichia coli (strain K12) GN=rplK PE=1 SV=2	10	0	[unavailable]	[unavailable]	[unavailable]	[unavailable]	5.9978	[unavailable]	0.7504	10.2332	0	0	7.16289	2	0	0.0065	5.5368
0.999999	1	ISAGGYGDK(1.000)R	160420_0003_Kat1b_RimI_A_SWn_Q3.01659.01659.2	K.ISAGGYGDK[170.11]R.L	sp|P0DMC7|RCSB_ECOLI	1064.53	1853	1659	2	1064.54	533.27	Transcriptional regulatory protein RcsB OS=Escherichia coli (strain K12) GN=rcsB PE=1 SV=1	8.59	0	[unavailable]	[unavailable]	[unavailable]	[unavailable]	15.4806	[unavailable]	0.99985	10.5299	0	0.999999	5.08049	2	0	0.0165	3.3661
0.999999	1	EK(0.333)TEEVIAENPGK(0.333)K(0.333)	160420_0003_Kat1b_RimI_A_SWn_Q3.01661.01661.3	R.EK[170.11]TEEVIAENPGKK.L	sp|P00350|6PGD_ECOLI	1594.82	1479	1661	3	1594.83	532.614	6-phosphogluconate dehydrogenase, decarboxylating OS=Escherichia coli (strain K12) GN=gnd PE=1 SV=2	4.95	2071.74	[unavailable]	[unavailable]	[unavailable]	[unavailable]	3.9503	[unavailable]	0	15	0.104	0.999999	6.7166	2	1	0.0063	9.8242
0.999999	1	EK(1.000)TEEVIAENPGK(0.000)K(0.000)	160420_0003_Kat1b_RimI_A_SWn_Q3.01662.01662.3	R.EK[170.11]TEEVIAENPGKK.L	sp|P00350|6PGD_ECOLI	1612.83	1722	1662	3	1612.84	538.618	6-phosphogluconate dehydrogenase, decarboxylating OS=Escherichia coli (strain K12) GN=gnd PE=1 SV=2	4.95	0	[unavailable]	[unavailable]	[unavailable]	[unavailable]	6.1306	[unavailable]	0.9488	15	0.999999	0.999999	6.7166	2	1	0.0099	8.4341
0.999999	1	FLEEGDK(0.000)AK(1.000)	160420_0003_Kat1b_RimI_A_SWn_Q3.01665.01665.2	R.FLEEGDKAK[170.11].L	sp|P0A707|IF3_ECOLI	1077.53	1823	1665	2	1077.54	539.774	Translation initiation factor IF-3 OS=Escherichia coli (strain K12) GN=infC PE=1 SV=1	4.68	0	[unavailable]	[unavailable]	[unavailable]	[unavailable]	7.5902	[unavailable]	0.3226	6.12349	0	0	7.19769	2	1	0.0082	4.0974
0.999999	1	GAANFYQK(0.028)K(0.972)	160420_0003_Kat1b_RimI_A_SWn_Q3.01667.01667.2	K.GAANFYQKK[170.11].G	sp|P0A6B7|ISCS_ECOLI	1067.54	1836	1667	2	1067.55	534.777	Cysteine desulfurase IscS OS=Escherichia coli (strain K12) GN=iscS PE=1 SV=1	9.7	0	[unavailable]	[unavailable]	[unavailable]	[unavailable]	5.4887	[unavailable]	0.6632	5.92429	0	0	2.1229	2	0	0.0059	3.8557
0.99996	0.9983	GLSAK(1.000)SFDGR	160420_0003_Kat1b_RimI_A_SWn_Q3.01678.01678.2	R.GLSAK[170.11]SFDGR.G	sp|P62399|RL5_ECOLI	1078.54	1894	1678	2	1078.55	540.278	50S ribosomal protein L5 OS=Escherichia coli (strain K12) GN=rplE PE=1 SV=2	8.75	0	[unavailable]	[unavailable]	[unavailable]	[unavailable]	9.8467	[unavailable]	0.90205	3.64089	0	0	15.4395	2	1	0.0106	2.3622
0.999999	1	VWVVEGSK(0.012)K(0.988)	160420_0003_Kat1b_RimI_A_SWn_Q3.01679.01679.2	K.VWVVEGSKK[170.11].R	sp|P0A7K6|RL19_ECOLI	1072.59	1772	1679	2	1072.6	537.303	50S ribosomal protein L19 OS=Escherichia coli (strain K12) GN=rplS PE=1 SV=2	8.56	0	[unavailable]	[unavailable]	[unavailable]	[unavailable]	9.1047	[unavailable]	0.7975	1.8667	0	0	4.3874	2	0	0.0098	5.6868
0.992534	0.9998	FTTK(1.000)IIADK(0.000)	160420_0003_Kat1b_RimI_A_SWn_Q3.01690.01690.2	R.FTTK[170.11]IIADK.L	sp|P04825|AMPN_ECOLI	1077.61	1870	1690	2	1077.62	539.811	Aminopeptidase N OS=Escherichia coli (strain K12) GN=pepN PE=1 SV=2	8.59	0	[unavailable]	[unavailable]	[unavailable]	[unavailable]	11.1013	[unavailable]	0	0.820298	0	0	3.8814	2	1	0.012	3.0462
0.999999	1	VLVTTLTK(1.000)R	160420_0003_Kat1b_RimI_A_SWn_Q3.01691.01691.2	R.VLVTTLTK[170.11]R.M	sp|P0A8F8|UVRB_ECOLI	1071.67	1648	1691	2	1071.68	536.84	UvrABC system protein B OS=Escherichia coli (strain K12) GN=uvrB PE=1 SV=2	11	3002.1	[unavailable]	[unavailable]	[unavailable]	[unavailable]	9.8464	[unavailable]	0.95465	9.49288	0	0	4.2714	2	0	0.0106	2.0356
0.999999	1	ALNVMLK(1.000)NK(0.000)	160420_0003_Kat1b_RimI_A_SWn_Q3.01692.01692.2	R.ALNVMLK[170.11]NK.S	sp|P0AFG8|ODP1_ECOLI	1071.61	1783	1692	2	1071.62	536.813	Pyruvate dehydrogenase E1 component OS=Escherichia coli (strain K12) GN=aceE PE=1 SV=2	10	0	[unavailable]	[unavailable]	[unavailable]	[unavailable]	3.7591	[unavailable]	0.9323	15	0	0.999999	18.178	2	1	0.004	5.3775
0.999999	1	GGSEELYK(1.000)K(0.000)	160420_0003_Kat1b_RimI_A_SWn_Q3.01736.01736.2	K.GGSEELYK[170.11]K.L	sp|P0A825|GLYA_ECOLI	1051.52	1825	1736	2	1051.53	526.767	Serine hydroxymethyltransferase OS=Escherichia coli (strain K12) GN=glyA PE=1 SV=1	6.14	0	[unavailable]	[unavailable]	[unavailable]	[unavailable]	10.332	[unavailable]	0.6605	15	0	0	7.28699	2	0	0.0109	4.0637
0.999999	1	GQK(1.000)MVASVAK(0.000)	160420_0003_Kat1b_RimI_A_SWn_Q3.01737.01737.2	R.GQK[170.11]MVASVAK.Q	sp|P77454|GLSA1_ECOLI	1059.57	1763	1737	2	1059.58	530.795	Glutaminase 1 OS=Escherichia coli (strain K12) GN=glsA1 PE=1 SV=1	10	0	[unavailable]	[unavailable]	[unavailable]	[unavailable]	6.2212	[unavailable]	0.999999	6.49029	0	0	0	2	1	0.0066	6.1085
0.999999	1	THDNK(1.000)LQVEAIK(0.000)R	160420_0003_Kat1b_RimI_A_SWn_Q3.01741.01741.3	M.THDNK[170.11]LQVEAIKR.G	sp|P0A7F3|PYRI_ECOLI	1592.86	1880	1741	3	1592.88	531.962	Aspartate carbamoyltransferase regulatory chain OS=Escherichia coli (strain K12) GN=pyrI PE=1 SV=2	8.29	0	[unavailable]	[unavailable]	[unavailable]	[unavailable]	12.9898	[unavailable]	0.1089	2.99999	0	1.3639	7.09309	2	1	0.0207	2.8292
0.999999	1	YGDK(1.000)VSALR	160420_0003_Kat1b_RimI_A_SWn_Q3.01744.01744.2	R.YGDK[170.11]VSALR.G	sp|P0AB89|PUR8_ECOLI	1049.55	1788	1744	2	1049.56	525.783	Adenylosuccinate lyase OS=Escherichia coli (strain K12) GN=purB PE=1 SV=1	8.59	0	[unavailable]	[unavailable]	[unavailable]	[unavailable]	7.9089	[unavailable]	0.999999	15	0	0.957	5.99999	2	1	0.0083	5.2199
0.999999	1	NGADFGK(1.000)LAK(0.000)	160420_0003_Kat1b_RimI_A_SWn_Q3.01751.01751.2	K.NGADFGK[170.11]LAK.K	sp|P0A9L5|PPIC_ECOLI	1061.55	1752	1751	2	1061.56	531.783	Peptidyl-prolyl cis-trans isomerase C OS=Escherichia coli (strain K12) GN=ppiC PE=1 SV=2	8.59	0	[unavailable]	[unavailable]	[unavailable]	[unavailable]	7.3595	[unavailable]	0.9514	15	0	0	0.2622	2	1	0.0078	6.4268
0.999999	1	GDK(1.000)DPFALR	160420_0003_Kat1b_RimI_A_SWn_Q3.01766.01766.2	K.GDK[170.11]DPFALR.R	sp|P00961|SYGB_ECOLI	1059.53	1862	1766	2	1059.54	530.775	Glycine--tRNA ligase beta subunit OS=Escherichia coli (strain K12) GN=glyS PE=1 SV=4	5.96	0	[unavailable]	[unavailable]	[unavailable]	[unavailable]	6.567	[unavailable]	0.9811	10.4152	0	0	6.812	2	1	0.007	3.1836
0.999896	0.9692	EK(1.000)LQELHI	160420_0003_Kat1b_RimI_A_SWn_Q3.01776.01776.2	K.EK[170.11]LQELHI.-	sp|P45578|LUXS_ECOLI	1050.57	1486	1776	2	1050.58	526.293	S-ribosylhomocysteine lyase OS=Escherichia coli (strain K12) GN=luxS PE=1 SV=3	5.4	3667.75	[unavailable]	[unavailable]	[unavailable]	[unavailable]	7.6149	[unavailable]	0.9172	15	0	0.8943	0	2	1	0.008	3.9189
0.999999	1	ITAAK(1.000)QNVR	160420_0003_Kat1b_RimI_A_SWn_Q3.01784.01784.2	K.ITAAK[170.11]QNVR.V	sp|P15639|PUR9_ECOLI	1041.59	1789	1784	2	1041.6	521.804	Bifunctional purine biosynthesis protein PurH OS=Escherichia coli (strain K12) GN=purH PE=1 SV=1	11	0	[unavailable]	[unavailable]	[unavailable]	[unavailable]	6.6802	[unavailable]	0.999999	15	0	0	3.6477	2	1	0.007	5.1898
0.999999	1	MTQDELK(0.500)K(0.500)	160420_0003_Kat1b_RimI_A_SWn_Q3.01786.01786.2	-.n[43.02]MTQDELK[170.11]K.A	sp|P0A7Z0|RPIA_ECOLI	1033.51	1815	1786	2	1033.52	517.763	Ribose-5-phosphate isomerase A OS=Escherichia coli (strain K12) GN=rpiA PE=1 SV=1	5.82	0	[unavailable]	[unavailable]	[unavailable]	[unavailable]	10.1576	[unavailable]	0	15	0	0	1.25	2	0	0.0105	4.2772
0.999999	1	GVSK(1.000)LEVNR	160420_0003_Kat1b_RimI_A_SWn_Q3.01794.01794.2	K.GVSK[170.11]LEVNR.D	sp|P0AB89|PUR8_ECOLI	1042.58	1820	1794	2	1042.58	522.296	Adenylosuccinate lyase OS=Escherichia coli (strain K12) GN=purB PE=1 SV=1	8.75	0	[unavailable]	[unavailable]	[unavailable]	[unavailable]	2.9271	[unavailable]	0.98035	9.08908	0	0	5.99999	2	1	0.0031	4.1849
0.999998	0.9842	AVTK(1.000)LVLVR	160420_0003_Kat1b_RimI_A_SWn_Q3.01830.01830.2	M.AVTK[170.11]LVLVR.H	sp|P62707|GPMA_ECOLI	1039.68	1878	1830	2	1039.69	520.845	2,3-bisphosphoglycerate-dependent phosphoglycerate mutase OS=Escherichia coli (strain K12) GN=gpmA PE=1 SV=2	11	0	[unavailable]	[unavailable]	[unavailable]	[unavailable]	9.7452	[unavailable]	0.9808	15	0	0	11.9661	2	1	0.0101	2.868
0.999999	1	EIQDVEK(0.500)K(0.500)	160420_0003_Kat1b_RimI_A_SWn_Q3.01859.01859.2	R.EIQDVEK[170.11]K.L	sp|P0A8M6|YEEX_ECOLI	1029.53	1856	1859	2	1029.54	515.774	UPF0265 protein YeeX OS=Escherichia coli (strain K12) GN=yeeX PE=1 SV=1	4.68	0	[unavailable]	[unavailable]	[unavailable]	[unavailable]	6.5213	[unavailable]	0.5021	13.5821	0	0.4906	1.6419	2	0	0.0067	3.3453
0.999999	1	MTQDELK(1.000)K(0.000)	160420_0003_Kat1b_RimI_A_SWn_Q3.01860.01860.2	-.n[43.02]MTQDELK[170.11]K.A	sp|P0A7Z0|RPIA_ECOLI	1033.51	1800	1860	2	1033.52	517.763	Ribose-5-phosphate isomerase A OS=Escherichia coli (strain K12) GN=rpiA PE=1 SV=1	5.82	0	[unavailable]	[unavailable]	[unavailable]	[unavailable]	6.7324	[unavailable]	0	15	0	0	1.25	2	0	0.007	4.7554
0.999935	0.9414	SIK(1.000)TISSQK(0.000)	160420_0003_Kat1b_RimI_A_SWn_Q3.01861.01861.2	R.SIK[170.11]TISSQK.K	sp|P0DMC7|RCSB_ECOLI	1032.58	1911	1861	2	1032.59	517.298	Transcriptional regulatory protein RcsB OS=Escherichia coli (strain K12) GN=rcsB PE=1 SV=1	10	0	[unavailable]	[unavailable]	[unavailable]	[unavailable]	6.0291	[unavailable]	0.8641	15	0	0	5.08049	2	1	0.0062	1.9088
0.999999	1	AAMVTVAK(0.500)AK(0.500)	160420_0003_Kat1b_RimI_A_SWn_Q3.01870.01870.2	R.AAMVTVAK[170.11]AK.A	sp|P09372|GRPE_ECOLI	1030.58	1849	1870	2	1030.59	516.299	Protein GrpE OS=Escherichia coli (strain K12) GN=grpE PE=1 SV=1	10	0	[unavailable]	[unavailable]	[unavailable]	[unavailable]	1.6583	[unavailable]	0.5703	5.21049	0	0	3.9163	2	1	0.0017	3.534
0.999999	1	SELVNVAK(1.000)K(0.000)	160420_0003_Kat1b_RimI_A_SWn_Q3.01874.01874.2	K.SELVNVAK[170.11]K.V	sp|P0A850|TIG_ECOLI	1028.59	1822	1874	2	1028.6	515.301	Trigger factor OS=Escherichia coli (strain K12) GN=tig PE=1 SV=1	8.31	0	[unavailable]	[unavailable]	[unavailable]	[unavailable]	8.3074	[unavailable]	0.43285	15	0	0	11.8431	2	0	0.0085	4.1392
0.999939	1	SPQGVK(1.000)TEHEILR	160420_0003_Kat1b_RimI_A_SWn_Q3.01875.01875.3	R.SPQGVK[170.11]TEHEILR.L	sp|P15723|DGTP_ECOLI	1534.81	1897	1875	3	1534.82	512.611	Deoxyguanosinetriphosphate triphosphohydrolase OS=Escherichia coli (strain K12) GN=dgt PE=1 SV=4	6.48	0	[unavailable]	[unavailable]	[unavailable]	[unavailable]	8.5897	[unavailable]	0	1.3265	0	0	2.3625	2	1	0.0132	2.2028
0.999999	1	K(1.000)FAIDQEK(0.000)	160420_0003_Kat1b_RimI_A_SWn_Q3.01878.01878.2	R.K[170.11]FAIDQEK.L	sp|P0A870|TALB_ECOLI	1019.53	1833	1878	2	1019.54	510.772	Transaldolase B OS=Escherichia coli (strain K12) GN=talB PE=1 SV=2	6.07	0	[unavailable]	[unavailable]	[unavailable]	[unavailable]	9.5786	[unavailable]	0.9777	10.3841	0	0	11.0694	2	0	0.0098	3.8784
0.994685	0.9951	QLNK(1.000)LQHK(0.000), Q(1.000)LNKLQ(0.000)HK	160420_0003_Kat1b_RimI_A_SWn_Q3.01884.01884.2	R.Q[111.03]LNK[170.11]LQHK.G	sp|P0AD49|YFIA_ECOLI	1032.57	1492	1884	2	1032.58	517.293	Ribosome-associated inhibitor A OS=Escherichia coli (strain K12) GN=raiA PE=1 SV=2	10	2673.95	[unavailable]	[unavailable]	[unavailable]	[unavailable]	6.876	[unavailable]	0.9718	0.4033	0	0	1.3519	2	1	0.0071	5.4966
0.999999	1	YTAAITGAEGK(1.000)IHR	160420_0003_Kat1b_RimI_A_SWn_Q3.01891.01891.3	R.YTAAITGAEGK[170.11]IHR.L	sp|P02358|RS6_ECOLI	1528.8	1757	1891	3	1528.79	510.607	30S ribosomal protein S6 OS=Escherichia coli (strain K12) GN=rpsF PE=1 SV=1	8.6	0	[unavailable]	[unavailable]	[unavailable]	[unavailable]	-4.7908	[unavailable]	0.731649	6.32018	0.5245	0	4	2	1	-0.0073	6.2521
0.999999	1	LLEK(1.000)ISAGGYGDK(0.000)R	160420_0003_Kat1b_RimI_A_SWn_Q3.01899.01899.3	R.LLEK[170.11]ISAGGYGDKR.L	sp|P0DMC7|RCSB_ECOLI	1547.83	1765	1899	3	1547.83	516.951	Transcriptional regulatory protein RcsB OS=Escherichia coli (strain K12) GN=rcsB PE=1 SV=1	8.5	0	[unavailable]	[unavailable]	[unavailable]	[unavailable]	0.8281	[unavailable]	0.8799	14.5052	0.999999	0	5.08049	2	1	0.0013	6.0416
0.999999	1	GK(1.000)MWSNLR	160420_0003_Kat1b_RimI_A_SWn_Q3.01902.01902.2	K.GK[170.11]MWSNLR.L	sp|P0ADE8|YGFZ_ECOLI	1032.52	1838	1902	2	1032.53	517.266	tRNA-modifying protein YgfZ OS=Escherichia coli (strain K12) GN=ygfZ PE=1 SV=2	11	0	[unavailable]	[unavailable]	[unavailable]	[unavailable]	8.2758	[unavailable]	0.9542	1.1863	0	0	2	2	1	0.0085	3.8449
0.999999	1	ILDWYK(1.000)ANTDK(0.000)K(0.000)	160420_0003_Kat1b_RimI_A_SWn_Q3.01903.01903.3	R.ILDWYK[170.11]ANTDKK.E	sp|P0A870|TALB_ECOLI	1535.8	1718	1903	3	1535.82	512.94	Transaldolase B OS=Escherichia coli (strain K12) GN=talB PE=1 SV=2	8.43	0	[unavailable]	[unavailable]	[unavailable]	[unavailable]	12.7571	[unavailable]	0.9192	11.9599	0.999999	0.0607	11.0694	2	1	0.0196	8.8184
0.999472	0.4822	LMDGAK(1.000)LLK(0.000)	160420_0003_Kat1b_RimI_A_SWn_Q3.01906.01906.2	R.LMDGAK[170.11]LLK.C	sp|P08200|IDH_ECOLI	1029.59	1494	1906	2	1029.6	515.802	Isocitrate dehydrogenase [NADP] OS=Escherichia coli (strain K12) GN=icd PE=1 SV=1	8.59	3382.74	[unavailable]	[unavailable]	[unavailable]	[unavailable]	11.4609	[unavailable]	0.8873	10.6885	0	1.1263	10.6452	2	1	0.0118	1.3746
0.999999	1	ELMTISK(0.002)K(0.998), ELM(1.000)TISKK	160420_0003_Kat1b_RimI_A_SWn_Q3.01923.01923.2	R.ELM[147.04]TISKK[170.11].A	sp|P06959|ODP2_ECOLI	1006.54	1865	1923	2	1006.54	504.276	Dihydrolipoyllysine-residue acetyltransferase component of pyruvate dehydrogenase complex OS=Escherichia coli (strain K12) GN=aceF PE=1 SV=3	8.69	0	[unavailable]	[unavailable]	[unavailable]	[unavailable]	3.7596	[unavailable]	0.13225	15	0	2.7286	9.43679	2	0	0.0038	3.1312
0.867294	0.9461	[unavailable]	160420_0003_Kat1b_RimI_A_SWn_Q3.01925.01925.2	K.QVIVQK[170.11]VR.E	sp|P0AFF6|NUSA_ECOLI	1010.62	1908	1925	2	1010.63	506.319	Transcription termination\antitermination protein NusA OS=Escherichia coli (strain K12) GN=nusA PE=1 SV=1	11	0	[unavailable]	[unavailable]	[unavailable]	[unavailable]	7.7908	[unavailable]	0.621	2.1678	0	0	2.4507	2	1	0.0079	1.9452
0.999999	1	K(1.000)FAIDQEK(0.000)	160420_0003_Kat1b_RimI_A_SWn_Q3.01926.01926.2	R.K[170.11]FAIDQEK.L	sp|P0A870|TALB_ECOLI	1019.53	1834	1926	2	1019.54	510.772	Transaldolase B OS=Escherichia coli (strain K12) GN=talB PE=1 SV=2	6.07	0	[unavailable]	[unavailable]	[unavailable]	[unavailable]	7.4234	[unavailable]	0.9603	10.3841	0	0	11.0694	2	0	0.0076	3.8784
0.999999	1	QALEAK(1.000)IAK(0.000)	160420_0003_Kat1b_RimI_A_SWn_Q3.01929.01929.2	K.QALEAK[170.11]IAK.L	sp|P36767|RDGC_ECOLI	1012.59	1832	1929	2	1012.6	507.303	Recombination-associated protein RdgC OS=Escherichia coli (strain K12) GN=rdgC PE=1 SV=1	8.59	0	[unavailable]	[unavailable]	[unavailable]	[unavailable]	8.9812	[unavailable]	0.8423	4.37669	0	0	1.6365	2	1	0.0091	3.8797
0.999999	1	GLATTIK(0.000)AAK(1.000)	160420_0003_Kat1b_RimI_A_SWn_Q3.01931.01931.2	R.GLATTIKAAK[170.11].K	sp|P0A8T7|RPOC_ECOLI	1014.61	1852	1931	2	1014.6	508.311	DNA-directed RNA polymerase subunit beta' OS=Escherichia coli (strain K12) GN=rpoC PE=1 SV=1	10	0	[unavailable]	[unavailable]	[unavailable]	[unavailable]	-5.5344	[unavailable]	0.0804	14.4907	0	0	13.1955	2	1	-0.0056	3.3703
0.999999	1	ELDPMIK(1.000)K(0.000)	160420_0003_Kat1b_RimI_A_SWn_Q3.01950.01950.2	R.ELDPMIK[170.11]K.L	sp|P09373|PFLB_ECOLI	1014.54	1814	1950	2	1014.55	508.278	Formate acetyltransferase 1 OS=Escherichia coli (strain K12) GN=pflB PE=1 SV=2	6.17	0	[unavailable]	[unavailable]	[unavailable]	[unavailable]	5.4144	[unavailable]	0.8766	9.49998	0	0.999999	11.0349	2	0	0.0055	4.2774
0.999999	1	VASK(1.000)LADLR	160420_0003_Kat1b_RimI_A_SWn_Q3.01953.01953.2	R.VASK[170.11]LADLR.G	sp|P0A6F5|CH60_ECOLI	1013.59	1812	1953	2	1013.59	507.801	60 kDa chaperonin OS=Escherichia coli (strain K12) GN=groL PE=1 SV=2	8.72	0	[unavailable]	[unavailable]	[unavailable]	[unavailable]	5.0582	[unavailable]	0.999999	15	0	0	20	2	1	0.0051	4.3408
0.999999	1	AAK(1.000)FAINLK(0.000)	160420_0003_Kat1b_RimI_A_SWn_Q3.01962.01962.2	K.AAK[170.11]FAINLK.K	sp|P0A850|TIG_ECOLI	1016.6	1816	1962	2	1016.6	509.308	Trigger factor OS=Escherichia coli (strain K12) GN=tig PE=1 SV=1	10	0	[unavailable]	[unavailable]	[unavailable]	[unavailable]	2.5817	[unavailable]	0.47835	9.87528	0	0	11.8431	2	1	0.0026	4.2752
0.999999	1	VVNQIK(1.000)TR	160420_0003_Kat1b_RimI_A_SWn_Q3.01988.01988.2	K.VVNQIK[170.11]TR.L	sp|P0A6M8|EFG_ECOLI	998.587	1835	1988	2	998.597	500.301	Elongation factor G OS=Escherichia coli (strain K12) GN=fusA PE=1 SV=2	11	0	[unavailable]	[unavailable]	[unavailable]	[unavailable]	9.7183	[unavailable]	0.999999	15	0	0	10.381	2	1	0.0097	3.8641
0.999999	1	ELAK(1.000)ASVSR	160420_0003_Kat1b_RimI_A_SWn_Q3.01989.01989.2	K.ELAK[170.11]ASVSR.L	sp|P0A7V3|RS3_ECOLI	1001.55	1819	1989	2	1001.56	501.783	30S ribosomal protein S3 OS=Escherichia coli (strain K12) GN=rpsC PE=1 SV=2	8.85	0	[unavailable]	[unavailable]	[unavailable]	[unavailable]	5.3018	[unavailable]	0.997	15	0	0	8.13379	2	1	0.0053	4.1891
0.999999	1	ELMTISK(0.500)K(0.500), ELM(1.000)TISKK	160420_0003_Kat1b_RimI_A_SWn_Q3.01990.01990.2	R.ELM[147.04]TISK[170.11]K.A	sp|P06959|ODP2_ECOLI	1006.54	1860	1990	2	1006.54	504.276	Dihydrolipoyllysine-residue acetyltransferase component of pyruvate dehydrogenase complex OS=Escherichia coli (strain K12) GN=aceF PE=1 SV=3	8.69	0	[unavailable]	[unavailable]	[unavailable]	[unavailable]	6.6096	[unavailable]	0.2664	15	0	2.7286	9.43679	2	0	0.0067	3.2065
0.999999	1	LQVEAIK(1.000)R	160420_0003_Kat1b_RimI_A_SWn_Q3.01997.01997.2	K.LQVEAIK[170.11]R.G	sp|P0A7F3|PYRI_ECOLI	997.592	1859	1997	2	997.6	499.803	Aspartate carbamoyltransferase regulatory chain OS=Escherichia coli (strain K12) GN=pyrI PE=1 SV=2	8.75	0	[unavailable]	[unavailable]	[unavailable]	[unavailable]	7.5866	[unavailable]	0.98625	15	0	0	7.09309	2	0	0.0076	3.2114
0.999999	1	DK(1.000)LMNLAR	160420_0003_Kat1b_RimI_A_SWn_Q3.02014.02014.2	R.DK[170.11]LMNLAR.G	sp|P0AA16|OMPR_ECOLI	1001.53	1667	2014	2	1001.54	501.774	Transcriptional regulatory protein OmpR OS=Escherichia coli (strain K12) GN=ompR PE=1 SV=1	8.75	3282.2	[unavailable]	[unavailable]	[unavailable]	[unavailable]	10.1305	[unavailable]	0.9879	15	0	0.8474	0.2702	2	1	0.0101	2.4236
0.999999	1	ELMTISK(1.000)K(0.000)	160420_0003_Kat1b_RimI_A_SWn_Q3.02053.02053.2	R.ELMTISK[170.11]K.A	sp|P06959|ODP2_ECOLI	990.542	1845	2053	2	990.55	496.278	Dihydrolipoyllysine-residue acetyltransferase component of pyruvate dehydrogenase complex OS=Escherichia coli (strain K12) GN=aceF PE=1 SV=3	8.69	0	[unavailable]	[unavailable]	[unavailable]	[unavailable]	8.1952	[unavailable]	0.6212	3.97029	0	2.7286	9.43679	2	0	0.0081	3.6405
0.999999	0.9999	YLMK(1.000)NLR	160420_0003_Kat1b_RimI_A_SWn_Q3.02059.02059.2	R.YLMK[170.11]NLR.S	sp|P00864|CAPP_ECOLI	978.532	1869	2059	2	978.537	490.273	Phosphoenolpyruvate carboxylase OS=Escherichia coli (strain K12) GN=ppc PE=1 SV=1	9.99	0	[unavailable]	[unavailable]	[unavailable]	[unavailable]	5.1147	[unavailable]	0.99535	15	0	0.6076	1.2681	2	1	0.005	3.0595
0.999999	1	DK(1.000)GEFFAK(0.000)	160420_0003_Kat1b_RimI_A_SWn_Q3.02066.02066.2	K.DK[170.11]GEFFAK.S	sp|P62768|YAEH_ECOLI	982.476	1868	2066	2	982.483	492.245	UPF0325 protein YaeH OS=Escherichia coli (strain K12) GN=yaeH PE=3 SV=1	6.07	0	[unavailable]	[unavailable]	[unavailable]	[unavailable]	7.6412	[unavailable]	0.999999	-0.356201	0	0	6.2968	2	1	0.0075	3.0772
0.999999	1	DK(1.000)LSNPVR	160420_0003_Kat1b_RimI_A_SWn_Q3.02128.02128.2	K.DK[170.11]LSNPVR.L	sp|P0A799|PGK_ECOLI	969.524	1844	2128	2	969.531	485.769	Phosphoglycerate kinase OS=Escherichia coli (strain K12) GN=pgk PE=1 SV=2	8.75	0	[unavailable]	[unavailable]	[unavailable]	[unavailable]	6.4842	[unavailable]	0.92165	15	0	0	11.186	2	1	0.0063	3.6449
0.999999	1	GCDGPWGPHAK(1.000)LK(0.000)	160420_0003_Kat1b_RimI_A_SWn_Q3.02139.02139.3	R.GC[160.03]DGPWGPHAK[170.11]LK.L	sp|P0AC41|SDHA_ECOLI	1463.7	1706	2139	3	1463.71	488.907	Succinate dehydrogenase flavoprotein subunit OS=Escherichia coli (strain K12) GN=sdhA PE=1 SV=1	8.21	0	[unavailable]	[unavailable]	[unavailable]	[unavailable]	5.3792	[unavailable]	0.7145	15	0.0954	0	3.0187	2	1	0.0079	11.2027
0.999999	1	TDK(1.000)LTSLR	160420_0003_Kat1b_RimI_A_SWn_Q3.02142.02142.2	M.TDK[170.11]LTSLR.Q	sp|P0A870|TALB_ECOLI	974.54	1843	2142	2	974.545	488.277	Transaldolase B OS=Escherichia coli (strain K12) GN=talB PE=1 SV=2	8.41	0	[unavailable]	[unavailable]	[unavailable]	[unavailable]	5.3235	[unavailable]	0.9825	8.16379	0	0.999999	11.0694	2	1	0.0052	3.6837
0.999999	0.9999	YLMK(1.000)NLR	160420_0003_Kat1b_RimI_A_SWn_Q3.02158.02158.2	R.YLMK[170.11]NLR.S	sp|P00864|CAPP_ECOLI	978.532	1673	2158	2	978.543	490.273	Phosphoenolpyruvate carboxylase OS=Escherichia coli (strain K12) GN=ppc PE=1 SV=1	9.99	2964	[unavailable]	[unavailable]	[unavailable]	[unavailable]	11.5418	[unavailable]	0.9322	15	0	0.6076	1.2681	2	1	0.0113	1.2926
0.999999	1	VVVPAQGK(0.500)K(0.500)	160420_0003_Kat1b_RimI_A_SWn_Q3.02169.02169.2	K.VVVPAQGK[170.11]K.L	sp|P08200|IDH_ECOLI	966.586	1802	2169	2	966.585	484.3	Isocitrate dehydrogenase [NADP] OS=Escherichia coli (strain K12) GN=icd PE=1 SV=1	10	0	[unavailable]	[unavailable]	[unavailable]	[unavailable]	-1.4523	[unavailable]	0.3639	10.7046	0	0	10.6452	2	0	-0.0014	4.6226
0.979362	0.9906	AQSLK(1.000)EIK(0.000)	160420_0003_Kat1b_RimI_A_SWn_Q3.02172.02172.2	R.AQSLK[170.11]EIK.G	sp|P00956|SYI_ECOLI	957.549	1877	2172	2	957.558	479.782	Isoleucine--tRNA ligase OS=Escherichia coli (strain K12) GN=ileS PE=1 SV=5	8.64	0	[unavailable]	[unavailable]	[unavailable]	[unavailable]	8.86	[unavailable]	0.7623	0	0	0	2.3619	2	1	0.0085	2.8833
0.999999	1	NAGFINK(1.000)R	160420_0003_Kat1b_RimI_A_SWn_Q3.02174.02174.2	R.NAGFINK[170.11]R.F	sp|P00959|SYM_ECOLI	960.514	1837	2174	2	960.526	481.264	Methionine--tRNA ligase OS=Escherichia coli (strain K12) GN=metG PE=1 SV=2	11	0	[unavailable]	[unavailable]	[unavailable]	[unavailable]	12.7724	[unavailable]	0.998649	3.60429	0	0	2.765	2	0	0.0123	3.8522
0.999965	1	VSAIAAMK(0.500)K(0.500)	160420_0003_Kat1b_RimI_A_SWn_Q3.02176.02176.2	K.VSAIAAMK[170.11]K.A	sp|P24182|ACCC_ECOLI	959.547	1863	2176	2	959.56	480.781	Biotin carboxylase OS=Escherichia coli (strain K12) GN=accC PE=1 SV=2	10	0	[unavailable]	[unavailable]	[unavailable]	[unavailable]	13.485	[unavailable]	0	-0.1407	0	0	4.5324	2	0	0.0129	3.1802
0.999999	1	MAEANK(1.000)AFAHYR	160420_0003_Kat1b_RimI_A_SWn_Q3.02178.02178.3	R.MAEANK[170.11]AFAHYR.W	sp|P02359|RS7_ECOLI	1449.68	1713	2178	3	1449.69	484.235	30S ribosomal protein S7 OS=Escherichia coli (strain K12) GN=rpsG PE=1 SV=3	8.37	0	[unavailable]	[unavailable]	[unavailable]	[unavailable]	7.7679	[unavailable]	0.921949	11.9301	0	0	2.863	2	1	0.0113	9.2327
0.999999	1	SFMGK(1.000)TYDGIHR	160420_0003_Kat1b_RimI_A_SWn_Q3.02192.02192.3	K.SFMGK[170.11]TYDGIHR.L	sp|P0AE52|BCP_ECOLI	1452.68	1711	2192	3	1452.7	485.235	Peroxiredoxin Bcp OS=Escherichia coli (strain K12) GN=bcp PE=1 SV=1	8.33	0	[unavailable]	[unavailable]	[unavailable]	[unavailable]	14.9365	[unavailable]	0.999999	15	0.999999	0.999999	3.0067	2	1	0.0217	9.3491
0.999999	1	LAAAK(1.000)LPIK(0.000)	160420_0003_Kat1b_RimI_A_SWn_Q3.02193.02193.2	K.LAAAK[170.11]LPIK.T	sp|P0ADY7|RL16_ECOLI	965.627	1846	2193	2	965.632	483.821	50S ribosomal protein L16 OS=Escherichia coli (strain K12) GN=rplP PE=1 SV=1	10	0	[unavailable]	[unavailable]	[unavailable]	[unavailable]	4.6774	[unavailable]	0.97	15	0	0	4.4841	2	1	0.0045	3.5459
0.999999	1	ASFDK(1.000)ANR	160420_0003_Kat1b_RimI_A_SWn_Q3.02236.02236.2	K.ASFDK[170.11]ANR.S	sp|P0A715|KDSA_ECOLI	949.462	1807	2236	2	949.469	475.738	2-dehydro-3-deoxyphosphooctonate aldolase OS=Escherichia coli (strain K12) GN=kdsA PE=1 SV=1	8.79	0	[unavailable]	[unavailable]	[unavailable]	[unavailable]	8.0355	[unavailable]	0.99815	15	0	0	3.1389	2	1	0.0076	4.4421
0.999996	0.9853	EISK(1.000)LCR	160420_0003_Kat1b_RimI_A_SWn_Q3.02237.02237.2	R.EISK[170.11]LC[160.03]R.K	sp|P0A9M0|LON_ECOLI	946.491	1513	2237	2	946.496	474.253	Lon protease OS=Escherichia coli (strain K12) GN=lon PE=1 SV=1	8.32	2100.17	[unavailable]	[unavailable]	[unavailable]	[unavailable]	5.8109	[unavailable]	0.9468	13.1235	0	0.5081	9.8245	2	1	0.0055	4.6326
0.999995	1	SEK(1.000)HPGPLVVEGK(0.000)	160420_0003_Kat1b_RimI_A_SWn_Q3.02239.02239.3	M.SEK[170.11]HPGPLVVEGK.L	sp|P17846|CYSI_ECOLI	1417.76	1759	2239	3	1417.78	473.593	Sulfite reductase [NADPH] hemoprotein beta-component OS=Escherichia coli (strain K12) GN=cysI PE=1 SV=4	6.48	0	[unavailable]	[unavailable]	[unavailable]	[unavailable]	13.6901	[unavailable]	0.3192	1.5268	0	0	5.2552	2	1	0.0194	6.1827
0.999999	1	ANAK(1.000)FEVK(0.000)	160420_0003_Kat1b_RimI_A_SWn_Q3.02240.02240.2	K.ANAK[170.11]FEVK.A	sp|P0A7J3|RL10_ECOLI	947.508	1828	2240	2	947.513	474.761	50S ribosomal protein L10 OS=Escherichia coli (strain K12) GN=rplJ PE=1 SV=2	8.64	0	[unavailable]	[unavailable]	[unavailable]	[unavailable]	5.411	[unavailable]	0.9998	15	0	0	3.5457	2	1	0.0051	3.9678
0.999997	1	HPEK(1.000)YPQLTIR	160420_0003_Kat1b_RimI_A_SWn_Q3.02254.02254.3	K.HPEK[170.11]YPQLTIR.V	sp|P68066|GRCA_ECOLI	1422.76	1885	2254	3	1422.74	475.261	Autonomous glycyl radical cofactor OS=Escherichia coli (strain K12) GN=grcA PE=1 SV=1	8.6	0	[unavailable]	[unavailable]	[unavailable]	[unavailable]	-18.7898	[unavailable]	0	4.47259	0.9956	0	2.2335	2	1	-0.0267	2.7032
0.713343	0.264	[unavailable]	160420_0003_Kat1b_RimI_A_SWn_Q3.02255.02255.2	K.FLELK[170.11]QK.F	sp|P0AFI7|PDXH_ECOLI	946.549	1515	2255	2	946.551	474.282	Pyridoxine\pyridoxamine 5'-phosphate oxidase OS=Escherichia coli (strain K12) GN=pdxH PE=1 SV=2	8.59	3003.12	[unavailable]	[unavailable]	[unavailable]	[unavailable]	2.6412	[unavailable]	0.2581	13.3684	0	0	2.0525	2	1	0.0025	0.8456
0.999999	1	VISVQEMHAQIK(1.000)	160420_0003_Kat1b_RimI_A_SWn_Q3.02257.02257.3	K.VISVQEMHAQIK[170.11].-	sp|P00968|CARB_ECOLI	1423.75	1720	2257	3	1423.75	475.59	Carbamoyl-phosphate synthase large chain OS=Escherichia coli (strain K12) GN=carB PE=1 SV=2	6.72	0	[unavailable]	[unavailable]	[unavailable]	[unavailable]	0.2572	[unavailable]	0.9929	0.2857	0.999999	0	6.8306	2	0	0.0004	8.7728
0.999999	1	IAMQK(1.000)SGR	160420_0003_Kat1b_RimI_A_SWn_Q3.02265.02265.2	R.IAMQK[170.11]SGR.L	sp|P60757|HIS1_ECOLI	931.491	1818	2265	2	931.5	466.753	ATP phosphoribosyltransferase OS=Escherichia coli (strain K12) GN=hisG PE=1 SV=1	11	0	[unavailable]	[unavailable]	[unavailable]	[unavailable]	10.1562	[unavailable]	0.999999	15	0	0	1.6372	2	1	0.0095	4.2642
0.999996	0.9971	DFQK(1.000)AER	160420_0003_Kat1b_RimI_A_SWn_Q3.02266.02266.2	K.DFQK[170.11]AER.K	sp|P0ADG7|IMDH_ECOLI	934.451	1518	2266	2	934.456	468.233	Inosine-5'-monophosphate dehydrogenase OS=Escherichia coli (strain K12) GN=guaB PE=1 SV=1	6.07	1540.57	[unavailable]	[unavailable]	[unavailable]	[unavailable]	5.7788	[unavailable]	0.98485	15	0	0	3.2886	2	1	0.0054	5.9718
0.820913	0.8463	[unavailable]	160420_0003_Kat1b_RimI_A_SWn_Q3.02268.02268.2	R.TTK[170.11]LPDPK.V	sp|P08373|MURB_ECOLI	940.523	1519	2268	2	940.532	471.269	UDP-N-acetylenolpyruvoylglucosamine reductase OS=Escherichia coli (strain K12) GN=murB PE=1 SV=1	8.26	1973.46	[unavailable]	[unavailable]	[unavailable]	[unavailable]	9.7818	[unavailable]	0.6969	4.6192	0	0	0.5135	2	1	0.0092	2.4663
0.999999	1	ALAALQK(0.994)GK(0.006)	160420_0003_Kat1b_RimI_A_SWn_Q3.02273.02273.2	K.ALAALQK[170.11]GK.K	sp|P0DMC7|RCSB_ECOLI	940.571	1826	2273	2	940.58	471.293	Transcriptional regulatory protein RcsB OS=Escherichia coli (strain K12) GN=rcsB PE=1 SV=1	10	0	[unavailable]	[unavailable]	[unavailable]	[unavailable]	9.6689	[unavailable]	0.8878	3.81669	0	0	5.08049	2	1	0.0091	4.0301
0.78627	0.5326	[unavailable]	160420_0003_Kat1b_RimI_A_SWn_Q3.02283.02283.2	R.ILK[170.11]C[160.03]GFR.A	sp|P0AG44|RL17_ECOLI	934.506	1521	2283	2	934.514	468.26	50S ribosomal protein L17 OS=Escherichia coli (strain K12) GN=rplQ PE=1 SV=1	9.51	2628.71	[unavailable]	[unavailable]	[unavailable]	[unavailable]	9.2027	[unavailable]	0	15	0	0	1.2093	2	1	0.0086	0.8433
0.973875	0.978	AALK(1.000)HAGLL	160420_0003_Kat1b_RimI_A_SWn_Q3.02298.02298.2	R.AALK[170.11]HAGLL.-	sp|P0A6L2|DAPA_ECOLI	934.56	1522	2298	2	934.563	468.287	4-hydroxy-tetrahydrodipicolinate synthase OS=Escherichia coli (strain K12) GN=dapA PE=1 SV=1	8.8	3170.46	[unavailable]	[unavailable]	[unavailable]	[unavailable]	3.4241	[unavailable]	0.8561	2.1017	0	0	0.999999	2	1	0.0032	5.0903
0.999993	1	FAQAIHAK(1.000)YPGK(0.000)	160420_0003_Kat1b_RimI_A_SWn_Q3.02332.02332.3	R.FAQAIHAK[170.11]YPGK.L	sp|P0A9G6|ACEA_ECOLI	1371.73	1899	2332	3	1371.74	458.251	Isocitrate lyase OS=Escherichia coli (strain K12) GN=aceA PE=1 SV=1	9.7	0	[unavailable]	[unavailable]	[unavailable]	[unavailable]	8.4763	[unavailable]	0	5.05589	0	0	4.1773	2	1	0.0116	2.1827
0.99969	0.9612	VLTGLTK(1.000)R	160420_0003_Kat1b_RimI_A_SWn_Q3.02334.02334.2	K.VLTGLTK[170.11]R.L	sp|P0AAI9|FABD_ECOLI	928.571	1683	2334	2	928.581	465.293	Malonyl CoA-acyl carrier protein transacylase OS=Escherichia coli (strain K12) GN=fabD PE=1 SV=2	11	2523.8	[unavailable]	[unavailable]	[unavailable]	[unavailable]	11.5877	[unavailable]	0.8131	15	0	0.2076	0	2	0	0.0108	-0.1438
0.999999	1	GIVK(1.000)VAAVK(0.000)	160420_0003_Kat1b_RimI_A_SWn_Q3.02341.02341.2	R.GIVK[170.11]VAAVK.A	sp|P0A6F5|CH60_ECOLI	925.596	1847	2341	2	925.602	463.805	60 kDa chaperonin OS=Escherichia coli (strain K12) GN=groL PE=1 SV=2	10	0	[unavailable]	[unavailable]	[unavailable]	[unavailable]	6.726	[unavailable]	0.9615	15	0	0	20	2	1	0.0062	3.5388
0.999999	0.9993	IAGLEVK(1.000)R	160420_0003_Kat1b_RimI_A_SWn_Q3.02345.02345.2	R.IAGLEVK[170.11]R.L	sp|P0A6Y8|DNAK_ECOLI	926.555	1872	2345	2	926.561	464.285	Chaperone protein DnaK OS=Escherichia coli (strain K12) GN=dnaK PE=1 SV=2	8.75	0	[unavailable]	[unavailable]	[unavailable]	[unavailable]	6.4556	[unavailable]	0.95885	15	0	0	9.61519	2	0	0.006	2.9916
0.999999	1	K(1.000)FAIDQEK(0.000)LEK(0.000)	160420_0003_Kat1b_RimI_A_SWn_Q3.02351.02351.3	R.K[170.11]FAIDQEKLEK.M	sp|P0A870|TALB_ECOLI	1389.75	1855	2351	3	1389.76	464.257	Transaldolase B OS=Escherichia coli (strain K12) GN=talB PE=1 SV=2	6.18	0	[unavailable]	[unavailable]	[unavailable]	[unavailable]	6.5218	[unavailable]	0.4975	15	0.999999	0	11.0694	2	1	0.0091	3.3454
0.999999	0.9972	SVAGFK(1.000)IR	160420_0003_Kat1b_RimI_A_SWn_Q3.02360.02360.2	K.SVAGFK[170.11]IR.Q	sp|P62399|RL5_ECOLI	918.529	1685	2360	2	918.536	460.272	50S ribosomal protein L5 OS=Escherichia coli (strain K12) GN=rplE PE=1 SV=2	11	3002.2	[unavailable]	[unavailable]	[unavailable]	[unavailable]	7.7352	[unavailable]	0.979699	15	0	0	15.4395	2	1	0.0071	0.5442
0.999998	1	FNK(0.006)GEK(0.050)K(0.944)DDETLSK(0.000)K(0.000)	160420_0003_Kat1b_RimI_A_SWn_Q3.02392.02392.4	R.FNKGEKK[170.11]DDETLSKK.Y	sp|P0A799|PGK_ECOLI	1807.93	1744	2392	4	1807.95	452.99	Phosphoglycerate kinase OS=Escherichia coli (strain K12) GN=pgk PE=1 SV=2	8.38	0	[unavailable]	[unavailable]	[unavailable]	[unavailable]	9.1151	[unavailable]	0	3.99999	0	0	11.186	2	2	0.0165	6.6054
0.999993	0.9959	LTDAAIK(0.500)K(0.500)	160420_0003_Kat1b_RimI_A_SWn_Q3.02395.02395.2	K.LTDAAIK[170.11]K.L	sp|P0A805|RRF_ECOLI	900.528	1874	2395	2	900.534	451.271	Ribosome-recycling factor OS=Escherichia coli (strain K12) GN=frr PE=1 SV=1	8.59	0	[unavailable]	[unavailable]	[unavailable]	[unavailable]	6.6422	[unavailable]	0.8644	13.2367	0	0	4.99999	2	0	0.006	2.9213
0.999999	0.9964	TDIDK(1.000)IR	160420_0003_Kat1b_RimI_A_SWn_Q3.02403.02403.2	K.TDIDK[170.11]IR.T	sp|P0A9P0|DLDH_ECOLI	901.487	1890	2403	2	901.494	451.751	Dihydrolipoyl dehydrogenase OS=Escherichia coli (strain K12) GN=lpdA PE=1 SV=2	5.63	0	[unavailable]	[unavailable]	[unavailable]	[unavailable]	8.4631	[unavailable]	0.99675	15	0	0	10.7229	2	1	0.0076	2.4623
0.999999	1	YGDEQVK(1.000)QWR	160420_0003_Kat1b_RimI_A_SWn_Q3.02432.02432.3	K.YGDEQVK[170.11]QWR.R	sp|P62707|GPMA_ECOLI	1349.64	1920	2432	3	1349.65	450.886	2,3-bisphosphoglycerate-dependent phosphoglycerate mutase OS=Escherichia coli (strain K12) GN=gpmA PE=1 SV=2	6.07	0	[unavailable]	[unavailable]	[unavailable]	[unavailable]	8.3437	[unavailable]	0.55825	2.48579	0.999999	0.9762	11.9661	2	1	0.0113	1.4322
0.999999	1	TIK(1.000)TAYR	160420_0003_Kat1b_RimI_A_SWn_Q3.02506.02506.2	K.TIK[170.11]TAYR.R	sp|P36659|CBPA_ECOLI	893.497	1688	2506	2	893.507	447.756	Curved DNA-binding protein OS=Escherichia coli (strain K12) GN=cbpA PE=1 SV=2	9.99	1754.9	[unavailable]	[unavailable]	[unavailable]	[unavailable]	11.5277	[unavailable]	0.95635	5.58549	0	0	1.2987	2	1	0.0103	5.1885
0.999802	0.9926	LTDAAIK(0.500)K(0.500)	160420_0003_Kat1b_RimI_A_SWn_Q3.02507.02507.2	K.LTDAAIK[170.11]K.L	sp|P0A805|RRF_ECOLI	900.528	1875	2507	2	900.537	451.271	Ribosome-recycling factor OS=Escherichia coli (strain K12) GN=frr PE=1 SV=1	8.59	0	[unavailable]	[unavailable]	[unavailable]	[unavailable]	10.1666	[unavailable]	0.35545	13.24	0	0	4.99999	2	0	0.0092	2.9213
0.999999	0.9991	TQISK(1.000)IR	160420_0003_Kat1b_RimI_A_SWn_Q3.02508.02508.2	K.TQISK[170.11]IR.T	sp|P0A805|RRF_ECOLI	886.524	1893	2508	2	886.531	444.269	Ribosome-recycling factor OS=Escherichia coli (strain K12) GN=frr PE=1 SV=1	11	0	[unavailable]	[unavailable]	[unavailable]	[unavailable]	8.124	[unavailable]	0.95545	15	0	0	4.99999	2	1	0.0072	2.3835
0.999999	1	VNVGDK(1.000)VK(0.000)	160420_0003_Kat1b_RimI_A_SWn_Q3.02509.02509.2	K.VNVGDK[170.11]VK.T	sp|P06959|ODP2_ECOLI	899.508	1827	2509	2	899.517	450.761	Dihydrolipoyllysine-residue acetyltransferase component of pyruvate dehydrogenase complex OS=Escherichia coli (strain K12) GN=aceF PE=1 SV=3	8.56	0	[unavailable]	[unavailable]	[unavailable]	[unavailable]	10.8566	[unavailable]	0.3911	15	0	0	9.43679	2	1	0.0098	3.9968
0.999999	1	TVDGPSHK(1.000)DWR	160420_0003_Kat1b_RimI_A_SWn_Q3.02512.02512.3	K.TVDGPSHK[170.11]DWR.G	sp|P0A9B2|G3P1_ECOLI	1338.63	1727	2512	3	1338.64	447.218	Glyceraldehyde-3-phosphate dehydrogenase A OS=Escherichia coli (strain K12) GN=gapA PE=1 SV=2	6.41	0	[unavailable]	[unavailable]	[unavailable]	[unavailable]	6.9077	[unavailable]	0.999999	15	0.999999	0.9999	14.6397	2	1	0.0092	7.8304
0.999999	1	GQAHWEGDIK(1.000)R	160420_0003_Kat1b_RimI_A_SWn_Q3.02526.02526.3	K.GQAHWEGDIK[170.11]R.G	sp|P0C0L2|OSMC_ECOLI	1337.65	1801	2526	3	1337.65	446.89	Peroxiredoxin OsmC OS=Escherichia coli (strain K12) GN=osmC PE=1 SV=2	6.75	0	[unavailable]	[unavailable]	[unavailable]	[unavailable]	3.3537	[unavailable]	0.5315	12.8626	0.999999	0	0.8313	2	0	0.0045	4.6754
0.999999	1	VAVIK(1.000)AVR	160420_0003_Kat1b_RimI_A_SWn_Q3.02531.02531.2	K.VAVIK[170.11]AVR.G	sp|P0A7K2|RL7_ECOLI	896.581	1851	2531	2	896.587	449.298	50S ribosomal protein L7\L12 OS=Escherichia coli (strain K12) GN=rplL PE=1 SV=2	11	0	[unavailable]	[unavailable]	[unavailable]	[unavailable]	7.0118	[unavailable]	0.991699	15	0	0	5.7888	2	1	0.0063	3.4658
0.999999	1	LQK(1.000)LTGLEHEK(0.000)	160420_0003_Kat1b_RimI_A_SWn_Q3.02535.02535.3	R.LQK[170.11]LTGLEHEK.L	sp|P0AES4|GYRA_ECOLI	1336.74	1741	2535	3	1336.75	446.586	DNA gyrase subunit A OS=Escherichia coli (strain K12) GN=gyrA PE=1 SV=1	6.76	0	[unavailable]	[unavailable]	[unavailable]	[unavailable]	10.4789	[unavailable]	0.4837	4.82519	0	0	6.2651	2	1	0.014	6.6975
0.999999	1	YGDEQVK(1.000)QWR	160420_0003_Kat1b_RimI_A_SWn_Q3.02545.02545.3	K.YGDEQVK[170.11]QWR.R	sp|P62707|GPMA_ECOLI	1349.64	1873	2545	3	1349.65	450.886	2,3-bisphosphoglycerate-dependent phosphoglycerate mutase OS=Escherichia coli (strain K12) GN=gpmA PE=1 SV=2	6.07	0	[unavailable]	[unavailable]	[unavailable]	[unavailable]	7.5297	[unavailable]	0.8862	2.48579	0.999999	0.9762	11.9661	2	1	0.0102	2.9222
0.863356	0.2317	[unavailable]	160420_0003_Kat1b_RimI_A_SWn_Q3.02557.02557.2	K.VAVIK[170.11]AVR.G	sp|P0A7K2|RL7_ECOLI	896.581	1541	2557	2	896.588	449.298	50S ribosomal protein L7\L12 OS=Escherichia coli (strain K12) GN=rplL PE=1 SV=2	11	3182.03	[unavailable]	[unavailable]	[unavailable]	[unavailable]	8.5882	[unavailable]	0	15	0	0	5.7888	2	1	0.0077	-0.4427
0.999999	1	FMHLDK(1.000)DGAIR	160420_0003_Kat1b_RimI_A_SWn_Q3.02558.02558.3	R.FMHLDK[170.11]DGAIR.M	sp|P36938|PGM_ECOLI	1343.67	1754	2558	3	1343.68	448.896	Phosphoglucomutase OS=Escherichia coli (strain K12) GN=pgm PE=1 SV=1	6.75	0	[unavailable]	[unavailable]	[unavailable]	[unavailable]	8.1082	[unavailable]	0.996449	13.8113	0.999999	0.999999	1.6634	2	1	0.0109	6.3759
0.999999	1	SLINTK(1.000)IK(0.000)PFK(0.000)	160420_0003_Kat1b_RimI_A_SWn_Q3.02563.02563.3	M.SLINTK[170.11]IKPFK.N	sp|P0AE08|AHPC_ECOLI	1329.8	1732	2563	3	1329.81	444.275	Alkyl hydroperoxide reductase C OS=Escherichia coli (strain K12) GN=ahpC PE=1 SV=2	10.3	0	[unavailable]	[unavailable]	[unavailable]	[unavailable]	8.8124	[unavailable]	0.5661	15	0.999999	0.999999	6.60219	2	1	0.0117	7.4157
0.999999	1	LQQVGDK(1.000)PRPK(0.000)	160420_0003_Kat1b_RimI_A_SWn_Q3.02581.02581.3	R.LQQVGDK[170.11]PRPK.T	sp|P0AFG0|NUSG_ECOLI	1306.74	1747	2581	3	1306.76	436.586	Transcription termination\antitermination protein NusG OS=Escherichia coli (strain K12) GN=nusG PE=1 SV=2	9.99	0	[unavailable]	[unavailable]	[unavailable]	[unavailable]	14.7131	[unavailable]	0.0853	15	0.999999	0	0.999999	2	0	0.0192	6.5248
0.999966	0.9917	TQISK(1.000)IR	160420_0003_Kat1b_RimI_A_SWn_Q3.02584.02584.2	K.TQISK[170.11]IR.T	sp|P0A805|RRF_ECOLI	886.524	1543	2584	2	886.53	444.269	Ribosome-recycling factor OS=Escherichia coli (strain K12) GN=frr PE=1 SV=1	11	1871.64	[unavailable]	[unavailable]	[unavailable]	[unavailable]	7.4448	[unavailable]	0.6145	15	0	0	4.99999	2	1	0.0066	5.1706
0.999997	0.9981	VIK(1.000)LDQK(0.000)	160420_0003_Kat1b_RimI_A_SWn_Q3.02587.02587.2	K.VIK[170.11]LDQK.R	sp|P0AG67|RS1_ECOLI	884.533	1895	2587	2	884.54	443.274	30S ribosomal protein S1 OS=Escherichia coli (strain K12) GN=rpsA PE=1 SV=1	8.56	0	[unavailable]	[unavailable]	[unavailable]	[unavailable]	7.3833	[unavailable]	0.498	15	0	0.1037	12.0766	2	1	0.0065	2.3396
0.9826	0.9063	VEYLGK(0.500)K(0.500)	160420_0003_Kat1b_RimI_A_SWn_Q3.02592.02592.2	R.VEYLGK[170.11]K.G	sp|P08312|SYFA_ECOLI	877.491	1907	2592	2	877.495	439.753	Phenylalanine--tRNA ligase alpha subunit OS=Escherichia coli (strain K12) GN=pheS PE=1 SV=2	8.47	0	[unavailable]	[unavailable]	[unavailable]	[unavailable]	5.1472	[unavailable]	0.5875	8.5227	0	0	2.7185	2	0	0.0045	1.9535
0.999984	0.9994	NEK(1.000)IGFK(0.000)	160420_0003_Kat1b_RimI_A_SWn_Q3.02598.02598.2	R.NEK[170.11]IGFK.L	sp|P0A8M3|SYT_ECOLI	876.471	1871	2598	2	876.48	439.243	Threonine--tRNA ligase OS=Escherichia coli (strain K12) GN=thrS PE=1 SV=1	8.59	0	[unavailable]	[unavailable]	[unavailable]	[unavailable]	11.0027	[unavailable]	0.47415	12.8623	0	0	3.9579	2	1	0.0096	3.0196
0.999825	0.9759	LGWK(1.000)AEK(0.000)	160420_0003_Kat1b_RimI_A_SWn_Q3.02602.02602.2	R.LGWK[170.11]AEK.V	sp|P00370|DHE4_ECOLI	872.476	1888	2602	2	872.483	437.245	NADP-specific glutamate dehydrogenase OS=Escherichia coli (strain K12) GN=gdhA PE=1 SV=1	8.59	0	[unavailable]	[unavailable]	[unavailable]	[unavailable]	8.4647	[unavailable]	0.8115	14.2457	0	0	1.2957	2	1	0.0074	2.5759
0.999999	1	IVIERPAK(1.000)SIR	160420_0003_Kat1b_RimI_A_SWn_Q3.02609.02609.3	R.IVIERPAK[170.11]SIR.V	sp|P0A7V3|RS3_ECOLI	1322.8	1824	2609	3	1322.82	441.942	30S ribosomal protein S3 OS=Escherichia coli (strain K12) GN=rpsC PE=1 SV=2	10.84	0	[unavailable]	[unavailable]	[unavailable]	[unavailable]	9.7588	[unavailable]	0.900899	5.39639	0.9999	0	8.13379	2	1	0.0129	4.0679
0.999076	0.9681	IYAAFK(0.500)K(0.500)	160420_0003_Kat1b_RimI_A_SWn_Q3.02611.02611.2	K.IYAAFK[170.11]K.A	sp|P0AFG8|ODP1_ECOLI	881.501	1887	2611	2	881.508	441.758	Pyruvate dehydrogenase E1 component OS=Escherichia coli (strain K12) GN=aceE PE=1 SV=2	9.7	0	[unavailable]	[unavailable]	[unavailable]	[unavailable]	8.378	[unavailable]	0.378	8.85068	0	0	18.178	2	0	0.0074	2.5911
0.999997	1	VVTFRPGQK(0.999)LK(0.001)	160420_0003_Kat1b_RimI_A_SWn_Q3.02614.02614.3	R.VVTFRPGQK[170.11]LK.S	sp|P0A6X7|IHFA_ECOLI	1313.78	1891	2614	3	1313.79	438.935	Integration host factor subunit alpha OS=Escherichia coli (strain K12) GN=ihfA PE=1 SV=1	11.17	0	[unavailable]	[unavailable]	[unavailable]	[unavailable]	6.2718	[unavailable]	0	0.983799	0.999999	0.595	4.3862	2	1	0.0082	2.445
0.99994	0.9713	DLTK(1.000)IVR	160420_0003_Kat1b_RimI_A_SWn_Q3.02623.02623.2	K.DLTK[170.11]IVR.G	sp|P0A805|RRF_ECOLI	885.528	1692	2623	2	885.533	443.772	Ribosome-recycling factor OS=Escherichia coli (strain K12) GN=frr PE=1 SV=1	8.75	3068	[unavailable]	[unavailable]	[unavailable]	[unavailable]	4.7429	[unavailable]	0.8718	12.5366	0	0	4.99999	2	1	0.0042	-0.0267
0.999987	1	LK(1.000)LHGFNNLTK(0.000)	160420_0003_Kat1b_RimI_A_SWn_Q3.02624.02624.3	K.LK[170.11]LHGFNNLTK.S	sp|P0A7F6|SPED_ECOLI	1325.75	1854	2624	3	1325.76	442.923	S-adenosylmethionine decarboxylase proenzyme OS=Escherichia coli (strain K12) GN=speD PE=1 SV=1	10	0	[unavailable]	[unavailable]	[unavailable]	[unavailable]	12.2922	[unavailable]	0.0593	5.23719	0	0	2.3085	2	1	0.0163	3.3477
0.999999	1	SLINTK(1.000)IK(0.000)PFK(0.000)	160420_0003_Kat1b_RimI_A_SWn_Q3.02644.02644.3	M.SLINTK[170.11]IKPFK.N	sp|P0AE08|AHPC_ECOLI	1329.8	1743	2644	3	1329.82	444.275	Alkyl hydroperoxide reductase C OS=Escherichia coli (strain K12) GN=ahpC PE=1 SV=2	10.3	0	[unavailable]	[unavailable]	[unavailable]	[unavailable]	12.2547	[unavailable]	0.3696	15	0.999999	0.999999	6.60219	2	1	0.0163	6.6459
0.999807	0.9338	LIQK(0.860)MAK(0.140)	160420_0003_Kat1b_RimI_A_SWn_Q3.02729.02729.2	K.LIQK[170.11]MAK.V	sp|P0A9M0|LON_ECOLI	872.515	1914	2729	2	872.524	437.265	Lon protease OS=Escherichia coli (strain K12) GN=lon PE=1 SV=1	10	0	[unavailable]	[unavailable]	[unavailable]	[unavailable]	9.4437	[unavailable]	0.44535	15	0	0	9.8245	2	1	0.0082	1.7887
0.999746	0.9488	LGWK(1.000)AEK(0.000)	160420_0003_Kat1b_RimI_A_SWn_Q3.02744.02744.2	R.LGWK[170.11]AEK.V	sp|P00370|DHE4_ECOLI	872.476	1905	2744	2	872.481	437.245	NADP-specific glutamate dehydrogenase OS=Escherichia coli (strain K12) GN=gdhA PE=1 SV=1	8.59	0	[unavailable]	[unavailable]	[unavailable]	[unavailable]	6.436	[unavailable]	0.8984	14.2728	0	0	1.2957	2	1	0.0056	1.9914
0.999985	0.9657	LAK(1.000)LAGVR	160420_0003_Kat1b_RimI_A_SWn_Q3.02745.02745.2	R.LAK[170.11]LAGVR.E	sp|P00968|CARB_ECOLI	868.549	1555	2745	2	868.555	435.282	Carbamoyl-phosphate synthase large chain OS=Escherichia coli (strain K12) GN=carB PE=1 SV=2	11	2563.19	[unavailable]	[unavailable]	[unavailable]	[unavailable]	6.4475	[unavailable]	0.8441	15	0	0.6558	6.8306	2	1	0.0056	3.7415
0.999999	1	ASLK(1.000)YLSDHPK(0.000)	160420_0003_Kat1b_RimI_A_SWn_Q3.02748.02748.3	K.ASLK[170.11]YLSDHPK.L	sp|P69908|DCEA_ECOLI,sp|P69910|DCEB_ECOLI	1299.68	1724	2748	3	1299.69	434.235	Glutamate decarboxylase alpha OS=Escherichia coli (strain K12) GN=gadA PE=1 SV=1	8.55	0	[unavailable]	[unavailable]	[unavailable]	[unavailable]	6.4807	[unavailable]	0.916	15	0.999999	0	15.7191	2	1	0.0084	8.1735
0.999999	1	DYFGAHTYK(1.000)R	160420_0003_Kat1b_RimI_A_SWn_Q3.02754.02754.3	R.DYFGAHTYK[170.11]R.L	sp|P00350|6PGD_ECOLI	1298.6	1738	2754	3	1298.62	433.875	6-phosphogluconate dehydrogenase, decarboxylating OS=Escherichia coli (strain K12) GN=gnd PE=1 SV=2	8.5	0	[unavailable]	[unavailable]	[unavailable]	[unavailable]	8.6716	[unavailable]	0.999999	15	0.999999	0.9999	6.7166	2	0	0.0113	6.9804
0.999999	1	TVK(1.000)LPLR	160420_0003_Kat1b_RimI_A_SWn_Q3.02768.02768.2	K.TVK[170.11]LPLR.G	sp|P60560|GUAC_ECOLI	867.554	1694	2768	2	867.559	434.784	GMP reductase OS=Escherichia coli (strain K12) GN=guaC PE=1 SV=1	11	3004	[unavailable]	[unavailable]	[unavailable]	[unavailable]	5.5316	[unavailable]	0.8056	6.6357	0	0	2.9158	2	1	0.0048	2.4169
0.999999	1	LAGWHK(1.000)YLTR	160420_0003_Kat1b_RimI_A_SWn_Q3.02781.02781.3	R.LAGWHK[170.11]YLTR.N	sp|P03023|LACI_ECOLI	1285.69	1829	2781	3	1285.71	429.572	Lactose operon repressor OS=Escherichia coli (strain K12) GN=lacI PE=1 SV=3	9.99	0	[unavailable]	[unavailable]	[unavailable]	[unavailable]	9.7556	[unavailable]	0.73815	15	0.9996	0	5.2276	2	1	0.0125	3.9541
0.997577	0.7623	GLFDK(1.000)LK(0.000)	160420_0003_Kat1b_RimI_A_SWn_Q3.02840.02840.2	M.GLFDK[170.11]LK.S	sp|P69783|PTGA_ECOLI	861.496	1561	2840	2	861.502	431.755	PTS system glucose-specific EIIA component OS=Escherichia coli (strain K12) GN=crr PE=1 SV=2	8.59	4056.3	[unavailable]	[unavailable]	[unavailable]	[unavailable]	6.7325	[unavailable]	0	14.089	0	1.984	5.6144	2	1	0.0058	1.3102
0.999999	1	YFDNK(1.000)HYPR	160420_0003_Kat1b_RimI_A_SWn_Q3.02878.02878.3	R.YFDNK[170.11]HYPR.G	sp|P0ADN2|YIFE_ECOLI	1280.59	1756	2878	3	1280.61	427.872	UPF0438 protein YifE OS=Escherichia coli (strain K12) GN=yifE PE=1 SV=2	8.5	0	[unavailable]	[unavailable]	[unavailable]	[unavailable]	10.9383	[unavailable]	0.989699	11.3655	0.9996	0	2.1329	2	1	0.014	6.2653
0.999999	1	FLREEMGVK(1.000)K(0.000)	160420_0003_Kat1b_RimI_A_SWn_Q3.02883.02883.3	K.FLREEMGVK[170.11]K.L	sp|P08200|IDH_ECOLI	1277.68	1839	2883	3	1277.69	426.901	Isocitrate dehydrogenase [NADP] OS=Escherichia coli (strain K12) GN=icd PE=1 SV=1	8.59	0	[unavailable]	[unavailable]	[unavailable]	[unavailable]	7.3805	[unavailable]	0.6135	15	0.9999	0.9223	10.6452	2	1	0.0094	3.8316
0.999999	1	LAGWHK(1.000)YLTR	160420_0003_Kat1b_RimI_A_SWn_Q3.02910.02910.3	R.LAGWHK[170.11]YLTR.N	sp|P03023|LACI_ECOLI	1285.69	1841	2910	3	1285.7	429.572	Lactose operon repressor OS=Escherichia coli (strain K12) GN=lacI PE=1 SV=3	9.99	0	[unavailable]	[unavailable]	[unavailable]	[unavailable]	2.8484	[unavailable]	0.211	15	0.9996	0	5.2276	2	1	0.0037	3.7679
0.999999	1	FNK(0.000)GEK(1.000)K(0.000)DDETLSK(0.000)	160420_0003_Kat1b_RimI_A_SWn_Q3.02951.02951.4	R.FNKGEK[170.11]KDDETLSK.K	sp|P0A799|PGK_ECOLI	1679.84	1707	2951	4	1679.85	420.966	Phosphoglycerate kinase OS=Escherichia coli (strain K12) GN=pgk PE=1 SV=2	6.21	0	[unavailable]	[unavailable]	[unavailable]	[unavailable]	9.3742	[unavailable]	0	13.5	0.999999	0	11.186	2	2	0.0157	10.5979
0.996517	0.9391	EK(1.000)LAALR	160420_0003_Kat1b_RimI_A_SWn_Q3.02970.02970.2	R.EK[170.11]LAALR.Q	sp|P0A8N5|SYK2_ECOLI	841.502	1564	2970	2	841.508	421.758	Lysine--tRNA ligase, heat inducible OS=Escherichia coli (strain K12) GN=lysU PE=1 SV=2	8.85	2529.31	[unavailable]	[unavailable]	[unavailable]	[unavailable]	7.0113	[unavailable]	0.77055	9.5075	0	0	1.5824	2	1	0.0059	3.1913
0.999999	1	IK(0.000)PFK(1.000)NQAFK(0.000)	160420_0003_Kat1b_RimI_A_SWn_Q3.02978.02978.3	K.IKPFK[170.11]NQAFK.N	sp|P0AE08|AHPC_ECOLI	1261.72	1902	2978	3	1261.73	421.58	Alkyl hydroperoxide reductase C OS=Escherichia coli (strain K12) GN=ahpC PE=1 SV=2	10.3	0	[unavailable]	[unavailable]	[unavailable]	[unavailable]	6.8208	[unavailable]	0	3.72169	0.999999	1.1902	6.60219	2	1	0.0086	2.0546
0.970002	0.9998	K(0.877)TK(0.123)QEAQETR	160420_0003_Kat1b_RimI_A_SWn_Q3.02996.02996.3	R.K[170.11]TKQEAQETR.Q	sp|P0ACS9|ACRR_ECOLI	1259.65	1943	2996	3	1259.66	420.89	HTH-type transcriptional regulator AcrR OS=Escherichia coli (strain K12) GN=acrR PE=1 SV=1	8.59	0	[unavailable]	[unavailable]	[unavailable]	[unavailable]	8.2857	[unavailable]	0	0	0	0	0.081	2	1	0.0104	0.9043
0.999999	1	ATLEDLGQAK(1.000)R	160420_0003_Kat1b_RimI_A_SWn_Q3.03000.03000.3	K.ATLEDLGQAK[170.11]R.V	sp|P0A6F5|CH60_ECOLI	1242.66	1785	3000	3	1242.66	415.226	60 kDa chaperonin OS=Escherichia coli (strain K12) GN=groL PE=1 SV=2	6.11	0	[unavailable]	[unavailable]	[unavailable]	[unavailable]	2.947	[unavailable]	0.961199	9.45228	0.999999	0	20	2	0	0.0037	5.3017
0.813832	0.8908	[unavailable]	160420_0003_Kat1b_RimI_A_SWn_Q3.03035.03035.2	K.AELAK[170.11]LK.D	sp|P08839|PT1_ECOLI	813.496	1909	3035	2	813.506	407.755	Phosphoenolpyruvate-protein phosphotransferase OS=Escherichia coli (strain K12) GN=ptsI PE=1 SV=1	8.64	0	[unavailable]	[unavailable]	[unavailable]	[unavailable]	12.0795	[unavailable]	0.5768	5.0108	0	0	0.8646	2	1	0.0098	1.9345
0.999999	1	QK(1.000)LHGYLPSR	160420_0003_Kat1b_RimI_A_SWn_Q3.03042.03042.3	R.QK[170.11]LHGYLPSR.Q	sp|P0AFG8|ODP1_ECOLI	1239.67	1762	3042	3	1239.68	414.231	Pyruvate dehydrogenase E1 component OS=Escherichia coli (strain K12) GN=aceE PE=1 SV=2	9.99	0	[unavailable]	[unavailable]	[unavailable]	[unavailable]	7.6068	[unavailable]	0.6494	15	0.999999	1.9964	18.178	2	1	0.0094	6.1088
0.999999	1	IQK(1.000)ISGANLSR	160420_0003_Kat1b_RimI_A_SWn_Q3.03053.03053.3	R.IQK[170.11]ISGANLSR.N	sp|P06959|ODP2_ECOLI	1227.69	1780	3053	3	1227.7	410.238	Dihydrolipoyllysine-residue acetyltransferase component of pyruvate dehydrogenase complex OS=Escherichia coli (strain K12) GN=aceF PE=1 SV=3	11	0	[unavailable]	[unavailable]	[unavailable]	[unavailable]	8.0539	[unavailable]	0.97575	15	0.999999	0	9.43679	2	1	0.0099	5.4526
0.999999	1	HEIIK(1.000)TTLPK(0.000)	160420_0003_Kat1b_RimI_A_SWn_Q3.03056.03056.3	R.HEIIK[170.11]TTLPK.A	sp|P0AG44|RL17_ECOLI	1220.71	1933	3056	3	1220.72	407.912	50S ribosomal protein L17 OS=Escherichia coli (strain K12) GN=rplQ PE=1 SV=1	8.6	0	[unavailable]	[unavailable]	[unavailable]	[unavailable]	5.325	[unavailable]	0.9137	15	0.999999	0	1.2093	2	1	0.0065	1.1025
0.999998	1	VTIHTARPGIVIGK(0.500)K(0.500)	160420_0003_Kat1b_RimI_A_SWn_Q3.03059.03059.4	R.VTIHTARPGIVIGK[170.11]K.G	sp|P0A7V3|RS3_ECOLI	1630.99	1792	3059	4	1631	408.754	30S ribosomal protein S3 OS=Escherichia coli (strain K12) GN=rpsC PE=1 SV=2	11.17	0	[unavailable]	[unavailable]	[unavailable]	[unavailable]	7.3347	[unavailable]	0	5.22459	0	0	8.13379	2	0	0.012	5.0904
0.999999	1	VAAVK(1.000)APGFGDR	160420_0003_Kat1b_RimI_A_SWn_Q3.03068.03068.3	K.VAAVK[170.11]APGFGDR.R	sp|P0A6F5|CH60_ECOLI	1228.66	1745	3068	3	1228.67	410.559	60 kDa chaperonin OS=Escherichia coli (strain K12) GN=groL PE=1 SV=2	8.72	0	[unavailable]	[unavailable]	[unavailable]	[unavailable]	10.134	[unavailable]	0.989999	13.0912	0.999999	0	20	2	1	0.0125	6.5492
0.999999	1	ATLEDLGQAK(1.000)R	160420_0003_Kat1b_RimI_A_SWn_Q3.03074.03074.3	K.ATLEDLGQAK[170.11]R.V	sp|P0A6F5|CH60_ECOLI	1242.66	1784	3074	3	1242.67	415.226	60 kDa chaperonin OS=Escherichia coli (strain K12) GN=groL PE=1 SV=2	6.11	0	[unavailable]	[unavailable]	[unavailable]	[unavailable]	8.9147	[unavailable]	0.86505	9.45228	0.999999	0	20	2	0	0.0111	5.3652
0.999999	1	GQVLAK(1.000)PGTIK(0.000)PHTK(0.000)	160420_0003_Kat1b_RimI_A_SWn_Q3.03123.03123.4	R.GQVLAK[170.11]PGTIKPHTK.F	sp|P0CE47|EFTU1_ECOLI,sp|P0CE48|EFTU2_ECOLI	1615.94	1705	3123	4	1615.96	404.993	Elongation factor Tu 1 OS=Escherichia coli (strain K12) GN=tufA PE=1 SV=1	10.3	0	[unavailable]	[unavailable]	[unavailable]	[unavailable]	8.9894	[unavailable]	0	10.2586	0.999999	0	19.7217	2	0	0.0145	11.7779
0.966397	0.9348	AELAK(1.000)LK(0.000)	160420_0003_Kat1b_RimI_A_SWn_Q3.03127.03127.2	K.AELAK[170.11]LK.D	sp|P08839|PT1_ECOLI	813.496	1910	3127	2	813.504	407.755	Phosphoenolpyruvate-protein phosphotransferase OS=Escherichia coli (strain K12) GN=ptsI PE=1 SV=1	8.64	0	[unavailable]	[unavailable]	[unavailable]	[unavailable]	9.3035	[unavailable]	0.8184	4.9668	0	0	0.8646	2	1	0.0076	1.9345
0.999999	1	LVAVPHSK(1.000)LSK(0.000)	160420_0003_Kat1b_RimI_A_SWn_Q3.03133.03133.3	K.LVAVPHSK[170.11]LSK.E	sp|P0A7A9|IPYR_ECOLI	1219.73	1919	3133	3	1219.74	407.584	Inorganic pyrophosphatase OS=Escherichia coli (strain K12) GN=ppa PE=1 SV=2	10	0	[unavailable]	[unavailable]	[unavailable]	[unavailable]	11.6343	[unavailable]	0.4133	15	0.999999	0.0927	1.8965	2	1	0.0142	1.4789
0.999999	1	HEIIK(1.000)TTLPK(0.000)	160420_0003_Kat1b_RimI_A_SWn_Q3.03140.03140.3	R.HEIIK[170.11]TTLPK.A	sp|P0AG44|RL17_ECOLI	1220.71	1817	3140	3	1220.73	407.912	50S ribosomal protein L17 OS=Escherichia coli (strain K12) GN=rplQ PE=1 SV=1	8.6	0	[unavailable]	[unavailable]	[unavailable]	[unavailable]	11.8499	[unavailable]	0.9764	15	0.999999	0	1.2093	2	1	0.0145	4.2652
0.999999	1	ADLNVPVK(1.000)DGK(0.000)	160420_0003_Kat1b_RimI_A_SWn_Q3.03148.03148.3	R.ADLNVPVK[170.11]DGK.V	sp|P0A799|PGK_ECOLI	1196.64	1760	3148	3	1196.65	399.887	Phosphoglycerate kinase OS=Escherichia coli (strain K12) GN=pgk PE=1 SV=2	6	0	[unavailable]	[unavailable]	[unavailable]	[unavailable]	12.0883	[unavailable]	0.4144	-0.409603	0.999999	0	11.186	2	1	0.0145	6.1545
0.999999	1	GDK(1.000)DPFALRR	160420_0003_Kat1b_RimI_A_SWn_Q3.03152.03152.3	K.GDK[170.11]DPFALRR.A	sp|P00961|SYGB_ECOLI	1215.64	1929	3152	3	1215.65	406.219	Glycine--tRNA ligase beta subunit OS=Escherichia coli (strain K12) GN=glyS PE=1 SV=4	8.75	0	[unavailable]	[unavailable]	[unavailable]	[unavailable]	12.276	[unavailable]	0	7.56589	0	0	6.812	2	1	0.0149	1.1617
0.647659	0.0607	[unavailable]	160420_0005_Kat1b_VC_B_SWn_Q1.00378.00378.2	R.GASQNIIPSSTGAAK[170.11]AVGK.V	sp|P0A9B2|G3P1_ECOLI	1797.96	1948	378	2	1797.94	899.987	Glyceraldehyde-3-phosphate dehydrogenase A OS=Escherichia coli (strain K12) GN=gapA PE=1 SV=2	10	3059.68	[unavailable]	[unavailable]	[unavailable]	[unavailable]	-12.5698	[unavailable]	0	7.64019	0.999999	0	14.6397	2	1	-0.0226	0.3538
0.999999	1	ETQK(1.000)STCTGVEMFR, ETQKSTCTGVEM(1.000)FR	160420_0005_Kat1b_VC_B_SWn_Q1.00389.00389.2	K.ETQK[170.11]STC[160.03]TGVEM[147.04]FR.K	sp|P0CE47|EFTU1_ECOLI,sp|P0CE48|EFTU2_ECOLI	1730.76	2067	389	2	1730.74	866.388	Elongation factor Tu 1 OS=Escherichia coli (strain K12) GN=tufA PE=1 SV=1	6.23	0	[unavailable]	[unavailable]	[unavailable]	[unavailable]	-13.4712	[unavailable]	0.4713	4.01179	0.999999	2	19.7217	2	1	-0.0233	6.0829
0.999999	1	ANITVNK(1.000)NSVPNDPK(0.000)	160420_0005_Kat1b_VC_B_SWn_Q1.00435.00435.2	R.ANITVNK[170.11]NSVPNDPK.S	sp|P0A825|GLYA_ECOLI	1651.85	2043	435	2	1651.83	826.934	Serine hydroxymethyltransferase OS=Escherichia coli (strain K12) GN=glyA PE=1 SV=1	8.64	0	[unavailable]	[unavailable]	[unavailable]	[unavailable]	-12.7106	[unavailable]	0.499999	15	0.999999	0	7.28699	2	1	-0.021	8.6517
0.993838	0.6019	AFDQIDNAPEEK(1.000)AR	160420_0005_Kat1b_VC_B_SWn_Q1.00438.00438.2	R.AFDQIDNAPEEK[170.11]AR.G	sp|P0CE47|EFTU1_ECOLI,sp|P0CE48|EFTU2_ECOLI	1644.77	1950	438	2	1644.75	823.395	Elongation factor Tu 1 OS=Escherichia coli (strain K12) GN=tufA PE=1 SV=1	4.32	2901.55	[unavailable]	[unavailable]	[unavailable]	[unavailable]	-15.99	[unavailable]	0	9.87178	0.999999	0	19.7217	2	1	-0.0263	0.7525
0.999999	1	AHIEK(0.500)QAGELQEK(0.500)	160420_0005_Kat1b_VC_B_SWn_Q1.00490.00490.2	M.AHIEK[170.11]QAGELQEK.L	sp|P0A7W1|RS5_ECOLI	1563.79	2050	490	2	1563.77	782.902	30S ribosomal protein S5 OS=Escherichia coli (strain K12) GN=rpsE PE=1 SV=2	5.5	0	[unavailable]	[unavailable]	[unavailable]	[unavailable]	-13.9728	[unavailable]	0.999999	15	0.999999	0.999999	6.07589	2	1	-0.0219	7.1002
0.839329	0.1855	[unavailable]	160420_0005_Kat1b_VC_B_SWn_Q1.00533.00533.2	R.ITTQTAK[170.11]QVIVQK.V	sp|P0AFF6|NUSA_ECOLI	1498.87	2143	533	2	1498.85	750.443	Transcription termination\antitermination protein NusA OS=Escherichia coli (strain K12) GN=nusA PE=1 SV=1	10	0	[unavailable]	[unavailable]	[unavailable]	[unavailable]	-15.1481	[unavailable]	0	13.0658	0.999999	0	2.4507	2	1	-0.0227	1.011
0.999999	1	EVFGDK(1.000)SPAISATK(0.000)	160420_0005_Kat1b_VC_B_SWn_Q1.00552.00552.2	R.EVFGDK[170.11]SPAISATK.A	sp|P0A953|FABB_ECOLI	1490.76	2047	552	2	1490.74	746.388	3-oxoacyl-[acyl-carrier-protein] synthase 1 OS=Escherichia coli (strain K12) GN=fabB PE=1 SV=1	6.17	0	[unavailable]	[unavailable]	[unavailable]	[unavailable]	-14.903	[unavailable]	0.4986	15	0.999999	0	1.9513	2	1	-0.0222	7.7491
0.999999	1	VAK(1.000)APVVVPAGVDVK(0.000)	160420_0005_Kat1b_VC_B_SWn_Q1.00555.00555.2	R.VAK[170.11]APVVVPAGVDVK.L	sp|P0AG55|RL6_ECOLI	1489.89	2048	555	2	1489.87	745.951	50S ribosomal protein L6 OS=Escherichia coli (strain K12) GN=rplF PE=1 SV=2	8.56	0	[unavailable]	[unavailable]	[unavailable]	[unavailable]	-13.2731	[unavailable]	0.999999	15	0.993	0.2577	8.48589	2	1	-0.0198	7.5237
0.857348	0.9782	[unavailable]	160420_0005_Kat1b_VC_B_SWn_Q1.00580.00580.2	R.IGANM[147.04]IWDAEK[170.11]R.G	sp|P0ABK5|CYSK_ECOLI	1460.71	2134	580	2	1460.69	731.361	Cysteine synthase A OS=Escherichia coli (strain K12) GN=cysK PE=1 SV=2	6.07	0	[unavailable]	[unavailable]	[unavailable]	[unavailable]	-15.2932	[unavailable]	0.2616	0.324099	0	0.964	4.5557	2	0	-0.0223	1.9732
0.999999	1	TMK(1.000)LEGGNDVSLK(0.000), TM(1.000)KLEGGNDVSLK	160420_0005_Kat1b_VC_B_SWn_Q1.00600.00600.2	R.TM[147.04]K[170.11]LEGGNDVSLK.A	sp|P0AD61|KPYK1_ECOLI	1448.72	2110	600	2	1448.7	725.366	Pyruvate kinase I OS=Escherichia coli (strain K12) GN=pykF PE=1 SV=1	5.73	0	[unavailable]	[unavailable]	[unavailable]	[unavailable]	-14.7457	[unavailable]	0.9964	11.2178	0	1.0576	2.2133	2	1	-0.0214	3.572
0.999999	1	TMK(1.000)LEGGNDVSLK(0.000)	160420_0005_Kat1b_VC_B_SWn_Q1.00605.00605.2	R.TMK[170.11]LEGGNDVSLK.A	sp|P0AD61|KPYK1_ECOLI	1432.72	2083	605	2	1432.7	717.369	Pyruvate kinase I OS=Escherichia coli (strain K12) GN=pykF PE=1 SV=1	5.73	0	[unavailable]	[unavailable]	[unavailable]	[unavailable]	-14.6547	[unavailable]	0.9969	12.4811	0.9448	1.0576	2.2133	2	1	-0.021	5.0752
0.999999	1	NLVQQVAK(1.000)TCPK(0.000)	160420_0005_Kat1b_VC_B_SWn_Q1.00624.00624.2	K.NLVQQVAK[170.11]TC[160.03]PK.A	sp|P61889|MDH_ECOLI	1426.76	2040	624	2	1426.74	714.387	Malate dehydrogenase OS=Escherichia coli (strain K12) GN=mdh PE=1 SV=1	9.31	0	[unavailable]	[unavailable]	[unavailable]	[unavailable]	-14.0315	[unavailable]	0.9979	15	0.999999	0	6.0336	2	1	-0.02	9.2442
0.999999	1	AIAEQLK(1.000)YTGNK(0.000)	160420_0005_Kat1b_VC_B_SWn_Q1.00662.00662.2	K.AIAEQLK[170.11]YTGNK.D	sp|P0C018|RL18_ECOLI	1376.73	2044	662	2	1376.7	689.372	50S ribosomal protein L18 OS=Escherichia coli (strain K12) GN=rplR PE=1 SV=1	8.54	0	[unavailable]	[unavailable]	[unavailable]	[unavailable]	-19.2407	[unavailable]	0.9913	12	0.999999	0	4.8695	2	1	-0.0265	8.4654
0.999999	1	NGEVAATK(1.000)VGALSK(0.000)	160420_0005_Kat1b_VC_B_SWn_Q1.00664.00664.2	K.NGEVAATK[170.11]VGALSK.G	sp|P0AA25|THIO_ECOLI	1385.75	2082	664	2	1385.73	693.883	Thioredoxin 1 OS=Escherichia coli (strain K12) GN=trxA PE=1 SV=2	8.59	0	[unavailable]	[unavailable]	[unavailable]	[unavailable]	-16.2966	[unavailable]	0.9927	3.49999	0.3166	0	2	2	1	-0.0226	5.1275
0.999999	1	MQAASGQLQQSHLLK(1.000)QVR, M(1.000)QAASGQLQQSHLLKQVR	160420_0005_Kat1b_VC_B_SWn_Q1.00665.00665.3	R.M[147.04]QAASGQLQQSHLLK[170.11]QVR.R	sp|P0A7M6|RL29_ECOLI	2080.08	2037	665	3	2080.06	694.369	50S ribosomal protein L29 OS=Escherichia coli (strain K12) GN=rpmC PE=1 SV=1	11	0	[unavailable]	[unavailable]	[unavailable]	[unavailable]	-13.8204	[unavailable]	0.999999	15	2	0.999999	0.9986	2	1	-0.0287	9.6534
0.999999	1	GNQLLPVSLVK(1.000)R	160420_0005_Kat1b_VC_B_SWn_Q1.00729.00729.2	K.GNQLLPVSLVK[170.11]R.K	sp|P03023|LACI_ECOLI	1364.81	2005	729	2	1364.79	683.414	Lactose operon repressor OS=Escherichia coli (strain K12) GN=lacI PE=1 SV=3	11	4215	[unavailable]	[unavailable]	[unavailable]	[unavailable]	-14.3155	[unavailable]	0.522799	15	0.999999	0.9898	5.2276	2	0	-0.0195	6.2203
0.999999	1	TVDGPSHK(1.000)DWR	160420_0005_Kat1b_VC_B_SWn_Q1.00737.00737.2	K.TVDGPSHK[170.11]DWR.G	sp|P0A9B2|G3P1_ECOLI	1338.63	2046	737	2	1338.61	670.323	Glyceraldehyde-3-phosphate dehydrogenase A OS=Escherichia coli (strain K12) GN=gapA PE=1 SV=2	6.41	0	[unavailable]	[unavailable]	[unavailable]	[unavailable]	-16.5055	[unavailable]	0.999999	15	0.999999	0.9999	14.6397	2	1	-0.0221	8.2152
0.999999	1	YGDEQVK(1.000)QWR	160420_0005_Kat1b_VC_B_SWn_Q1.00752.00752.2	K.YGDEQVK[170.11]QWR.R	sp|P62707|GPMA_ECOLI	1349.64	2052	752	2	1349.61	675.826	2,3-bisphosphoglycerate-dependent phosphoglycerate mutase OS=Escherichia coli (strain K12) GN=gpmA PE=1 SV=2	6.07	0	[unavailable]	[unavailable]	[unavailable]	[unavailable]	-16.7327	[unavailable]	0.984499	15	0.999999	0.9762	11.9661	2	1	-0.0226	6.8905
0.999999	1	LEK(1.000)AATYEQIK(0.000)	160420_0005_Kat1b_VC_B_SWn_Q1.00791.00791.2	R.LEK[170.11]AATYEQIK.A	sp|P0A9B2|G3P1_ECOLI	1334.71	2091	791	2	1334.69	668.361	Glyceraldehyde-3-phosphate dehydrogenase A OS=Escherichia coli (strain K12) GN=gapA PE=1 SV=2	6.14	0	[unavailable]	[unavailable]	[unavailable]	[unavailable]	-15.7308	[unavailable]	0.999999	15	0.999999	0	14.6397	2	1	-0.021	4.7903
0.999999	1	AATYEQIK(0.948)AAVK(0.052)	160420_0005_Kat1b_VC_B_SWn_Q1.00807.00807.2	K.AATYEQIK[170.11]AAVK.A	sp|P0A9B2|G3P1_ECOLI	1333.72	2114	807	2	1333.7	667.869	Glyceraldehyde-3-phosphate dehydrogenase A OS=Escherichia coli (strain K12) GN=gapA PE=1 SV=2	8.54	0	[unavailable]	[unavailable]	[unavailable]	[unavailable]	-15.1018	[unavailable]	0.962	15	0.999999	0	14.6397	2	1	-0.0201	3.5028
0.999999	1	IAAGADISK(1.000)AAAGR	160420_0005_Kat1b_VC_B_SWn_Q1.00824.00824.2	K.IAAGADISK[170.11]AAAGR.A	sp|P0ACF4|DBHB_ECOLI	1312.71	2039	824	2	1312.69	657.362	DNA-binding protein HU-beta OS=Escherichia coli (strain K12) GN=hupB PE=1 SV=1	8.75	0	[unavailable]	[unavailable]	[unavailable]	[unavailable]	-16.9244	[unavailable]	0.999999	9.39518	0.999999	0	3.477	2	1	-0.0222	9.3012
0.999999	1	ASLK(1.000)YLSDHPK(0.000)	160420_0005_Kat1b_VC_B_SWn_Q1.00855.00855.2	K.ASLK[170.11]YLSDHPK.L	sp|P69908|DCEA_ECOLI,sp|P69910|DCEB_ECOLI	1299.68	2107	855	2	1299.66	650.848	Glutamate decarboxylase alpha OS=Escherichia coli (strain K12) GN=gadA PE=1 SV=1	8.55	0	[unavailable]	[unavailable]	[unavailable]	[unavailable]	-16.1548	[unavailable]	0.3621	10.2861	0.999999	0	15.7191	2	1	-0.021	3.8055
0.999999	1	CHPFFTGK(1.000)QR	160420_0005_Kat1b_VC_B_SWn_Q1.00860.00860.2	K.C[160.03]HPFFTGK[170.11]QR.D	sp|P0A7M9|RL31_ECOLI	1301.6	1956	860	2	1301.58	651.806	50S ribosomal protein L31 OS=Escherichia coli (strain K12) GN=rpmE PE=1 SV=1	9.51	3268.53	[unavailable]	[unavailable]	[unavailable]	[unavailable]	-15.4426	[unavailable]	0	15	0.999999	1.989	7.16649	2	1	-0.0201	11.8471
0.999999	1	EGNGYLLSK(1.000)SR	160420_0005_Kat1b_VC_B_SWn_Q1.00926.00926.2	K.EGNGYLLSK[170.11]SR.F	sp|P0AE37|ASTA_ECOLI	1264.64	2073	926	2	1264.62	633.328	Arginine N-succinyltransferase OS=Escherichia coli (strain K12) GN=astA PE=2 SV=1	8.69	0	[unavailable]	[unavailable]	[unavailable]	[unavailable]	-18.6295	[unavailable]	0.999999	15	0.9722	0.8489	2.0805	2	1	-0.0236	5.5525
0.999999	1	DTQQLLK(1.000)ETR	160420_0005_Kat1b_VC_B_SWn_Q1.00928.00928.2	R.DTQQLLK[170.11]ETR.Q	sp|P28861|FENR_ECOLI	1272.67	2106	928	2	1272.64	637.341	Flavodoxin\ferredoxin--NADP reductase OS=Escherichia coli (strain K12) GN=fpr PE=1 SV=4	6.07	0	[unavailable]	[unavailable]	[unavailable]	[unavailable]	-17.7446	[unavailable]	0.97515	2.7662	0	0	0.3783	2	1	-0.0226	3.83
0.999999	1	GQVK(1.000)WFNESK(0.000)	160420_0005_Kat1b_VC_B_SWn_Q1.00939.00939.2	K.GQVK[170.11]WFNESK.G	sp|P0A9Y6|CSPC_ECOLI	1263.62	2049	939	2	1263.61	632.82	Cold shock-like protein CspC OS=Escherichia coli (strain K12) GN=cspC PE=1 SV=2	8.59	0	[unavailable]	[unavailable]	[unavailable]	[unavailable]	-13.3313	[unavailable]	0.999999	15	0.999999	0	3.9858	2	1	-0.0168	7.2338
0.999999	1	AVGK(1.000)VLPELNGK(0.000)	160420_0005_Kat1b_VC_B_SWn_Q1.00946.00946.2	K.AVGK[170.11]VLPELNGK.L	sp|P0A9B2|G3P1_ECOLI	1265.73	2058	946	2	1265.71	633.875	Glyceraldehyde-3-phosphate dehydrogenase A OS=Escherichia coli (strain K12) GN=gapA PE=1 SV=2	8.64	0	[unavailable]	[unavailable]	[unavailable]	[unavailable]	-15.8165	[unavailable]	0.9995	15	0.9796	0.3178	14.6397	2	1	-0.02	6.5336
0.999999	1	VVLATGNVGK(1.000)VR	160420_0005_Kat1b_VC_B_SWn_Q1.00977.00977.2	K.VVLATGNVGK[170.11]VR.E	sp|P52061|IXTPA_ECOLI	1253.75	2085	977	2	1253.72	627.88	dITP\XTP pyrophosphatase OS=Escherichia coli (strain K12) GN=rdgB PE=1 SV=1	11	0	[unavailable]	[unavailable]	[unavailable]	[unavailable]	-17.7203	[unavailable]	0.999999	15	0	0	0.0521	2	1	-0.0222	5.0111
0.999999	1	ATLEDLGQAK(1.000)R	160420_0005_Kat1b_VC_B_SWn_Q1.01006.01006.2	K.ATLEDLGQAK[170.11]R.V	sp|P0A6F5|CH60_ECOLI	1242.66	2064	1006	2	1242.63	622.336	60 kDa chaperonin OS=Escherichia coli (strain K12) GN=groL PE=1 SV=2	6.11	0	[unavailable]	[unavailable]	[unavailable]	[unavailable]	-17.8785	[unavailable]	0.996699	15	0.999999	0	20	2	0	-0.0222	6.2288
0.999918	0.9903	DSVIGLSK(1.000)INR	160420_0005_Kat1b_VC_B_SWn_Q1.01015.01015.2	K.DSVIGLSK[170.11]INR.L	sp|P0A6T5|GCH1_ECOLI	1242.69	2010	1015	2	1242.67	622.354	GTP cyclohydrolase 1 OS=Escherichia coli (strain K12) GN=folE PE=1 SV=2	8.75	3587.3	[unavailable]	[unavailable]	[unavailable]	[unavailable]	-16.2985	[unavailable]	0.95075	12.36	0	0	0.4778	2	1	-0.0203	1.6531
0.999999	1	GEYAQDK(1.000)LVR	160420_0005_Kat1b_VC_B_SWn_Q1.01038.01038.2	R.GEYAQDK[170.11]LVR.C	sp|P37745|RMLC_ECOLI	1219.62	2074	1038	2	1219.6	610.817	dTDP-4-dehydrorhamnose 3,5-epimerase OS=Escherichia coli (strain K12) GN=rfbC PE=1 SV=1	6.07	0	[unavailable]	[unavailable]	[unavailable]	[unavailable]	-17.2153	[unavailable]	0.999999	15	0.999999	0	0	2	1	-0.021	5.5467
0.999999	1	IQK(1.000)ISGANLSR	160420_0005_Kat1b_VC_B_SWn_Q1.01040.01040.2	R.IQK[170.11]ISGANLSR.N	sp|P06959|ODP2_ECOLI	1227.69	2057	1040	2	1227.67	614.854	Dihydrolipoyllysine-residue acetyltransferase component of pyruvate dehydrogenase complex OS=Escherichia coli (strain K12) GN=aceF PE=1 SV=3	11	0	[unavailable]	[unavailable]	[unavailable]	[unavailable]	-16.9032	[unavailable]	0.999999	15	0.999999	0	9.43679	2	1	-0.0208	6.6776
0.999999	1	HEIIK(1.000)TTLPK(0.000)	160420_0005_Kat1b_VC_B_SWn_Q1.01043.01043.2	R.HEIIK[170.11]TTLPK.A	sp|P0AG44|RL17_ECOLI	1220.71	2062	1043	2	1220.69	611.364	50S ribosomal protein L17 OS=Escherichia coli (strain K12) GN=rplQ PE=1 SV=1	8.6	0	[unavailable]	[unavailable]	[unavailable]	[unavailable]	-17.1999	[unavailable]	0.9699	15	0.999999	0	1.2093	2	1	-0.021	6.397
0.999999	1	VAAVK(1.000)APGFGDR	160420_0005_Kat1b_VC_B_SWn_Q1.01052.01052.2	K.VAAVK[170.11]APGFGDR.R	sp|P0A6F5|CH60_ECOLI	1228.66	2053	1052	2	1228.64	615.336	60 kDa chaperonin OS=Escherichia coli (strain K12) GN=groL PE=1 SV=2	8.72	0	[unavailable]	[unavailable]	[unavailable]	[unavailable]	-16.89	[unavailable]	0.999549	15	0.999999	0	20	2	1	-0.0208	6.8239
0.999999	1	EIAEK(1.000)MVEGR	160420_0005_Kat1b_VC_B_SWn_Q1.01065.01065.2	K.EIAEK[170.11]MVEGR.M	sp|P0A6P1|EFTS_ECOLI	1202.6	2066	1065	2	1202.58	602.306	Elongation factor Ts OS=Escherichia coli (strain K12) GN=tsf PE=1 SV=2	4.79	0	[unavailable]	[unavailable]	[unavailable]	[unavailable]	-15.9364	[unavailable]	0.98415	15	0.999999	0	6.0025	2	1	-0.0192	6.0861
0.999999	1	INGQVITIK(1.000)GK(0.000)	160420_0005_Kat1b_VC_B_SWn_Q1.01071.01071.2	K.INGQVITIK[170.11]GK.N	sp|P0AG55|RL6_ECOLI	1211.72	2051	1071	2	1211.7	606.869	50S ribosomal protein L6 OS=Escherichia coli (strain K12) GN=rplF PE=1 SV=2	10	0	[unavailable]	[unavailable]	[unavailable]	[unavailable]	-16.9245	[unavailable]	0.9709	15	0.999999	0	8.48589	2	1	-0.0205	7.0637
0.999999	1	CEENHK(1.000)VPR	160420_0005_Kat1b_VC_B_SWn_Q1.01077.01077.2	K.C[160.03]EENHK[170.11]VPR.W	sp|P0ACY1|YDJA_ECOLI	1192.53	1959	1077	2	1192.51	597.272	Putative NAD(P)H nitroreductase YdjA OS=Escherichia coli (strain K12) GN=ydjA PE=1 SV=1	6.75	1901.83	[unavailable]	[unavailable]	[unavailable]	[unavailable]	-16.7711	[unavailable]	0	15	0	0	1.1987	2	1	-0.02	11.5403
0.999999	1	ADLNVPVK(1.000)DGK(0.000)	160420_0005_Kat1b_VC_B_SWn_Q1.01083.01083.2	R.ADLNVPVK[170.11]DGK.V	sp|P0A799|PGK_ECOLI	1196.64	2065	1083	2	1196.62	599.327	Phosphoglycerate kinase OS=Escherichia coli (strain K12) GN=pgk PE=1 SV=2	6	0	[unavailable]	[unavailable]	[unavailable]	[unavailable]	-17.3418	[unavailable]	0.9716	15	0.999999	0	11.186	2	1	-0.0208	6.1201
0.999999	1	GASQNIIPSSTGAAK(1.000)AVGK(0.000)	160420_0005_Kat1b_VC_B_SWn_Q1.01084.01084.3	R.GASQNIIPSSTGAAK[170.11]AVGK.V	sp|P0A9B2|G3P1_ECOLI	1797.96	2036	1084	3	1797.93	600.327	Glyceraldehyde-3-phosphate dehydrogenase A OS=Escherichia coli (strain K12) GN=gapA PE=1 SV=2	10	0	[unavailable]	[unavailable]	[unavailable]	[unavailable]	-14.7669	[unavailable]	0.9776	11.7232	0.999999	0	14.6397	2	1	-0.0266	11.7137
0.999999	1	LSEVFK(1.000)QFR	160420_0005_Kat1b_VC_B_SWn_Q1.01094.01094.2	K.LSEVFK[170.11]QFR.L	sp|P00579|RPOD_ECOLI	1194.64	2101	1094	2	1194.62	598.327	RNA polymerase sigma factor RpoD OS=Escherichia coli (strain K12) GN=rpoD PE=1 SV=2	8.75	0	[unavailable]	[unavailable]	[unavailable]	[unavailable]	-16.86	[unavailable]	0.999999	15	0	0	8.6464	2	1	-0.0201	4.0292
0.999999	1	VESLFK(1.000)AFGR	160420_0005_Kat1b_VC_B_SWn_Q1.01095.01095.2	R.VESLFK[170.11]AFGR.T	sp|P06987|HIS7_ECOLI	1194.64	2072	1095	2	1194.62	598.327	Histidine biosynthesis bifunctional protein HisB OS=Escherichia coli (strain K12) GN=hisB PE=1 SV=1	8.72	0	[unavailable]	[unavailable]	[unavailable]	[unavailable]	-15.8382	[unavailable]	0.999999	15	0	0	2.4462	2	1	-0.0189	5.7128
0.999999	1	YLPEYK(1.000)ATR	160420_0005_Kat1b_VC_B_SWn_Q1.01099.01099.2	R.YLPEYK[170.11]ATR.A	sp|P29680|DCUP_ECOLI	1181.61	2088	1099	2	1181.59	591.811	Uroporphyrinogen decarboxylase OS=Escherichia coli (strain K12) GN=hemE PE=3 SV=3	8.5	0	[unavailable]	[unavailable]	[unavailable]	[unavailable]	-17.8724	[unavailable]	0.998549	14.2487	0	0	0	2	1	-0.0211	4.9522
0.999999	1	HYGALQGLNK(1.000)AETAEK(0.000)	160420_0005_Kat1b_VC_B_SWn_Q1.01100.01100.3	R.HYGALQGLNK[170.11]AETAEK.Y	sp|P62707|GPMA_ECOLI	1770.89	2041	1100	3	1770.86	591.304	2,3-bisphosphoglycerate-dependent phosphoglycerate mutase OS=Escherichia coli (strain K12) GN=gpmA PE=1 SV=2	6.76	0	[unavailable]	[unavailable]	[unavailable]	[unavailable]	-15.9232	[unavailable]	0.999999	12.1551	2	0	11.9661	2	1	-0.0282	9.0213
0.999999	1	MDK(1.000)CVEAFK(0.000)	160420_0005_Kat1b_VC_B_SWn_Q1.01108.01108.2	R.MDK[170.11]C[160.03]VEAFK.T	sp|P0A805|RRF_ECOLI	1168.53	2071	1108	2	1168.51	585.27	Ribosome-recycling factor OS=Escherichia coli (strain K12) GN=frr PE=1 SV=1	5.82	0	[unavailable]	[unavailable]	[unavailable]	[unavailable]	-16.9234	[unavailable]	0.999999	15	0	0	4.99999	2	1	-0.0198	5.7601
0.999999	1	ETQK(1.000)STCTGVEMFR, ETQKSTCTGVEM(1.000)FR	160420_0005_Kat1b_VC_B_SWn_Q1.01119.01119.3	K.ETQK[170.11]STC[160.03]TGVEM[147.04]FR.K	sp|P0CE47|EFTU1_ECOLI,sp|P0CE48|EFTU2_ECOLI	1730.76	2133	1119	3	1730.73	577.927	Elongation factor Tu 1 OS=Escherichia coli (strain K12) GN=tufA PE=1 SV=1	6.23	0	[unavailable]	[unavailable]	[unavailable]	[unavailable]	-15.6576	[unavailable]	0.9967	4.81349	0.999999	2	19.7217	2	1	-0.0271	2.5416
0.999999	1	FYINDK(1.000)QGK(0.000)	160420_0005_Kat1b_VC_B_SWn_Q1.01120.01120.2	K.FYINDK[170.11]QGK.Q	sp|P39274|YJDJ_ECOLI	1153.58	2068	1120	2	1153.56	577.796	Uncharacterized protein YjdJ OS=Escherichia coli (strain K12) GN=yjdJ PE=1 SV=1	8.5	0	[unavailable]	[unavailable]	[unavailable]	[unavailable]	-15.1321	[unavailable]	0.9571	14.1962	0	0	10.6995	2	1	-0.0175	5.9498
0.999999	1	IAFVNK(1.000)MDR, IAFVNKM(1.000)DR	160420_0005_Kat1b_VC_B_SWn_Q1.01129.01129.2	R.IAFVNK[170.11]M[147.04]DR.M	sp|P0A6M8|EFG_ECOLI	1150.58	2069	1129	2	1150.56	576.298	Elongation factor G OS=Escherichia coli (strain K12) GN=fusA PE=1 SV=2	8.75	0	[unavailable]	[unavailable]	[unavailable]	[unavailable]	-17.8239	[unavailable]	0.999899	15	0	1.9991	10.381	2	1	-0.0205	5.7952
0.996902	0.9997	YAHIGTGNFNEK(1.000)TAR	160420_0005_Kat1b_VC_B_SWn_Q1.01163.01163.3	R.YAHIGTGNFNEK[170.11]TAR.L	sp|P0A7B1|PPK1_ECOLI	1719.83	2138	1163	3	1719.81	574.285	Polyphosphate kinase OS=Escherichia coli (strain K12) GN=ppk PE=1 SV=2	8.6	0	[unavailable]	[unavailable]	[unavailable]	[unavailable]	-14.1601	[unavailable]	0	3.6386	0	0	4.7263	2	1	-0.0244	1.5937
0.999999	1	GQGIGK(1.000)QLVAK(0.000)	160420_0005_Kat1b_VC_B_SWn_Q1.01165.01165.2	K.GQGIGK[170.11]QLVAK.V	sp|P39274|YJDJ_ECOLI	1139.67	2054	1165	2	1139.65	570.84	Uncharacterized protein YjdJ OS=Escherichia coli (strain K12) GN=yjdJ PE=1 SV=1	10	0	[unavailable]	[unavailable]	[unavailable]	[unavailable]	-17.5661	[unavailable]	0.9999	12.5326	0	0	10.6995	2	1	-0.02	6.8204
0.999999	1	HPIYGK(1.000)FIK(0.000)	160420_0005_Kat1b_VC_B_SWn_Q1.01176.01176.2	K.HPIYGK[170.11]FIK.R	sp|P0AG63|RS17_ECOLI	1143.64	2111	1176	2	1143.62	572.829	30S ribosomal protein S17 OS=Escherichia coli (strain K12) GN=rpsQ PE=1 SV=2	9.7	0	[unavailable]	[unavailable]	[unavailable]	[unavailable]	-17.2916	[unavailable]	0.9636	15	0	0	7.96339	2	1	-0.0198	3.5683
0.999999	1	EK(1.000)LALLEQR	160420_0005_Kat1b_VC_B_SWn_Q1.01185.01185.2	R.EK[170.11]LALLEQR.L	sp|Q46868|YQIC_ECOLI	1140.65	2130	1185	2	1140.63	571.332	Uncharacterized protein YqiC OS=Escherichia coli (strain K12) GN=yqiC PE=1 SV=2	6.24	0	[unavailable]	[unavailable]	[unavailable]	[unavailable]	-16.4808	[unavailable]	0.96595	15	0	0	1.3984	2	1	-0.0188	2.7727
0.999999	1	EFGVNLAK(1.000)VK(0.000)	160420_0005_Kat1b_VC_B_SWn_Q1.01187.01187.2	R.EFGVNLAK[170.11]VK.G	sp|P06959|ODP2_ECOLI	1145.64	2109	1187	2	1145.63	573.83	Dihydrolipoyllysine-residue acetyltransferase component of pyruvate dehydrogenase complex OS=Escherichia coli (strain K12) GN=aceF PE=1 SV=3	8.69	0	[unavailable]	[unavailable]	[unavailable]	[unavailable]	-16.6221	[unavailable]	0.8788	15	0	0	9.43679	2	1	-0.019	3.5869
0.999999	1	PAAQFVK(1.000)EAK(0.000)	160420_0005_Kat1b_VC_B_SWn_Q1.01190.01190.2	R.PAAQFVK[170.11]EAK.G	sp|P0AA04|PTHP_ECOLI	1129.61	2060	1190	2	1129.59	565.814	Phosphocarrier protein HPr OS=Escherichia coli (strain K12) GN=ptsH PE=1 SV=1	9.01	0	[unavailable]	[unavailable]	[unavailable]	[unavailable]	-17.0741	[unavailable]	0	15	0	0	1.5982	1	1	-0.0193	6.5254
0.999999	1	IAFVNK(1.000)MDR	160420_0005_Kat1b_VC_B_SWn_Q1.01206.01206.2	R.IAFVNK[170.11]MDR.M	sp|P0A6M8|EFG_ECOLI	1134.59	2070	1206	2	1134.57	568.3	Elongation factor G OS=Escherichia coli (strain K12) GN=fusA PE=1 SV=2	8.75	0	[unavailable]	[unavailable]	[unavailable]	[unavailable]	-15.7082	[unavailable]	0.999999	15	0	0.999999	10.381	2	1	-0.0178	5.7952
0.999999	1	ELPAFIIK(1.000)R	160420_0005_Kat1b_VC_B_SWn_Q1.01218.01218.2	K.ELPAFIIK[170.11]R.L	sp|P37747|GLF_ECOLI	1127.67	2118	1218	2	1127.65	564.842	UDP-galactopyranose mutase OS=Escherichia coli (strain K12) GN=glf PE=1 SV=1	8.85	0	[unavailable]	[unavailable]	[unavailable]	[unavailable]	-15.4798	[unavailable]	0.90165	15	0	0	5.2979	2	0	-0.0175	3.3999
0.999999	1	STTIEK(1.000)IQR	160420_0005_Kat1b_VC_B_SWn_Q1.01220.01220.2	M.STTIEK[170.11]IQR.Q	sp|P0AC69|GLRX4_ECOLI	1116.61	2112	1220	2	1116.59	559.314	Glutaredoxin 4 OS=Escherichia coli (strain K12) GN=grxD PE=1 SV=1	8.46	0	[unavailable]	[unavailable]	[unavailable]	[unavailable]	-18.4754	[unavailable]	0.9753	7.53719	0	0	1.2486	2	1	-0.0206	3.5558
0.999999	1	AEGLFK(1.000)EER	160420_0005_Kat1b_VC_B_SWn_Q1.01232.01232.2	R.AEGLFK[170.11]EER.L	sp|P0AB77|KBL_ECOLI	1119.56	2100	1232	2	1119.53	560.785	2-amino-3-ketobutyrate coenzyme A ligase OS=Escherichia coli (strain K12) GN=kbl PE=1 SV=1	4.79	0	[unavailable]	[unavailable]	[unavailable]	[unavailable]	-19.081	[unavailable]	0.9993	15	0	0	0.2684	2	1	-0.0214	4.0337
0.999999	1	ANITVNK(1.000)NSVPNDPK(0.000)	160420_0005_Kat1b_VC_B_SWn_Q1.01257.01257.3	R.ANITVNK[170.11]NSVPNDPK.S	sp|P0A825|GLYA_ECOLI	1651.85	2081	1257	3	1651.83	551.625	Serine hydroxymethyltransferase OS=Escherichia coli (strain K12) GN=glyA PE=1 SV=1	8.64	0	[unavailable]	[unavailable]	[unavailable]	[unavailable]	-15.2971	[unavailable]	0.999999	15	0.999999	0	7.28699	2	1	-0.0253	5.1401
0.999999	1	YAEGYPGK(1.000)R	160420_0005_Kat1b_VC_B_SWn_Q1.01310.01310.2	K.YAEGYPGK[170.11]R.Y	sp|P0A825|GLYA_ECOLI	1081.52	2089	1310	2	1081.5	541.767	Serine hydroxymethyltransferase OS=Escherichia coli (strain K12) GN=glyA PE=1 SV=1	8.5	0	[unavailable]	[unavailable]	[unavailable]	[unavailable]	-17.1561	[unavailable]	0.999999	15	0	0	7.28699	2	0	-0.0186	4.8993
0.999999	1	AAGANK(1.000)VAVIK(0.000)	160420_0005_Kat1b_VC_B_SWn_Q1.01314.01314.2	K.AAGANK[170.11]VAVIK.A	sp|P0A7K2|RL7_ECOLI	1082.64	2055	1314	2	1082.63	542.33	50S ribosomal protein L7\L12 OS=Escherichia coli (strain K12) GN=rplL PE=1 SV=2	10	0	[unavailable]	[unavailable]	[unavailable]	[unavailable]	-17.3638	[unavailable]	0.999999	15	0	0	5.7888	2	1	-0.0188	6.7968
0.999999	1	GATGLGLK(1.000)EAK(0.000)	160420_0005_Kat1b_VC_B_SWn_Q1.01315.01315.2	R.GATGLGLK[170.11]EAK.D	sp|P0A7K2|RL7_ECOLI	1085.61	2075	1315	2	1085.59	543.811	50S ribosomal protein L7\L12 OS=Escherichia coli (strain K12) GN=rplL PE=1 SV=2	8.59	0	[unavailable]	[unavailable]	[unavailable]	[unavailable]	-17.7662	[unavailable]	0.9682	15	0	0	5.7888	2	1	-0.0193	5.5254
0.999999	1	ALNVMLK(1.000)NK(0.000), ALNVM(1.000)LKNK	160420_0005_Kat1b_VC_B_SWn_Q1.01319.01319.2	R.ALNVM[147.04]LK[170.11]NK.S	sp|P0AFG8|ODP1_ECOLI	1087.61	2086	1319	2	1087.59	544.81	Pyruvate dehydrogenase E1 component OS=Escherichia coli (strain K12) GN=aceE PE=1 SV=2	10	0	[unavailable]	[unavailable]	[unavailable]	[unavailable]	-18.407	[unavailable]	0.9716	15	0	0.999999	18.178	2	1	-0.02	5.0113
0.999999	1	TPPAAVLLK(0.500)K(0.500)	160420_0005_Kat1b_VC_B_SWn_Q1.01333.01333.2	K.TPPAAVLLK[170.11]K.A	sp|P0A7J7|RL11_ECOLI	1078.67	2090	1333	2	1078.66	540.345	50S ribosomal protein L11 OS=Escherichia coli (strain K12) GN=rplK PE=1 SV=2	10	0	[unavailable]	[unavailable]	[unavailable]	[unavailable]	-17.7672	[unavailable]	0.3478	15	0	0	7.16289	2	0	-0.0192	4.8231
0.999999	1	EK(1.000)TEEVIAENPGK(0.000)K(0.000)	160420_0005_Kat1b_VC_B_SWn_Q1.01345.01345.3	R.EK[170.11]TEEVIAENPGKK.L	sp|P00350|6PGD_ECOLI	1612.83	2061	1345	3	1612.8	538.618	6-phosphogluconate dehydrogenase, decarboxylating OS=Escherichia coli (strain K12) GN=gnd PE=1 SV=2	4.95	0	[unavailable]	[unavailable]	[unavailable]	[unavailable]	-17.7108	[unavailable]	0.9817	15	0.999999	0.999999	6.7166	2	1	-0.0286	6.4854
0.999999	1	GAANFYQK(0.500)K(0.500)	160420_0005_Kat1b_VC_B_SWn_Q1.01347.01347.2	K.GAANFYQK[170.11]K.G	sp|P0A6B7|ISCS_ECOLI	1067.54	2104	1347	2	1067.52	534.777	Cysteine desulfurase IscS OS=Escherichia coli (strain K12) GN=iscS PE=1 SV=1	9.7	0	[unavailable]	[unavailable]	[unavailable]	[unavailable]	-18.6386	[unavailable]	0.4849	12.0025	0	0	2.1229	2	0	-0.0199	3.8414
0.999999	1	ALNVMLK(1.000)NK(0.000)	160420_0005_Kat1b_VC_B_SWn_Q1.01358.01358.2	R.ALNVMLK[170.11]NK.S	sp|P0AFG8|ODP1_ECOLI	1071.61	2087	1358	2	1071.59	536.813	Pyruvate dehydrogenase E1 component OS=Escherichia coli (strain K12) GN=aceE PE=1 SV=2	10	0	[unavailable]	[unavailable]	[unavailable]	[unavailable]	-16.8591	[unavailable]	0.9708	15	0	0.999999	18.178	2	1	-0.0181	5.0113
0.999999	1	GGSEELYK(1.000)K(0.000)	160420_0005_Kat1b_VC_B_SWn_Q1.01368.01368.2	K.GGSEELYK[170.11]K.L	sp|P0A825|GLYA_ECOLI	1051.52	2108	1368	2	1051.5	526.767	Serine hydroxymethyltransferase OS=Escherichia coli (strain K12) GN=glyA PE=1 SV=1	6.14	0	[unavailable]	[unavailable]	[unavailable]	[unavailable]	-17.9939	[unavailable]	0.8925	15	0	0	7.28699	2	0	-0.0189	3.7277
0.999999	1	YGDK(1.000)VSALR	160420_0005_Kat1b_VC_B_SWn_Q1.01378.01378.2	R.YGDK[170.11]VSALR.G	sp|P0AB89|PUR8_ECOLI	1049.55	2125	1378	2	1049.53	525.783	Adenylosuccinate lyase OS=Escherichia coli (strain K12) GN=purB PE=1 SV=1	8.59	0	[unavailable]	[unavailable]	[unavailable]	[unavailable]	-18.9581	[unavailable]	0.98235	15	0	0.957	5.99999	2	1	-0.0199	3.0049
0.999999	1	QLVAK(1.000)VVEK(0.000)	160420_0005_Kat1b_VC_B_SWn_Q1.01380.01380.2	K.QLVAK[170.11]VVEK.M	sp|P39274|YJDJ_ECOLI	1054.64	2094	1380	2	1054.62	528.327	Uncharacterized protein YjdJ OS=Escherichia coli (strain K12) GN=yjdJ PE=1 SV=1	8.59	0	[unavailable]	[unavailable]	[unavailable]	[unavailable]	-17.7092	[unavailable]	0.974	13.9818	0	0.999999	10.6995	2	1	-0.0187	4.3316
0.999999	1	NGADFGK(1.000)LAK(0.000)	160420_0005_Kat1b_VC_B_SWn_Q1.01385.01385.2	K.NGADFGK[170.11]LAK.K	sp|P0A9L5|PPIC_ECOLI	1061.55	2102	1385	2	1061.53	531.783	Peptidyl-prolyl cis-trans isomerase C OS=Escherichia coli (strain K12) GN=ppiC PE=1 SV=2	8.59	0	[unavailable]	[unavailable]	[unavailable]	[unavailable]	-19.0887	[unavailable]	0.9439	15	0	0	0.2622	2	1	-0.0203	3.9877
0.999999	1	QGLLTVEK(0.500)K(0.500)	160420_0005_Kat1b_VC_B_SWn_Q1.01389.01389.2	K.QGLLTVEK[170.11]K.G	sp|P36683|ACNB_ECOLI	1056.62	2096	1389	2	1056.6	529.316	Aconitate hydratase B OS=Escherichia coli (strain K12) GN=acnB PE=1 SV=3	8.59	0	[unavailable]	[unavailable]	[unavailable]	[unavailable]	-18.9468	[unavailable]	0.7556	8.91158	0	0	4.8343	2	0	-0.02	4.211
0.99999	0.9962	EK(1.000)LQELHI	160420_0005_Kat1b_VC_B_SWn_Q1.01401.01401.2	K.EK[170.11]LQELHI.-	sp|P45578|LUXS_ECOLI	1050.57	2131	1401	2	1050.55	526.293	S-ribosylhomocysteine lyase OS=Escherichia coli (strain K12) GN=luxS PE=1 SV=3	5.4	0	[unavailable]	[unavailable]	[unavailable]	[unavailable]	-18.7073	[unavailable]	0.97615	15	0	0.8943	0	2	1	-0.0197	2.682
0.999999	1	ITAAK(1.000)QNVR	160420_0005_Kat1b_VC_B_SWn_Q1.01409.01409.2	K.ITAAK[170.11]QNVR.V	sp|P15639|PUR9_ECOLI	1041.59	2079	1409	2	1041.57	521.804	Bifunctional purine biosynthesis protein PurH OS=Escherichia coli (strain K12) GN=purH PE=1 SV=1	11	0	[unavailable]	[unavailable]	[unavailable]	[unavailable]	-18.5169	[unavailable]	0.999999	15	0	0	3.6477	2	1	-0.0193	5.1898
0.999999	1	AHIEK(0.500)QAGELQEK(0.500)	160420_0005_Kat1b_VC_B_SWn_Q1.01418.01418.3	M.AHIEK[170.11]QAGELQEK.L	sp|P0A7W1|RS5_ECOLI	1563.79	2099	1418	3	1563.76	522.27	30S ribosomal protein S5 OS=Escherichia coli (strain K12) GN=rpsE PE=1 SV=2	5.5	0	[unavailable]	[unavailable]	[unavailable]	[unavailable]	-16.6269	[unavailable]	0.999999	15	0.999999	0.999999	6.07589	2	1	-0.026	4.0798
0.999999	1	EIQDVEK(0.500)K(0.500)	160420_0005_Kat1b_VC_B_SWn_Q1.01443.01443.2	R.EIQDVEK[170.11]K.L	sp|P0A8M6|YEEX_ECOLI	1029.53	2117	1443	2	1029.52	515.774	UPF0265 protein YeeX OS=Escherichia coli (strain K12) GN=yeeX PE=1 SV=1	4.68	0	[unavailable]	[unavailable]	[unavailable]	[unavailable]	-18.2595	[unavailable]	0.2947	13.5821	0	0.4906	1.6419	2	0	-0.0188	3.4044
0.999999	1	SELVNVAK(0.500)K(0.500)	160420_0005_Kat1b_VC_B_SWn_Q1.01447.01447.2	K.SELVNVAK[170.11]K.V	sp|P0A850|TIG_ECOLI	1028.59	2097	1447	2	1028.57	515.301	Trigger factor OS=Escherichia coli (strain K12) GN=tig PE=1 SV=1	8.31	0	[unavailable]	[unavailable]	[unavailable]	[unavailable]	-17.9203	[unavailable]	0.4379	9.99998	0	0	11.8431	2	0	-0.0184	4.2082
0.999999	1	ALK(1.000)ASGITVK(0.000)	160420_0005_Kat1b_VC_B_SWn_Q1.01450.01450.2	K.ALK[170.11]ASGITVK.L	sp|P0ABB8|ATMA_ECOLI	1028.62	1967	1450	2	1028.61	515.319	Magnesium-transporting ATPase, P-type 1 OS=Escherichia coli (strain K12) GN=mgtA PE=1 SV=1	10	2617.07	[unavailable]	[unavailable]	[unavailable]	[unavailable]	-16.0409	[unavailable]	0.9699	10.1729	0	0	8.98409	2	1	-0.0165	6.553
0.999999	1	GLATTIK(1.000)AAK(0.000)	160420_0005_Kat1b_VC_B_SWn_Q1.01474.01474.2	R.GLATTIK[170.11]AAK.K	sp|P0A8T7|RPOC_ECOLI	1014.61	2116	1474	2	1014.59	508.311	DNA-directed RNA polymerase subunit beta' OS=Escherichia coli (strain K12) GN=rpoC PE=1 SV=1	10	0	[unavailable]	[unavailable]	[unavailable]	[unavailable]	-19.611	[unavailable]	0.8183	14.4907	0	0	13.1955	2	1	-0.0199	3.413
0.999997	1	YTAAITGAEGK(1.000)IHR	160420_0005_Kat1b_VC_B_SWn_Q1.01475.01475.3	R.YTAAITGAEGK[170.11]IHR.L	sp|P02358|RS6_ECOLI	1528.8	2103	1475	3	1528.78	510.607	30S ribosomal protein S6 OS=Escherichia coli (strain K12) GN=rpsF PE=1 SV=1	8.6	0	[unavailable]	[unavailable]	[unavailable]	[unavailable]	-15.3307	[unavailable]	0	6.32018	0.5245	0	4	2	1	-0.0234	3.9697
0.999999	1	VASK(1.000)LADLR	160420_0005_Kat1b_VC_B_SWn_Q1.01484.01484.2	R.VASK[170.11]LADLR.G	sp|P0A6F5|CH60_ECOLI	1013.59	2093	1484	2	1013.57	507.801	60 kDa chaperonin OS=Escherichia coli (strain K12) GN=groL PE=1 SV=2	8.72	0	[unavailable]	[unavailable]	[unavailable]	[unavailable]	-18.5468	[unavailable]	0.99935	15	0	0	20	2	1	-0.0188	4.3408
0.999999	1	ELMTISK(0.956)K(0.044), ELM(1.000)TISKK	160420_0005_Kat1b_VC_B_SWn_Q1.01496.01496.2	R.ELM[147.04]TISK[170.11]K.A	sp|P06959|ODP2_ECOLI	1006.54	2121	1496	2	1006.52	504.276	Dihydrolipoyllysine-residue acetyltransferase component of pyruvate dehydrogenase complex OS=Escherichia coli (strain K12) GN=aceF PE=1 SV=3	8.69	0	[unavailable]	[unavailable]	[unavailable]	[unavailable]	-18.0097	[unavailable]	0.3746	15	0	2.7286	9.43679	2	0	-0.0181	3.2065
0.999999	1	LQVEAIK(1.000)R	160420_0005_Kat1b_VC_B_SWn_Q1.01513.01513.2	K.LQVEAIK[170.11]R.G	sp|P0A7F3|PYRI_ECOLI	997.592	2129	1513	2	997.573	499.803	Aspartate carbamoyltransferase regulatory chain OS=Escherichia coli (strain K12) GN=pyrI PE=1 SV=2	8.75	0	[unavailable]	[unavailable]	[unavailable]	[unavailable]	-18.6607	[unavailable]	0.9772	15	0	0	7.09309	2	0	-0.0186	2.9123
0.989448	0.8558	EISMSIK(1.000)R	160420_0005_Kat1b_VC_B_SWn_Q1.01517.01517.2	R.EISMSIK[170.11]R.L	sp|P0A7S9|RS13_ECOLI	1004.53	2020	1517	2	1004.51	503.274	30S ribosomal protein S13 OS=Escherichia coli (strain K12) GN=rpsM PE=1 SV=2	8.85	2889.5	[unavailable]	[unavailable]	[unavailable]	[unavailable]	-21.0436	[unavailable]	0	15	0	1.3572	2.9739	2	0	-0.0211	-1.0678
0.999999	1	DK(1.000)LSNPVR	160420_0005_Kat1b_VC_B_SWn_Q1.01555.01555.2	K.DK[170.11]LSNPVR.L	sp|P0A799|PGK_ECOLI	969.524	2120	1555	2	969.506	485.769	Phosphoglycerate kinase OS=Escherichia coli (strain K12) GN=pgk PE=1 SV=2	8.75	0	[unavailable]	[unavailable]	[unavailable]	[unavailable]	-18.8861	[unavailable]	0.9743	15	0	0	11.186	2	1	-0.0183	3.2184
0.999999	1	GCDGPWGPHAK(0.500)LK(0.500)	160420_0005_Kat1b_VC_B_SWn_Q1.01558.01558.3	R.GC[160.03]DGPWGPHAK[170.11]LK.L	sp|P0AC41|SDHA_ECOLI	1463.7	2122	1558	3	1463.67	488.907	Succinate dehydrogenase flavoprotein subunit OS=Escherichia coli (strain K12) GN=sdhA PE=1 SV=1	8.21	0	[unavailable]	[unavailable]	[unavailable]	[unavailable]	-17.6388	[unavailable]	0.5194	5.31779	0.0954	0	3.0187	2	1	-0.0258	3.1841
[truncated: 21,353 more rows]

## Sheet: Table_S4B
Supplemental Table 4B: iProphet identification details for acetylated peptides resulting from GluC digestion
[truncated: 6,007 more rows]

[truncated: 3 more sheets: Table_S4C, Table_S4D, Table_S4E]
